# Supplementary material for: Community Metabolic Interactions, Vitamin Production and Prebiotic Potential of Medicinal Herbs Used for Immunomodulation
Source: Front Genet. 2021 Feb 3;12:584197. doi: 10.3389/fgene.2021.584197 (PMC7886795; doi:10.3389/fgene.2021.584197)
Supplement: Supplementary file 2 [file Table_2.XLSX]

## Sheet: Sheet1
Query	Lowest E-value	Greatest identity %	Accession (identity %)	Description (identity %)	OTUno	Sequence	Name	Taxonomy	Combined Abundance	C-1_S67 Abundance	C-2_S68 Abundance	C-3_S69 Abundance	con_ave	arjuna-1_S19 Abundance	arjuna-2_S20 Abundance	arjuna-3_S21 Abundance	arjuna-4_S22 Abundance	arjuna-5_S23 Abundance	arjuna-6_S24 Abundance	arjuna_ave	hawthorneberry-1_S25 Abundance	hawthorneberry-2_S26 Abundance	hawthorneberry-3_S27 Abundance	hawthorneberry-4_S28 Abundance	hawthorneberry-5_S29 Abundance	hawthorneberry-6_S30 Abundance	hawthorneberry_ave	kalmegh-1_S55 Abundance	kalmegh-2_S56 Abundance	kalmegh-3_S57 Abundance	kalmegh-4_S58 Abundance	kalmegh-5_S59 Abundance	kalmegh-6_S60 Abundance	kalmegh_ave	kanchanar-1_S37 Abundance	kanchanar-2_S38 Abundance	kanchanar-3_S39 Abundance	kanchanar-4_S40 Abundance	kanchanar-5_S41 Abundance	kanchanar-6_S42 Abundance	kanchanar_ave	kutki-1_S61 Abundance	kutki-2_S62 Abundance	kutki-3_S63 Abundance	kutki-4_S64 Abundance	kutki-5_S65 Abundance	kutki-6_S66 Abundance	kutki_ave	manjistha-1_S13 Abundance
OTU55	0	100	NR_133982	Bifidobacterium faecale strain CU3-7 16S ribosomal RNA, partial sequence	OTU55	CCTACGGGAGGCAGCAGTGGGGAATATTGCACAATGGGCGCAAGCCTGATGCAGCGACGCCGCGTGCGGGATGACGGCCTTCGGGTTGTAAACCGCTTTTGACTGGGAGCAAGCCCTTCGGGGTGAGTGTACCTTTCGAATAAGCACCGGCTAACTACGTGCCAGCAGCCGCGGTAATACGTAGGGTGCAAGCGTTATCCGGAATTATTGGGCGTAAAGGGCTCGTAGGCGGTTCGTCGCGTCCGGTGTGAAAGTCCATCGCTTAACGGTGGATCCGCGCCGGGTACGGGCGGGCTTGAGTGCGGTAGGGGAGACTGGAATTCCCGGTGTAACGGTGGAATGTGTAGATATCGGGAAGAACACCAATGGCGAAGGCAGGTCTCTGGGCCGTCACTGACG…	579407	k__Bacteria, p__Actinobacteria, c__Actinobacteria, o__Bifidobacteriales, f__Bifidobacteriaceae, g__Bifidobacterium, s__adolescentis	865	0	0	0	0	0	0	0	0	0	0	0	0.064467	0.0336038	0.0105135	0.0046644	0.0195077	0.0109595	0.0239526	0	0	0	0	0	0	0	0	0	0	0	0.0175285	0	0.00292141	0.0496179	0.0561272	0.0772798	0.0526608	0.163773	0.26137	0.110138	0.284322
OTU119	0	100	NR_117506	Bifidobacterium longum strain KCTC 3128 16S ribosomal RNA gene, partial sequence	OTU119	CCTACGGGAGGCAGCAGTGGGGAATATTGCACAATGGGCGCAAGCCTGATGCAGCGACGCCGCGTGAGGGATGGAGGCCTTCGGGTTGTAAACCTCTTTTATCGGGGAGCAAGCGAGAGTGAGTTTACCCGTTGAATAAGCACCGGCTAACTACGTGCCAGCAGCCGCGGTAATACGTAGGGTGCAAGCGTTATCCGGAATTATTGGGCGTAAAGGGCTCGTAGGCGGTTCGTCGCGTCCGGTGTGAAAGTCCATCGCTTAACGGTGGATCCGCGCCGGGTACGGGCGGGCTTGAGTGCGGTAGGGGAGACTGGAATTCCCGGTGTAACGGTGGAATGTGTAGATATCGGGAAGAACACCAATGGCGAAGGCAGGTCTCTGGGCCGTTACTGACGCTGA…	325855	k__Bacteria, p__Actinobacteria, c__Actinobacteria, o__Bifidobacteriales, f__Bifidobacteriaceae, g__Bifidobacterium, s__longum	388	0	0	0	0	0	0	0	0	0	0	0	0.0175819	0.0144016	0.0105135	0	0.00886713	0.0109595	0.0103873	0	0	0	0	0	0	0	0	0	0.011147	0	0.0175285	0.00430034	0.00549597	0.198472	0.280636	0.264039	0.254989	0.229283	0.418191	0.274268	0.0135391
OTU46	0	100	NR_113316	Collinsella aerofaciens strain JCM 10188 16S ribosomal RNA gene, partial sequence	OTU46	CCTACGGGAGGCAGCAGTGGGGAATCTTGCGCAATGGGGGGAACCCTGACGCAGCGACGCCGCGTGCGGGACGGAGGCCTTCGGGTCGTAAACCGCTTTCAGCAGGGAAGAGTCAAGACTGTACCTGCAGAAGAAGCCCCGGCTAACTACGTGCCAGCAGCCGCGGTAATACGTAGGGGGCGAGCGTTATCCGGATTCATTGGGCGTAAAGCGCGCGTAGGCGGCCCGGCAGGCCGGGGGTCGAAGCGGGGGGCTCAACCCCCCGAAGCCCCCGGAACCTCCGCGGCTTGGGTCCGGTAGGGGAGGGTGGAACACCCGGTGTAGCGGTGGAATGCGCAGATATCGGGTGGAACACCGGTGGCGAAGGCGGCCCTCTGGGCCGAGACCGACGCTGAGGCG…	587028	k__Bacteria, p__Actinobacteria, c__Coriobacteriia, o__Coriobacteriales, f__Coriobacteriaceae, g__Collinsella, s__aerofaciens	10	0	0	0	0	0	0	0	0	0	0	0	0	0.0144016	0.00420539	0	0.00354685	0.00273988	0.00414896	0	0	0	0	0	0	0	0	0	0	0.0164772	0	0	0.0027462	0	0	0.00643998	0	0	0	0.00107333	0
OTU254	0	99.77	NR_074377	Eggerthella lenta strain DSM 2243 16S ribosomal RNA gene, complete sequence	OTU254	CCTACGGGAGGCAGCAGTGGGGAATTTTGCGCAATGGGGGCAACCCTGACGCAGCAACGCCGCGTGCGGGACGACGGCCTTCGGGTTGTAAACCGCTTTCAGCAGGGAAGAAATTCGACGGTACCTGCAGAAGAAGCTCCGGCTAACTACGTGCCAGCAGCCGCGGTAATACGTAGGGAGCGAGCGTTATCCGGATTCATTGGGCGTAAAGAGCGCGTAGGCGGCCTCTCAAGCGGGATCTCTAATCCGAGGGCTCAACCCCCGGCCGGATCCCGAACTGGGAGGCTCGAGTTCGGTAGAGGCAGGCGGAATTCCCGGTGTAGCGGTGGAATGCGCAGATATCGGGAAGAACACCGATGGCGAAGGCAGCCTGCTGGGCCGCAACTGACGCTGAGGCGC…	4393532	k__Bacteria, p__Actinobacteria, c__Coriobacteriia, o__Coriobacteriales, f__Coriobacteriaceae, g__Eggerthella, s__lenta	65	0	0	0	0	0	0	0	0	0	0	0	0	0.00480054	0	0	0	0.00273988	0.00125674	0	0	0	0	0	0	0	0	0	0	0	0	0	0	0	0	0	0	0	0	0	0
OTU16	0	98.91	NR_113073	Barnesiella intestinihominis strain JCM 15079 16S ribosomal RNA gene, partial sequence	OTU16	CCTACGGGAGGCAGCAGTGAGGAATATTGGTCAATGGTCGGCAGACTGAACCAGCCAAGTCGCGTGAGGGAAGACGGCCCTACGGGTTGTAAACCTCTTTTGTCGGAGAGTAAAGTACGCTACGTGTAGCGTATTGCAAGTATCCGAAGAAAAAGCATCGGCTAACTCCGTGCCAGCAGCCGCGGTAATACGGAGGATGCGAGCGTTATCCGGATTTATTGGGTTTAAAGGGTGCGTAGGCGGCACGCCAAGTCAGCGGTGAAATTTTCGGGCTCAACCCGGACTGTGCCGTTGAAACTGGCGAGCTAGAGTGCACAAGAGGCAGGCGGAATGCGTGGTGTAGCGGTGAAATGCATAGATATCACGCAGAACCCCGATTGCGAAGGCAGCCTGCTAGGG…	842896	k__Bacteria, p__Bacteroidetes, c__Bacteroidia, o__Bacteroidales, f__[Barnesiellaceae], g__, s__	10	0	0	0	0	0	0	0	0	0	0	0	0	0.00960108	0	0	0.00177343	0	0.00189575	0	0	0	0	0	0	0	0	0	0	0	0	0	0	0.00992359	0.00935454	0.01288	0	0.0218364	0	0.00899909	0
OTU161	0	98.91	NR_113073	Barnesiella intestinihominis strain JCM 15079 16S ribosomal RNA gene, partial sequence	OTU161	CCTACGGGAGGCAGCAGTGAGGAATATTGGTCAATGGTCGGCAGACTGAACCAGCCAAGTCGCGTGAGGGAAGACGGCCCTACGGGTTGTAAACCTCTTTTGTCGGAGAGTAAAGTACGCTACGTGTAGCGTATTGCAAGTATCCGAAGAAAAAGCATCGGCTAACTCCGTGCCAGCAGCCGCGGTAATACGGAGGATGCAAGCGTTATCCGGATTTATTGGGTTTAAAGGGTGCGTAGGCGGCACGCCAAGTCAGCGGTGAAATTTCCGGGCTCAACCCGGACTGTGCCGTTGAAACTGGCGAGCTAGAGTGCACAAGAGGCAGGCGGAATGCGTGGTGTAGCGGTGAAATGCATAGATATCACGCAGAACCCCGATTGCGAAGGCAGCCTGCTAGGG…	208975	k__Bacteria, p__Bacteroidetes, c__Bacteroidia, o__Bacteroidales, f__[Barnesiellaceae], g__, s__	53	0	0	0	0	0	0	0	0	0	0	0	0.00586063	0.00960108	0.0168216	0	0.00709371	0	0.00656283	0.0035671	0.0165426	0	0.0162145	0.00783085	0.016292	0.0100745	0	0	0	0	0	0	0	0	0.0467727	0.0450799	0.0332594	0	0	0.020852	0
OTU285	0	98.7	NR_112945	Bacteroides uniformis strain JCM 5828 16S ribosomal RNA gene, partial sequence	OTU285	CCTACGGGGGGCTGCAGTGAGGAATATTGGTCAATGGACGAGAGTCTGAACCAGCCAAGTAGCGTGAAGGATGACTGCCCTATGGGTTGTAAACTTCTTTTATACGGGAATAAAGTGAGGCACGTGTGCCTTTTTGTATGTACCGTATGAATAAGGATCGGCTAACTCCGTGCCAGCAGCCGCGTTAATACGGAGGATCCGAGCGTTATCCGGATTTATTGGGTTTAAAGGGAGCGTAGGCGGACGCTTAAGTCAGTTGTGAAAGTTTGCGGCTCAACCGTAAAATTGCAGTTGATACTGGGTGTCTTGAGTACAGTAGAGGCAGGCGGAATTCGTGGTGTAGCGGTGAAATGCTTAGATATCACGAAGAACTCCGATTGCGAAGGCAGCCTGCTGGAC…	M00436:111:000000000-CGP8V:1:2110:8443:3543 1:N:0:GCTACGCT+ACTGAATA/M00436:111:000000000-CGP8V:1:2110:8443:3543 2:N:0:GCTACGCT+ACTGAATA	k__Bacteria, p__Bacteroidetes, c__Bacteroidia, o__Bacteroidales, f__Bacteroidaceae, g__Bacteroides,	1968	0.113191	0.0632361	0.162128	0.112852	0	0	0	0	0	0	0	0.0820489	0.134415	0.0399512	0.0373152	0.0602965	0.0383583	0.0653975	0.142684	0.115798	0.0625078	0.127013	0.0939702	0.179211	0.120197	0	0	0.0222941	0.148295	0.0175285	0.0473037	0.0392368	0.129007	0.2058	0.10304	0.135809	0.152855	0.209096	0.155934	0.0902609
OTU300	0	98.7	NR_112945	Bacteroides uniformis strain JCM 5828 16S ribosomal RNA gene, partial sequence	OTU300	CCTACGGGTGGCTGCAGTGAGGAATATTGGTCAATGGACGAGAGTCTGAACCAGCCAAGTAGCGTGAAGGATGACTGCCCTATGGGTTGTAAACTTCTTTTATACGGGAATAAAGTGAGGCACGTGTGCCTTTTTGTATGTACCGTATGAATAAGGATCGGCTAACTCCGTGCCAGCAGCCGCGGTAATACGTAGGATCCGAGCGTTATCCGGATTTATTGGGTTTAAAGGGAGCGTAGGCGGACGCTTAAGTCAGTTGTGAAAGTTTGCGGCTCAACCGTAAAATTGCAGTTGATACTGGGTGTCTTGAGTACAGTAGAGGCAGGCGGAATTCGTGGTGTAGCGGTGAAATGCTTAGATATCACGAAGAACTCCGATTGCGAAGGCAGCCTGCTGGAC…	M00436:111:000000000-CGP8V:1:2111:25944:11554 1:N:0:CAGAGAGG+ACTGCATA/M00436:111:000000000-CGP8V:1:2111:25944:11554 2:N:0:CAGAGAGG+ACTGCATA	k__Bacteria, p__Bacteroidetes, c__Bacteroidia, o__Bacteroidales, f__Bacteroidaceae, g__Bacteroides,	871	0.043535	0.0395226	0.0463223	0.0431267	0	0	0	0	0	0	0	0.0117213	0.0144016	0.0231297	0.00932879	0.024828	0.0109595	0.0157281	0.0463723	0.082713	0.0250031	0.0540482	0.0939702	0.016292	0.0530665	0.0152323	0	0.0334411	0.0988631	0.035057	0.00860067	0.0318657	0.0297708	0.0935454	0.0579598	0.058204	0.0545911	0.0522739	0.0577242	0.0361043
OTU324	0	98.91	NR_074277	Bacteroides thetaiotaomicron strain VPI-5482 16S ribosomal RNA gene, complete sequence	OTU324	CCTACGGGTGGCTGCAGTGAGGAATATTGGTCAATGGGCGCAGGCCTGAACCAGCCAAGTAGCGTGAAGGATGACTGCCCTATGGGTTGTAAACTTCTTTTATATGGGAATAAAGTTTTCCACGTGTGGAATTTTGTATGTACCATATGAATAAGGATCGGCTAACTCCGTGCCAGCAGCCGCGTTAATACGGAGGATCCGAGCGTTATCCGGATTTATTGGGTTTAAAGGGAGCGTAGGTGGACAGTTAAGTCAGTTGTGAAAGTTTGCGGCTCAACCGTAAAATTGCAGTTGATACTGGCTGTCTTGAGTACAGTAGAGGTGGGCGGAATTCGTGGTGTAGCGGTGAAATGCTTAGATATCACGAAGAACTCCGATTGCGAAGGCAGCTCACTGGAC…	M00436:111:000000000-CGP8V:1:1106:8288:11624 1:N:0:AGGCAGAA+TATCCTCT/M00436:111:000000000-CGP8V:1:1106:8288:11624 2:N:0:AGGCAGAA+TATCCTCT	k__Bacteria, p__Bacteroidetes, c__Bacteroidia, o__Bacteroidales, f__Bacteroidaceae, g__Bacteroides,	483	0	0	0	0	0	0	0	0	0	0	0	0.0410244	0.0528059	0.0651836	0.0606372	0.0744839	0.0547975	0.0581554	0.0285368	0.0165426	0.00625078	0.00540482	0.0391543	0.016292	0.0186969	0.0609292	0.0698463	0.0891762	0.0823859	0.140228	0.172013	0.10243	0.0198472	0.00935454	0.0321999	0.0166297	0.0327547	0	0.0184643	0.0315913
OTU330	0	98.7	NR_112945	Bacteroides uniformis strain JCM 5828 16S ribosomal RNA gene, partial sequence	OTU330	CCTACGGGGGGCTGCAGTGAGGAATATTGGTCAATGGACGAGAGTCTGAACCAGCCAAGTAGCGTGAAGGATGACTGCCCTATGGGTTGTAAACTTCTTTTATACGGGAATAAAGTGAGGCACGTGTGCCTTTTTGTATGTACCGTATGAATAAGGATCTGCTAACTCCGTGCCAGCAGCCGCTGTAATACGGAGGATCCGAGCGTTATCCGGATTTATTGGGTTTAAAGGGAGCGTAGGCGGACGCTTAAGTCAGTTGTGAAAGTTTGCGGCTCAACCGTAAAATTGCAGTTGATACTGGGTGTCTTGAGTACAGTAGAGGCAGGCGGAATTCGTGGTGTAGCGGTGAAATGCTTAGATATCACGAAGAACTCCGATTGCGAAGGCAGCCTGCTGGAC…	M00436:111:000000000-CGP8V:1:1113:11574:10503 1:N:0:TAAGGCGA+TATCCTCT/M00436:111:000000000-CGP8V:1:1113:11574:10503 2:N:0:TAAGGCGA+TATCCTCT	k__Bacteria, p__Bacteroidetes, c__Bacteroidia, o__Bacteroidales, f__Bacteroidaceae, g__Bacteroides,	60	0	0.00790451	0	0.00263484	0	0	0	0	0	0	0	0.00586063	0	0.00420539	0	0	0	0.00167767	0	0	0.00625078	0	0	0.016292	0.00375712	0	0	0	0	0	0	0	0	0	0	0	0	0	0	0.00451304
OTU367	0	98.91	NR_112940	Bacteroides ovatus strain JCM 5824 16S ribosomal RNA gene, partial sequence	OTU367	CCTACGGGTGGCTGCAGTGAGGAATATTGGTCAATGGGCGAGAGCCTGAACCAGCCAAGTAGCGTGAAGGATGAAGGCTCTATGGGTCGTAAACTTCTTTTATATGGGAATAAAGTTTTCCACGTGTGGAATTTTGTATGTACCATATGAATAAGGATCTGCTAACTCCGTGCCAGCAGCCGCGGTAATACGGAGGATCCGAGCGTTATCCGGATTTATTGGGTTTAAAGGGAGCGTAGGTGGATTGTTAAGTCAGTTGTGAAAGTTTGCGGCTCAACCGTAAAATTGCAGTTGAAACTGGCAGTCTTGAGTACAGTAGAGGTGGGCGGAATTCGTGGTGTAGCGGTGAAATGCTTAGATATCACGAAGAACTCCGATTGCGAAGGCAGCTCACTAGAC…	M00436:111:000000000-CGP8V:1:1106:9939:7129 1:N:0:CGTACTAG+TATCCTCT/M00436:111:000000000-CGP8V:1:1106:9939:7129 2:N:0:CGTACTAG+TATCCTCT	k__Bacteria, p__Bacteroidetes, c__Bacteroidia, o__Bacteroidales, f__Bacteroidaceae, g__Bacteroides,	24	0	0	0	0	0	0	0	0	0	0	0	0	0.00960108	0	0.0046644	0.00354685	0	0.00296872	0.0035671	0	0.00625078	0.00540482	0.00783085	0	0.00384226	0	0	0	0.0164772	0	0.00430034	0.00346292	0	0.00935454	0	0	0	0	0.00155909	0
OTU392	0	98.91	NR_112935	Bacteroides eggerthii strain JCM 12986 16S ribosomal RNA gene, partial sequence	OTU392	CCTACGGGGGGCTGCAGTGAGGAATATTGGTCAATGGACGAGAGTCTGAACCAGCCAAGTAGCGTGAAGGATGACTGCCCTATGGGTTGTAAACTTCTTTTATACGGGAATAAAGTGGAGTATGCATACTCCTTTGTATGTACCGTATGAATAAGGATCGGCTAACTCCGTGCCAGCAGCCGCGTTAATACGGAGGATCCGAGCGTTATCCGGATTTATTGGGTTTAAAGGGAGCGTAGGCGGGTGCTTAAGTCAGTTGTGAAAGTTTGCGGCTCAACCGTAAAATTGCAGTTGATACTGGGCGCCTTGAGTGCAGCATAGGTAGGCGGAATTCGTGGTGTAGCGGTGAAATGCTTAGATATCACGAAGAACTCCGATTGCGAAGGCAGCTTACTGGAC…	M00436:111:000000000-CGP8V:1:1101:9165:9932 1:N:0:TAAGGCGA+TATCCTCT/M00436:111:000000000-CGP8V:1:1101:9165:9932 2:N:0:TAAGGCGA+TATCCTCT	k__Bacteria, p__Bacteroidetes, c__Bacteroidia, o__Bacteroidales, f__Bacteroidaceae, g__Bacteroides,	10	0	0	0	0	0	0	0	0	0	0	0	0.00586063	0	0	0	0	0	0.000976772	0	0	0.00625078	0	0	0	0.0010418	0	0	0	0	0	0	0	0	0	0	0	0	0	0	0
OTU412	0	98.7	NR_042499	Bacteroides xylanisolvens strain XB1A 16S ribosomal RNA gene, partial sequence	OTU412	CCTACGGGGGGCTGCAGTGAGGAATATTGGTCAATGGACGAGAGCCTGAACCAGCCAAGTAGCGTGAAGGATGACTGCCCTATGGGTTGTAAACTTCTTTTATATGGGAATAAAGTGTTCCACGTGTGGGATTTTGTATGTACCATATGAATAAGGATCGGCTAACTCCGTGCCAGCAGCCGCGGTAATACGGAGGATCCGAGCGTTATCCGGATTTATTGGGTTTAAAGGGAGCGTAGGTGGATTGTTAAGTCAGTTGTGAAAGTTTGCGGCTCAACCGTAAAATTGCAGTTGAAACTGGCAGTCTTGAGTACAGTAGAGGTGGGCGGAATTCGTGGTGTAGCGGTGAAATGCTTAGATATCACGAAGAACTCCGATTGCGAAGGCAGCTCACTAGAC…	M00436:111:000000000-CGP8V:1:2107:24919:20513 1:N:0:TCCTGAGC+TATCCTCT/M00436:111:000000000-CGP8V:1:2107:24919:20513 2:N:0:TCCTGAGC+TATCCTCT	k__Bacteria, p__Bacteroidetes, c__Bacteroidia, o__Bacteroidales, f__Bacteroidaceae, g__Bacteroides,	10	0	0	0	0	0	0	0	0	0	0	0	0	0	0	0.0046644	0.00354685	0	0.00136854	0.0035671	0	0.00625078	0.00270241	0.00783085	0	0.00339186	0	0	0	0	0	0	0	0	0	0	0	0	0	0	0
OTU10	0	99.78	NR_074515	Bacteroides vulgatus strain ATCC 8482 16S ribosomal RNA gene, complete sequence	OTU10	CCTACGGGAGGCAGCAGTGAGGAATATTGGTCAATGGGCGAGAGCCTGAACCAGCCAAGTAGCGTGAAGGATGACTGCCCTATGGGTTGTAAACTTCTTTTATAAAGGAATAAAGTCGGGTATGCATACCCGTTTGCATGTACTTTATGAATAAGGATCGGCTAACTCCGTGCCAGCAGCCGCGGTAATACGGAGGATCCGAGCGTTATCCGGATTTATTGGGTTTAAAGGGAGCGTAGATGGATGTTTAAGTCAGTTGTGAAAGTTTGCGGCTCAACCGTAAAATTGCAGTTGATACTGGATATCTTGAGTGCAGTTGAGGCAGGCGGAATTCGTGGTGTAGCGGTGAAATGCTTAGATATCACGAAGAACTCCGATTGCGAAGGCAGCCTGCTAAGC…	850870	k__Bacteria, p__Bacteroidetes, c__Bacteroidia, o__Bacteroidales, f__Bacteroidaceae, g__Bacteroides, s__	3136	0	0	0.00661748	0.00220583	0.00107417	0	0	0	0	0.0202265	0.00355012	0.92012	1.18573	0.74856	0.531741	0.782081	0.575374	0.790601	0.321039	0.231596	0.24378	0.175657	0.219264	0.16292	0.225709	0.39604	0.209539	0.156058	0.576701	0.403155	0.25372	0.332536	1.02213	0.551918	1.1592	0.620843	0.644175	1.04548	0.840623	0.0135391
OTU100	0	100	NR_041351	Bacteroides dorei strain 175 16S ribosomal RNA gene, partial sequence	OTU100	CCTACGGGAGGCAGCAGTGAGGAATATTGGTCAATGGGCGATGGCCTGAACCAGCCAAGTAGCGTGAAGGATGACTGCCCTATGGGTTGTAAACTTCTTTTATAAAGGAATAAAGTCGGGTATGCATACCCGTTTGCATGTACTTTATGAATAAGGATCGGCTAACTCCGTGCCAGCAGCCGCGGTAATACGGAGGATCCGAGCGTTATCCGGATTTATTGGGTTTAAAGGGAGCGTAGATGGATGTTTAAGTCAGTTGTGAAAGTTTGCGGCTCAACCGTAAAATTGCAGTTGATACTGGATGTCTTGAGTGCAGTTGAGGCAGGCGGAATTCGTGGTGTAGCGGTGAAATGCTTAGATATCACGAAGAACTCCGATTGCGAAGGCAGCCTGCTAAGC…	361962	k__Bacteria, p__Bacteroidetes, c__Bacteroidia, o__Bacteroidales, f__Bacteroidaceae, g__Bacteroides, s__	7436	0	0	0	0	0	0	0	0	0	0	0	0.18754	0.216024	0.124059	0.0653016	0.163155	0.0931558	0.141539	0.149818	0.363937	0.15627	0.256729	0.516836	0.407299	0.308481	0.898705	0.728398	0.52391	2.22442	0.92901	0.688054	0.998749	0.148854	0.215154	0.321999	0.196785	0.163773	0.418191	0.244126	0.699522
OTU103	0	99.13	NR_074515	Bacteroides vulgatus strain ATCC 8482 16S ribosomal RNA gene, complete sequence	OTU103	CCTACGGGAGGCAGCAGTGAGGAATATTGGTCAATGGGCGCAGGCCTGAACCAGCCAAGTAGCGTGAAGGATGACTGCCCTATGGGTTGTAAACTTCTTTTATAAAGGAATAAAGTCGGGTATGGATACCCGTTTGCATGTACTTTATGAATAAGGATCGGCTAACTCCGTGCCAGCAGCCGCGGTAATACGGAGGATCCGAGCGTTATCCGGATTTATTGGGTTTAAAGGGAGCGTAGATGGATGTTTAAGTCAGTTGTGAAAGTTTGCGGCTCAACCGTAAAATTGCAGTTGATACTGGATATCTTGAGTGCAGTTGAGGCAGGCGGAATTCGTGGTGTAGCGGTGAAATGCTTAGATATCACGAAGAACTCCGATTGCGAAGGCAGCCTGCTAAGC…	361495	k__Bacteria, p__Bacteroidetes, c__Bacteroidia, o__Bacteroidales, f__Bacteroidaceae, g__Bacteroides, s__	3662	0.00870701	0	0	0.00290234	0	0	0	0	0	0	0	0.709137	0.888099	0.790614	0.802276	0.69341	0.641131	0.754111	0.199757	0.281224	0.262533	0.167549	0.250587	0.293255	0.242484	1.82788	0.648573	0.356705	0.774427	1.20947	0.494539	0.885264	1.00228	0.299345	0.682638	0.39357	0.469484	0.836383	0.61395	0.0676956
OTU105	0	99.78	NR_074515	Bacteroides vulgatus strain ATCC 8482 16S ribosomal RNA gene, complete sequence	OTU105	CCTACGGGAGGCAGCAGTGAGGAATATTGGTCAATGGGCGAGAGCCTGAACCAGCCAAGTAGCGTGAAGGATGACTGCCCTATGGGTTGTAAACTTCTTTTATAAAGGAATAAAGTCGGGTATGGATACCCGTTTGCATGTACTTTATGAATAAGGATCGGCTAACTCCGTGCCAGCAGCCGCGGTAATACGGAGGATCCGAGCGTTATCCGGATTTATTGGGTTTAAAGGGAGCGTAGATGGATATTTAAGTCAGTTGTGAAAGTTTGCGGCTCAACCGTAAAATTGCAGTTGATACTGGATATCTTGAGTGCAGTTGAGGCAGGCGGAATTCGTGGTGTAGCGGTGAAATGCTTAGATATCACGAAGAACTCCGATTGCGAAGGCAGCCTGCTAAGC…	356687	k__Bacteria, p__Bacteroidetes, c__Bacteroidia, o__Bacteroidales, f__Bacteroidaceae, g__Bacteroides, s__	927	0	0	0	0	0.000537083	0	0	0	0	0	8.95138e-05	0.0820489	0.124814	0.246015	0.200569	0.120593	0.112335	0.147729	0.131983	0.115798	0.225028	0.15674	0.195771	0.146628	0.161991	0.137091	0.0299341	0.0222941	0.0329544	0.105171	0.025802	0.0588744	0.208395	0.1029	0.173879	0.135809	0.196528	0.156822	0.162389	0
OTU116	0	100	NR_041313	Bacteroides finegoldii strain 199 16S ribosomal RNA gene, partial sequence	OTU116	CCTACGGGAGGCAGCAGTGAGGAATATTGGTCAATGGACGGGAGTCTGAACCAGCCAAGTAGCGTGAAGGATGACTGCCCTATGGGTTGTAAACTTCTTTTATACGGGAATAAAGTGATCCACGTGTGGATTTTTGTATGTACCGTATGAATAAGGATCGGCTAACTCCGTGCCAGCAGCCGCGGTAATACGGAGGATCCGAGCGTTATCCGGATTTATTGGGTTTAAAGGGAGCGTAGGTGGATTGTTAAGTCAGTTGTGAAAGTTTGCGGCTCAACCGTAAAATTGCAGTTGATACTGGCAGTCTTGAGTACAGTAGAGGTGGGCGGAATTCGTGGTGTAGCGGTGAAATGCTTAGATATCACGAAGAACTCCGATTGCGAAGGCAGCTCACTGGAC…	334393	k__Bacteria, p__Bacteroidetes, c__Bacteroidia, o__Bacteroidales, f__Bacteroidaceae, g__Bacteroides, s__	1216	0	0	0	0	0	0	0	0	0	0	0	0.0586063	0.0960108	0.0714917	0.0279864	0.0762574	0.0246589	0.0591686	0.274666	0.430108	0.462558	0.308075	0.383712	0.456175	0.385882	0	0	0	0	0	0	0	0.119083	0.364827	0.12236	0.196785	0.272956	0	0.179335	0.0992869
OTU12	0	99.13	NR_074515	Bacteroides vulgatus strain ATCC 8482 16S ribosomal RNA gene, complete sequence	OTU12	CCTACGGGAGGCAGCAGTGAGGAATATTGGTCAATGGGCGCAGGCCTGAACCAGCCAAGTAGCGTGAAGGATGACTGCCCTATGGGTTGTAAACTTCTTTTATAAAGGAATAAAGTCGGGTATGTATACCCGTTTGCATGTACTTTATGAATAAGGATCGGCTAACTCCGTGCCAGCAGCCGCGGTAATACGGAGGATCCGAGCGTTATCCGGATTTATTGGGTTTAAAGGGAGCGTAGATGGATGTTTAAGTCAGTTGTGAAAGTTTGCGGCTCAACCGTAAAATTGCAGTTGATACTGGATATCTTGAGTGCAGTTGAGGCAGGCGGAATTCGTGGTGTAGCGGTGAAATGCTTAGATATCACGAAGAACTCCGATTGCGAAGGCAGCCTGCTAAGC…	849273	k__Bacteria, p__Bacteroidetes, c__Bacteroidia, o__Bacteroidales, f__Bacteroidaceae, g__Bacteroides, s__	1345	0	0	0	0	0	0	0	0	0	0	0	0.169958	0.139216	0.342739	0.186576	0.211038	0.197271	0.2078	0.249697	0.148883	0.350044	0.205383	0.27408	0.309547	0.256272	0.39604	0.0798244	0.0334411	0.11534	0.0701139	0.0731057	0.127977	0.287784	0.196445	0.225399	0.177384	0.272956	0.365917	0.254314	0.00902609
OTU122	0	100	NR_113067	Bacteroides faecis strain MAJ27 16S ribosomal RNA gene, partial sequence	OTU122	CCTACGGGAGGCAGCAGTGAGGAATATTGGTCAATGGACGAGAGTCTGAACCAGCCAAGTAGCGTGAAGGATGACTGCCCTATGGGTTGTAAACTTCTTTTATATGGGAATAAAGTGGTCCACGTGTGGATTTTTGTATGTACCATATGAATAAGGATCGGCTAACTCCGTGCCAGCAGCCGCGGTAATACGGAGGATCCGAGCGTTATCCGGATTTATTGGGTTTAAAGGGAGCGTAGGTGGACAGTTAAGTCAGTTGTGAAAGTTTGCGGCTCAACCGTAAAATTGCAGTTGATACTGGCTGTCTTGAGTACAGTAGAGGTGGGCGGAATTCGTGGTGTAGCGGTGAAATGCTTAGATATCACGAAGAACTCCGATTGCGAAGGCAGCTCACTGGAC…	314679	k__Bacteria, p__Bacteroidetes, c__Bacteroidia, o__Bacteroidales, f__Bacteroidaceae, g__Bacteroides, s__	2786	0	0.00790451	0.00661748	0.00484066	0	0	0	0	0	0	0	0.111352	0.139216	0.437361	0.265871	0.475278	0.545235	0.329052	0.231861	0.215054	0.500063	0.475624	0.321065	0.423591	0.36121	0.0456969	0.0199561	0.0557351	0.131817	0.0701139	0.0301023	0.0589036	0.426714	0.402245	0.908037	0.509978	0.698766	0.522739	0.57808	0.0315913
OTU123	0	99.78	NR_041307	Bacteroides intestinalis strain 341 16S ribosomal RNA gene, partial sequence	OTU123	CCTACGGGAGGCAGCAGTGAGGAATATTGGTCAATGGACGAGAGTCTGAACCAGCCAAGTAGCGTGAAGGATGACTGCCCTATGGGTTGTAAACTTCTTTTATATGGGAATAAAGTGAGCCACGTGTGGCTTTTTGTATGTACCATACGAATAAGGATCGGCTAACTCCGTGCCAGCAGCCGCGGTAATACGGAGGATCCAAGCGTTATCCGGATTTATTGGGTTTAAAGGGAGCGTAGGCGGATTATTAAGTCAGTTGTGAAAGTTTGCGGCTCAACCGTAAAATTGCAGTTGATACTGGTAGTCTTGAGTGCAGCAGAGGTAGGCGGAATTCGTGGTGTAGCGGTGAAATGCTTAGATATCACGAAGAACTCCGATTGCGAAGGCAGCTTACTGGAC…	313166	k__Bacteria, p__Bacteroidetes, c__Bacteroidia, o__Bacteroidales, f__Bacteroidaceae, g__Bacteroides, s__	3103	0.200261	0.0553316	0.251464	0.169019	0	0	0	0	0	0	0	0.345777	0.412846	0.847386	0.438453	0.629567	0.493178	0.527868	0.424485	0.628619	0.681335	0.491839	0.493344	0.602802	0.553737	0.106626	0.0498902	0.0668822	0.0823859	0.0701139	0.077406	0.0755507	0.297708	0.420954	0.367079	0.354767	0.316628	0.26137	0.336418	0.00451304
OTU136	0	96.96	NR_144606	Bacteroides caecimuris strain I48 16S ribosomal RNA, partial sequence	OTU136	CCTACGGGAGGCAGCAGTGAGGAATATTGGTCAATGGGCGCGAGCCTGAACCAGCCAAGTAGCGTGAAGGATGACGGCCCTATGGGTTGTAAACTTCTTTTATATGGGAATAAAGTTTGGTATGCATACCATTTTGTATGTACCATATGAATAAGGATCGGCTAACTCCGTGCCAGCAGCCGCGGTAATACGGAGGATCCGAGCGTTATCCGGATTTATTGGGTTTAAAGGGAGCGTAGGTGGATTGTTAAGTCAGTTGTGAAAGTTTGCGGCTCAACCGTAAAATTGCAGTTGAAACTGGCAGTCTTGAGTACAGTAGAGGTGGGCGGAATTCGTGGTGTAGCGGTGAAATGCTTAGATATCACGAAGAACTCCGATTGCGAAGGCAGCTCACTGGAC…	294639	k__Bacteria, p__Bacteroidetes, c__Bacteroidia, o__Bacteroidales, f__Bacteroidaceae, g__Bacteroides, s__	173	0.034828	0.0948542	0.0363961	0.0553594	0	0	0	0	0	0	0	0.0117213	0.00960108	0.0021027	0.0046644	0.0212811	0.00821963	0.00959836	0	0	0	0	0	0	0	0	0	0.011147	0	0	0.00430034	0.00257456	0.00992359	0.0280636	0	0.0443459	0.0327547	0.104548	0.0366059	0.00902609
OTU143	0	99.57	NR_074515	Bacteroides vulgatus strain ATCC 8482 16S ribosomal RNA gene, complete sequence	OTU143	CCTACGGGAGGCAGCAGTGAGGAATATTGGTCAATGGGCGAGAGCCTGAACCAGCCAAGTAGCGTGAAGGATGACTGCCCTATGGGTTGTAAACTTCTTTTATAAAGGAATAAAGTCGGGTATGCATACCCGTTTGCATGTACTTTATGAATAAGGATCGGCTAACTCCGTGCCAGCAGCCGCGGTAATACGGAGGATCCGAGCGTTATCCGGATTTATTGGGTTTAAAGGGAGCGTAGATGGATGTTTAAGTCAGTTGTGAAAGTTTGCGGCTCAACCGTAAAATTGCAGTTGATACTGGATATCTTGAGTGCAGTTGAGGCAGGCGGAATTCGTGGTGTAGCGGTGAAATGCTTAGATATCACGAGGAACTCCGATTGCGAAGGCAGCCTGCTAAGC…	264838	k__Bacteria, p__Bacteroidetes, c__Bacteroidia, o__Bacteroidales, f__Bacteroidaceae, g__Bacteroides, s__	149	0	0	0	0	0	0	0	0	0	0	0	0.0117213	0	0.0399512	0.023322	0.0141874	0.021919	0.0185168	0.0178355	0.0165426	0.0375047	0.0297265	0.0391543	0.0488759	0.0316066	0.0152323	0.00997805	0.011147	0	0	0.00860067	0.00749301	0.0396944	0.0561272	0.0257599	0.0221729	0.0327547	0.0522739	0.0381305	0
OTU155	0	99.35	NR_112933	Bacteroides cellulosilyticus strain JCM 15632 16S ribosomal RNA gene, partial sequence	OTU155	CCTACGGGAGGCAGCAGTGAGGAATATTGGTCAATGGGCGAGAGCCTGAACCAGCCAAGTAGCGTGAAGGATGACTGCCCTATGGGTTGTAAACTTCTTTTATATGGGAATAAAGTGAGCCACGTGTGGCTTTTTGTATGTACCATACGAATAAGGATCGGCTAACTCCGTGCCAGCAGCCGCGGTAATACGGAGGATCCAAGCGTTATCCGGATTTATTGGGTTTAAAGGGAGCGTAGGCGGACTATTAAGTCAGCTGTGAAAGTTTGCGGCTCAACCGTAAAATTGCAGTTGATACTGGTCGTCTTGAGTGCAGTAGAGGTAGGCGGAATTCGTGGTGTAGCGGTGAAATGCTTAGATATCACGAAGAACTCCGATTGCGAAGGCAGCTTACTGGAC…	215995	k__Bacteria, p__Bacteroidetes, c__Bacteroidia, o__Bacteroidales, f__Bacteroidaceae, g__Bacteroides, s__	69	0	0	0	0	0	0	0	0	0	0	0	0	0	0	0	0	0	0	0	0	0	0	0	0	0	0	0	0	0	0	0	0	0	0	0	0	0	0	0	0
OTU157	0	98.26	NR_113070	Bacteroides oleiciplenus strain JCM 16102 16S ribosomal RNA gene, partial sequence	OTU157	CCTACGGGAGGCAGCAGTGAGGAATATTGGTCAATGGGCGAGAGCCTGAACCAGCCAAGTAGCGTGAAGGATGACTGCCCTATGGGTTGTAAACTTCTTTTATATGGGAATAAAGTGCAGTATGTATACTGTTTTGTATGTACCATACGAATAAGGATCGGCTAACTCCGTGCCAGCAGCCGCGGTAATACGGAGGATCCGAGCGTTATCCGGATTTATTGGGTTTAAAGGGAGCGTAGGCGGATTATTAAGTCAGTTGTGAAAGTTTGCGGCTCAACCGTAAAATTGCAGTTGATACTGGTAGTCTTGAGTGCAGCAGAGGTAGGCGGAATTCGTGGTGTAGCGGTGAAATGCTTAGATATCACGAAGAACTCCGATTGCGAAGGCAGCTTACTGGAC…	214400	k__Bacteria, p__Bacteroidetes, c__Bacteroidia, o__Bacteroidales, f__Bacteroidaceae, g__Bacteroides, s__	1632	0.00870701	0.00790451	0.00661748	0.007743	0	0	0	0	0	0	0	0.0820489	0.105612	0.21868	0.153925	0.19153	0.112335	0.144022	0.253264	0.512821	0.493812	0.53778	0.446359	0.58651	0.471757	0.0456969	0.0299341	0.0334411	0.0494315	0.0175285	0.0172013	0.0322056	0.178625	0.2058	0.276919	0.141353	0.163773	0.156822	0.187215	0.0992869
OTU18	0	100	NR_112943	Bacteroides stercoris strain JCM 9496 16S ribosomal RNA gene, partial sequence	OTU18	CCTACGGGAGGCAGCAGTGAGGAATATTGGTCAATGGACGAGAGTCTGAACCAGCCAAGTAGCGTGAAGGATGACTGCCCTATGGGTTGTAAACTTCTTTTATACGGGAATAAAGTGAGCCACGTGTGGCTTTTTGTATGTACCGTATGAATAAGGATCGGCTAACTCCGTGCCAGCAGCCGCGGTAATACGGAGGATCCGAGCGTTATCCGGATTTATTGGGTTTAAAGGGAGCGTAGGCGGGTTGTTAAGTCAGTTGTGAAAGTTTGCGGCTCAACCGTAAAATTGCAGTTGATACTGGCGACCTTGAGTGCAACAGAGGTAGGCGGAATTCGTGGTGTAGCGGTGAAATGCTTAGATATCACGAAGAACTCCGATTGCGAAGGCAGCTTACTGGAT…	841108	k__Bacteria, p__Bacteroidetes, c__Bacteroidia, o__Bacteroidales, f__Bacteroidaceae, g__Bacteroides, s__	2156	0.121898	0.0711406	0.178672	0.123904	0	0	0	0	0	0	0	0.199262	0.235226	0.176626	0.0699659	0.122366	0.0849362	0.148064	0.242563	1.04218	0.812602	0.726948	0.649961	0.602802	0.67951	0	0.0299341	0.011147	0.0988631	0.157756	0.038703	0.0560673	0.24809	0.374181	0.515198	0.313193	0.338465	0.26137	0.341749	0.00451304
OTU185	0	99.78	NR_074515	Bacteroides vulgatus strain ATCC 8482 16S ribosomal RNA gene, complete sequence	OTU185	CCTACGGGAGGCAGCAGTGAGGAATATTGGTCAATGGGCGAGAGCCTGAACCAGCCAAGTAGCGTGAAGGATGACTGCCCTATGGGTTGTAAACTTCTTTTATAAAGGAATAAAGTCGGGTATGTATACCCGTTTGCATGTACTTTATGAATAAGGATCGGCTAACTCCGTGCCAGCAGCCGCGGTAATACGGAGGATCCGAGCGTTATCCGGATTTATTGGGTTTAAAGGGAGCGTAGATGGATGTTTAAGTCAGTTGTGAAAGTTTGCGGCTCAACCGTAAAATTGCAGTTGATACTGGATATCTTGAGTGCAGTTGAGGCAGGCGGAATTCGTGGTGTAGCGGTGAAATGCTTAGATATCACGAAGAACTCCGATTGCGAAGGCAGCCTGCTAAGC…	176209	k__Bacteria, p__Bacteroidetes, c__Bacteroidia, o__Bacteroidales, f__Bacteroidaceae, g__Bacteroides, s__	4414	0	0	0	0	0.000537083	0	0.00137465	0	0	0.0101133	0.00200417	1.01975	0.97931	1.00509	0.951537	0.824644	0.693189	0.912253	0.33174	0.430108	0.425053	0.337801	0.36805	0.358423	0.375196	1.82788	0.578727	0.345558	0.692042	0.964067	0.356928	0.794199	1.10152	0.392891	0.669758	0.521064	0.928049	0.365917	0.6632	0.0315913
OTU191	0	100	NR_042499	Bacteroides xylanisolvens strain XB1A 16S ribosomal RNA gene, partial sequence	OTU191	CCTACGGGAGGCAGCAGTGAGGAATATTGGTCAATGGACGAGAGTCTGAACCAGCCAAGTAGCGTGAAGGATGACTGCCCTATGGGTTGTAAACTTCTTTTATATGGGAATAAAGTATTCCACGTGTGGGATTTTGTATGTACCATATGAATAAGGATCGGCTAACTCCGTGCCAGCAGCCGCGGTAATACGGAGGATCCGAGCGTTATCCGGATTTATTGGGTTTAAAGGGAGCGTAGGTGGATTGTTAAGTCAGTTGTGAAAGTTTGCGGCTCAACCGTAAAATTGCAGTTGAAACTGGCAGTCTTGAGTACAGTAGAGGTGGGCGGAATTCGTGGTGTAGCGGTGAAATGCTTAGATATCACGAAGAACTCCGATTGCGAAGGCAGCTCACTAGAC…	169775	k__Bacteria, p__Bacteroidetes, c__Bacteroidia, o__Bacteroidales, f__Bacteroidaceae, g__Bacteroides, s__	1833	0	0.00790451	0.00330874	0.00373775	0	0	0	0	0	0	0	0.0468851	0.0672075	0.142983	0.046644	0.0922182	0.0684969	0.0774058	0.139117	0.148883	0.287536	0.167549	0.203602	0.114044	0.176789	0.0304646	0.0299341	0.133764	0.0988631	0.140228	0.0430034	0.0793762	0.238166	0.364827	0.264039	0.196785	0.458565	0.26137	0.297292	0.288835
OTU206	0	99.13	NR_074515	Bacteroides vulgatus strain ATCC 8482 16S ribosomal RNA gene, complete sequence	OTU206	CCTACGGGAGGCAGCAGTGAGGAATATTGGTCAATGGGCGCAGGCCTGAACCAGCCAAGTAGCGTGAAGGATGACTGCCCTATGGGTTGTAAACTTCTTTTATAAAGGAATAAAGTCGGGTATGGATACCCGTTTGCATGTACTTTATGAATAAGGATCGGCTAACTCCGTGCCAGCAGCCGCGGTAATACGGAGGATCCGAGCGTTATCCGGATTTATTGGGTTTAAAGGGAGCGTAGATGGATGTTTAAGTCAGTTGTGAAAGTTTGCGGCTCAACCGTAAAATTGCAGTTGATACTGGATATCTTGAGTGCAGTTGAGGCAGGCGGAATTCGTGGTGTAGCGGTGAAATGCTTAGATATCACGAAGAACTCCGATTGCGAAGGCAGCCTGCTAAGC…	1562928	k__Bacteria, p__Bacteroidetes, c__Bacteroidia, o__Bacteroidales, f__Bacteroidaceae, g__Bacteroides, s__	23	0	0	0	0	0	0	0	0	0	0	0	0	0	0.00630809	0.00932879	0.00532028	0.00273988	0.00394951	0	0	0	0	0	0	0	0.0152323	0.0199561	0	0	0	0	0.00586473	0	0	0	0.00554324	0	0	0.000923873	0
OTU211	0	99.57	NR_074515	Bacteroides vulgatus strain ATCC 8482 16S ribosomal RNA gene, complete sequence	OTU211	CCTACGGGGGGCAGCAGTGAGGAATATTGGTCAATGGGCGAGAGCCTGAACCAGCCAAGTAGCGTGAAGGATGACTGCCCTATGGGTTGTAAACTTCTTTTATAAAGGAATAAAGTCGGGTATGCATACCCGTTTGCATGTACTTTATGAATAAGGATCGGCTAACTCCGTGCCAGCAGCCGCGGTAATACGGAGGATCCGAGCGTTATCCGGATTTATTGGGTTTAAAGGGAGCGTAGATGGATGTTTAAGTCAGTTGTGAAAGTTTGCGGCTCAACCGTAAAATTGCAGTTGATACTGGATATCTTGAGTGCAGTTGAGGCAGGCGGAATTCGTGGTGTAGCGGTGAAATGCTTAGATATCACGAAGAACTCCGATTGCGAAGGCAGCCTGCTAAGC…	1948116	k__Bacteria, p__Bacteroidetes, c__Bacteroidia, o__Bacteroidales, f__Bacteroidaceae, g__Bacteroides, s__	1340	0	0	0	0	0	0	0	0	0	0	0	0.427826	0.53766	0.290172	0.209898	0.345818	0.287687	0.349844	0.0963116	0.0992556	0.118765	0.0945844	0.109632	0.0814598	0.100001	0.152323	0.0199561	0.133764	0.0988631	0.122699	0.0946074	0.103702	0.317555	0.271282	0.418599	0.266075	0.360301	0.679561	0.385562	0
OTU218	0	97.83	NR_113207	Bacteroides stercorirosoris strain JCM 17103 16S ribosomal RNA gene, partial sequence	OTU218	CCTACGGGAGGCAGCAGTGAGGAATATTGGTCAATGGACGAGAGTCTGAACCAGCCAAGTAGCGTGAAGGATGACTGCCCTATGGGTTGTAAACTTCTTTTATATGGGAATAAAGTGCAGTATGTATACTGTTTTGTATGTACCATACGAATAAGGATCGGCTAACTCCGTGCCAGCAGCCGCGGTAATACGGAGGATCCGAGCGTTATCCGGATTTATTGGGTTTAAAGGGAGCGTAGGCGGATTATTAAGTCAGTTGTGAAAGTTTGCGGCTCAACCGTAAAATTGCAGTTGATACTGGTAGTCTTGAGTGCAGCAGAGGTAGGCGGAATTCGTGGTGTAGCGGTGAAATGCTTAGATATCACGAAGAACTCCGATTGCGAAGGCAGCTTACTGGAC…	2470908	k__Bacteria, p__Bacteroidetes, c__Bacteroidia, o__Bacteroidales, f__Bacteroidaceae, g__Bacteroides, s__	529	0	0.00790451	0.00661748	0.00484066	0	0	0	0	0	0	0	0.0586063	0.0336038	0.0588755	0.0699659	0.0727105	0.0493178	0.05718	0.074909	0.132341	0.137517	0.129716	0.203602	0.16292	0.140167	0.0152323	0.0199561	0	0	0	0.0215017	0.00944834	0.0694651	0.0654818	0.0901597	0.0415743	0.109182	0.0522739	0.0713562	0.0135391
OTU222	0	99.35	NR_074277	Bacteroides thetaiotaomicron strain VPI-5482 16S ribosomal RNA gene, complete sequence	OTU222	CCTACGGGGGGCAGCAGTGAGGAATATTGGTCAATGGGCGCAGGCCTGAACCAGCCAAGTAGCGTGAAGGATGACTGCCCTATGGGTTGTAAACTTCTTTTATATGGGAATAAAGTTTTCCACGTGTGGAATTTTGTATGTACCATATGAATAAGGATCGGCTAACTCCGTGCCAGCAGCCGCGGTAATACGGAGGATCCGAGCGTTATCCGGATTTATTGGGTTTAAAGGGAGCGTACGTGGACAGTTAAGTCAGTTGTGAAAGTTTGCGGCTCAACCGTAAAATTGCAGTTGATACTGGCTGTCTTGAGTACAGTAGAGGTGGGCGGAATTCGTGGTGTAGCGGTGAAGTGCTTAGATATCACGAAGAACTCCGATTGCGAAGGCAGCTCACTGGAC…	2570405	k__Bacteria, p__Bacteroidetes, c__Bacteroidia, o__Bacteroidales, f__Bacteroidaceae, g__Bacteroides, s__	147	0	0	0	0	0	0	0	0	0	0	0	0.00586063	0.00480054	0.0147189	0.0186576	0.0336951	0.0164393	0.0156953	0.0142684	0.0165426	0.00625078	0.00540482	0	0	0.00707776	0.0152323	0.0498902	0.0222941	0.0329544	0.0175285	0.064505	0.0337341	0	0.0374181	0	0.0138581	0.0218364	0	0.0121854	0.00451304
OTU224	0	99.35	NR_042499	Bacteroides xylanisolvens strain XB1A 16S ribosomal RNA gene, partial sequence	OTU224	CCTACGGGAGGCAGCAGTGAGGAATATTGGTCAATGGACGAGAGTCTGAACCAGCCAAGTAGCGTGAAGGATGACTGCCCTATGGGTTGTAAACTTCTTTTATATGGGAATAAAGTATTCCACGTGTGGGATTTTGTATGTACCATATGAATAAGGATCGGCTAACTCCGTGCCAGCAGCCGCGGTAATACGGAGGATCCGAGCGTTATCCGGATTTATTGGGTTTAAAGGGAGCGTAGGTGGATTGTTAAGTCAGTTGTGAAAGTTTGCGGCTCAACCGTAAAATTGCAGTTGAAACTGGGAGTCTTGAGTACAGTAGAGGTGGGCGGAATTCGTGGTGTAGCGGTGAAATGCTTAGATATCACGAAGAACTCCGATTGCGAAGGCAGCTCACTAGAC…	2762215	k__Bacteria, p__Bacteroidetes, c__Bacteroidia, o__Bacteroidales, f__Bacteroidaceae, g__Bacteroides, s__	518	0	0	0	0	0	0	0	0	0	0	0	0.0937701	0.120013	0.113546	0.139932	0.0638434	0.0520576	0.0971937	0.0570736	0.082713	0.0437555	0.199978	0.0626468	0	0.0743612	0.0609292	0.00997805	0.0557351	0.0494315	0.0525855	0.0172013	0.0409768	0.0198472	0.0187091	0.14168	0.0415743	0.0327547	0	0.0424275	0
OTU228	0	99.78	NR_112943	Bacteroides stercoris strain JCM 9496 16S ribosomal RNA gene, partial sequence	OTU228	CCTACGGGAGGCAGCAGTGAGGAATATTGGTCAATGGACGAGAGTCTGAACCAGCCAAGTAGCGTGAAGGATGACTGCCCTATGGGTTGTAAACTTCTTTTATACGGGAATAAAGTGAGCCACGTGTGGCTTTTTGTATGTACCGTATGAATAAGGATCTGCTAACTCCGTGCCAGCAGCCGCGGTAATACGGAGGATCCGAGCGTTATCCGGATTTATTGGGTTTAAAGGGAGCGTAGGCGGGTTGTTAAGTCAGTTGTGAAAGTTTGCGGCTCAACCGTAAAATTGCAGTTGATACTGGCGACCTTGAGTGCAACAGAGGTAGGCGGAATTCGTGGTGTAGCGGTGAAATGCTTAGATATCACGAAGAACTCCGATTGCGAAGGCAGCTTACTGGAT…	3082726	k__Bacteria, p__Bacteroidetes, c__Bacteroidia, o__Bacteroidales, f__Bacteroidaceae, g__Bacteroides, s__	10	0	0	0	0	0	0	0	0	0	0	0	0	0.00480054	0	0	0	0	0.00080009	0	0	0	0.00810723	0	0	0.00135121	0	0	0	0	0	0	0	0	0	0.00643998	0	0	0	0.00107333	0
OTU244	0	100	NR_113207	Bacteroides stercorirosoris strain JCM 17103 16S ribosomal RNA gene, partial sequence	OTU244	CCTACGGGAGGCAGCAGTGAGGAATATTGGTCAATGGACGCGAGTCTGAACCAGCCAAGTAGCGTGAAGGATGACTGCCCTATGGGTTGTAAACTTCTTTTATATGGGAATAAAGTGCAGTATGTATACTGTTTTGTATGTACCATATGAATAAGGATCGGCTAACTCCGTGCCAGCAGCCGCGGTAATACGGAGGATCCGAGCGTTATCCGGATTTATTGGGTTTAAAGGGAGCGTAGGCGGAAGCTTAAGTCAGTTGTGAAAGTTTGCGGCTCAACCGTAAAATTGCAGTTGATACTGGGTTTCTTGAGTGCAGTAGAGGTAGGCGGAATTCGTGGTGTAGCGGTGAAATGCTTAGATATCACGAAGAACTCCGATTGCGAAGGCAGCTTACTGGAC…	1135084	k__Bacteria, p__Bacteroidetes, c__Bacteroidia, o__Bacteroidales, f__Bacteroidaceae, g__Bacteroides, s__	11	0	0	0	0	0	0	0	0	0	0	0	0	0	0.0021027	0	0	0	0.000350449	0	0	0	0	0	0	0	0	0	0	0	0	0	0	0	0	0	0	0	0	0	0
OTU245	0	100	NR_112939	Bacteroides nordii strain JCM 12987 16S ribosomal RNA gene, partial sequence	OTU245	CCTACGGGAGGCAGCAGTGAGGAATATTGGTCAATGGGCGAAAGCCTGAACCAGCCAAGTAGCGTGAAGGATGACTGCCCTATGGGTTGTAAACTTCTTTTATAGGGGAATAAAATGAGCCACGTGTGGCTTTTTGTATGTACCCTATGAATAAGGATCGGCTAACTCCGTGCCAGCAGCCGCGGTAATACGGAGGATCCGAGCGTTATCCGGATTTATTGGGTTTAAAGGGAGCGTAGGTGGACATGTAAGTCAGTTGTGAAAGTTTGCGGCTCAACCGTAAAATTGCAGTTGATACTGTGTGTCTTGAGTACAGTAGAGGTGGGCGGAATTCGTGGTGTAGCGGTGAAATGCTTAGATATCACGAAGAACTCCGATTGCGAAGGCAGCTCACTGGAC…	4308977	k__Bacteria, p__Bacteroidetes, c__Bacteroidia, o__Bacteroidales, f__Bacteroidaceae, g__Bacteroides, s__	5664	0.104484	0.126472	0.211759	0.147572	0	0	0	0	0	0	0	0.521596	0.345639	0.750662	0.494426	0.677449	0.465779	0.542592	0.128415	0.165426	0.231279	0.0837747	0.101801	0.195503	0.151033	0.152323	0.0698463	0.133764	0.197726	0.122699	0.0731057	0.124911	1.20075	0.692236	1.24936	0.679047	0.600502	1.09775	0.919941	0.528026
OTU257	0	99.78	NR_042499	Bacteroides xylanisolvens strain XB1A 16S ribosomal RNA gene, partial sequence	OTU257	CCTACGGGAGGCAGCAGTGAGGAATATTGGTCAATGGACGAGAGTCTGAACCAGCCAAGTAGCGTGAAGGATGACTGCCCTATGGGTTGTAAACTTCTTTTATATGGGAATAAAGTGTTCCACGTGTGGGATTTTGTATGTACCATATGAATAAGGATCGGCTAACTCCGTGCCAGCAGCCGCGGTAATACGGAGGATCCGAGCGTTATCCGGATTTATTGGGTTTAAAGGGAGCGTAGGTGGATTGTTAAGTCAGTTGTGAAAGTTTGCGGCTCAACCGTAAAATTGCAGTTGAAACTGGCAGTCTTGAGTACAGTAGAGGTGGGCGGAATTCGTGGTGTAGCGGTGAAATGCTTAGATATCACGAAGAACTCCGATTGCGAAGGCAGCTCACTAGAC…	4401444	k__Bacteria, p__Bacteroidetes, c__Bacteroidia, o__Bacteroidales, f__Bacteroidaceae, g__Bacteroides, s__	89	0	0	0	0	0	0	0	0	0	0	0	0.0234425	0	0	0.0139932	0.012414	0.00821963	0.00967822	0.0142684	0.0165426	0.0125016	0.0324289	0.054816	0	0.0217596	0	0	0	0	0.035057	0	0.00584283	0.00992359	0	0	0.0110865	0	0	0.00350168	0
OTU259	0	99.78	NR_117387	Bacteroides faecis strain MAJ27 16S ribosomal RNA gene, partial sequence	OTU259	CCTACGGGAGGCAGCAGTGAGGAATATTGGTCAATGGACGGGAGTCTGAACCAGCCAAGTAGCGTGAAGGATGACTGCCCTATGGGTTGTAAACTTCTTTTATATGGGAATAAAGTGATCCACGTGTGGATTTTTGTATGTACCATATGAATAAGGATCGGCTAACTCCGTGCCAGCAGCCGCGGTAATACGGAGGATCCGAGCGTTATCCGGATTTATTGGGTTTAAAGGGAGCGTAGGTGGACAGTTAAGTCAGTTGTGAAAGTTTGCGGCTCAACCGTAAAATTGCAGTTGATACTGGCTGTCTTGAGTACAGTAGAGGTGGGCGGAATTCGTGGTGTAGCGGTGAAATGCTTAGATATCACGAAGAACTCCGATTGCGAAGGCAGCTCACTGGAC…	4418786	k__Bacteria, p__Bacteroidetes, c__Bacteroidia, o__Bacteroidales, f__Bacteroidaceae, g__Bacteroides, s__	437	0	0	0	0	0	0	0	0	0	0	0	0.00586063	0.00960108	0.0714917	0.00932879	0.0301483	0.00821963	0.0224417	0.0214026	0	0.0312539	0.0351313	0.00783085	0.016292	0.0186518	0	0.00997805	0.011147	0	0	0.0215017	0.00710446	0	0	0.0321999	0.0194013	0.0218364	0	0.0122396	0.00902609
OTU260	0	99.57	NR_113067	Bacteroides faecis strain MAJ27 16S ribosomal RNA gene, partial sequence	OTU260	CCTACGGGAGGCAGCAGTGAGGAATATTGGTCAATGGACGAGAGTCTGAACCAGCCAAGTAGCGTGAAGGATGACTGCCCTATGGGTTGTAAACTTCTTTTATATGGGAATAAAGTGGTCCACGTGTGGATTTTTGTATGTACCATATGAATAAGGATCGGCTAACTCCGTGCCAGCAGCCGCGGTAATACGGAGGATCCGAGCGTTATCCGGATTTATTGGGTTTAAAGGGAGCGTAGGTGGACAGTTAAGTCAGTTGTGAAAGTTTGCGGCTCAACCGTAAAATTGCAGTTGATACTGGCTGTCTTGAGTACAGTAGAGGTGGGCGGAATTCGTGGTGTAGCGGTGAAATGCTTAGATATCACGAAGAACTCCGATTGCGAAGGCAGCTCACTGGAC…	4433947	k__Bacteria, p__Bacteroidetes, c__Bacteroidia, o__Bacteroidales, f__Bacteroidaceae, g__Bacteroides, s__	839	0	0	0	0	0	0	0	0	0	0	0	0.0527457	0.0432048	0.149291	0.111946	0.125913	0.115075	0.0996959	0.0820432	0.0330852	0.125016	0.124311	0.0783085	0.0977517	0.0900859	0.0152323	0	0.011147	0.0164772	0.0175285	0.025802	0.0143645	0.129007	0.0748363	0.270479	0.141353	0.30571	0.209096	0.188413	0.0135391
OTU262	0	99.78	NR_113067	Bacteroides faecis strain MAJ27 16S ribosomal RNA gene, partial sequence	OTU262	CCTACGGGAGGCAGCAGTGAGGAATATTGGTCAATGGACGAGAGTCTGAACCAGCCAAGTAGCGTGAAGGATGACTGCCCTATGGGTTGTAAACTTCTTTTATATGGGAATAAAGTGGTCCACGTGTGGATTTTTGTATGTACCATATGAATAAGGATCGGCTAACTCCGTGCCAGCAGCCGCGGTAATACGGAGGATCCGAGCGTTATCCGGATTTATTGGGTTTAAAGGGAGCGTAGGTGGACAGTTAAGTCAGTTGTGAAAGTTTGCGGCTCAACCGTAAAATTGCAGTTGATACTGGCTGTCTTGAGTACAGTAGAGGTGGGCGGAATTCGTGGTGTAGCGGTGAAATGCTTAGATATCACGAAGAACTCCGATTGCGAAGGCAGCTCACTGGAC…	4442023	k__Bacteria, p__Bacteroidetes, c__Bacteroidia, o__Bacteroidales, f__Bacteroidaceae, g__Bacteroides, s__	1794	0	0	0	0	0	0	0	0	0	0	0	0.0703276	0.163218	0.306994	0.195905	0.301483	0.273988	0.218652	0.142684	0.148883	0.375047	0.324289	0.156617	0.211795	0.226553	0	0.0399122	0.0557351	0	0.105171	0.0215017	0.0370533	0.267937	0.233863	0.592478	0.332594	0.349383	0.470465	0.374454	0.0180522
OTU263	0	99.78	NR_113207	Bacteroides stercorirosoris strain JCM 17103 16S ribosomal RNA gene, partial sequence	OTU263	CCTACGGGAGGCAGCAGTGAGGAATATTGGTCAATGGACGGGAGTCTGAACCAGCCAAGTAGCGTGAAGGATGACTGCCCTATGGGTTGTAAACTTCTTTTATATGGGAATAAAGTGCAGTATGTATACTGTTTTGTATGTACCATATGAATAAGGATCGGCTAACTCCGTGCCAGCAGCCGCGGTAATACGGAGGATCCGAGCGTTATCCGGATTTATTGGGTTTAAAGGGAGCGTAGGCGGAAGCTTAAGTCAGTTGTGAAAGTTTGCGGCTCAACCGTAAAATTGCAGTTGATACTGGGTTTCTTGAGTGCAGTAGAGGTAGGCGGAATTCGTGGTGTAGCGGTGAAATGCTTAGATATCACGAAGAACTCCGATTGCGAAGGCAGCTTACTGGAC…	4457871	k__Bacteria, p__Bacteroidetes, c__Bacteroidia, o__Bacteroidales, f__Bacteroidaceae, g__Bacteroides, s__	1036	0	0	0.00992622	0.00330874	0	0	0	0	0	0	0	0	0.0144016	0.00841078	0.0046644	0.0195077	0.00547975	0.00874404	0.0321039	0.0330852	0.0875109	0.0864771	0.125294	0	0.0607451	0	0	0	0	0	0.00860067	0.00143345	0	0.00935454	0.0257599	0.00831486	0.0218364	0.0522739	0.0195899	0.135391
OTU278	0	98.91	NR_112933	Bacteroides cellulosilyticus strain JCM 15632 16S ribosomal RNA gene, partial sequence	OTU278	CCTACGGGGGGCTGCAGTGAGGAATATTGGTCAATGGACGAGAGTCTGAACCAGCCAAGTAGCGTGAAGGATGACTGCCCTATGGGTTGTAAACTTCTTTTATATGGGAATAAAGTGAGCCACGTGTGGCTTTTTGTATGTACCATACGAATAAGGATCGGCTAACTCCGTGCCAGCAGCCGCGTTAATACGGAGGATCCGAGCGTTATCCGGATTTATTGGGTTTAAAGGGAGCGTAGGCGGACTATTAAGTCAGCTGTGAAAGTTTGCGGCTCAACCGTAAAATTGCAGTTGATACTGGTCGTCTTGAGTGCAGTAGAGGTAGGCGGAATTCGTGGTGTAGCGGTGAAATGCTTAGATATCACGAAGAACTCCGATTGCGAAGGCAGCTTACTGGAC…	M00436:111:000000000-CGP8V:1:1110:21951:9585 1:N:0:GCTACGCT+ACTGCATA/M00436:111:000000000-CGP8V:1:1110:21951:9585 2:N:0:GCTACGCT+ACTGCATA	k__Bacteria, p__Bacteroidetes, c__Bacteroidia, o__Bacteroidales, f__Bacteroidaceae, g__Bacteroides, s__	2388	0.00870701	0.015809	0.0363961	0.0203041	0	0	0	0	0	0	0	0.064467	0.0864097	0.0904159	0.0839591	0.0762574	0.043838	0.0742245	0.178355	0.165426	0.293787	0.240515	0.258418	0.16292	0.21657	0.548363	0.758332	1.75008	0.988631	1.10429	1.2858	1.07258	0.0297708	0.0748363	0.0515198	0.0609756	0.0436729	0.156822	0.0695995	0.0541565
OTU279	0	98.48	NR_074515	Bacteroides vulgatus strain ATCC 8482 16S ribosomal RNA gene, complete sequence	OTU279	CCTACGGGGGGCTGCAGTGAGGAATATTGGTCAATGGGCGCAGGCCTGAACCAGCCAAGTAGCGTGAAGGATGACTGCCCTATGGGTTGTAAACTTCTTTTATAAAGGAATAAAGTCGGGTATGGATACCCGTTTGCATGTACTTTATGAATAAGGATCGGCTAACTCCGTGCCAGCAGCCGCGGTAATACGGAGGATCCGAGCGTTATCCGGATTTATTGGGTTTAAAGGGAGCGTAGATGGATGTTTAAGTCAGTTGTGAAAGTTTGCGGCTCAACCGTAAAATTGCAGTTGATACTGGATATCTTGAGTGCAGTTGAGGCAGGCGGAATTCGTGGTGTAGCGGTGAAATGCTTAGATATCACGAAGAACTCCGATTGCGAAGGCAGCCTGCTAAGC…	M00436:111:000000000-CGP8V:1:1106:13112:6948 1:N:0:TAAGGCGA+TATCCTCT/M00436:111:000000000-CGP8V:1:1106:13112:6948 2:N:0:TAAGGCGA+TATCCTCT	k__Bacteria, p__Bacteroidetes, c__Bacteroidia, o__Bacteroidales, f__Bacteroidaceae, g__Bacteroides, s__	887	0	0	0	0	0	0	0	0	0	0	0	0.222704	0.17762	0.193448	0.153925	0.184436	0.169872	0.183668	0.0321039	0.082713	0.0625078	0.0675603	0.0391543	0.0325839	0.0527705	0.19802	0.0898024	0.0780292	0.280112	0.455741	0.12471	0.204402	0.287784	0.0654818	0.13524	0.0914634	0.0655093	0.26137	0.151141	0.00451304
OTU284	0	98.91	NR_074277	Bacteroides thetaiotaomicron strain VPI-5482 16S ribosomal RNA gene, complete sequence	OTU284	CCTACGGGGGGCTGCAGTGAGGAATATTGGTCAATGGGCGCAGGCCTGAACCAGCCAAGTAGCGTGAAGGATGACTGCCCTATGGGTTGTAAACTTCTTTTATATGGGAATAAAGTTTTCCACGTGTGGAATTTTGTATGTACCATATGAATAAGGATCTGCTAACTCCGTGCCAGCAGCCGCGGTAATACGGAGGATCCGAGCGTTATCCGGATTTATTGGGTTTAAAGGGAGCGTAGGTGGACAGTTAAGTCAGTTGTGAAAGTTTGCGGCTCAACCGTAAAATTGCAGTTGATACTGGCTGTCTTGAGTACAGTAGAGGTGGGCGGAATTCGTGGTGTAGCGGTGAAATGCTTAGATATCACGAAGAACTCCGATTGCGAAGGCAGCTCACTGGAC…	M00436:111:000000000-CGP8V:1:1113:12696:3971 1:N:0:TAAGGCGA+TATCCTCT/M00436:111:000000000-CGP8V:1:1113:12696:3971 2:N:0:TAAGGCGA+TATCCTCT	k__Bacteria, p__Bacteroidetes, c__Bacteroidia, o__Bacteroidales, f__Bacteroidaceae, g__Bacteroides, s__	1975	0	0	0.00661748	0.00220583	0	0	0	0	0	0	0	0.123073	0.201623	0.180832	0.228555	0.24828	0.161653	0.190669	0.121281	0.0992556	0.150019	0.135121	0.133125	0.0488759	0.114613	0.274181	0.598683	0.189499	0.64261	0.438212	0.795562	0.489791	0.0595415	0.149673	0.0772798	0.113636	0.174692	0.156822	0.121941	0.157956
OTU286	0	98.91	NR_112939	Bacteroides nordii strain JCM 12987 16S ribosomal RNA gene, partial sequence	OTU286	CCTACGGGGGGCTGCAGTGAGGAATATTGGTCAATGGGCGGAAGCCTGAACCAGCCAAGTAGCGTGAAGGATGACTGCCCTATGGGTTGTAAACTTCTTTTATAGGGGAATAAAATGAGCCACGTGTGGCTTTTTGTATGTACCCTATGAATAAGGATCGGCTAACTCCGTGCCAGCAGCCGCGGTAATACGGAGGATCCGAGCGTTATCCGGATTTATTGGGTTTAAAGGGAGCGTAGGTGGACATGTAAGTCAGTTGTGAAAGTTTGCGGCTCAACCGTAAAATTGCAGTTGATACTGTGTGTCTTGAGTACAGTAGAGGTGGGCGGAATTCGTGGTGTAGCGGTGAAATGCTTAGATATCACGAAGAACTCCGATTGCGAAGGCAGCTCACTGGAC…	M00436:111:000000000-CGP8V:1:1103:24877:7254 1:N:0:GCTACGCT+ACTGCATA/M00436:111:000000000-CGP8V:1:1103:24877:7254 2:N:0:GCTACGCT+ACTGCATA	k__Bacteria, p__Bacteroidetes, c__Bacteroidia, o__Bacteroidales, f__Bacteroidaceae, g__Bacteroides, s__	393	0	0.00790451	0.0330874	0.013664	0	0	0	0	0	0	0	0.0468851	0.0432048	0.0651836	0.0139932	0.049656	0.0301386	0.0415102	0.0107013	0	0.00625078	0.00810723	0.0156617	0.016292	0.00950216	0	0	0	0	0.0175285	0.00430034	0.00363814	0.109159	0.0467727	0.0643998	0.0443459	0.0655093	0.104548	0.0724558	0.0496435
OTU294	0	98.91	NR_074515	Bacteroides vulgatus strain ATCC 8482 16S ribosomal RNA gene, complete sequence	OTU294	CCTACGGGTGGCTGCAGTGAGGAATATTGGTCAATGGGTGAGAGCCTGAACCAGCCAAGTAGCGTGAAGGATGACTGCCCTATGGGTTGTAAACTTCTTTTATAAAGGAATAAAGTCGGGTATGGATACCCGTTTGCATGTACTTTATGAATAAGGATCGGCTAACTCCGTGCCAGCAGCCGCGGTAATACGGAGGATCCGAGCGTTATCCGGATTTATTGGGTTTAAAGGGAGCGTAGATGGATGTTTAAGTCAGTTGTGAAAGTTTGCGGCTCAACCGTAAAATTGCAGTTGATACTGGATATCTTGAGTGCAGTTGAGGCAGGCGGAATTCGTGGTGTAGCGGTGAAATGCTTAGATATCACGAAGAACTCCGATTGCGAAGGCAGCCTGCTAAGC…	M00436:111:000000000-CGP8V:1:1104:9005:6559 1:N:0:CGTACTAG+TATCCTCT/M00436:111:000000000-CGP8V:1:1104:9005:6559 2:N:0:CGTACTAG+TATCCTCT	k__Bacteria, p__Bacteroidetes, c__Bacteroidia, o__Bacteroidales, f__Bacteroidaceae, g__Bacteroides, s__	636	0	0	0	0	0	0	0	0	0	0	0	0.123073	0.120013	0.159805	0.0979523	0.111726	0.123294	0.122644	0.0463723	0.0496278	0.0437555	0.0540482	0.0626468	0.0488759	0.0508877	0.213252	0.0199561	0.0334411	0.11534	0.122699	0.0817064	0.0977325	0.158777	0.121609	0.0965997	0.0692905	0.0873458	0.0522739	0.0976494	0
OTU295	0	98.7	NR_041307	Bacteroides intestinalis strain 341 16S ribosomal RNA gene, partial sequence	OTU295	CCTACGGGTGGCTGCAGTGAGGAATATTGGTCAATGGACGAGAGTCTGAACCAGCCAAGTAGCGTGAAGGATGACTGCCCTATGGGTTGTAAACTTCTTTTATATGGGAATAAAGTGGGCCACGTGTGGCTTTTTGTATGTACCATACGAATAAGGATCGGCTAACTCCGTGCCAGCAGCCGCGGTAATACGGAGGATCCAAGCGTTATCCGGATTTATTGGGTTTAAAGGGAGCGTAGGCGGATTATTAAGTCAGTTGTGAAAGTTTGCGGCTCAACCGTAAAATTGCAGTTGATACTGGTAGTCTTGAGTGCAGCAGAGGTAGGCGGAATTCGTGGTGTAGCGGTGAAATGCTTAGATATCACGAAGAACTCCGATTGCGAAGGCAGCTTACTGGAC…	M00436:111:000000000-CGP8V:1:1111:10061:9503 1:N:0:TAAGGCGA+TATCCTCT/M00436:111:000000000-CGP8V:1:1111:10061:9503 2:N:0:TAAGGCGA+TATCCTCT	k__Bacteria, p__Bacteroidetes, c__Bacteroidia, o__Bacteroidales, f__Bacteroidaceae, g__Bacteroides, s__	234	0.00870701	0.00790451	0	0.00553717	0	0	0	0	0	0	0	0.064467	0.0192022	0.0525674	0.046644	0.0425622	0.0493178	0.0457934	0.0107013	0.0661704	0.0500063	0.045941	0.054816	0.0325839	0.0433698	0.0304646	0	0.0222941	0	0	0	0.00879311	0.0297708	0.0467727	0.0321999	0.0332594	0.0764276	0.104548	0.0538297	0
OTU307	0	98.91	NR_112933	Bacteroides cellulosilyticus strain JCM 15632 16S ribosomal RNA gene, partial sequence	OTU307	CCTACGGGTGGCTGCAGTGAGGAATATTGGTCAATGGACGAGAGTCTGAACCAGCCAAGTAGCGTGAAGGATGACTGCCCTATGGGTTGTAAACTTCTTTTATATGGGAATAAAGTGAGCCACGTGTGGCTTTTTGTATGTACCATACGAATAAGGATCTGCTAACTCCGTGCCAGCAGCCGCGGTAATACGGAGGATCCGAGCGTTATCCGGATTTATTGGGTTTAAAGGGAGCGTAGGCGGACTATTAAGTCAGCTGTGAAAGTTTGCGGCTCAACCGTAAAATTGCAGTTGATACTGGTCGTCTTGAGTGCAGTAGAGGTAGGCGGAATTCGTGGTGTAGCGGTGAAATGCTTAGATATCACGAAGAACTCCGATTGCGAAGGCAGCTTACTGGAC…	M00436:111:000000000-CGP8V:1:1113:17284:13744 1:N:0:GGACTCCT+TATCCTCT/M00436:111:000000000-CGP8V:1:1113:17284:13744 2:N:0:GGACTCCT+TATCCTCT	k__Bacteria, p__Bacteroidetes, c__Bacteroidia, o__Bacteroidales, f__Bacteroidaceae, g__Bacteroides, s__	1061	0	0.00790451	0.013235	0.00704649	0	0	0	0	0	0	0	0.0293032	0.0288032	0.027335	0.00932879	0.024828	0.0136994	0.0222163	0.0499394	0.0330852	0.100013	0.0945844	0.148786	0.0651678	0.0819292	0.152323	0.498902	0.646528	0.280112	0.543383	0.442935	0.427364	0.0396944	0.0654818	0.0257599	0.0415743	0.0327547	0	0.0342108	0.0451304
OTU313	0	98.7	NR_074515	Bacteroides vulgatus strain ATCC 8482 16S ribosomal RNA gene, complete sequence	OTU313	CCTACGGGGGGCTGCAGTGAGGAATATTGGTCAATGGGCGAGAGCCTGAACCAGCCAAGTAGCGTGAAGGATGACTGCCCTATGGGTTGTAAACTTCTTTTATAAAGGAATAAAGTCGGGTATGTATACCCGTTTGCATGTACTTTATGAATAAGGATCGGCTAACTCCGTGCCAGCAGCCGCGGTAATACGGAGGATCCGAGCGTTATCCGGATTTATTGGGTTTAAAGGGAGCGTAGATGGATGTTTAAGTCAGTTGTGAAAGTTTGCGGCTCAACCGTAAAATTGCAGTTGATACTGGATATCTTGAGTGCAGTTGAGGCAGGCGGAATTCGTGGTGTAGCGGTGAAATGCTTAGATATCACGAGGAACTCCGATTGCGAAGGCAGCCTGCTAAGC…	M00436:111:000000000-CGP8V:1:1114:24847:25387 1:N:0:CGTACTAG+TATCCTCT/M00436:111:000000000-CGP8V:1:1114:24847:25387 2:N:0:CGTACTAG+TATCCTCT	k__Bacteria, p__Bacteroidetes, c__Bacteroidia, o__Bacteroidales, f__Bacteroidaceae, g__Bacteroides, s__	248	0	0	0	0	0	0	0	0	0	0	0	0.0351638	0.0336038	0.0714917	0.0419796	0.0443357	0.0328785	0.0432422	0.0214026	0.0661704	0.0312539	0.0513458	0.0234926	0.0325839	0.0377082	0.0609292	0.00997805	0.011147	0.0164772	0.0175285	0.0215017	0.0229269	0.0198472	0.0280636	0.0257599	0.0388027	0.0545911	0.156822	0.053981	0
OTU315	0	97.17	NR_113207	Bacteroides stercorirosoris strain JCM 17103 16S ribosomal RNA gene, partial sequence	OTU315	CCTACGGGGGGCTGCAGTGAGGAATATTGGTCAATGGACGAGAGTCTGAACCAGCCAAGTAGCGTGAAGGATGACTGCCCTATGGGTTGTAAACTTCTTTTATATGGGAATAAAGTGCAGTATGTATACTGTTTTGTATGTACCATACGAATAAGGATCGGCTAACTCCGTGCCAGCAGCCGCGGTAATACGGAGGATCCAAGCGTTATCCGGATTTATTGGGTTTAAAGGGAGCGTAGGCGGATTATTAAGTCAGTTGTGAAAGTTTGCGGCTCAACCGTAAAATTGCAGTTGATACTGGTAGTCTTGAGTGCAGCAGAGGTAGGCGGAATTCGTGGTGTAGCGGTGAAATGCTTAGATATCACGAAGAACTCCGATTGCGAAGGCAGCTTACTGGAC…	M00436:111:000000000-CGP8V:1:1105:18202:4752 1:N:0:AGGCAGAA+TATCCTCT/M00436:111:000000000-CGP8V:1:1105:18202:4752 2:N:0:AGGCAGAA+TATCCTCT	k__Bacteria, p__Bacteroidetes, c__Bacteroidia, o__Bacteroidales, f__Bacteroidaceae, g__Bacteroides, s__	555	0	0	0	0	0	0	0	0	0	0	0	0.0527457	0.0480054	0.0883132	0.0606372	0.0620699	0.0246589	0.0560717	0.0535065	0.132341	0.16252	0.172954	0.172279	0.195503	0.148184	0	0	0.0222941	0.0494315	0.0175285	0.00860067	0.0163091	0.0396944	0.0374181	0.0772798	0.0388027	0.0655093	0.0522739	0.0518297	0.0225652
OTU331	0	99.13	NR_117387	Bacteroides faecis strain MAJ27 16S ribosomal RNA gene, partial sequence	OTU331	CCTACGGGGGGCTGCAGTGAGGAATATTGGTCAATGGACGAGAGTCTGAACCAGCCAAGTAGCGTGAAGGATGACTGCCCTATGGGTTGTAAACTTCTTTTATATGGGAATAAAGTGATCCACGTGTGGATTTTTGTATGTACCATATGAATAAGGATCGGCTAACTCCGTGCCAGCAGCCGCGGTAATACGGAGGATCCGAGCGTTATCCGGATTTATTGGGTTTAAAGGGAGCGTAGGTGGACAGTTAAGTCAGTTGTGAAAGTTTGCGGCTCAACCGTAAAATTGCAGTTGATACTGGCTGTCTTGAGTACAGTAGAGGTGGGCGGAATTCGTGGTGTAGCGGTGAAATGCTTAGATATCACGAAGAACTCCGATTGCGAAGGCAGCTCACTGGAC…	M00436:111:000000000-CGP8V:1:2101:26868:20616 1:N:0:CGTACTAG+TATCCTCT/M00436:111:000000000-CGP8V:1:2101:26868:20616 2:N:0:CGTACTAG+TATCCTCT	k__Bacteria, p__Bacteroidetes, c__Bacteroidia, o__Bacteroidales, f__Bacteroidaceae, g__Bacteroides, s__	61	0	0	0	0	0	0	0	0	0	0	0	0	0.00480054	0.00420539	0	0.00886713	0	0.00297884	0.0035671	0	0	0	0	0	0.000594516	0	0	0	0	0	0	0	0	0	0.00643998	0	0	0	0.00107333	0
OTU353	0	98.91	NR_041351	Bacteroides dorei strain 175 16S ribosomal RNA gene, partial sequence	OTU353	CCTACGGGTGGCTGCAGTGAGGAATATTGGTCAATGGGCGATGGCCTGAACCAGCCAAGTAGCGTGAAGGATGACTGCCCTATGGGTTGTAAACTTCTTTTATAAAGGAATAAAGTCGGGTATGCATACCCGTTTGCATGTACTTTATGAATAAGGATCGGCTAACTCCGTGCCAGCAGCCGCGTTAATACGGAGGATCCGAGCGTTATCCGGATTTATTGGGTTTAAAGGGAGCGTAGATGGATGTTTAAGTCAGTTGTGAAAGTTTGCGGCTCAACCGTAAAATTGCAGTTGATACTGGATGTCTTGAGTGCAGTTGAGGCAGGCGGAATTCGTGGTGTAGCGGTGAAATGCTTAGATATCACGAAGAACTCCGATTGCGAAGGCAGCCTGCTAAGC…	M00436:111:000000000-CGP8V:1:2113:5622:12499 1:N:0:CGTACTAG+TATCCTCT/M00436:111:000000000-CGP8V:1:2113:5622:12499 2:N:0:CGTACTAG+TATCCTCT	k__Bacteria, p__Bacteroidetes, c__Bacteroidia, o__Bacteroidales, f__Bacteroidaceae, g__Bacteroides, s__	75	0	0	0	0	0	0	0	0	0	0	0	0	0.0192022	0.00630809	0.0046644	0.00354685	0.00547975	0.00653354	0.0035671	0	0	0.00270241	0	0	0.00104492	0	0	0	0	0	0	0	0	0.0280636	0.00643998	0.00831486	0	0	0.00713641	0.00902609
OTU373	0	91.96	NR_113071	Bacteroides paurosaccharolyticus strain JCM 15092 16S ribosomal RNA gene, partial sequence	OTU373	CCTACGGGGGGCTGCAGTGAGGAATATTGGTCAATGGACGAGAGTCTGAACCAGCCAAGTAGCGTGAAGGATGACTGCCCTATGGGTTGTAAACTTCTTTTATAAAGGAATAAAGTCCGCTACGTGTAGCGGTTTGTATGTACTTTATGAATAAGCATCGGCTAACTCCGTGCCAGCAGCCGCGGTAATACGGAGGATGCGAGCGTTATCCGGATTTATTGGGTTTAAAGGGAGCGTAGATGGTTTTTTAAGTCAGCTGTGAAAGTTCGGGGCTCAACCCCGGAATTGCAGTTGAAACTGGAGGACTTGAGTATGGCTGAGGCAGGCGGAATTCGTGGTGTAGCGGTGAAATGCTTAGATATCACGAAGAACCCCGATTGCGAAAGCAGCTTGCTAAAC…	M00436:111:000000000-CGP8V:1:1110:2676:20281 1:N:0:GCTACGCT+GTAAGGAG/M00436:111:000000000-CGP8V:1:1110:2676:20281 2:N:0:GCTACGCT+GTAAGGAG	k__Bacteria, p__Bacteroidetes, c__Bacteroidia, o__Bacteroidales, f__Bacteroidaceae, g__Bacteroides, s__	12	0	0	0	0	0	0	0	0	0	0	0	0	0	0	0	0	0	0	0	0	0.00625078	0.0108096	0.0156617	0	0.00545369	0	0	0	0	0	0	0	0.00992359	0	0	0.00277162	0.0109182	0	0.00393557	0
OTU381	0	98.91	NR_112933	Bacteroides cellulosilyticus strain JCM 15632 16S ribosomal RNA gene, partial sequence	OTU381	CCTACGGGCGGCAGCAGTGAGGAATATTGGTCAATGGACGAGAGTCTGAACCAGCCAAGTAGCGTGAAGGATGACTGCCCTATGGGTTGTAAACTTCTTTTATATGGGAATAAAGTGAGCCACGTGTGGCTTTTTGTATGTACCATACGAATAAGGATCTGCTAACTCCGTGCCAGCAGCCGCTGTAATACGGAGGATCCGAGCGTTATCCGGATTTATTGGGTTTAAAGGGAGCGTAGGCGGACTATTAAGTCAGCTGTGAAAGTTTGCGGCTCAACCGTAAAATTGCAGTTGATACTGGTCGTCTTGAGTGCAGTAGAGGTAGGCGGAATTCGTGGTGTAGCGGTGAAATGCTTAGATATCACGAAGAACTCCGATTGCGAAGGCAGCTTACTGGAC…	M00436:111:000000000-CGP8V:1:1104:13724:7400 1:N:0:TAAGGCGA+TATCCTCT/M00436:111:000000000-CGP8V:1:1104:13724:7400 2:N:0:TAAGGCGA+TATCCTCT	k__Bacteria, p__Bacteroidetes, c__Bacteroidia, o__Bacteroidales, f__Bacteroidaceae, g__Bacteroides, s__	52	0	0	0.00330874	0.00110291	0	0	0	0	0	0	0	0.00586063	0	0	0	0	0.00273988	0.00143342	0.0035671	0.0330852	0.0187523	0.00270241	0	0.016292	0.0123998	0	0.0199561	0.0557351	0.0329544	0	0.025802	0.0224079	0	0	0	0	0	0	0	0
OTU399	0	98.91	NR_113067	Bacteroides faecis strain MAJ27 16S ribosomal RNA gene, partial sequence	OTU399	CCTACGGGTGGCTGCAGTGAGGAATATTGGTCAATGGACGAGAGTCTGAACCAGCCAAGTAGCGTGAAGGATGACTGCCCTATGGGTTGTAAACTTCTTTTATATGGGAATAAAGTGGTCCACGTGTGGATTTTTGTATGTACCATATGAATAAGGATCGGCTAACTCCGTGCCAGCAGCCGCGTTAATACGGAGGATCCGAGCGTTATCCGGATTTATTGGGTTTAAAGGGAGCGTAGGTGGACAGTTAAGTCAGTTGTGAAAGTTTGCGGCTCAACCGTAAAATTGCAGTTGATACTGGCTGTCTTGAGTACAGTAGAGGTGGGCGGAATTCGTGGTGTAGCGGTGAAATGCTTAGATATCACGAAGAACTCCGATTGCGAAGGCAGCTCACTGGAC…	M00436:111:000000000-CGP8V:1:1108:24588:14885 1:N:0:GGACTCCT+TATCCTCT/M00436:111:000000000-CGP8V:1:1108:24588:14885 2:N:0:GGACTCCT+TATCCTCT	k__Bacteria, p__Bacteroidetes, c__Bacteroidia, o__Bacteroidales, f__Bacteroidaceae, g__Bacteroides, s__	20	0	0	0	0	0	0	0	0	0	0	0	0.00586063	0	0	0	0.00354685	0.00821963	0.00293785	0	0	0	0.00270241	0	0.0325839	0.00588105	0	0	0	0	0.0175285	0	0.00292141	0	0	0	0.00277162	0	0	0.000461936	0
OTU400	0	98.91	NR_113207	Bacteroides stercorirosoris strain JCM 17103 16S ribosomal RNA gene, partial sequence	OTU400	CCTACGGGGGGCTGCAGTGAGGAATATTGGTCAATGGACGAGAGTCTGAACCAGCCAAGTAGCGTGAAGGATGACTGCCCTATGGGTTGTAAACTTCTTTTATATGGGAATAAAGTGCAGTATGTATACTGTTTTGTATGTACCATATGAATAAGGATCGGCTAACTCCGTGCCAGCAGCCGCGGTAATACGGAGGATCCGAGCGTTATCCGGATTTATTGGGTTTAAAGGGAGCGTAGGCGGAAGCTTAAGTCAGTTGTGAAAGTTTGCGGCTCAACCGTAAAATTGCAGTTGATACTGGGTTTCTTGAGTGCAGTAGAGGTAGGCGGAATTCGTGGTGTAGCGGTGAAATGCTTAGATATCACGAAGAACTCCGATTGCGAAGGCAGCTTACTGGAC…	M00436:111:000000000-CGP8V:1:1109:12562:7356 1:N:0:CGTACTAG+TATCCTCT/M00436:111:000000000-CGP8V:1:1109:12562:7356 2:N:0:CGTACTAG+TATCCTCT	k__Bacteria, p__Bacteroidetes, c__Bacteroidia, o__Bacteroidales, f__Bacteroidaceae, g__Bacteroides, s__	20	0	0	0	0	0	0	0	0	0	0	0	0	0.00960108	0	0	0	0	0.00160018	0	0	0.00625078	0.00270241	0.00783085	0	0.00279734	0	0	0	0	0	0	0	0	0	0	0	0	0	0	0
OTU48	0	100	NR_074515	Bacteroides vulgatus strain ATCC 8482 16S ribosomal RNA gene, complete sequence	OTU48	CCTACGGGAGGCAGCAGTGAGGAATATTGGTCAATGGGCGAGAGCCTGAACCAGCCAAGTAGCGTGAAGGATGACTGCCCTATGGGTTGTAAACTTCTTTTATAAAGGAATAAAGTCGGGTATGGATACCCGTTTGCATGTACTTTATGAATAAGGATCGGCTAACTCCGTGCCAGCAGCCGCGGTAATACGGAGGATCCGAGCGTTATCCGGATTTATTGGGTTTAAAGGGAGCGTAGATGGATGTTTAAGTCAGTTGTGAAAGTTTGCGGCTCAACCGTAAAATTGCAGTTGATACTGGATATCTTGAGTGCAGTTGAGGCAGGCGGAATTCGTGGTGTAGCGGTGAAATGCTTAGATATCACGAAGAACTCCGATTGCGAAGGCAGCCTGCTAAGC…	586379	k__Bacteria, p__Bacteroidetes, c__Bacteroidia, o__Bacteroidales, f__Bacteroidaceae, g__Bacteroides, s__	18820	0.00870701	0	0.00661748	0.00510816	0.000537083	0	0.00274929	0.00228107	0	0	0.000927908	3.58671	3.96524	4.24745	3.68954	3.2436	2.77275	3.58421	1.88343	2.10091	2.25028	1.72144	1.9029	1.97133	1.97171	6.91546	2.30493	1.4937	3.1801	3.40053	1.62123	3.15266	4.25722	2.45089	3.86399	2.57206	3.46108	4.33873	3.49066	0.14893
OTU51	0	99.35	NR_113067	Bacteroides faecis strain MAJ27 16S ribosomal RNA gene, partial sequence	OTU51	CCTACGGGAGGCAGCAGTGAGGAATATTGGTCAATGGACGAGAGTCTGAACCAGCCAAGTAGCGTGAAGGATGACTGCCCTATGGGTTGTAAACTTCTTTTATATGGGAATAAAGTTTTCCACGTGTGGAATTTTGTATGTACCATATGAATAAGGATCGGCTAACTCCGTGCCAGCAGCCGCGGTAATACGGAGGATCCGAGCGTTATCCGGATTTATTGGGTTTAAAGGGAGCGTAGGTGGACAGTTAAGTCAGTTGTGAAAGTTTGCGGCTCAACCGTAAAATTGCAGTTGATACTGGCTGTCTTGAGTACAGTAGAGGTGGGCGGAATTCGTGGTGTAGCGGTGAAATGCTTAGATATCACGAAGAACTCCGATTGCGAAGGCAGCTCACTGGAC…	583117	k__Bacteria, p__Bacteroidetes, c__Bacteroidia, o__Bacteroidales, f__Bacteroidaceae, g__Bacteroides, s__	22	0	0	0	0	0	0	0	0	0	0	0	0	0.00480054	0.00630809	0	0.00177343	0	0.00214701	0	0	0	0	0	0	0	0	0.00997805	0	0	0	0.00860067	0.00309645	0	0	0	0.00277162	0	0	0.000461936	0
OTU69	0	100	NR_074277	Bacteroides thetaiotaomicron strain VPI-5482 16S ribosomal RNA gene, complete sequence	OTU69	CCTACGGGAGGCAGCAGTGAGGAATATTGGTCAATGGGCGCAGGCCTGAACCAGCCAAGTAGCGTGAAGGATGACTGCCCTATGGGTTGTAAACTTCTTTTATATGGGAATAAAGTTTTCCACGTGTGGAATTTTGTATGTACCATATGAATAAGGATCGGCTAACTCCGTGCCAGCAGCCGCGGTAATACGGAGGATCCGAGCGTTATCCGGATTTATTGGGTTTAAAGGGAGCGTAGGTGGACAGTTAAGTCAGTTGTGAAAGTTTGCGGCTCAACCGTAAAATTGCAGTTGATACTGGCTGTCTTGAGTACAGTAGAGGTGGGCGGAATTCGTGGTGTAGCGGTGAAATGCTTAGATATCACGAAGAACTCCGATTGCGAAGGCAGCTCACTGGAC…	562995	k__Bacteria, p__Bacteroidetes, c__Bacteroidia, o__Bacteroidales, f__Bacteroidaceae, g__Bacteroides, s__	28503	0	0	0.0529398	0.0176466	0	0	0	0	0	0	0	2.27393	2.90433	3.32857	2.76599	3.41207	2.18368	2.81143	1.40544	1.88586	1.96275	1.81332	2.04385	1.51515	1.77106	4.67631	10.9559	5.31713	8.05734	7.16915	11.9377	8.01893	1.16106	1.69317	1.56491	1.59091	2.28191	2.09096	1.73049	1.43515
OTU77	0	100	NR_112933	Bacteroides cellulosilyticus strain JCM 15632 16S ribosomal RNA gene, partial sequence	OTU77	CCTACGGGAGGCAGCAGTGAGGAATATTGGTCAATGGACGAGAGTCTGAACCAGCCAAGTAGCGTGAAGGATGACTGCCCTATGGGTTGTAAACTTCTTTTATATGGGAATAAAGTGAGCCACGTGTGGCTTTTTGTATGTACCATACGAATAAGGATCGGCTAACTCCGTGCCAGCAGCCGCGGTAATACGGAGGATCCGAGCGTTATCCGGATTTATTGGGTTTAAAGGGAGCGTAGGCGGACTATTAAGTCAGCTGTGAAAGTTTGCGGCTCAACCGTAAAATTGCAGTTGATACTGGTCGTCTTGAGTGCAGTAGAGGTAGGCGGAATTCGTGGTGTAGCGGTGAAATGCTTAGATATCACGAAGAACTCCGATTGCGAAGGCAGCTTACTGGAC…	539126	k__Bacteria, p__Bacteroidetes, c__Bacteroidia, o__Bacteroidales, f__Bacteroidaceae, g__Bacteroides, s__	65194	0.548542	0.276658	0.6816	0.502267	0.000537083	0	0.00137465	0	0	0	0.000318621	1.67028	1.85781	2.30035	1.46928	1.6617	1.03841	1.66631	4.39823	5.57486	7.41343	5.05081	5.51292	4.54545	5.41595	17.6238	34.6637	44.4544	25.0618	39.9124	28.5628	31.7131	1.3893	1.82413	1.89979	1.46064	1.81242	2.35233	1.78977	1.2456
OTU167	0	100	NR_112935	Bacteroides eggerthii strain JCM 12986 16S ribosomal RNA gene, partial sequence	OTU167	CCTACGGGAGGCAGCAGTGAGGAATATTGGTCAATGGACGAGAGTCTGAACCAGCCAAGTAGCGTGAAGGATGACTGCCCTATGGGTTGTAAACTTCTTTTATACGGGAATAAAGTGGAGTATGCATACTCCTTTGTATGTACCGTATGAATAAGGATCGGCTAACTCCGTGCCAGCAGCCGCGGTAATACGGAGGATCCGAGCGTTATCCGGATTTATTGGGTTTAAAGGGAGCGTAGGCGGGTGCTTAAGTCAGTTGTGAAAGTTTGCGGCTCAACCGTAAAATTGCAGTTGATACTGGGCGCCTTGAGTGCAGCATAGGTAGGCGGAATTCGTGGTGTAGCGGTGAAATGCTTAGATATCACGAAGAACTCCGATTGCGAAGGCAGCTTACTGGAC…	196781	k__Bacteria, p__Bacteroidetes, c__Bacteroidia, o__Bacteroidales, f__Bacteroidaceae, g__Bacteroides, s__eggerthii	3019	0	0	0	0	0	0	0	0	0	0	0	0.0761882	0.062407	0.0525674	0.0186576	0.0195077	0.0356184	0.0441577	0.0713419	0.231596	0.0625078	0.118906	0	0.0651678	0.0915867	0	0.0299341	0	0	0	0.00860067	0.00642247	0.00992359	0.130964	0.0772798	0.0637472	0.0218364	0.0522739	0.0593374	0.261756
OTU19	0	99.57	NR_112935	Bacteroides eggerthii strain JCM 12986 16S ribosomal RNA gene, partial sequence	OTU19	CCTACGGGAGGCAGCAGTGAGGAATATTGGTCAATGGACGAGAGTCTGAACCAGCCAAGTAGCGTGAAGGATGACTGCCCTATGGGTTGTAAACTTCTTTTATACGGGAATAAAGTGGAGTATGCATACTCCTTTGTATGTACCGTATGAATAAGGATCGGCTAACTCCGTGCCAGCAGCCGCGGTAATACGGAGGATCCGAGCGTTATCCGGATTTATTGGGTTTAAAGGGAGCGTAGGCGGGTGCTTAAGTCAGTTGTGAAAGTTTGCGGCTCAACCGTAAAATTGCAGTTGATACTGGGTACCTTGAGTGCAGCATAGGTAGGCGGAATTCGTGGTGTAGCGGTGAAATGCTTAGATATCACGAAGAACTCCGATTGCGAAGGCAGCTTACTGGAC…	839512	k__Bacteria, p__Bacteroidetes, c__Bacteroidia, o__Bacteroidales, f__Bacteroidaceae, g__Bacteroides, s__eggerthii	842	0	0	0	0	0	0	0	0.00228107	0	0	0.000380179	0	0.00480054	0.0105135	0.00932879	0.0106406	0.00273988	0.00633721	0.0285368	0.0165426	0.00625078	0.0297265	0	0.0325839	0.0189401	0	0	0	0	0	0.00430034	0.000716723	0.00992359	0	0.0193199	0.0332594	0	0.0522739	0.0191295	0.0767217
OTU5	0	100	NR_074784	Bacteroides fragilis strain NCTC 9343 16S ribosomal RNA gene, complete sequence	OTU5	CCTACGGGAGGCAGCAGTGAGGAATATTGGTCAATGGGCGCTAGCCTGAACCAGCCAAGTAGCGTGAAGGATGAAGGCTCTATGGGTCGTAAACTTCTTTTATATAAGAATAAAGTGCAGTATGTATACTGTTTTGTATGTATTATATGAATAAGGATCGGCTAACTCCGTGCCAGCAGCCGCGGTAATACGGAGGATCCGAGCGTTATCCGGATTTATTGGGTTTAAAGGGAGCGTAGGTGGACTGGTAAGTCAGTTGTGAAAGTTTGCGGCTCAACCGTAAAATTGCAGTTGATACTGTCAGTCTTGAGTACAGTAGAGGTGGGCGGAATTCGTGGTGTAGCGGTGAAATGCTTAGATATCACGAAGAACTCCGATTGCGAAGGCAGCTCACTGGAC…	882886	k__Bacteria, p__Bacteroidetes, c__Bacteroidia, o__Bacteroidales, f__Bacteroidaceae, g__Bacteroides, s__fragilis	11	0	0	0	0	0	0	0	0	0	0	0	0	0	0	0	0	0	0	0	0	0	0	0	0	0	0	0	0.0222941	0.0164772	0.035057	0	0.0123047	0.00992359	0	0.00643998	0	0	0	0.00272726	0
OTU15	0	99.78	NR_112940	Bacteroides ovatus strain JCM 5824 16S ribosomal RNA gene, partial sequence	OTU15	CCTACGGGAGGCAGCAGTGAGGAATATTGGTCAATGGGCGAGAGCCTGAACCAGCCAAGTAGCGTGAAGGATGAAGGCTCTATGGGTCGTAAACTTCTTTTATATGGGAATAAAGTTTTCCACGTGTGGAATTTTGTATGTACCATATGAATAAGGATCGGCTAACTCCGTGCCAGCAGCCGCGGTAATACGGAGGATCCGAGCGTTATCCGGATTTATTGGGTTTAAAGGGAGCGTAGGTGGATTGTTAAGTCAGTTGTGAAAGTTTGCGGCTCAACCGTAAAATTGCAGTTGAAACTGGCAGTCTTGAGTACAGTAGAGGTGGGCGGAATTCGTGGTGTAGCGGTGAAATGCTTAGATATCACGAAGAACTCCGATTGCGAAGGCAGCTCACTAGAC…	844958	k__Bacteria, p__Bacteroidetes, c__Bacteroidia, o__Bacteroidales, f__Bacteroidaceae, g__Bacteroides, s__ovatus	3746	0	0	0.0330874	0.0110291	0	0	0	0	0.00861846	0	0.00143641	0.269589	0.465652	0.246015	0.261206	0.260694	0.200011	0.283861	0.392381	0.661704	0.775097	0.599935	0.610807	0.456175	0.582683	0.19802	0.219517	0.278676	1.12045	0.595968	0.38703	0.46661	0.188548	0.261927	0.373519	0.213415	0.262037	0.418191	0.286273	0.139904
OTU177	0	99.35	NR_112940	Bacteroides ovatus strain JCM 5824 16S ribosomal RNA gene, partial sequence	OTU177	CCTACGGGAGGCAGCAGTGAGGAATATTGGTCAATGGGCGAGAGCCTGAACCAGCCAAGTAGCGTGAAGGATGAAGGCTCTATGGGTCGTAAACTTCTTTTATATGGGAATAAAGTATTCCACGTGTGGAATTTTGTATGTACCATATGAATAAGGATCGGCTAACTCCGTGCCAGCAGCCGCGGTAATACGGAGGATCCGAGCGTTATCCGGATTTATTGGGTTTAAAGGGAGCGTAGGTGGATTGTTAAGTCAGTTGTGAAAGTTTGCGGCTCAACCGTAAAATTGCAGTTGAAACTGGCAGTCTTGAGTACAGTAGAGGTGGGCGGAATTCGTGGTGTAGCGGTGAAATGCTTAGATATCACGAAGAACTCCGATTGCGAAGGCAGCTCACTAGAC…	184007	k__Bacteria, p__Bacteroidetes, c__Bacteroidia, o__Bacteroidales, f__Bacteroidaceae, g__Bacteroides, s__ovatus	2065	0	0	0	0	0	0	0	0	0	0	0	0.169958	0.148817	0.239707	0.0979523	0.150741	0.134254	0.156905	0.278234	0.38048	0.275034	0.262134	0.344558	0.211795	0.292039	0.167555	0.0598683	0.245235	0.197726	0.140228	0.111809	0.153737	0.307631	0.551918	0.444359	0.340909	0.414892	0.313643	0.395559	0.0902609
OTU237	0	99.57	NR_112940	Bacteroides ovatus strain JCM 5824 16S ribosomal RNA gene, partial sequence	OTU237	CCTACGGGAGGCAGCAGTGAGGAATATTGGTCAATGGGCGAGAGCCTGAACCAGCCAAGTAGCGTGAAGGATGAAGGCTCTATGGGTCGTAAACTTCTTTTATATGGGAATAAAGTTTTCCACGTGTGGAATTTTGTATGTACCATATGAATAAGGATCGGCTAACTCCGTGCCAGCAGCCGCGGTAATACGGAGGATCCGAGCGTTATCCGGATTTATTGGGTTTAAAGGGAGCGTAGGTGGATTGTTAAGTCAGTTGTGAAAGTTTGCGGCTCAACCGTAAAATTGCAGTTGAAACTGGCAGTCTTGAGTACAGTAGAGGTGGGCGGAATTCGTGGTGTAGCGGTGAAATGCTTAGATATCACGAAGAACTCCGATTGCGAAGGCAGCTCACTAGAC…	3783638	k__Bacteria, p__Bacteroidetes, c__Bacteroidia, o__Bacteroidales, f__Bacteroidaceae, g__Bacteroides, s__ovatus	2802	0	0	0	0	0	0	0	0	0	0	0	0.263729	0.297633	0.18714	0.186576	0.219905	0.131514	0.214416	0.321039	0.529363	0.475059	0.402659	0.477682	0.342131	0.424656	0.0913938	0.0399122	0.278676	0.510793	0.35057	0.210716	0.24701	0.297708	0.420954	0.354199	0.299335	0.524075	0.679561	0.429305	0.135391
OTU242	0	99.57	NR_112940	Bacteroides ovatus strain JCM 5824 16S ribosomal RNA gene, partial sequence	OTU242	CCTACGGGAGGCAGCAGTGAGGAATATTGGTCAATGGGCGAGAGCCTGAACCAGCCAAGTAGCGTGAAGGATGAAGGCTCTATGGGTCGTAAACTTCTTTTATATGGGAATAAAGTTTTCCACGTGTGGAATTTTGTATGTACCATATGAATAAGGATCGGCTAACTCCGTGCCAGCAGCCGCGGTAATACGGAGGATCCGAGCGTTATCCGGATTTATTGGGTTTAAAGGGAGCGTAGGTGGATTGTTAAGTCAGTTGTGAAAGTTTGCGGCTCAACCGTAAAATTGCAGTTGAAACTGGGAGTCTTGAGTACAGTAGAGGTGGGCGGAATTCGTGGTGTAGCGGTGAAATGCTTAGATATCACGAAGAACTCCGATTGCGAAGGCAGCTCACTAGAC…	4046656	k__Bacteria, p__Bacteroidetes, c__Bacteroidia, o__Bacteroidales, f__Bacteroidaceae, g__Bacteroides, s__ovatus	51	0	0	0.00661748	0.00220583	0	0	0	0	0	0	0	0.00586063	0.00480054	0.0021027	0.0046644	0.00532028	0	0.00379142	0	0	0.0125016	0	0	0	0.00208359	0.0304646	0	0.011147	0.0164772	0	0	0.00968147	0	0	0.01288	0.00277162	0	0.0522739	0.0113209	0.0135391
OTU282	0	98.7	NR_112940	Bacteroides ovatus strain JCM 5824 16S ribosomal RNA gene, partial sequence	OTU282	CCTACGGGTGGCTGCAGTGAGGAATATTGGTCAATGGGCGAGAGCCTGAACCAGCCAAGTAGCGTGAAGGATGAAGGCTCTATGGGTCGTAAACTTCTTTTATATGGGAATAAAGTATTCCACGTGTGGAATTTTGTATGTACCATATGAATAAGGATCGGCTAACTCCGTGCCAGCAGCCGCGGTAATACGGAGGATCCGAGCGTTATCCGGATTTATTGGGTTTAAAGGGAGCGTAGGTGGATTGTTAAGTCAGTTGTGAAAGTTTGCGGCTCAACCGTAAAATTGCAGTTGAAACTGGCAGTCTTGAGTACAGTAGAGGTGGGCGGAATTCGTGGTGTAGCGGTGAAATGCTTAGATATCACGAAGAACTCCGATTGCGAAGGCAGCTCACTAGAC…	M00436:111:000000000-CGP8V:1:2104:14091:24877 1:N:0:TAAGGCGA+TATCCTCT/M00436:111:000000000-CGP8V:1:2104:14091:24877 2:N:0:TAAGGCGA+TATCCTCT	k__Bacteria, p__Bacteroidetes, c__Bacteroidia, o__Bacteroidales, f__Bacteroidaceae, g__Bacteroides, s__ovatus	409	0	0	0	0	0	0	0	0	0	0	0	0.0293032	0.0192022	0.0420539	0.0046644	0.0283748	0.0273988	0.0251662	0.0677748	0.0496278	0.0937617	0.0351313	0.0626468	0.0814598	0.065067	0.0609292	0.0199561	0.0334411	0.0329544	0	0.025802	0.0288471	0.0992359	0.1029	0.0579598	0.0886918	0.0436729	0.104548	0.0828347	0.0180522
OTU57	0	100	NR_112940	Bacteroides ovatus strain JCM 5824 16S ribosomal RNA gene, partial sequence	OTU57	CCTACGGGAGGCAGCAGTGAGGAATATTGGTCAATGGGCGAGAGCCTGAACCAGCCAAGTAGCGTGAAGGATGAAGGCTCTATGGGTCGTAAACTTCTTTTATATGGGAATAAAGTTTTCCACGTGTGGAATTTTGTATGTACCATATGAATAAGGATCGGCTAACTCCGTGCCAGCAGCCGCGGTAATACGGAGGATCCGAGCGTTATCCGGATTTATTGGGTTTAAAGGGAGCGTAGGTGGATTGTTAAGTCAGTTGTGAAAGTTTGCGGCTCAACCGTAAAATTGCAGTTGAAACTGGCAGTCTTGAGTACAGTAGAGGTGGGCGGAATTCGTGGTGTAGCGGTGAAATGCTTAGATATCACGAAGAACTCCGATTGCGAAGGCAGCTCACTAGAC…	578688	k__Bacteria, p__Bacteroidetes, c__Bacteroidia, o__Bacteroidales, f__Bacteroidaceae, g__Bacteroides, s__ovatus	3927	0	0	0	0	0	0	0	0	0	0	0	0.328196	0.475253	0.534085	0.289193	0.393701	0.383583	0.400668	0.542199	0.529363	0.700088	0.770187	0.673453	0.66797	0.64721	0.152323	0.119737	0.334411	0.362498	0.210342	0.227918	0.234538	0.287784	0.327409	0.592478	0.315965	0.338465	0.94093	0.467172	0.0902609
OTU71	0	98.91	NR_112940	Bacteroides ovatus strain JCM 5824 16S ribosomal RNA gene, partial sequence	OTU71	CCTACGGGAGGCAGCAGTGAGGAATATTGGTCAATGGGCGAGAGCCTGAACCAGCCAAGTAGCGTGAGGGATGAAGGCTCTATGGGTCGTAAACCTCTTTTATATGGGAATAAAGTTTTCCACGTGTGGAATTTTGTATGTACCATATGAATAAGGATCGGCTAACTCCGTGCCAGCAGCCGCGGTAATACGGAGGATCCGAGCGTTATCCGGATTTATTGGGTTTAAAGGGAGCGTAGGTGGATTGTTAAGTCAGTTGTGAAAGTTTGCGGCTCAACCGTAAAATTGCAGTTGAAACTGGCAGTCTTGAGTACAGTAGAGGTGGGCGGAATTCGTGGTGTAGCGGTGAAATGCTTAGATATCACGAAGAACTCCGATTGCGAAGGCAGCTCACTAGAC…	555623	k__Bacteria, p__Bacteroidetes, c__Bacteroidia, o__Bacteroidales, f__Bacteroidaceae, g__Bacteroides, s__ovatus	11	0	0	0	0	0	0	0	0	0	0	0	0	0.00960108	0.0021027	0	0	0	0.00195063	0	0	0	0.00270241	0.0234926	0	0.00436583	0	0	0	0	0	0	0	0	0	0	0	0	0	0	0
OTU114	0	99.57	NR_112945	Bacteroides uniformis strain JCM 5828 16S ribosomal RNA gene, partial sequence	OTU114	CCTACGGGAGGCAGCAGTGAGGAATATTGGTCAATGGACGAGAGTCTGAACCAGCCAAGTAGCGTGAAGGATGACTGCCCTATGGGTTGTAAACTTCTTTTATACGGGAATAAAGTTAGGCACGTGTGCCTTTTTGTATGTACCGTATGAATAAGGATCGGCTAACTCCGTGCCAGCAGCCGCGGTAATACGGAGGATCCGAGCGTTATCCGGATTTATTGGGTTTAAAGGGAGCGTAGGCGGATGCTTAAGTCAGTTGTGAAAGTTTGCGGCTCAACCGTAAAATTGCAGTTGATACTGGGTGTCTTGAGTACAGTAGAGGCAGGCGGAATTCGTGGTGTAGCGGTGAAATGCTTAGATATCACGAAGAACTCCGATTGCGAAGGCAGCTTGCTGGAC…	338710	k__Bacteria, p__Bacteroidetes, c__Bacteroidia, o__Bacteroidales, f__Bacteroidaceae, g__Bacteroides, s__uniformis	1492	0.104484	0.00790451	0.109188	0.073859	0	0	0	0	0	0	0	0.0820489	0.120013	0.16401	0.0792947	0.154288	0.0575374	0.109532	0.00713419	0	0	0.0135121	0	0.016292	0.00615637	0.0152323	0.00997805	0.0668822	0	0.0525855	0.012901	0.0262632	0.52595	0.963517	0.753478	0.529379	0.524075	0.679561	0.66266	0.1038
OTU186	0	99.78	NR_112945	Bacteroides uniformis strain JCM 5828 16S ribosomal RNA gene, partial sequence	OTU186	CCTACGGGAGGCAGCAGTGAGGAATATTGGTCAATGGACGAGAGTCTGAACCAGCCAAGTAGCGTGAAGGATGACTGCCCTATGGGTTGTAAACTTCTTTTATACGGGAATAAAGTGAGGCACGTGTGCCTTTTTGTATGTACCGTATGAATAAGGATCGGCTAACTCCGTGCCAGCAGCCGCGGTAATACGGAGGATCCGAGCGTTATCCGGATTTATTGGGTTTAAAGGGAGCGTAGGCAGACGCTTAAGTCAGTTGTGAAAGTTTGCGGCTCAACCGTAAAATTGCAGTTGATACTGGGTGTCTTGAGTACAGTAGAGGCAGGCGGAATTCGTGGTGTAGCGGTGAAATGCTTAGATATCACGAAGAACTCCGATTGCGAAGGCAGCTTGCTGGAC…	174472	k__Bacteria, p__Bacteroidetes, c__Bacteroidia, o__Bacteroidales, f__Bacteroidaceae, g__Bacteroides, s__uniformis	21	0	0.00790451	0	0.00263484	0	0	0	0	0	0	0	0	0	0	0.0046644	0	0	0.000777399	0	0	0	0.00270241	0	0	0.000450402	0	0	0	0	0	0	0	0	0	0	0	0	0	0	0
OTU23	0	100	NR_112945	Bacteroides uniformis strain JCM 5828 16S ribosomal RNA gene, partial sequence	OTU23	CCTACGGGAGGCAGCAGTGAGGAATATTGGTCAATGGACGAGAGTCTGAACCAGCCAAGTAGCGTGAAGGATGACTGCCCTATGGGTTGTAAACTTCTTTTATACGGGAATAAAGTGAGGCACGTGTGCCTTTTTGTATGTACCGTATGAATAAGGATCGGCTAACTCCGTGCCAGCAGCCGCGGTAATACGGAGGATCCGAGCGTTATCCGGATTTATTGGGTTTAAAGGGAGCGTAGGCGGACGCTTAAGTCAGTTGTGAAAGTTTGCGGCTCAACCGTAAAATTGCAGTTGATACTGGGTGTCTTGAGTACAGTAGAGGCAGGCGGAATTCGTGGTGTAGCGGTGAAATGCTTAGATATCACGAAGAACTCCGATTGCGAAGGCAGCTTGCTGGAC…	800218	k__Bacteria, p__Bacteroidetes, c__Bacteroidia, o__Bacteroidales, f__Bacteroidaceae, g__Bacteroides, s__uniformis	13903	0.243796	0.181804	0.317639	0.247746	0	0	0	0.00228107	0	0	0.000380179	0.861513	0.643272	0.792716	0.503755	0.56927	0.378103	0.624772	0.777627	1.22415	1.30641	1.19717	1.46437	1.31965	1.2149	0.304646	0.279385	0.334411	0.724996	0.438212	0.301023	0.397112	1.58777	2.2638	2.26043	2.20898	2.29283	1.93413	2.09132	0.658904
OTU42	0	99.78	NR_112945	Bacteroides uniformis strain JCM 5828 16S ribosomal RNA gene, partial sequence	OTU42	CCTACGGGAGGCAGCAGTGAGGAATATTGGTCAATGGACGAGAGTCTGAACCAGCCAAGTAGCGTGAAGGATGACTGCCCTATGGGTTGTAAACTTCTTTTATACGGGAATAAAGTGAGGCACGTGTGCCTTTTTGTATGTACCGTATGAATAAGGATCGGCTAACTCCGTGCCAGCAGCCGCGGTAATACGGAGGATCCGAGCGTTATCCGGATTTATTGGGTTTAAAGGGAGCGTAGGCGGACGCTTAAGTCAGTTGTGAAAGTTTGCGGCTCAACCGTAAAATTGCAGTTGATACTGGGTGTCTTGAGTACAGTAGAGGCAGGCGGAATTCGTGGTGTAGCGGTGAAATGCTTAGATATCACGAAGAACTCCGATTGCGAAGGCAGCCTGCTGGAC…	589071	k__Bacteria, p__Bacteroidetes, c__Bacteroidia, o__Bacteroidales, f__Bacteroidaceae, g__Bacteroides, s__uniformis	50674	2.89943	2.00775	4.28151	3.0629	0.00429666	0	0.00137465	0	0	0.0202265	0.00431631	1.69958	1.8146	1.60856	1.06815	1.42229	0.942517	1.42595	2.37569	2.96112	2.8191	2.47	2.61551	2.08537	2.55447	0.33511	0.478946	1.31535	2.53749	1.36722	0.967575	1.16695	2.54044	4.05051	4.52087	2.79102	3.45016	3.18871	3.42362	2.1437
OTU65	0	99.57	NR_112945	Bacteroides uniformis strain JCM 5828 16S ribosomal RNA gene, partial sequence	OTU65	CCTACGGGAGGCAGCAGTGAGGAATATTGGTCAATGGACGAGAGTCTGAACCAGCCAAGTAGCGTGAAGGATGACTGCCCTATGGGTTGTAAACTTCTTTTATACGGGAATAAAGTGAGGCACGCGTGCCTTTTTGTATGTACCGTATGAATAAGGATCGGCTAACTCCGTGCCAGCAGCCGCGGTAATACGGAGGATCCGAGCGTTATCCGGATTTATTGGGTTTAAAGGGAGCGTAGGCGGACGCTTAAGTCAGTTGTGAAAGTTTGCGGCTCAACCGTAAAATTGCAGTTGATACTGGGTGTCTTGAGTACAGTAGAGGCAGGCGGAATTCGTGGTGTAGCGGTGAAATGCTTAGATATCACGAAGAACTCCGATTGCGAAGGCAGCCTGCTGGAC…	563802	k__Bacteria, p__Bacteroidetes, c__Bacteroidia, o__Bacteroidales, f__Bacteroidaceae, g__Bacteroides, s__uniformis	758	0.00870701	0	0.00661748	0.00510816	0.000537083	0	0	0	0	0	8.95138e-05	0.0468851	0.0384043	0.0294377	0.0139932	0.0301483	0.0164393	0.029218	0.0321039	0.0661704	0.056257	0.0567506	0.0313234	0.016292	0.0431495	0.0609292	0.0299341	0.0222941	0.0988631	0.035057	0.0473037	0.0490635	0.0694651	0.0467727	0.13524	0.0803769	0.098264	0.209096	0.106536	0.0902609
OTU141	0	100	NR_113076	Parabacteroides goldsteinii strain JCM 13446 16S ribosomal RNA gene, partial sequence	OTU141	CCTACGGGAGGCAGCAGTGAGGAATATTGGTCAATGGGCGAGAGCCTGAACCAGCCAAGTCGCGTGAAGGATGAAGGATCTATGGTTTGTAAACTTCTTTTATATGGGAATAAAGTGAGGAACGTGTTCCTTTTTGTATGTACCATATGAATAAGCATCGGCTAACTCCGTGCCAGCAGCCGCGGTAATACGGAGGATGCGAGCGTTATCCGGATTTATTGGGTTTAAAGGGTGCGTAGGTGGTTAATTAAGTCAGCGGTGAAAGTTTGTGGCTCAACCATAAAATTGCCGTTGAAACTGGTTGACTTGAGTATATTTGAGGTAGGCGGAATGCGTGGTGTAGCGGTGAAATGCATAGATATCACGCAGAACTCCGATTGCGAAGGCAGCTTACTAAAC…	276149	k__Bacteria, p__Bacteroidetes, c__Bacteroidia, o__Bacteroidales, f__Porphyromonadaceae, g__Parabacteroides, s__	1072	0	0	0	0	0	0.0286164	0	0	0	0	0.0047694	0.0410244	0.0288032	0.0399512	0.0186576	0.024828	0.0301386	0.0305672	0.0535065	0.115798	0.0750094	0.0675603	0.0626468	0.0488759	0.0705662	0.0609292	0.0798244	0.189499	0.263635	0.262927	0.206416	0.177205	0.238166	0.261927	0.347759	0.144124	0.382138	0.365917	0.290005	0.126365
OTU183	0	100	NR_041343	Parabacteroides merdae strain JCM 9497 16S ribosomal RNA gene, partial sequence	OTU183	CCTACGGGAGGCAGCAGTGAGGAATATTGGTCAATGGCCGAGAGGCTGAACCAGCCAAGTCGCGTGAAGGAAGAAGGATCTATGGTTTGTAAACTTCTTTTATAGGGGAATAAAGTGGAGGACGTGTCCTTTTTTGTATGTACCCTATGAATAAGCATCGGCTAACTCCGTGCCAGCAGCCGCGGTAATACGGAGGATGCGAGCGTTATCCGGATTTATTGGGTTTAAAGGGTGCGTAGGTGGTGATTTAAGTCAGCGGTGAAAGTTTGTGGCTCAACCATAAAATTGCCGTTGAAACTGGGTTACTTGAGTGTGTTTGAGGTAGGCGGAATGCGTGGTGTAGCGGTGAAATGCATAGATATCACGCAGAACTCCGATTGCGAAGGCAGCTTACTAAAC…	180082	k__Bacteria, p__Bacteroidetes, c__Bacteroidia, o__Bacteroidales, f__Porphyromonadaceae, g__Parabacteroides, s__	12	0	0	0	0	0	0	0	0	0	0	0	0	0	0	0	0	0	0	0	0	0	0.00270241	0	0.016292	0.00316573	0	0	0	0	0	0	0	0	0	0.01288	0.00277162	0.0109182	0	0.0044283	0
OTU231	0	99.78	NR_041464	Parabacteroides johnsonii strain M-165 16S ribosomal RNA gene, partial sequence	OTU231	CCTACGGGAGGCAGCAGTGAGGAATATTGGTCAATGGCCGAGAGGCTGAACCAGCCAAGTCGCGTGAAGGATGAAGGATCTATGGTTTGTAAACTTCTTTTATAGGGGAATAAAGTGTGGGACGTGTCCCATTTTGTATGTACCCTATGAATAAGCATCGGCTAACTCCGTGCCAGCAGCCGCGGTAATACGGAGGATGCGAGCGTTATCCGGATTTATTGGGTTTAAAGGGTGCGTAGGTGGTAATTTAAGTCAGCGGTGAAAGTTTGTGGCTCAACCATAAAATTGCCGTTGAAACTGGGTTACTTGAGTGTGTTTGAGGTAGGCGGAATGCGTGGTGTAGCGGTGAAATGCATAGATATCACGCAGAACTCCAATTGCGAAGGCAGCTTACTAAAC…	3168538	k__Bacteria, p__Bacteroidetes, c__Bacteroidia, o__Bacteroidales, f__Porphyromonadaceae, g__Parabacteroides, s__	10	0	0	0	0	0	0	0	0	0	0	0	0	0	0	0	0	0.00273988	0.000456646	0	0	0	0	0	0	0	0	0.00997805	0	0.0329544	0	0.00430034	0.00787212	0	0	0.01288	0	0	0	0.00214666	0
OTU249	0	100	NR_041464	Parabacteroides johnsonii strain M-165 16S ribosomal RNA gene, partial sequence	OTU249	CCTACGGGAGGCAGCAGTGAGGAATATTGGTCAATGGCCGAGAGGCTGAACCAGCCAAGTCGCGTGAAGGATGAAGGATCTATGGTTTGTAAACTTCTTTTATAGGGGAATAAAGTGTGGGACGTGTTCCATTTTGTATGTACCCTATGAATAAGCATCGGCTAACTCCGTGCCAGCAGCCGCGGTAATACGGAGGATGCGAGCGTTATCCGGATTTATTGGGTTTAAAGGGTGCGTAGGTGGTAATTTAAGTCAGCGGTGAAAGTTTGTGGCTCAACCATAAAATTGCCGTTGAAACTGGGTTACTTGAGTGTGTTTGAGGTAGGCGGAATGCGTGGTGTAGCGGTGAAATGCATAGATATCACGCAGAACTCCAATTGCGAAGGCAGCTTACTAAAC…	4348872	k__Bacteria, p__Bacteroidetes, c__Bacteroidia, o__Bacteroidales, f__Porphyromonadaceae, g__Parabacteroides, s__	44	0	0	0	0	0	0	0	0	0	0	0	0.00586063	0	0.0021027	0.00932879	0.00354685	0.00821963	0.0048431	0	0	0	0.00270241	0	0	0.000450402	0	0.0299341	0.0222941	0.0329544	0	0.0301023	0.0192142	0	0	0.00643998	0.00277162	0	0	0.00153527	0
OTU338	0	98.91	NR_113153	Alistipes shahii strain JCM 16773 16S ribosomal RNA gene, partial sequence	OTU338	CCTACGGGTGGCTGCAGTGAGGAATATTGGTCAATGGACGCAAGTCTGAACCAGCCATGCCGCGTGCAGGAAGACGGCTCTATGAGTTGTAAACTGCTTTTGTACGAGAGTAAACGCTCTTACGTGTAAGAGCCTGAAAGTATCGTACGAATAAGGATCGGCTAACTCCGTGCCAGCAGCCGCGGTAATACGGAGGATCCAAGCGTTATCCGGATTTATTGGGTTTAAAGGGTGCGTAGGCGGTTTGATAAGTTAGAGGTGAAATACCGGTGCTTAACACCGGAACTGCCTCTAATACTGTTGAACTAGAGAGTAGTTGCGGTAGGCGGAATGTATGGTGTAGCGGTGAAATGCTTAGAGATCATACAGAACACCGATTGCGAAGGCAGCTTACCAAAC…	M00436:111:000000000-CGP8V:1:2113:6836:6126 1:N:0:CTCTCTAC+ACTGCATA/M00436:111:000000000-CGP8V:1:2113:6836:6126 2:N:0:CTCTCTAC+ACTGCATA	k__Bacteria, p__Bacteroidetes, c__Bacteroidia, o__Bacteroidales, f__Rikenellaceae, g__, s__	50	0.00870701	0.0316181	0.0330874	0.0244708	0	0	0	0	0	0	0	0.0117213	0	0.0021027	0	0.00709371	0	0.00348628	0	0	0	0	0	0.016292	0.00271533	0	0	0	0	0	0	0	0.0198472	0.0187091	0	0.00554324	0.0218364	0.156822	0.0371263	0
OTU83	0	100	NR_113151	Alistipes onderdonkii strain JCM 16771 16S ribosomal RNA gene, partial sequence	OTU83	CCTACGGGAGGCAGCAGTGAGGAATATTGGTCAATGGACGCAAGTCTGAACCAGCCATGCCGCGTGCAGGAAGACGGCTCTATGAGTTGTAAACTGCTTTTGTACGAGGGTAAACTCACCTACGTGTAGGTGACTGAAAGTATCGTACGAATAAGGATCGGCTAACTCCGTGCCAGCAGCCGCGGTAATACGGAGGATTCAAGCGTTATCCGGATTTATTGGGTTTAAAGGGTGCGTAGGCGGTTTGATAAGTTAGAGGTGAAATCCCGGGGCTTAACTCCGGAACTGCCTCTAATACTGTTAGACTAGAGAGTAGTTGCGGTAGGCGGAATGTATGGTGTAGCGGTGAAATGCTTAGAGATCATACAGAACACCGATTGCGAAGGCAGCTTACCAAAC…	445972	k__Bacteria, p__Bacteroidetes, c__Bacteroidia, o__Bacteroidales, f__Rikenellaceae, g__, s__	1024	0.374401	0.292467	0.506237	0.391035	0	0	0	0	0	0	0	0.0175819	0.00480054	0.0441566	0.0513084	0.101085	0.0794564	0.0497315	0.128415	0.0992556	0.0937617	0.0810723	0.0626468	0.0488759	0.0856713	0	0	0	0.0329544	0	0.00860067	0.00692584	0.0595415	0.261927	0.167439	0.0997783	0.207446	0.0522739	0.141401	0.00902609
OTU86	0	100	NR_113153	Alistipes shahii strain JCM 16773 16S ribosomal RNA gene, partial sequence	OTU86	CCTACGGGAGGCAGCAGTGAGGAATATTGGTCAATGGACGCAAGTCTGAACCAGCCATGCCGCGTGCAGGAAGACGGCTCTATGAGTTGTAAACTGCTTTTGTACGAGGGTAAACGCTCTTACGTGTAAGAGCCTGAAAGTATCGTACGAATAAGGATCGGCTAACTCCGTGCCAGCAGCCGCGGTAATACGGAGGATCCAAGCGTTATCCGGATTTATTGGGTTTAAAGGGTGCGTAGGCGGTTTGATAAGTTAGAGGTGAAATACCGGTGCTTAACACCGGAACTGCCTCTAATACTGTTGAACTAGAGAGTAGTTGCGGTAGGCGGAATGTATGGTGTAGCGGTGAAATGCTTAGAGATCATACAGAACACCGATTGCGAAGGCAGCTTACCAAAC…	369997	k__Bacteria, p__Bacteroidetes, c__Bacteroidia, o__Bacteroidales, f__Rikenellaceae, g__, s__	181	0.043535	0.0711406	0.0794097	0.0646951	0	0	0	0	0	0	0	0.00586063	0.0192022	0.027335	0.00932879	0.0212811	0.0109595	0.0156612	0	0	0.00625078	0	0.00783085	0.016292	0.00506226	0	0	0	0	0	0	0	0.00992359	0.0374181	0.0515198	0.0332594	0.0327547	0	0.0274793	0
OTU402	4.99e-149	86.46	NR_114306	Aerosakkonema funiforme strain Lao26 16S ribosomal RNA gene, partial sequence	OTU402	CCTACGGGTGGCAGCAGTGGGGAATTTTCCGCAATGGGCGAAAGCCTGACGGAGCAATGCCGCGTGGAGGTAGAAGGCCCGCGGGTCATGAACTTCTTTTCCCGGAGAAGAAGCAATGACGGTATCTGGGGAATAAGCATCGGCTAACTCTGTGCCAGCAGCCGCGGTAATACAGAGGATGCAAGCGTTATCCGGAATGATTGGGCGTAAAGCGTCTGTAGGTGGCTTTTTAAGTCCGCCGTCAAATCCCAGGGCTCAACCCTGGACAGGCGGTGGAAACTACCAAGCTGGAGTACGGTAGGGGCAGAGGGAATTTCCGGTGGAGCGGTGAAATGCGTAGAGATCGGAAAGAAGACCAACGGCGAAAGCACTCTGCTGGGCCGACACTGACACTGAGAG…	M00436:111:000000000-CGP8V:1:1110:25630:16400 1:N:0:CTCTCTAC+TATCCTCT/M00436:111:000000000-CGP8V:1:1110:25630:16400 2:N:0:CTCTCTAC+TATCCTCT	k__Bacteria, p__Cyanobacteria, c__Chloroplast, o__Streptophyta, f__, g__, s__	10	0	0	0	0	0	0	0	0	0	0	0	0	0	0	0	0	0	0	0	0	0	0	0	0	0	0	0	0	0	0	0	0	0	0	0	0	0	0	0	0
OTU393	0	97.2	NR_117961	Paenibacillus telluris strain PS38 16S ribosomal RNA gene, partial sequence	OTU393	CCTACGGGTGGCAGCAGTAGGGAATCTTCCGCAATGGACGAAAGTCTGACGGAGCAACGCCGCGTGAGTGATGAAGGTTTTCGGATCGTAAAGCTCTGTTGCCAGGGAAGAACGTCCGTTAGAGTAACTGCTAACGGAGTGACGGTACCTGAGAAGAAAGCCCCGGCTAACTACGTGCCAGCAGCCGCGGTAATACGTAGGGGGCAAGCGTTGTCCGGAATTATTGGGCGTAAAGCGCGCGCAGGCGGTTATTTAAGTCTGGTGTTTAAACCATGAGCTCAACTTGTGGTCGCACTGGAAACTGGGTAACTTGAGTGCAGAAGAGGAGAGTGGAATTCCACGTGTAGCGGTGAAATGCGTAGAGATGTGGAGGAACACCAGTGGCGAAGGCGACTCTCT…	M00436:111:000000000-CGP8V:1:1103:23340:8739 1:N:0:GCTACGCT+GTAAGGAG/M00436:111:000000000-CGP8V:1:1103:23340:8739 2:N:0:GCTACGCT+GTAAGGAG	k__Bacteria, p__Firmicutes, c__Bacilli, o__Bacillales, f__Paenibacillaceae, g__Paenibacillus, s__	10	0	0	0	0	0	0	0	0	0	0	0	0	0	0	0	0	0	0	0	0	0.0125016	0.0135121	0.0234926	0	0.00825103	0	0	0	0	0	0	0	0	0	0	0	0	0	0	0
OTU311	0	99.14	NR_104560	Enterococcus casseliflavus strain NBRC 100478 16S ribosomal RNA gene, partial sequence	OTU311	CCTACGGGGGGCTGCAGTAGGGAATCTTCGGCAATGGACGAAAGTCTGACCGAGCAACGCCGCGTGAGTGAAGAAGGTTTTCGGATCGTAAAACTCTGTTGTTAGAGAAGAACAAGGATGAGAGTAAAATGTTCATCCCTTGACGGTATCTAACCAGAAAGCCACGGCTAACTACGTGCCAGCAGCCGCGGTAATACGTAGGTGGCAAGCGTTGTCCGGATTTATTGGGCGTAAAGCGAGCGCAGGCGGTTTCTTAAGTCTGATGTGAAAGCCCCCGGCTCAACCGGGGAGGGTCATTGGAAACTGGGAGACTTGAGTGCAGAAGAGGAGAGTGGAATTCCATGTGTAGCGGTGAAATGCGTAGATATATGGAGGAACACCAGTGGCGAAGGCGGCTCT…	M00436:111:000000000-CGP8V:1:1104:17048:17358 1:N:0:AGGCAGAA+TATCCTCT/M00436:111:000000000-CGP8V:1:1104:17048:17358 2:N:0:AGGCAGAA+TATCCTCT	k__Bacteria, p__Firmicutes, c__Bacilli, o__Lactobacillales, f__Enterococcaceae, g__Enterococcus, s__	130	0	0	0	0	0	0	0	0	0	0	0	0	0	0.00420539	0	0.00886713	0.00821963	0.00354869	0.0214026	0	0.0125016	0.00810723	0.0156617	0.016292	0.0123275	0	0	0	0.0164772	0	0	0.0027462	0.0297708	0.0187091	0.0321999	0.0304878	0.1201	0.0522739	0.047257	0.0676956
OTU39	0	100	NR_114783	Enterococcus hirae strain LMG 6399 16S ribosomal RNA gene, complete sequence	OTU39	CCTACGGGAGGCAGCAGTAGGGAATCTTCGGCAATGGACGAAAGTCTGACCGAGCAACGCCGCGTGAGTGAAGAAGGTTTTCGGATCGTAAAACTCTGTTGTTAGAGAAGAACAAGGATGAGAGTAACTGTTCATCCCTTGACGGTATCTAACCAGAAAGCCACGGCTAACTACGTGCCAGCAGCCGCGGTAATACGTAGGTGGCAAGCGTTGTCCGGATTTATTGGGCGTAAAGCGAGCGCAGGCGGTTTCTTAAGTCTGATGTGAAAGCCCCCGGCTCAACCGGGGAGGGTCATTGGAAACTGGGAGACTTGAGTGCAGAAGAGGAGAGTGGAATTCCATGTGTAGCGGTGAAATGCGTAGATATATGGAGGAACACCAGTGGCGAAGGCGGCTCTC…	590982	k__Bacteria, p__Firmicutes, c__Bacilli, o__Lactobacillales, f__Enterococcaceae, g__Enterococcus, s__	2952	0	0.00790451	0.00330874	0.00373775	0.000537083	0	0.0604844	0.0638701	0.0603292	0.0101133	0.0325557	0.175819	0.168019	0.096724	0.135268	0.0656168	0.22467	0.144353	0	0.0330852	0	0.0135121	0.00783085	0	0.00907135	0.0152323	0	0	0.0164772	0.0175285	0	0.00820633	0.535874	1.04771	0.766358	0.723392	1.56131	0.784109	0.903124	0.509974
OTU79	0	100	NR_113927	Enterococcus dispar strain NBRC 100678 16S ribosomal RNA gene, partial sequence	OTU79	CCTACGGGAGGCAGCAGTAGGGAATCTTCGGCAATGGACGAAAGTCTGACCGAGCAACGCCGCGTGAGTGAAGAAGGTTTTCGGATCGTAAAACTCTGTTGTTAGAGAAGAACAAGGATGAGAGTAAAATGTTCATCCCTTGACGGTATCTAACCAGAAAGCCACGGCTAACTACGTGCCAGCAGCCGCGGTAATACGTAGGTGGCAAGCGTTGTCCGGATTTATTGGGCGTAAAGCGAGCGCAGGCGGTTTCTTAAGTCTGATGTGAAAGCCCCCGGCTCAACCGGGGAGGGTCATTGGAAACTGGGAGACTTGAGTGCAGAAGAGGAGAGTGGAATTCCATGTGTAGCGGTGAAATGCGTAGATATATGGAGGAACACCAGTGGCGAAGGCGGCTCT…	528334	k__Bacteria, p__Firmicutes, c__Bacilli, o__Lactobacillales, f__Enterococcaceae, g__Enterococcus, s__	829	0	0	0.00661748	0.00220583	0	0	0	0	0	0	0	0.0351638	0.0288032	0.0231297	0.0513084	0.0461091	0.101375	0.0476483	0.0677748	0.0165426	0.056257	0.0405362	0.0391543	0.0651678	0.0475721	0.0152323	0	0.011147	0.0164772	0	0	0.00714275	0.396944	0.233863	0.14812	0.263304	0.534993	0.26137	0.306432	0.225652
OTU109	0	100	NR_114327	Lactococcus taiwanensis strain 0905C15 16S ribosomal RNA gene, partial sequence	OTU109	CCTACGGGAGGCAGCAGTAGGGAATCTTCGGCAATGGACGAAAGTCTGACCGAGCAACGCCGCGTGAGTGAAGAAGGTTTTCGGATCGTAAAACTCTGTTGTTAGAGAAGAACGACGAGGAGAGTGGAAAGCTCCTTGTGTGACGGTATCTAACCAGAAAGGGACGGCTAACTACGTGCCAGCAGCCGCGGTAATACGTAGGTCCCGAGCGTTGTCCGGATTTATTGGGCGTAAAGCGAGCGCAGGTGGTTTATTAAGTCTGGTGTAAAAGGCAGTGGCTCAACCATTGTATGCATTGGAAACTGGTAGACTTGAGTGCAGGAGAGGAGAGTGGAATTCCATGTGTAGCGGTGAAATGCGTAGATATATGGAGGAACACCGGTGGCGAAAGCGGCTCTC…	345335	k__Bacteria, p__Firmicutes, c__Bacilli, o__Lactobacillales, f__Streptococcaceae, g__Lactococcus, s__	83	0	0	0	0	0	0	0	0	0	0	0	0	0	0.0021027	0.00932879	0	0.0191791	0.00510177	0	0	0	0	0	0	0	0	0	0	0	0	0	0	0.0496179	0.1029	0.0643998	0.0277162	0.174692	0	0.0698876	0.00451304
OTU125	0	95.46	NR_119085	[Clostridium] polysaccharolyticum strain DSM 1801 16S ribosomal RNA gene, complete sequence	OTU125	CCTACGGGAGGCAGCAGTGGGGAATATTGCACAATGGGGGAAACCCTGATGCAGCGACGCCGCGTGGATGAAGAAGTATTTCGGTATGTAAAGTCCTATCAGCAGGGAAGAAAATGACAGTACCTGACTAAGAAGCCCCGGCTAACTACGTGCCAGCAGCCGCGGTAATACGTAGGGGGCAAGCGTTATCCGGATTTACTGGGTGTAAAGGGAGCGCAGGTGGCAAGGCAAGCCAGAAGTGAAAACCCGGGGCTTAACCCCGTGGATTGCTTTTGGAACTGTCTGGCTAGAGTGCAGGAGGGGCAGGCGGAATTCCTAGTGTAGCGGTGAAATGCGTAGATATTAGGAGGAACACCGGTGGCGAAGGCGGCCTGCTGGACTGTAACTGACACTGAGGCT…	310979	k__Bacteria, p__Firmicutes, c__Clostridia, o__Clostridiales, f__, g__, s__	422	0	0	0.0463223	0.0154408	0	0	0	0	0	0	0	0.064467	0.0192022	0.0609782	0	0.037242	0.021919	0.033968	0.335307	0.0496278	0.16252	0.102692	0.0469851	0.0977517	0.132481	0	0	0	0	0	0	0	0	0.121609	0.160999	0.0554324	0.0873458	0	0.0708978	0
OTU180	0	99.77	NR_025651	[Clostridium] lactatifermentans strain G17 16S ribosomal RNA gene, partial sequence	OTU180	CCTACGGGAGGCAGCAGTGGGGAATATTGCACAATGGGCGAAAGCCTGATGCAGCAACGCCGCGTGAAGGATGAAGGGTTTCGGCTCGTAAACTTCTATCAATAGGGAAGAAACAAATGACGGTACCTAAATAAGAAGCCCCGGCTAACTACGTGCCAGCAGCCGCGGTAATACGTAGGGGGCAAGCGTTATCCGGAATTACTGGGTGTAAAGGGAGCGTAGGCGGCATGGTAAGCCAGATGTGAAAGCCTTGGGCTTAACCCGAGGATTGCATTTGGAACTATCAAGCTAGAGTACAGGAGAGGAAAGCGGAATTCCTAGTGTAGCGGTGAAATGCGTAGATATTAGGAAGAACACCAGTGGCGAAGGCGGCTTTCTGGACTGAAACTGACGCTGAGG…	181833	k__Bacteria, p__Firmicutes, c__Clostridia, o__Clostridiales, f__, g__, s__	716	0	0	0	0	0	0	0	0	0	0	0	0	0	0	0	0	0	0	0.33174	1.48883	0.406301	0	0	0	0.371146	0	0	0	0	0	0	0	0	0	0	0	0.906212	0	0.151035	0
OTU365	0	98.65	NR_025651	[Clostridium] lactatifermentans strain G17 16S ribosomal RNA gene, partial sequence	OTU365	CCTACGGGGGGCTGCAGTGGGGAATATTGCACAATGGGCGAAAGCCTGATGCAGCAACGCCGCGTGAAGGATGAAGGGTTTCGGCTCGTAAACTTCTATCAATAGGGAAGAAACAAATGACGGTACCTAAATAAGAAGCCCCGGCTAACTACGTGCCAGCAGCCGCGGTAAAACGTAGGGGGCAAGCGTTATCCGGAATTACTGGGTGTAAAGGGAGCGTAGGCGGCATGGTAAGCCAGATGTGAAAGCCTTGGGCTTAACCCGAGGATTGCATTTGGAACTATCAAGCTAGAGTACAGGAGAGGAAAGCGGAATTCCTAGTGTAGCGGTGAAATGCGTAGATATTAGGAAGAACACCAGTGGCGAAGGCGGCTTTCTGGACTGAAACTGACGCTGAGG…	M00436:111:000000000-CGP8V:1:1105:9290:4750 1:N:0:CTCTCTAC+GTAAGGAG/M00436:111:000000000-CGP8V:1:1105:9290:4750 2:N:0:CTCTCTAC+GTAAGGAG	k__Bacteria, p__Firmicutes, c__Clostridia, o__Clostridiales, f__, g__, s__	23	0	0	0	0	0	0	0	0	0	0	0	0	0	0	0	0	0	0	0.0107013	0.0330852	0.00625078	0	0	0	0.00833954	0	0	0	0	0	0	0	0	0	0	0	0.0327547	0	0.00545911	0
OTU89	0	97.95	NR_118674	Eubacterium ramulus strain ATCC 29099 16S ribosomal RNA gene, partial sequence	OTU89	CCTACGGGAGGCAGCAGTGGGGAATATTGCACAATGGGGGAAACCCTGATGCAGCGACGCCGCGTGAGCGATGAAGTATTTCGGTATGTAAAGCTCTATCAGCAGGGAAGATAATGACGGTACCTGACTAAGAAGCTCCGGCTAAATACGTGCCAGCAGCCGCGGTAATACGTATGGAGCAAGCGTTATCCGGATTTACTGGGTGTAAAGGGAGCGTAGGCGGTCCTGCAAGTCTGATGTGAAAGGCCGGGGCTCAACCCCGGGACTGCATTGGAAACTGTAGGACTAGAGTGTCGGAGGGGTAAGTGGAATTCCTAGTGTAGCGGTGAAATGCGTAGATATTAGGAGGAACACCAGTGGCGAAGGCGGCTTACTGGACGACTACTGACGCTGAGGCTC…	367803	k__Bacteria, p__Firmicutes, c__Clostridia, o__Clostridiales, f__, g__, s__	121	0	0	0	0	0	0	0	0	0	0	0	0.0410244	0.0192022	0	0.0559728	0.00709371	0.0109595	0.0223754	0.00713419	0.0992556	0.0125016	0.0432386	0.0861394	0.114044	0.0603855	0	0	0	0	0	0	0	0.0595415	0	0.0579598	0.00554324	0.0109182	0.209096	0.0571764	0
OTU200	0	92.97	NR_144749	Ihubacter massiliensis strain Marseille-P2843 16S ribosomal RNA, partial sequence	OTU200	CCTACGGGAGGCAGCAGTGGGGAATATTGCACAATGGGGGAAACCCTGATGCAGCAACGCCGCGTGAAGGATGAAGGCCTTTGGGTCGTAAACTTCTGTTCTAAGGGAAGATAGTGACGGTACCTTAGGAGCAAGTCCCGGCTAACTACGTGCCAGCAGCCGCGGTAATACGTAGGGGGCAAGCGTTATCCGGAATTATTGGGCGTAAAGAGTACGTAGGTGGTTTTCTAAGCACGGGGTTTAAGGCAATGGCTTAACCATTGTTCGCCTTGTGAACTGGAAGACTTGAGTGCAGGAGAGGAAAGCGGAATTCCTAGTGTAGCGGTGAAATGCGTAGATATTAGGAGGAACACCAGTGGCGAAGGCGGCTTTCTGGACTGTAACTGACACTGAGGTACG…	102278	k__Bacteria, p__Firmicutes, c__Clostridia, o__Clostridiales, f__[Mogibacteriaceae], g__, s__	402	0.00870701	0.0474271	0.0165437	0.0242259	0	0	0	0	0	0	0	0.0468851	0.110412	0.0588755	0.0513084	0.115273	0.120555	0.0838848	0.0463723	0.0496278	0.150019	0.0864771	0.0469851	0.130336	0.0849694	0	0	0	0	0	0	0	0	0.1029	0.15456	0.0194013	0.0436729	0.104548	0.0708469	0
OTU241	0	96.6	NR_144749	Ihubacter massiliensis strain Marseille-P2843 16S ribosomal RNA, partial sequence	OTU241	CCTACGGGAGGCAGCAGTGGGGAATATTGCACAATGGGCGAAAGCCTGATGCAGCAACGCCGCGTGAAGGAAGAAGGCCTTCGGGTCGTAAACTTCTGTCCTTGGGGAAGAAGAACTGACGGTACCCAAGGAGGAAGCCCCGGCTAACTACGTGCCAGCAGCCGCGGTAATACGTAGGGGGCAAGCGTTATCCGGAATTATTGGGCGTAAAGAGTGCGTAGGTGGCTTTTTAAGCGCAGGGTTTAAGGCAATGGCCCAACCATTGTTCGCCCTGCGAACTGAATAGCTTGAGTGCAGGAGAGGAAAGCGGAATTCCTAGTGTAGCGGTGAAATGCGTAGATATTAGGAGGAACACCAGTGGCGAAGGCGGCTTTCTGGACTGTAACTGACACTGAGGCA…	1108745	k__Bacteria, p__Firmicutes, c__Clostridia, o__Clostridiales, f__[Mogibacteriaceae], g__, s__	11	0	0	0	0	0	0	0	0	0	0	0	0	0	0	0	0	0	0	0.0178355	0	0	0.00810723	0	0	0.00432379	0	0	0	0	0	0	0	0	0	0	0	0	0	0	0
OTU310	0	92.29	NR_144749	Ihubacter massiliensis strain Marseille-P2843 16S ribosomal RNA, partial sequence	OTU310	CCTACGGGTGGCTGCAGTGGGGAATATTGCACAATGGGGGAAACCCTGATGCAGCAACGCCGCGTGAAGGATGAAGGCCTTTGGGTCGTAAACTTCTGTTCTAAGGGAAGATAGTGACGGTACCTTAGGAGCAAGTCCCGGCTAACTACGTGCCAGCAGCCGCGGTAATACGTAGGGGGCAAGCGTTATCCGGAATTATTGGGCGTAAAGAGTACGTAGGTGGTTTTCTAAGCACGGGGTTTAAGGCAATGGCTTAACCATTGTTCGCCTTGTGAACTGGAAGACTTGAGTGCAGGAGAGGAAAGCGGAATTCCTAGTGTAGCGGTGAAATGCGTAGATATTAGGAGGAACACCAGTGGCGAAGGCGGCTTTCTGGACTGTAACTGACACTGAGGTACG…	M00436:111:000000000-CGP8V:1:1101:4775:19991 1:N:0:CGTACTAG+TATCCTCT/M00436:111:000000000-CGP8V:1:1101:4775:19991 2:N:0:CGTACTAG+TATCCTCT	k__Bacteria, p__Firmicutes, c__Clostridia, o__Clostridiales, f__[Mogibacteriaceae], g__, s__	60	0	0	0.00330874	0.00110291	0	0	0	0	0	0	0	0.0175819	0.0288032	0.0147189	0	0.00709371	0.0273988	0.0159327	0.0035671	0.0165426	0	0.00270241	0.0156617	0.0325839	0.011843	0	0	0	0	0	0	0	0.0198472	0.0374181	0.00643998	0.00277162	0.0109182	0	0.0128992	0
OTU405	0	94.34	NR_144737	Emergencia timonensis strain SN18 16S ribosomal RNA, partial sequence	OTU405	CCTACGGGTGGCAGCAGTGGGGAATATTGCACAATGGGGGAAACCCTGATGCAGCAACGCCGCGTGAGCGAAGAAGGCCTTTGGGTCGTAAAGCTCTGTCCTTGGGGAAGAAACAAATGACGGTACCCAAGGAGGAAGCCCCGGCTAACTACGTGCCAGCAGCCGCGGTAATACGTAGGGGGCAAGCGTTATCCGGAATTATTGGGCGTAAAGAGTACGTAGGTGGTTTTTTAAGCGCAGGGTTTAAGGCAACGGCTTAACCGTTGTTCGCCTTGTGAACTGGGAGACTTGAGTACAGGAGAGGAAAGCGGAATTCCTAGTGTAGCGGTGAAATGCGTAGATATTAGGAGGAACACCAGTGGCGAAGGCGGCTTTCTGGACTGTAACTGACACTGAGGT…	M00436:111:000000000-CGP8V:1:2101:8221:8787 1:N:0:TAAGGCGA+TATCCTCT/M00436:111:000000000-CGP8V:1:2101:8221:8787 2:N:0:TAAGGCGA+TATCCTCT	k__Bacteria, p__Firmicutes, c__Clostridia, o__Clostridiales, f__[Mogibacteriaceae], g__, s__	10	0	0	0	0	0	0	0	0	0	0	0	0.00586063	0	0	0.0139932	0	0.00547975	0.00422226	0	0	0	0	0.00783085	0	0.00130514	0	0	0	0	0	0	0	0	0	0	0	0.0109182	0	0.0018197	0
OTU407	0	97.05	NR_144749	Ihubacter massiliensis strain Marseille-P2843 16S ribosomal RNA, partial sequence	OTU407	CCTACGGGTGGCAGCAGTGGGGAATATTGCACAATGGGCGAAAGCCTGATGCAGCAACGCCGCGTGAAGGAAGAAGGCCTTCGGGTCGTAAACTTCTGTCCTAGGGGAAGAAGAACTGACGGTACCCAAGGAGGAAGCCCCGGCTAACTACGTGCCAGCAGCCGCGGTAATACGTAGGGGGCAAGCGTTATCCGGAATTATTGGGCGTAAAGAGTACGTAGGTGGCAACTTAAGCGCAGGGTATAAGGCAATGGCTCAACCATTGTTCGCCCTGCGAACTGGGATGCTTGAGTGCAGGAGAGGAAAGCGGAATTCCTAGTGTAGCGGTGAAATGCGTAGATATTAGGAGGAACACCAGTGGCGAAGGCGGCTTTCTGGACTGTAACTGACACTGAGGTA…	M00436:111:000000000-CGP8V:1:2102:8198:19791 1:N:0:GCTACGCT+ACTGCATA/M00436:111:000000000-CGP8V:1:2102:8198:19791 2:N:0:GCTACGCT+ACTGCATA	k__Bacteria, p__Firmicutes, c__Clostridia, o__Clostridiales, f__[Mogibacteriaceae], g__, s__	10	0	0	0.0165437	0.00551456	0	0	0	0	0	0	0	0	0	0	0	0	0	0	0.00713419	0	0	0.00540482	0	0	0.00208984	0	0	0	0	0	0	0	0	0	0	0	0	0	0	0
OTU203	0	92.13	NR_115693	Gracilibacter thermotolerans strain JW/YJL-S1 16S ribosomal RNA gene, partial sequence	OTU203	CCTACGGGAGGCAGCAGTGGGGAATATTGGGCAATGGGCGCAAGCCTGACCCAGCAACGCCGCGTGAAGGATGAAGGTTTTCGGATTGTAAACTTCTGTCCTCAGGGACGAAAGGAATGACGGTACCTGAGGAGGAAGCCCCGGCTAACTACGTGCCAGCAGCCGCGGTAATACGTAGGGGGCGAGCGTTGTCCGGAATTACTTGGGCGTAAAGGGAGCGTAGGCGGCCAATTAAGTCAGATGTGAAATTCCCGGGCTTAACCTGGGCAGTGCATCTGAAACTGGATGGCTTGAGTGCGGGAGAGGAAAGTGGAATTCCTAGTGTAGCGGTGAAATGCGTAGATATTAGGAGGAACACCAGTGGCGAAGGCGACTTTCTGGACCGTAACTGACGCTGAG…	17311	k__Bacteria, p__Firmicutes, c__Clostridia, o__Clostridiales, f__Christensenellaceae, g__, s__	10	0	0	0	0	0	0	0	0	0	0	0	0	0.00960108	0.00420539	0	0	0	0.00230108	0	0.0165426	0.00625078	0.00810723	0	0	0.0051501	0	0	0	0	0	0	0	0	0	0	0	0	0	0	0
OTU126	0	99.55	NR_026020	Clostridium septicum strain Pasteur III 16S ribosomal RNA gene, complete sequence	OTU126	CCTACGGGAGGCAGCAGTGGGGAATATTGCACAATGGGGGAAACCCTGATGCAGCAACGCCGCGTGAGTGATGAAGGTCTTCGGATCGTAAAGCTCTGTCTTCAGGGACGATAATGACGGTACCTGAGGAGGAAGCCACGGCTAACTACGTGCCAGCAGCCGCGGTAATACGTAGGTGGCGAGCGTTGTCCGGATTTACTGGGCGTAAAGGGAGCGTAGGCGGACTTTTAAGTGAGATGTGAAATACCCAGGCTCAACCTGGGGGCTGCATTTCAAACTGGAAGTCTAGAGTGCAGGAGAGGAGAGTGGAATTCCTAGTGTAGCGGTGAAATGCGTAGAGATTAGGAAGAACACCAGTGGCGAAGGCGACTCTCTGGACTGTAACTGACGCTGAGGCTC…	306622	k__Bacteria, p__Firmicutes, c__Clostridia, o__Clostridiales, f__Clostridiaceae, g__, s__	77	0	0	0	0	0	0	0	0	0	0	0	0.00586063	0.00480054	0.00420539	0.0046644	0	0	0.00325516	0	0	0	0	0	0	0	0	0	0	0.0164772	0	0	0.0027462	0.0198472	0.0280636	0.0386399	0.0415743	0.0764276	0	0.0340921	0
OTU252	0	95.48	NR_144737	Emergencia timonensis strain SN18 16S ribosomal RNA, partial sequence	OTU252	CCTACGGGAGGCAGCAGTGGGGAATATTGCACAATGGGCGAAAGCCTGATGCAGCAACGCCGCGTGAAGGAAGAAGGCCTTCGGGTCGTAAACTTCTGTCCTATGGGAAGAAAAAAATGACGGTACCATAGGAGGAAGCCCCGGCTAACTATGTGCCAGCAGCCGCGGTAATACGTAGGGGGCGAGCGTTATCCGGAATTATTGGGCGTAAAGAGTGCGTAGGTGGTAACTTAAGCGCGGGGTTTAAGGCAATGGCTTAACCATTGTTCGCCCTGCGAACTGGGATACTTGAGTGCAGGAGAGGAAAGCGGAATTCCTAGTGTAGCGGTGAAATGCGTAGATATTAGGAGGAACACCAGTGGCGAAGGCGGCTTTCTGGACTGAAACTGACACTGAGGC…	4387453	k__Bacteria, p__Firmicutes, c__Clostridia, o__Clostridiales, f__Clostridiaceae, g__, s__	54	0	0	0	0	0	0	0	0	0	0	0	0	0.00960108	0.0021027	0.0046644	0.00709371	0.0301386	0.00893342	0	0	0.0125016	0.0189169	0	0.0814598	0.018813	0	0	0	0	0	0	0	0	0	0	0	0	0	0	0
OTU384	0	95.25	NR_144737	Emergencia timonensis strain SN18 16S ribosomal RNA, partial sequence	OTU384	CCTACGGGGGGCTGCAGTGGGGAATATTGCACAATGGGCGAAAGCCTGATGCAGCAACGCCGCGTGAAGGAAGAAGGCCTTCGGGTCGTAAACTTCTGTCCTATGGGAAGAAAAAAATGACGGTACCATAGGAGGAAGCCCCGGCTAACTACGTGCCAGCAGCCGCGGTAATACGTAGGGGGCGAGCGTTATCCGGAATTATTGGGCGTAAAGAGTGCGTAGGTGGTAACTTAAGCGCGGGGTTTAAGGCAATGGCTTAACCATTGTTCGCCCTGCGAACTGGGATACTTGAGTGCAGGAGAGGAAAGCGGAATTCCTAGTGTAGCGGTGAAATGCGTAGATATTAGGAGGAACACCAGTGGCGAAGGCGGCTTTCTGGACTGAAACTGACACTGAGGC…	M00436:111:000000000-CGP8V:1:1110:16312:26861 1:N:0:TAGGCATG+TATCCTCT/M00436:111:000000000-CGP8V:1:1110:16312:26861 2:N:0:TAGGCATG+TATCCTCT	k__Bacteria, p__Firmicutes, c__Clostridia, o__Clostridiales, f__Clostridiaceae, g__, s__	31	0	0	0	0	0	0	0	0	0	0	0	0	0	0	0	0.00177343	0.0164393	0.00303545	0	0	0	0.0189169	0	0.0488759	0.0112988	0	0	0	0	0	0	0	0	0	0	0	0	0	0	0
OTU390	0	92.31	NR_144737	Emergencia timonensis strain SN18 16S ribosomal RNA, partial sequence	OTU390	CCTACGGGGGGCTGCAGTGGGGAATATTGCACAATGGGCGAAAGCCTGATGCAGCAACGCCGCGTGAGCGAAGAAGGTCTTCGGATCGTAAAGCTCTGTCCTTAGGGAAGATAATGACGGTACCTGAGGAGGAAGCCCCGGCTAACTACGTGCCAGCAGCCGCGGTAATACGTAGGGGGCAAGCGTTATCCGGAATTATTGGGCGTAAAGAGTGCGTAGGTGGTTACCTAAGCAGAGGGTGAAAGGCACTGGCTTAACCAATGTCAGCCCCCTGAACTGGGTACCTTGAGTGCAGGAGAGGAAAGCGGAATTCCTAGTGTAGCGGTGAAATGCGTAGATATTAGGAGGAACACCAGTGGCGAAGGCGGCTTTCTGGACTGTAACTGACACTGAGGCACG…	M00436:111:000000000-CGP8V:1:1101:25216:17594 1:N:0:CAGAGAGG+ACTGCATA/M00436:111:000000000-CGP8V:1:1101:25216:17594 2:N:0:CAGAGAGG+ACTGCATA	k__Bacteria, p__Firmicutes, c__Clostridia, o__Clostridiales, f__Clostridiaceae, g__, s__	30	0	0.00790451	0	0.00263484	0	0	0	0	0	0	0	0	0	0	0	0	0	0	0.0035671	0	0.00625078	0.00810723	0	0	0.00298752	0	0	0	0	0	0	0	0	0	0	0	0	0	0	0
OTU187	0	100	NR_118630	Clostridium sporogenes strain DSM 795 16S ribosomal RNA gene, partial sequence	OTU187	CCTACGGGAGGCAGCAGTGGGGAATATTGCGCAATGGGGGAAACCCTGACGCAGCAACGCCGCGTGGGTGATGAAGGTCTTCGGATTGTAAAGCCCTGTTTTCTGGGACGATAATGACGGTACCAGAGGAGGAAGCCACGGCTAACTACGTGCCAGCAGCCGCGGTAATACGTAGGTGGCGAGCGTTGTCCGGATTTACTGGGCGTAAAGGGTGCGTAGGCGGATGTTTAAGTGGGATGTGAAATCCCCGGGCTTAACCTGGGGGCTGCATTCCAAACTGGATATCTAGAGTGCAGGAGAGGAAAGCGGAATTCCTAGTGTAGCGGTGAAATGCGTAGAGATTAGGAAGAACACCAGTGGCGAAGGCGGCTTTCTGGACTGTAACTGACGCTGAGGCAC…	173147	k__Bacteria, p__Firmicutes, c__Clostridia, o__Clostridiales, f__Clostridiaceae, g__Clostridium, s__	310	0	0	0	0	0	0	0	0	0	0	0	0	0	0	0	0	0	0	0	0.0496278	0	0	0.00783085	0.016292	0.0122918	0	0	0	0	0	0	0	0	0	0	0	0	0	0	0
OTU33	6.09e-167	89.62	NR_041236	Lutispora thermophila strain EBR46 16S ribosomal RNA gene, complete sequence	OTU33	CCTACGGGAGGCAGCAGTGGGGAATATTGCGCAATGGGGGCAACCCTGACGCAGCAACGCCGCGTGCAGGAAGAAGGTCTTCGGATTGTAAACTGTTGTCGCAAGGGAAGAAGACAGTGACGGTACCTTGTGAGAAAGTCACGGCTAACTACGTGCCAGCAGCCGCGGTAATACGTAGGTGACAAGCGTTGTCCGGATTTACTGGGTGTAAAGGGCGCGTAGGCGGACTGTCAAGTCAGTCGTGAAATACCGGGGCTTAACCCCGGGGCTGCGATTGAAACTGACAGCCTTGAGTATCGGAGAGGAAAGCGGAATTCCTAGTGTAGCGGTGAAATGCGTAGATATTAGGAGGAACACCAGTGGCGAAGGCGGCTTTCTGGACGACAACTGACGCTGAGG…	624458	k__Bacteria, p__Firmicutes, c__Clostridia, o__Clostridiales, f__Clostridiaceae, g__Clostridium, s__	259	0	0	0	0	0	0	0	0	0	0	0	0.0879095	0.0336038	0.0168216	0.00932879	0.0230546	0.021919	0.0321062	0.0677748	0.0165426	0.0312539	0.045941	0.00783085	0.016292	0.0309392	0	0.00997805	0	0	0	0.00430034	0.00237973	0.109159	0.187091	0.0965997	0.160754	0.207446	0.209096	0.161691	0
OTU340	1.49e-87	99.44	NR_118630	Clostridium sporogenes strain DSM 795 16S ribosomal RNA gene, partial sequence	OTU340	CCTACGGGGGGCTGCATTCCAAACTGGATATCTAGAGTGCAGGAGAGGAAAGCGGAATTCCTAGTGTAGCGGTGAAATGCGTAGAGATTAGGAAGAACACCAGTGGCGAAGGCGGCTTTCTGGACTGTAACTGACGCTGAGGCACGAAAGCGTGGGTAGCAAACAGGATTAGATACCCTTGTAGTC	M00436:111:000000000-CGP8V:1:1111:20627:16175 1:N:0:AAGAGGCA+GTAAGGAG/M00436:111:000000000-CGP8V:1:1111:20627:16175 2:N:0:AAGAGGCA+GTAAGGAG	k__Bacteria, p__Firmicutes, c__Clostridia, o__Clostridiales, f__Clostridiaceae, g__Clostridium, s__	62	0	0	0	0	0	0	0	0	0	0	0	0	0	0	0	0	0	0	0.00713419	0	0	0	0.0391543	0.016292	0.0104301	0	0	0	0	0	0	0	0	0	0	0	0	0	0	0
OTU359	7.72e-85	98.33	NR_118630	Clostridium sporogenes strain DSM 795 16S ribosomal RNA gene, partial sequence	OTU359	CCTACGGGTGGCTGCATTCCAAACTGGATATCTAGAGTGCAGGAGAGGAAAGCGGAATTCCTAGTGTAGCGGTGAAATGCGTAGAGATTAGGAAGAACACCAGTGGCGAAGGCGGCTTTCTGGACTGTAACTGACGCTGAGGCACGAAAGCGTGGGTAGCAAACAGGATTAGATACCCCAGTAGTC	M00436:111:000000000-CGP8V:1:1111:25415:11940 1:N:0:AAGAGGCA+GTAAGGAG/M00436:111:000000000-CGP8V:1:1111:25415:11940 2:N:0:AAGAGGCA+GTAAGGAG	k__Bacteria, p__Firmicutes, c__Clostridia, o__Clostridiales, f__Clostridiaceae, g__Clostridium, s__	35	0	0	0	0	0	0	0	0	0	0	0	0	0	0	0	0	0	0	0	0	0	0	0.00783085	0	0.00130514	0	0	0	0	0	0	0	0	0	0	0	0	0	0	0
OTU189	0	99.77	NR_029263	Clostridium intestinale strain Catt39 16S ribosomal RNA gene, partial sequence	OTU189	CCTACGGGAGGCAGCAGTGGGGAATATTGCACAATGGGGGAAACCCTGATGCAGCAACGCCGCGTGAGTGATGAAGGCCTTCGGGTTGTAAAGCTCTGTCTTCAGGGACGATAATGACGGTACCTGAGGAGGAAGCCACGGCTAACTACGTGCCAGCAGCCGCGGTAATACGTAGGTGGCAAGCGTTGTCCGGATTTACTGGGCGTAAAGGGAGCGTAGGCGGATACTTAAGTGGGATGTGAAATACCTGGGCTTAACTTGGGTGCTGCATTCCAAACTGGGTGTCTAGAGTGTTGGAGAGGAAAGTGGAATTCCTAGTGTAGCGGTGAAATGCGTAGAGATTAGGAAGAACACCAGTGGCGAAGGCGACTTTCTGGACAATAACTGACGCTGAGGCTC…	170244	k__Bacteria, p__Firmicutes, c__Clostridia, o__Clostridiales, f__Clostridiaceae, g__Clostridium, s__intestinale	950	0	0	0.0397049	0.013235	0	0	0	0	0	0	0	0	0	0	0	0.0319217	0.356184	0.0646843	1.00235	0.264682	0.48131	0.494541	0.27408	0.276963	0.465655	0	0	0	0	0	0	0	0	0	0	0	0	0	0	0
OTU137	0	99.77	NR_121697	Clostridium perfringens strain ATCC 13124 16S ribosomal RNA gene, complete sequence	OTU137	CCTACGGGAGGCAGCAGTGGGGAATATTGCACAATGGGGGAAACCCTGATGCAGCAACGCCGCGTGAGTGATGAAGGTTTTCGGATCGTAAAGCTCTGTCTTTGGGGAAGATAATGACGGTACCCAAGGAGGAAGCCACGGCTAACTACGTGCCAGCAGCCGCGGTAATACGTAGGTGGCGAGCGTTATCCGGATTTACTGGGCGTAAAGGGAGCGTAGGCGGATGATTAAGTGGGATGTGAAATACCCGGGCTCAACTTGGGTGCTGCATTCCAAACTGGTTATCTAGAGTGCAGGAGAGGAGAGTGGAATTCCTAGTGTAGCGGTGAAATGCGTAGAGATTAGGAAGAACACCAGTGGCGAAGGCGACTCTCTGGACTGTAACTGACGCTGAGGCTC…	289334	k__Bacteria, p__Firmicutes, c__Clostridia, o__Clostridiales, f__Clostridiaceae, g__Clostridium, s__perfringens	10	0	0	0	0	0	0	0	0	0	0	0	0	0	0	0	0.00532028	0	0.000886713	0	0	0	0	0	0	0	0	0	0	0	0	0	0	0.00992359	0	0	0	0	0.26137	0.0452155	0
OTU201	0	100	NR_029232	Clostridium argentinense strain ATCC 27322 16S ribosomal RNA gene, complete sequence	OTU201	CCTACGGGAGGCAGCAGTGGGGAATATTGCGCAATGGGGGAAACCCTGACGCAGCAACGCCGCGTGAATGAAGAAGGCCTTAGGGTTGTAAAGTTCTGTCATATGGGAAGATAATGACGGTACCATATGAGGAAGCCACGGCTAACTACGTGCCAGCAGCCGCGGTAATACGTAGGTGGCAAGCGTTGTCCGGATTTACTGGGCGTAAAGGATGCGTAGGCGGACATTTAAGTCAGATGTGAAATACCCGGGCTCAACTTGGGTGCTGCATTTGAAACTGGGTGTCTAGAGTGCAGGAGAGGAAAGCGGAATTCCTAGTGTAGCGGTGAAATGCGTAGAGATTAGGAAGAACACCAGTGGCGAAGGCGGCTTTCTGGACTGTAACTGACGCTGAGGCAT…	31319	k__Bacteria, p__Firmicutes, c__Clostridia, o__Clostridiales, f__Clostridiaceae, g__Clostridium, s__subterminale	1891	0	0	0	0	0	0	0	0	0	0	0	0	0	0	0	0	0	0	0.0214026	0.231596	0.0312539	0.259431	0.602976	0.130336	0.212833	0	0	0	0	0	0	0	0	0	0	0	0	0	0	0
OTU1	0	97.73	NR_116747	Ruminococcus faecis strain Eg2 16S ribosomal RNA gene, partial sequence	OTU1	CCTACGGGAGGCAGCAGTGGGGAATATTGCACAATGGGGGAAACCCTGATGCAGCGACGCCGCGTGAGCGAAGAAGTATTTCGGTATGTAAAGCTCTATCAGCAGGGAAGAAAATGACGGTACCTGACTAAGAAGCCCCGGCTAACTACGTGCCAGCAGCCGCGGTAATACGTAGGGGGCAAGCGTTATCCGGATTTACTGGGTGTAAAGGGAGCGTAGACGGAATGGCAAGTCTGATGTGAAAGGCCGGGGCTCAACCCCGGGACTGCATTGGAAACTGTCAATCTAGAGTACCGGAGGGGTAAGTGGAATTCCTAGTGTAGCGGTGAAATGCGTAGATATTAGGAGGAACACCAGTGGCGAAGGCGGCTTACTGGACGGTAACTGACGTTGAGGCTC…	1108296	k__Bacteria, p__Firmicutes, c__Clostridia, o__Clostridiales, f__Lachnospiraceae, g__, s__	53	0	0	0	0	0	0	0	0	0	0	0	0.00586063	0.00480054	0	0.023322	0	0	0.00566386	0	0	0	0	0	0	0	0	0	0	0	0	0	0	0.0297708	0.1029	0.00643998	0.0720621	0.0545911	0	0.044294	0
OTU115	0	99.77	NR_117139	Anaerostipes hadrus strain DSM 3319 16S ribosomal RNA, partial sequence	OTU115	CCTACGGGAGGCAGCAGTGGGGAATATTGCACAATGGGGGAAACCCTGATGCAGCGACGCCGCGTGAGTGAAGAAGTATTTCGGTATGTAAAGCTCTATCAGCAGGGAAGAAAATGACGGTACCTGACTAAGAAGCCCCGGCTAACTACGTGCCAGCAGCCGCGGTAATACGTAGGGGGCAAGCGTTATCCGGAATTACTGGGTGTAAAGGGTGCGTAGGTGGTATGGCAAGTCAGAAGTGAAAACCCAGGGCTTAACTCTGGGACTGCTTTTGAAACTGTCAGACTGGAGTGCAGGAGAGGTAAGCGGAATTCCTAGTGTAGCGGTGAAATGCGTAGATATTAGGAGGAACATCAGTGGCGAAGGCGGCTTACTGGACTGAAACTGACACTGAGGCAC…	334548	k__Bacteria, p__Firmicutes, c__Clostridia, o__Clostridiales, f__Lachnospiraceae, g__, s__	280	0.00870701	0.268753	0.0694835	0.115648	0	0	0	0	0	0	0	0	0.240027	0.048362	0.00932879	0.00354685	0.0164393	0.0529506	0	0	0	0	0	0	0	0	0	0	0	0	0	0	0.228243	0.0280636	0.0321999	0.0138581	0.0109182	0	0.0522137	0
OTU127	0	97.73	NR_104899	Bacteroides xylanolyticus strain X5-1 16S ribosomal RNA gene, partial sequence	OTU127	CCTACGGGAGGCAGCAGTGGGGAATATTGCACAATGGGGGAAACCCTGATGCAGCAACGCCGCGTGAGTGAAGAAGTATTTCGGTATGTAAAGCTCTATCAGCAGGAAAGAAAATGACGGTACCTGACTAAGAAGCCCCGGCTAACTACGTGCCAGCAGCCGCGGTAATACGTAGGGGGCAAGCGTTATCCGGATTTACTGGGTGTAAAGGGAGCGTAGACGGTTTTGCAAGTCTGAAGTGAAAGCCCGGGGCTTAACCCCGGGACTGCTTTGGAAACTGTAGAACTAGAGTGCAGGAGAGGTAAGTGGAATTCCTAGTGTAGCGGTGAAATGCGTAGATATTAGGAGGAACACCAGTGGCGAAGGCGGCTTACTGGACTGTAACTGACGTTGAGGCTC…	299814	k__Bacteria, p__Firmicutes, c__Clostridia, o__Clostridiales, f__Lachnospiraceae, g__, s__	34	0	0	0	0	0	0	0	0	0	0	0	0.0234425	0.00960108	0.00630809	0	0.00177343	0	0.00685419	0.0035671	0	0.0125016	0	0.00783085	0.016292	0.00669858	0	0	0	0	0	0	0	0	0.0187091	0.0386399	0.0138581	0.0218364	0	0.0155072	0
OTU13	0	95.68	NR_147396	Lachnoclostridium pacaense strain Marseille-P3100 16S ribosomal RNA, partial sequence	OTU13	CCTACGGGAGGCAGCAGTGGGGGATATTGCACAATGGAGGAAACTCTGATGCAGCGACGCCGCGTGAGTGAAGAAGTATTTCGGTATGTAAAGCTCTATCAGCAGGGAAGAAAATGACGGTACCTGACTAAGAAGCCCCGGCTAACTACGTGCCAGCAGCCGCGGTAATACGTAGGGGGCAAGCGTTATCCGGATTTACTGGGTGTAAAGGGAGCGTAGACGGCGATGCAAGTCTGAAGTGAAATACCCGGGCTCAACCTGGGAACTGCTTTGGAAACTGTATGGCTAGAGTGCTGGAGAGGTAAGCGGAATTCCTAGTGTAGCGGTGAAATGCGTAGATATTAGGAAGAACACCAGTGGCGAAGGCGGCTTACTGGACAGTAACTGACGTTCAGGCTC…	848143	k__Bacteria, p__Firmicutes, c__Clostridia, o__Clostridiales, f__Lachnospiraceae, g__, s__	2219	0.0696561	1.9208	0.076101	0.688851	0	0	0	0	0	0	0	0.908398	0.0432048	0.0147189	0.0186576	0.00177343	0	0.164459	0	0	0.00625078	0.205383	0.00783085	0	0.0365775	0	0	0	0	0	0	0	0.595415	0	2.01571	0.0831486	0.152855	0	0.474522	0
OTU130	0	97.73	NR_026100	[Clostridium] celerecrescens strain 18A 16S ribosomal RNA gene, partial sequence	OTU130	CCTACGGGAGGCAGCAGTGGGGAATATTGGACAATGGGGGAAACCCTGATCCAGCGACGCCGCGTGAGTGAAGAAGTATTTCGGTATGTAAAGCTCTATCAGCAAGGAAGAAAATGACGGTACTTGACTAAGAAGCCCCGGCTAACTACGTGCCAGCAGCCGCGGTAATACGTAGGGGGCAAGCGTTATCCGGATTTACTGGGTGTAAAGGGAGCGTAGACGGCATGACAAGTCTGAAGTGAAAGCCCGGGGCTCAACCCCGGGACTGCTTTGGAAACTGCCAGGCTAGAGTGCAGGAGAGGTAAGTGGAATTCCTAGTGTAGCGGTGAAATGCGTAGATATTAGGAGGAACACCAGTGGCGAAGGCGGCTTACTGGACTGTAACTGACGTTGAGGCTC…	296872	k__Bacteria, p__Firmicutes, c__Clostridia, o__Clostridiales, f__Lachnospiraceae, g__, s__	134	0	0	0	0	0	0	0	0	0	0	0	0.00586063	0.0288032	0	0	0	0.00273988	0.00623396	0	0	0	0.0432386	0.00783085	0.0325839	0.0139422	0	0	0	0.510793	0	0	0.0851321	0.0198472	0.0374181	0.0386399	0	0.0109182	0.0522739	0.0265162	0
OTU135	0	99.77	NR_118128	[Clostridium] clostridioforme strain ATCC 25537 16S ribosomal RNA gene, partial sequence	OTU135	CCTACGGGAGGCAGCAGTGGGGAATATTGCACAATGGGCGAAAGCCTGATGCAGCGACGCCGCGTGAGTGAAGAAGTATTTCGGTATGTAAAGCTCTATCAGCAGGGAAGAAAATGACGGTACCTGACTAAGAAGCCCCGGCTAACTACGTGCCAGCAGCCGCGGTAATACGTAGGGGGCAAGCGTTATCCGGATTTACTGGGTGTAAAGGGAGCGTAGACGGCGAAGCAAGTCTGAAGTGAAAACCCAGGGCTCAACCCTGGGAGTGCTTTGGAAACTGTTTTGCTAGAGTGTCGGAGAGGTAAGTGGAATTCCTAGTGTAGCGGTGAAATGCGTAGATATTAGGAGGAACACCAGTGGCGAAGGCGGCTTACTGGACGATAACTGACGTTGAGGCTC…	295149	k__Bacteria, p__Firmicutes, c__Clostridia, o__Clostridiales, f__Lachnospiraceae, g__, s__	1816	0	0	0.466532	0.155511	0	0	0	0	0	0	0	0.0410244	0.0288032	0.142983	0.046644	0.133007	0.194531	0.0978322	0.852536	0.198511	0.218777	0.691817	0.571652	0.342131	0.479238	0	0.498902	0.167205	0.296589	0	0	0.16045	0.228243	0.177736	0.00643998	0.703991	0.393056	0.209096	0.286427	0
OTU14	0	97.05	NR_147396	Lachnoclostridium pacaense strain Marseille-P3100 16S ribosomal RNA, partial sequence	OTU14	CCTACGGGAGGCAGCAGTGGGGAATATTGCACAATGGGGGAAACCCTGATGCAGCGACGCCGCGTGAGTGAAGAAGTATTTCGGTATGTAAAGCTCTATCAGCAGGGAAGAAAATGACGGTACCTGACTAAGAAGCCCCGGCTAACTACGTGCCAGCAGCCGCGGTAATACGTAGGGGGCAAGCGTTATCCGGATTTACTGGGTGTAAAGGGAGCGTAGACGGTAAAGCAAGTCTGAAGTGAAAGCCCGGGGCTCAACCCCGGGACTGCTTTGGAAACTGTTTAACTAGAGTGCTGGAGAGGTAAGCGGAATTCCTAGTGTAGCGGTGAAATGCGTAGATATTAGGAGGAACACCAGTGGCGAAGGCGGCTTACTGGACAGTAACTGACGTTGAGGCTC…	846244	k__Bacteria, p__Firmicutes, c__Clostridia, o__Clostridiales, f__Lachnospiraceae, g__, s__	4223	0	0	0	0	0	0	0	0.00228107	0	0	0.000380179	0	0	0	0.443118	0.0461091	0	0.0815378	0	0.0496278	0.0937617	0	0.250587	0.146628	0.0901007	0	0	0	0	0	0	0	0	0.80449	2.98815	6.87084	0	0.365917	1.83823	0.00902609
OTU150	0	100	NR_104735	Butyrivibrio crossotus strain DSM 2876 16S ribosomal RNA gene, partial sequence	OTU150	CCTACGGGAGGCAGCAGTGGGGAATATTGGACAATGGGCGAAAGCCTGATCCAGCGACGCCGCGTGAGCGATGAAGTATTTCGGTATGTAAAGCTCTATCAGCAGGGAAGAAAACGACGGTACCTGACTAAGAAGCCCCGGCTAACTACGTGCCAGCAGCCGCGGTAATACGTAGGGGGCAAGCGTTATCCGGATTTACTGGGTGTAAAGGGAGCGTAGACGGCATCACAAGTCAGAAGTGAAAATCCGGGGCTCAACCCCGGAACTGCTTTTGAAACTGTGGAGCTGGAGTGCAGGAGAGGTAAGCGGAATTCCTAGTGTAGCGGTGAAATGCGTAGATATTAGGAGGAACACCAGTGGCGAAGGCGGCTTACTGGACTGTAACTGACGTTGAGGCTC…	233993	k__Bacteria, p__Firmicutes, c__Clostridia, o__Clostridiales, f__Lachnospiraceae, g__, s__	6644	0	0	0.00330874	0.00110291	0	0	0	0	0	0	0	0.27545	0.201623	0.0630809	0.0653016	0.0709371	0.0630172	0.123235	0.916744	0.926385	1.06888	1.21338	0.853563	1.38482	1.06063	0	0	0	0	0	0	0	0.238166	1.11319	0.888717	0.576497	1.06999	1.04548	0.822006	0.00902609
OTU17	0	100	NR_117139	Anaerostipes hadrus strain DSM 3319 16S ribosomal RNA, partial sequence	OTU17	CCTACGGGAGGCAGCAGTGGGGAATATTGCACAATGGGGGAAACCCTGATGCAGCGACGCCGCGTGAGTGAAGAAGTATCTCGGTATGTAAAGCTCTATCAGCAGGGAAGAAAATGACGGTACCTGACTAAGAAGCCCCGGCTAACTACGTGCCAGCAGCCGCGGTAATACGTAGGGGGCAAGCGTTATCCGGAATTACTGGGTGTAAAGGGTGCGTAGGTGGTATGGCAAGTCAGAAGTGAAAACCCAGGGCTTAACTCTGGGACTGCTTTTGAAACTGTCAGACTGGAGTGCAGGAGAGGTAAGCGGAATTCCTAGTGTAGCGGTGAAATGCGTAGATATTAGGAGGAACATCAGTGGCGAAGGCGGCTTACTGGACTGAAACTGACACTGAGGCAC…	842710	k__Bacteria, p__Firmicutes, c__Clostridia, o__Clostridiales, f__Lachnospiraceae, g__, s__	18496	18.5024	9.34313	10.7269	12.8575	0.00161125	0.0143082	0.00687323	0	0	0	0.00379878	2.34425	2.6739	6.37327	1.07748	0.594098	1.04115	2.35069	0.0035671	0.0165426	0.00625078	0.0108096	0.00783085	0	0.00750016	0	0	0	0	0.0175285	0	0.00292141	3.26486	1.15996	1.48764	1.10588	1.01539	1.25457	1.54805	0.00451304
OTU195	0	100	NR_104899	Bacteroides xylanolyticus strain X5-1 16S ribosomal RNA gene, partial sequence	OTU195	CCTACGGGAGGCAGCAGTGGGGAATATTGGACAATGGGGGAAACCCTGATCCAGCGACGCCGCGTGAGTGAAGAAGTGTTTCGGCATGTAAAGCTCTATCAGCAGGGAAGAAAATGACGGTACCTGACTAAGAAGCCCCGGCTAACTACGTGCCAGCAGCCGCGGTAATACGTAGGGGGCAAGCGTTATCCGGATTTACTGGGTGTAAAGGGAGCGTAGACGGTTCTGCAAGTCTGGAGTGAAAGCCCGGGGCTCAACCCCGGGACTGCTTTGGAAACTGTGGAACTAGAGTGCAGGAGAGGTAAGTGGAATTCCTAGTGTAGCGGTGAAATGCGTAGATATTAGGAGGAACACCAGTGGCGAAGGCGGCTTACTGGACTGTAACTGACGTTGAGGCTC…	160110	k__Bacteria, p__Firmicutes, c__Clostridia, o__Clostridiales, f__Lachnospiraceae, g__, s__	109	0	0	0	0	0	0	0	0	0	0	0	0	0	0	0	0	0	0	0.171221	0.082713	0.0812602	0.0945844	0.0469851	0.0325839	0.0848912	0	0	0	0	0	0	0	0	0	0	0	0	0	0	0
OTU204	0	100	NR_037068	[Clostridium] xylanolyticum strain DSM 6555 16S ribosomal RNA gene, partial sequence	OTU204	CCTACGGGAGGCAGCAGTGGGGAATATTGGACAATGGGGGAAACCCTGATCCAGCGACGCCGCGTGAGTGAAGAAGTATTTCGGTATGTAAAGCTCTATCAGCAGGGAAGAAAATGACGGTACCTGACTAAGAAGCCCCGGCTAACTACGTGCCAGCAGCCGCGGTAATACGTAGGGGGCAAGCGTTATCCGGATTTACTGGGTGTAAAGGGAGCGTAGACGGCTCTGCAAGTCTGGAGTGAAAGCCCGGGGCTCAACCCCGGGACTGCTTTGGAAACTGTGGAGCTAGAGTGCAGGAGAGGTAAGTGGAATTCCTAGTGTAGCGGTGAAATGCGTAGATATTAGGAGGAACACCAGTGGCGAAGGCGGCTTACTGGACTGTAACTGACGTTGAGGCTC…	13973	k__Bacteria, p__Firmicutes, c__Clostridia, o__Clostridiales, f__Lachnospiraceae, g__, s__	1750	0	0	0	0	0	0	0	0	0	0	0	0	0	0	0	0	0	0	1.9191	1.52192	1.31266	1.67279	1.23727	1.04268	1.45107	0	0	0	0	0	0	0	0	0	0	0	0	0	0	0
OTU216	0	95.24	NR_147396	Lachnoclostridium pacaense strain Marseille-P3100 16S ribosomal RNA, partial sequence	OTU216	CCTACGGGAGGCAGCAGTGGGGGATATTGCACAATGGAGGAAACTCTGATGCAGCGACGCCGCGTGAGTGAAGAAGTATTTCGGTATGTAAAGCTCTATCAGCAGGGAAGAAAATGACGGTACCTGACTAAGAAGCCCCGGCTAACTACGTGCCAGCAGCCGCGGTAATACGTAGGGGGCAAGCGTTATCCGGATTTACTGGGTGTAAAGGGAGCGTAGACGGCGACGCAAGTCTGAAGTGAAATACCCGGGCTCAACTTGGGAACTGCTTTGGAAACTGTGTTGCTAGAGTGCTGGAGAGGTAAGCGGAATTCCTAGTGTAGCGGTGAAAATGCGTAGATATTAGGAAGAACACCAGTGGCGAAGGCGGCTTACTGGACAGTAACTGACGTTGAGGCT…	2230859	k__Bacteria, p__Firmicutes, c__Clostridia, o__Clostridiales, f__Lachnospiraceae, g__, s__	88	0	0.126472	0.00330874	0.0432603	0	0	0	0	0	0	0	0.064467	0.00480054	0	0	0	0	0.0115446	0	0	0	0	0	0	0	0	0	0	0	0	0	0	0.0297708	0	0.0257599	0.0277162	0.0436729	0	0.0211533	0
OTU225	0	96.37	NR_147396	Lachnoclostridium pacaense strain Marseille-P3100 16S ribosomal RNA, partial sequence	OTU225	CCTACGGGAGGCAGCAGTGGGGAATATTGCACAATGGGGGAAACCCTGATGCAGCGACGCCGCGTGAGTGAAGAAGTATTTCGGTATGTAAAGCTCTATCAGCAGGGAAGAAGAAAGACGGTACCTGACTAAGAAGCCCCGGCTAACTACGTGCCAGCAGCCGCGGTAATACGTAGGGGGCAAGCGTTATCCGGATTTACTGGGTGTAAAGGGAGCGCAGACGGCAATGCAAGTCTGAAGTGAAAGCCCGGGGCTCAACCCCGGTACTGCTTTGGAAACTGTATAGCTAGAGTACTGGAGAGGCAAGTGGAATTCCTAGTGTAGCGGTGAAATGCGTAGATATTAGGAGGAACACCAGTGGCGAAGGCGGCTTGCTGGACAGTAACTGACGTTGAGGCT…	2774254	k__Bacteria, p__Firmicutes, c__Clostridia, o__Clostridiales, f__Lachnospiraceae, g__, s__	12	0	0	0	0	0	0	0	0	0	0	0	0.0117213	0.0192022	0	0	0.00532028	0	0.00604062	0.0035671	0	0	0	0	0.016292	0.00330984	0	0	0	0	0	0	0	0	0	0	0	0	0	0	0
OTU232	0	99.77	NR_036928	[Clostridium] hathewayi strain 1313 16S ribosomal RNA gene, partial sequence	OTU232	CCTACGGGAGGCAGCAGTGGGGAATATTGGACAATGGGCGAAAGCCTGATCCAGCGACGCCGCGTGAGTGAAGAAGTATTTCGGTATGTAAAGCTCTATCAGCAGGGAAGAAAATGACGGTACCTGACTAAGAAGCCCCGGCTAACTACGTGCCAGCAGCCGCGGTAATACGTAGGGGGCAAGCGTTATCCGGATTTACTGGGTGTAAAGGGAGCGTAGACGGTTTAGCAAGTCTGAAGTGAAAGCCCGGGGCTCAACCCCGGTACTGCTTTGGAAACTGTTGGACTTGAGTGCAGGAGAGGTAAGTGGAATTCCTAGTGTAGCGGTGAAATGCGTAGATATTAGGAGGAACACCAGTGGCGAAGGCGGCTTACTGGACTGTAACTGACGTTGAGGCTC…	842594	k__Bacteria, p__Firmicutes, c__Clostridia, o__Clostridiales, f__Lachnospiraceae, g__, s__	11	0	0.015809	0	0.00526968	0	0	0	0	0	0	0	0	0	0	0	0	0	0	0	0	0	0	0	0	0	0	0	0	0.0494315	0.035057	0	0.0140814	0	0	0	0.00554324	0	0	0.000923873	0
OTU233	0	99.32	NR_043680	[Clostridium] aldenense strain RMA 9741 16S ribosomal RNA gene, partial sequence	OTU233	CCTACGGGAGGCAGCAGTGGGGAATATTGCACAATGGGCGGAAGCCTGATGCAGCGACGCCGCGTGAGTGAAGAAGTATCTCGGTATGTAAAGCTCTATCAGCAGGGAAGAAAATGACGGTACCTGACTAAGAAGCCCCGGCTAACTACGTGCCAGCAGCCGCGGTAATACGTAGGGGGCAAGCGTTATCCGGATTTACTGGGTGTAAAGGGAGCGTAGACGGCGACGCAAGTCTGGAGTGAAAGCCCGGGGCCCAACCCCGGGACTGCTTTGGAAACTGTGCTGCTGGAGTGCAGGAGAGGTAAGTGGAATTCCTAGTGTAGCGGTGAAATGCGTAGATATTAGGAGGAACACCAGTGGCGAAGGCGGCTTACTGGACTGTAACTGACGTTGAGGCTC…	3175741	k__Bacteria, p__Firmicutes, c__Clostridia, o__Clostridiales, f__Lachnospiraceae, g__, s__	964	0.766217	0.703502	0.334183	0.6013	0	0	0	0	0	0	0	0.0820489	0.0288032	0.0630809	0.0653016	0.0620699	0.087676	0.0648301	0.121281	0.297767	0.0937617	0.143228	0.101801	0.114044	0.145314	0.0609292	0.0798244	0.0445881	0.0329544	0.157756	0.051604	0.0712761	0.317555	0	0.14168	0.0831486	0.0327547	0.104548	0.113281	0
OTU236	0	99.77	NR_043680	[Clostridium] aldenense strain RMA 9741 16S ribosomal RNA gene, partial sequence	OTU236	CCTACGGGAGGCAGCAGTGGGGAATATTGCACAATGGGCGCAAGCCTGATGCAGCGACGCCGCGTGAGTGAAGAAGTATCTCGGTATGTAAAGCTCTATCAGCAGGGAAGAAAATGACGGTACCTGACTAAGAAGCCCCGGCTAACTACGTGCCAGCAGCCGCGGTAATACGTAGGGGGCAAGCGTTATCCGGATTTACTGGGTGTAAAGGGAGCGTAGACGGCGACGCAAGTCTGGAGTGAAAGCCCGGGGCCCAACCCCGGGACTGCTTTGGAAACTGTGCTGCTGGAGTGCAGGAGAGGTAAGTGGAATTCCTAGTGTAGCGGTGAAATGCGTAGATATTAGGAGGAACACCAGTGGCGAAGGCGGCTTACTGGACTGTAACTGACGTTGAGGCTC…	3765807	k__Bacteria, p__Firmicutes, c__Clostridia, o__Clostridiales, f__Lachnospiraceae, g__, s__	759	0.017414	0.00790451	0.277934	0.101084	0	0	0	0	0	0	0	0.175819	0.0864097	0.172421	0.195905	0	0.00547975	0.106006	0.0606407	0.463193	0.0875109	0.237812	0.0156617	0.0488759	0.152282	0	0.269407	0.0222941	0.0988631	0	0	0.0650941	0.337402	0	0.0386399	0.354767	0.0218364	0.0522739	0.134153	0
OTU24	0	95.68	NR_147396	Lachnoclostridium pacaense strain Marseille-P3100 16S ribosomal RNA, partial sequence	OTU24	CCTACGGGAGGCAGCAGTGGGGGATATTGCACAATGGAGGAAACTCTGATGCAGCGACGCCGCGTGAGTGAAGAAGTATTTCGGTATGTAAAGCTCTATCAGCAGGGAAGAAAATGACGGTACCTGACTAAGAAGCCCCGGCTAACTACGTGCCAGCAGCCGCGGTAATACGTAGGGGGCAAGCGTTATCCGGATTTACTGGGTGTAAAGGGAGCGTAGACGGCGACGCAAGTCTGAAGTGAAATACCCGGGCTCAACCTGGGAACTGCTTTGGAAACTGTGTTGCTAGAGTGCTGGAGAGGTAAGCGGAATTCCTAGTGTAGCGGTGAAATGCGTAGATATTAGGAAGAACACCAGTGGCGAAGGCGGCTTACTGGACAGTAACTGACGTTGAGGCTC…	799677	k__Bacteria, p__Firmicutes, c__Clostridia, o__Clostridiales, f__Lachnospiraceae, g__, s__	6058	0.043535	1.2252	0.0562486	0.441661	0	0	0	0	0	0	0	0.843931	0.475253	0.462593	0.0373152	0.0106406	0.0684969	0.316372	0.0249697	0.115798	0.112514	0.0216193	0.054816	0.0651678	0.0658142	0	0	0	0	0	0	0	1.90533	5.71562	0.869397	0.870288	0.840703	2.97961	2.19683	0.00451304
OTU258	0	99.55	NR_117139	Anaerostipes hadrus strain DSM 3319 16S ribosomal RNA, partial sequence	OTU258	CCTACGGGAGGCAGCAGTGGGGAATATTGCACAATGGGGGAAACCCTGATGCAGCAACGCCGCGTGAGTGAAGAAGTATCTCGGTATGTAAAGCTCTATCAGCAGGGAAGAAAATGACGGTACCTGACTAAGAAGCCCCGGCTAACTACGTGCCAGCAGTCGCGGTAATACGTAGGGGGCAAGCGTTATCCGGAATTACTGGGTGTAAAGGGTGCGTAGGTGGTATGGCAAGTCAGAAGTGAAAACCCAGGGCTTAACTCTGGGACTGCTTTTGAAACTGTCAGACTGGAGTGCAGGAGAGGTAAGCGGAATTCCTAGTGTAGCGGTGAAATGCGTAGATATTAGGAGGAACATCAGTGGCGAAGGCGGCTTACTGGACTGAAACTGACACTGAGGCAC…	4418785	k__Bacteria, p__Firmicutes, c__Clostridia, o__Clostridiales, f__Lachnospiraceae, g__, s__	11	0	0.00790451	0.013235	0.00704649	0	0	0	0	0	0	0	0.00586063	0.00960108	0	0	0	0	0.00257695	0	0	0	0	0	0	0	0	0	0	0	0	0	0	0	0	0	0	0	0	0	0
OTU264	0	100	NR_043680	[Clostridium] aldenense strain RMA 9741 16S ribosomal RNA gene, partial sequence	OTU264	CCTACGGGAGGCAGCAGTGGGGAATATTGCACAATGGGCGCAAGCCTGATGCAGCGACGCCGCGTGAGTGAAGAAGTATCTCGGTATGTAAAGCTCTATCAGCAGGGAAGAAAATGACGGTACCTGACTAAGAAGCCCCGGCTAACTACGTGCCAGCAGCCGCGGTAATACGTAGGGGGCAAGCGTTATCCGGATTTACTGGGTGTAAAGGGAGCGTAGACGGCGACGCAAGTCTGGAGTGAAAGCCCGGGGCCCAACCCCGGGACTGCTTTGGAAACTGTGTTGCTGGAGTGCAGGAGAGGTAAGTGGAATTCCTAGTGTAGCGGTGAAATGCGTAGATATTAGGAGGAACACCAGTGGCGAAGGCGGCTTACTGGACTGTAACTGACGTTGAGGCTC…	4459960	k__Bacteria, p__Firmicutes, c__Clostridia, o__Clostridiales, f__Lachnospiraceae, g__, s__	1571	0.992599	1.10663	0.81395	0.97106	0	0	0.00137465	0	0	0	0.000229108	0.140655	0.0576065	0.140881	0.111946	0.108179	0.0904159	0.10828	0.206892	0.248139	0.16252	0.275646	0.172279	0.0977517	0.193871	0.121858	0.249451	0.0668822	0.181249	0.315513	0.090307	0.170877	0.327478	0.0280636	0.1288	0.321508	0.174692	0.26137	0.206985	0
OTU265	0	100	NR_043681	[Clostridium] citroniae strain RMA 16102 16S ribosomal RNA gene, partial sequence	OTU265	CCTACGGGAGGCAGCAGTGGGGAATATTGCACAATGGGCGAAAGCCTGATGCAGCGACGCCGCGTGAGTGAAGAAGTATTTCGGTATGTAAAGCTCTATCAGCAGGGAAGAAACTGACGGTACCTGACTAAGAAGCCCCGGCTAACTACGTGCCAGCAGCCGCGGTAATACGTAGGGGGCAAGCGTTATCCGGATTTACTGGGTGTAAAGGGAGCGTAGACGGCGAAGCAAGTCTGGAGTGAAAACCCAGGGCTCAACCCTGGGACTGCTTTGGAAACTGTTTTGCTAGAGTGTCGGAGAGGTAAGTGGAATTCCTAGTGTAGCGGTGAAATGCGTAGATATTAGGAGGAACACCAGTGGCGAAGGCGGCTTACTGGACGATAACTGACGTTGAGGCTC…	4459961	k__Bacteria, p__Firmicutes, c__Clostridia, o__Clostridiales, f__Lachnospiraceae, g__, s__	1228	0.417936	0.118568	0.0926447	0.209716	0	0	0	0	0	0	0	0.169958	0.17762	0.0462593	0.11661	0.0691637	0.139734	0.119891	0.0463723	0.0330852	0.0312539	0.0216193	0.0156617	0.0325839	0.030096	0.19802	0.269407	0.0445881	0.230681	0.245399	0.404232	0.232054	0.267937	0.00935454	0.0837197	0.108093	0.272956	0.522739	0.2108	0
OTU283	0	97.5	NR_118730	[Clostridium] symbiosum strain ATCC 14940 16S ribosomal RNA gene, partial sequence	OTU283	CCTACGGGGGGCTGCAGTGGGGAATATTGCACAATGGGCGAAAGCCTGATGCAGCGACGCCGCGTGAGTGAAGAAGTATTTCGGTATGTAAAGCTCTATCAGCAGGGAAGAAAATGACGGTACCTGACTAAGAAGCCCCGGCTAACTACGTGCCAGCAGCCGCGGTAATACGTAGGGGGCAAGCGTTATCCGGATTTACTGGGTGTAAAGGGAGCGTAGACGGTAAAGCAAGTCTGAAGTGAAAGCCCGCGGCTCAACTGAGGGACTGCTTTGGAAACTGTTTAACTGGAGTGTCGGAGAGGTAAGTGGAATTCCTAGTGTAGCGGTGAAATGCGTAGATATTAGGAGGAACACCAGTGGCGAAGGCGACTTACTGGACGATAACTGACGTTGAGGCTC…	M00436:111:000000000-CGP8V:1:2104:20267:3915 1:N:0:CTCTCTAC+ACTGCATA/M00436:111:000000000-CGP8V:1:2104:20267:3915 2:N:0:CTCTCTAC+ACTGCATA	k__Bacteria, p__Firmicutes, c__Clostridia, o__Clostridiales, f__Lachnospiraceae, g__, s__	1605	0.191554	0.537507	0.119115	0.282725	0	0	0	0	0	0	0	0.345777	0.244827	0.380588	0.251877	0.170249	0.361664	0.292497	0.117714	0.115798	0.225028	0.059453	0.0783085	0.211795	0.134683	0	0.279385	0.401293	0	0	0.51174	0.198736	0.535874	0.215154	0.315559	0.10255	0.098264	0.365917	0.27222	0
OTU29	0	96.59	NR_147396	Lachnoclostridium pacaense strain Marseille-P3100 16S ribosomal RNA, partial sequence	OTU29	CCTACGGGAGGCAGCAGTGGGGAATATTGCACAATGGGCGAAAGCCTGATGCAGCAACGCCGCGTGAGTGAAGAAGTATCTCGGTATGTAAAGCTCTATCAGCAGGGAAGAAAATGACGGTACCTGACTAAGAAGCCCCGGCTAACTACGTGCCAGCAGCCGCGGTAATACGTAGGGGGCAAGCGTTATCCGGATTTACTGGGTGTAAAGGGAGCGCAGACGGCACTGCAAGTCTGAAGTGAAAGCCCGGGGCTCAACCCCGGGACTGCTTTGGAAACTGTAGAGCTAGAGTGCTGGAGAGGCAAGCGGAATTCCTAGTGTAGCGGTGAAATGCGTAGATATTAGGAAGAACACCAGTGGCGAAGGCGGCTTGCTGGACAGTAACTGACGTTCAGGCTC…	725225	k__Bacteria, p__Firmicutes, c__Clostridia, o__Clostridiales, f__Lachnospiraceae, g__, s__	1679	0.00870701	0	1.19115	0.399951	0	0	0.00137465	0	0	0	0.000229108	0	0	0.262837	0.443118	0	0	0.117659	0.841835	0.909843	0.0187523	0.410766	0.0313234	0.0651678	0.379615	0	0	0	0	0	0	0	0	0.0748363	0	0	0.818867	0	0.14895	0
OTU296	0	98.86	NR_117139	Anaerostipes hadrus strain DSM 3319 16S ribosomal RNA, partial sequence	OTU296	CCTACGGGGGGCTGCAGTGGGGAATATTGCACAATGGGGGAAACCCTGATGCAGCGACGCCGCGTGAGTGAAGAAGTATCTCGGTATGTAAAGCTCTATCAGCAGGGAAGAAAATGACGGTACCTGACTAAGAAGCCCCGGCTAACTACGTGCCAGCAGCCGCGGTAATACGTAGGGGGCAAGCGTTATCCGGAATTACTGGGTGTAAAGGGTGCGTAGGTGGTATGGCAAGTCAGAAGTGAAAACCTAGGGCTTAACTCTGGGACTGCTTTTGAAACTGTCAGACTGGAGTGCAGGAGAGGTAAGCGGAATTCCTAGTGTAGCGGTGAAATGCGTAGATATTAGGAGGAACATCAGTGGCGAAGGCGGCTTACTGGACTGAAACTGACACTGAGGCAC…	M00436:111:000000000-CGP8V:1:1102:25429:10986 1:N:0:CTCTCTAC+ACTGCATA/M00436:111:000000000-CGP8V:1:1102:25429:10986 2:N:0:CTCTCTAC+ACTGCATA	k__Bacteria, p__Firmicutes, c__Clostridia, o__Clostridiales, f__Lachnospiraceae, g__, s__	608	0.653026	0.268753	0.277934	0.399904	0	0	0	0	0	0	0	0.0761882	0.0720081	0.309096	0.0326508	0.0212811	0.0356184	0.0911405	0	0	0	0	0	0	0	0	0	0	0	0	0	0	0.0893123	0.0374181	0.0643998	0.0277162	0.0545911	0.0522739	0.0542852	0
OTU299	0	98.86	NR_118128	[Clostridium] clostridioforme strain ATCC 25537 16S ribosomal RNA gene, partial sequence	OTU299	CCTACGGGGGGCTGCAGTGGGGAATATTGCACAATGGGCGAAAGCCTGATGCAGCGACGCCGCGTGAGTGAAGAAGTATTTCGGTATGTAAAGCTCTATCAGCAGGGAAGAAAATGACGGTACCTGACTAAGAAGCCCCGGCTAACTACGTGCCAGCAGCCGCGGTAATACGTAGGGGGCAAGCGTTATCCGGATTTACTGGGTGTAAAGGGAGCGTAGACGGCGAAGCAAGTCTGGAGTGAAAACCCAGGGCTCAACCCTGGGACTGCTTTGGAAACTGTTTTGCTAGAGTGTCGGAGAGGTAAGTGGAATTCCTAGTGTAGCGGTGAAATGCGTAGATATTAGGAGGAACACCAGTGGCGAAGGCGGCTTACTGGACGATAACTGACGTTGAGGCTC…	M00436:111:000000000-CGP8V:1:1112:13638:7693 1:N:0:CAGAGAGG+ACTGCATA/M00436:111:000000000-CGP8V:1:1112:13638:7693 2:N:0:CAGAGAGG+ACTGCATA	k__Bacteria, p__Firmicutes, c__Clostridia, o__Clostridiales, f__Lachnospiraceae, g__, s__	321	0.0696561	0.118568	0.0496311	0.079285	0	0	0	0	0	0	0	0.0351638	0.0192022	0.0231297	0.00932879	0.024828	0.0246589	0.0227185	0.0249697	0.0165426	0	0.0162145	0.0234926	0	0.0135366	0.0456969	0.0498902	0.011147	0.11534	0.0175285	0.0172013	0.0428007	0.0793887	0	0.0450799	0.0277162	0.0436729	0	0.0326429	0
OTU308	0	97.5	NR_118730	[Clostridium] symbiosum strain ATCC 14940 16S ribosomal RNA gene, partial sequence	OTU308	CCTACGGGTGGCTGCAGTGGGGAATATTGCACAATGGGCGAAAGCCTGATGCAGCGACGCCGCGTGAGTGAAGAAGTATTTCGGTATGTAAAGCTCTATCAGCAGGGAAGAAAATGACGGTACCTGACTAAGAAGCCCCGGCTAACTACGTGCCAGCAGCCGCGGTAATACGTAGGGGGCAAGCGTTATCCGGATTTACTGGGTGTAAAGGGAGCGTAGACGGTAAAGCAAGTCTGAAGTGAAAGCCCGCGGCTCAACTGCGGGACTGCTTTGGAAACTGTTTAACTGGAGTGTCGGAGAGGTAAGAGGAATTCCTAGTGTAGCGGTGAAATGCGTAGATATTAGGAGGAACACCAGTGGCGAAGGCGACTTACTGGACGATAACTGACGTTGAGGCTC…	M00436:111:000000000-CGP8V:1:2105:14839:18582 1:N:0:GCTACGCT+ACTGCATA/M00436:111:000000000-CGP8V:1:2105:14839:18582 2:N:0:GCTACGCT+ACTGCATA	k__Bacteria, p__Firmicutes, c__Clostridia, o__Clostridiales, f__Lachnospiraceae, g__, s__	485	0.0522421	0.221326	0.0363961	0.103322	0	0	0	0	0	0	0	0.0996308	0.0528059	0.0988267	0.0979523	0.049656	0.0986355	0.0829179	0.0249697	0.0330852	0.0812602	0.0189169	0.054816	0.0977517	0.0517999	0	0.0498902	0.122617	0	0	0.154812	0.0545533	0.0893123	0.1029	0.0772798	0.0609756	0.0655093	0.0522739	0.0747085	0
OTU323	0	97.05	NR_036928	[Clostridium] hathewayi strain 1313 16S ribosomal RNA gene, partial sequence	OTU323	CCTACGGGGGGCAGCAGTGGGGAATATTGCACAATGGGGGAAACCCTGATGCAGCGACGCCGCGTGAGTGAAGAAGTATTTCGGTATGTAAAGCTCTATCAGCAGGAAAGAAAATGACGGTACCTGACTAAGAAGCCCCGGCTAACTACGTGCCAGCAGCCGCGGTAATACGTAGGGGGCAAGCGTTATCCGGATTTACTGGGTGTAAAGGGAGCGTAGACGGTATGGCAAGTCTGAAGTGAAAGCCCGGGGCTTAACCCCGGGACTGCTTTGGAAACTGTCAGACTGGAGTGCAGGAGAGGTAAGTGGAATTCCTAGTGTAGCGGTGAAATGCGTAGATATTAGGAGGAACACCAGTGGCGAAGGCGGCTTACTGGACTGTAACTGACGTTGAGGCTC…	M00436:111:000000000-CGP8V:1:2110:24380:10048 1:N:0:CTCTCTAC+GTAAGGAG/M00436:111:000000000-CGP8V:1:2110:24380:10048 2:N:0:CTCTCTAC+GTAAGGAG	k__Bacteria, p__Firmicutes, c__Clostridia, o__Clostridiales, f__Lachnospiraceae, g__, s__	242	0	0	0	0	0	0	0	0	0	0	0	0	0	0	0	0.00354685	0	0.000591142	0.0107013	0	0.00625078	0.00810723	0.0156617	0	0.00678684	0	0	0	0	0	0	0	0.0297708	0	0.00643998	0.00554324	0	0	0.006959	0
OTU328	0	98.86	NR_117139	Anaerostipes hadrus strain DSM 3319 16S ribosomal RNA, partial sequence	OTU328	CCTACGGGTGGCTGCAGTGGGGAATATTGCACAATGGGGGAAACCCTGATGCAGCGACGCCGCGTGAGTGAAGAAGTATCTCGGTATGTAAAGCTCTATCAGCAGGGAAGAAAATGACGGTACCTGACTAAGAAGCCCCGGCTAACTACGTGCCAGCAGCCGCGGTAATACGTAGGGGGCAAGCGTTATCCGGAATTACTGGGTGTAAAGGGTGCGTAGGTGGTATGGCAAGTCAGAAGTGAAAACCCAGGGCTTAACTATGGGACTGCTTTTGAAACTGTCAGACTGGAGTGCAGGAGAGGTAAGCGGAATTCCTAGTGTAGCGGTGAAATGCGTAGATATTAGGAGGAACATCAGTGGCGAAGGCGGCTTACTGGACTGAAACTGACACTGAGGCAC…	M00436:111:000000000-CGP8V:1:1111:17367:8237 1:N:0:CTCTCTAC+ACTGCATA/M00436:111:000000000-CGP8V:1:1111:17367:8237 2:N:0:CTCTCTAC+ACTGCATA	k__Bacteria, p__Firmicutes, c__Clostridia, o__Clostridiales, f__Lachnospiraceae, g__, s__	156	0.17414	0.0316181	0.076101	0.0939531	0	0	0	0	0	0	0	0.0234425	0.0528059	0.069389	0	0.00354685	0.00821963	0.026234	0	0	0	0	0	0	0	0	0	0	0	0	0	0	0.0198472	0.0187091	0.01288	0.0138581	0	0.0522739	0.0195947	0
OTU341	0	98.41	NR_043680	[Clostridium] aldenense strain RMA 9741 16S ribosomal RNA gene, partial sequence	OTU341	CCTACGGGGGGCTGCAGTGGGGAATATTGCACAATGGGCGGAAGCCTGATGCAGCGACGCCGCGTGAGTGAAGAAGTATCTCGGTATGTAAAGCTCTATCAGCAGGGAAGAAAATGACGGTACCTGACTAAGAAGCCCCGGCTAACTACGTGCCAGCAGCCGCGGTAATACGTAGGGGGCAAGCGTTATCCGGATTTACTGGGTGTAAAGGGAGCGTAGACGGCGACGCAAGTCTGGAGTGAAAGCCCGGGGCCCAACCCAGGGACTGCTTTGGAAACTGTGCTGCTGGAGTGCAGGAGAGGTAAGTGGAATTCCTAGTGTAGCGGTGAAATGCGTAGATATTAGGAGGAACACCAGTGGCGAAGGCGGCTTACTGGACTGTAACTGACGTTGAGGCTC…	M00436:111:000000000-CGP8V:1:1111:6890:11954 1:N:0:CTCTCTAC+ACTGCATA/M00436:111:000000000-CGP8V:1:1111:6890:11954 2:N:0:CTCTCTAC+ACTGCATA	k__Bacteria, p__Firmicutes, c__Clostridia, o__Clostridiales, f__Lachnospiraceae, g__, s__	16	0.026121	0	0.00992622	0.0120157	0	0	0	0	0	0	0	0	0	0	0	0	0	0	0	0.0165426	0.00625078	0.00270241	0	0	0.0042493	0	0	0	0	0	0	0	0.00992359	0	0.00643998	0.00277162	0	0	0.0031892	0
OTU342	0	98.64	NR_104899	Bacteroides xylanolyticus strain X5-1 16S ribosomal RNA gene, partial sequence	OTU342	CCTACGGGGGGCTGCAGTGGGGAATATTGGACAATGGGGGAAACCCTGATCCAGCGACGCCGCGTGAGTGAAGAAGTATTTCGGTATGTAAAGCTCTATCAGCAGGGAAGAAAATGACGGTACCTGACTAAGAAGCCCCGGCTAACTACGTGCCAGCAGCCGCGGTAATACGTAGGGGGCAAGCGTTATCCGGATTTACTGGGTGTAAAGGGAGCGTAGACGGTTCTGCAAGTCTGGAGTGAAAGCCCGGGGCTCAACCCCGGGACTGCTTTGGAAACTGTGGAACTAGAGTGCAGGAGAGGTAAGTGGAATTCCTAGTGTAGCGGTGAAATGCGTAGATATTAGGAGGAACACCAGTGGCGAAGGCGGCTTACTGGACTGTAACTGACGTTGAGGCTC…	M00436:111:000000000-CGP8V:1:1114:26411:22486 1:N:0:CTCTCTAC+GTAAGGAG/M00436:111:000000000-CGP8V:1:1114:26411:22486 2:N:0:CTCTCTAC+GTAAGGAG	k__Bacteria, p__Firmicutes, c__Clostridia, o__Clostridiales, f__Lachnospiraceae, g__, s__	108	0	0	0	0	0	0	0	0	0	0	0	0	0	0	0	0	0	0	0.139117	0.0661704	0.056257	0.118906	0.054816	0.0814598	0.086121	0	0	0	0	0	0	0	0	0	0	0	0	0	0	0
OTU347	0	95.91	NR_147396	Lachnoclostridium pacaense strain Marseille-P3100 16S ribosomal RNA, partial sequence	OTU347	CCTACGGGTGGCTGCAGTGGGGAATATTGCACAATGGGGGAAACCCTGATGCAGCGACGCCGCGTGAGTGAAGAAGTATTTCGGTATGTAAAGCTCTATCAGCAGGGAAGAAAATGACGGTACCTGACTAAGAAGCCCCGGCTAACTACGTGCCAGCAGCCGCGGTAATACGTAGGGGGCAAGCGTTATCCGGATTTACTGGGTGTAAAGGGAGCGTAGACGGTAAAGCAAGTCTGAAGTGAAAGCCCGGGGCTCAACTCCGGGACTGCTTTGGAAACTGTTTAACTAGAGTGCTGGAGAGGTAAGCGGAATTCCTAGTGTAGCGGTGAAATGCGTAGATATTAGGAGGAACACCAGTGGCGAAGGCGGCTTACTGGACAGTAACTGACGTTGAGGCTC…	M00436:111:000000000-CGP8V:1:1102:13732:17730 1:N:0:TCCTGAGC+ACTGCATA/M00436:111:000000000-CGP8V:1:1102:13732:17730 2:N:0:TCCTGAGC+ACTGCATA	k__Bacteria, p__Firmicutes, c__Clostridia, o__Clostridiales, f__Lachnospiraceae, g__, s__	65	0	0	0	0	0	0	0	0	0	0	0	0	0	0	0.0046644	0	0	0.000777399	0	0	0	0	0	0	0	0	0	0	0	0	0	0	0	0.00935454	0.0321999	0.110865	0	0	0.0254032	0
OTU352	0	98.86	NR_104735	Butyrivibrio crossotus strain DSM 2876 16S ribosomal RNA gene, partial sequence	OTU352	CCTACGGGTGGCTGCAGTGGGGAATATTGGACAATGGGCGAAAGCCTGATCCAGCGACGCCGCGTGAGCGATGAAGTATTTCGGTATGTAAAGCTCTATCAGCAGGGAAGAAAACGACGGTACCTGACTAAGAAGCCCCGGCTAACTACGTGCCAGCAGCCGCGGTAATACGTAGGGGGCAAGCGTTATCCGGATTTACTGGGTGTAAAGGGAGCGTAGACGGCATCACAAGTCAGAAGTGAAAATCCGGGGCTCAACCCAGGAACTGCTTTTGAAACTGTGGAGCTGGAGTGCAGGAGAGGTAAGCGGAATTCCTAGTGTAGCGGTGAAATGCGTAGATATTAGGAGGAACACCAGTGGCGAAGGCGGCTTACTGGACTGTAACTGACGTTGAGGCTC…	M00436:111:000000000-CGP8V:1:1113:4851:15269 1:N:0:GCTACGCT+GTAAGGAG/M00436:111:000000000-CGP8V:1:1113:4851:15269 2:N:0:GCTACGCT+GTAAGGAG	k__Bacteria, p__Firmicutes, c__Clostridia, o__Clostridiales, f__Lachnospiraceae, g__, s__	37	0	0	0	0	0	0	0	0	0	0	0	0	0	0	0	0	0.00273988	0.000456646	0.0035671	0.0330852	0.00625078	0.00810723	0	0	0.00850172	0	0	0	0	0	0	0	0	0	0	0	0.0109182	0	0.0018197	0
OTU354	0	99.09	NR_102852	[Clostridium] saccharolyticum strain WM1 16S ribosomal RNA gene, complete sequence	OTU354	CCTACGGGGGGCAGCAGTGGGGAATATTGGACAATGGGGGAAACCCTGATCCAGCGACGCCGCGTGAGTGAAGAAGTATTTCGGTATGTAAAGCTCTATCAGCAGGGAAGAAAATGACGGTACCTGACTAAGAAGCCCCGGCTAACTACGTGCCAGCAGCCGCGGTAATACGTAGGGGGCAAGCGTTATCCGGATTTACTGGGTGTAAAGGGAGCGTAGACGGCGCTGCAAGTCTGGAGTGAAAGCCCGGGGCTCAACCCCGGGACTGCTTTGGAAACTGTGGCGCTGGAGTGCAGGAGAGGTAAGTGGAATTCCTAGTGTAGCGGTGAAATGCGTAGATATTAGGAGGAACACCAGTGGCGAAGGCGGCTTACTGGACTGTAACTGACGTTGAGGCTC…	M00436:111:000000000-CGP8V:1:1101:13003:6202 1:N:0:CTCTCTAC+GTAAGGAG/M00436:111:000000000-CGP8V:1:1101:13003:6202 2:N:0:CTCTCTAC+GTAAGGAG	k__Bacteria, p__Firmicutes, c__Clostridia, o__Clostridiales, f__Lachnospiraceae, g__, s__	123	0	0	0	0	0	0	0	0	0	0	0	0	0	0	0	0	0	0	0.238996	0.0165426	0.0500063	0.0702627	0.0783085	0.179211	0.105555	0	0	0	0	0	0	0	0	0	0	0	0	0	0	0
OTU36	0	96.14	NR_102852	[Clostridium] saccharolyticum strain WM1 16S ribosomal RNA gene, complete sequence	OTU36	CCTACGGGAGGCAGCAGTGGGGAATATTGCACAATGGGGGAAACCCTGATGCAGCAACGCCGCGTGAGTGAAGAAGTATTTCGGTATGTAAAGCTCTATCAGCAGGGAAGAAAGTGACGGTACCTGACTAAGAAGCCCCGGCTAACTACGTGCCAGCAGCCGCGGTAATACGTAGGGGGCAAGCGTTATCCGGATTTACTGGGTGTAAAGGGAGCGTAGACGGCACAGCAAGTCTGAAGTGAAATCCCCGGGCTCAACCCGGGAACTGCTTTGGAAACTGTTGGGCTGGAGTGCTGGAGAGGCAAGCGGAATTCCTAGTGTAGCGGTGAAATGCGTAGATATTAGGAGGAACACCAGTGGCGAAGGCGGCTTGCTGGACAGTAACTGACGTTGAGGCTC…	593444	k__Bacteria, p__Firmicutes, c__Clostridia, o__Clostridiales, f__Lachnospiraceae, g__, s__	182	0	0	0	0	0	0	0	0	0	0	0	0	0.00480054	0	0.0046644	0.0354685	0.0164393	0.0102288	0.0856103	0.082713	0.106263	0.108096	0.0861394	0.16292	0.10529	0	0	0	0	0	0	0	0.00992359	0	0	0.00831486	0.0109182	0	0.00485944	0
OTU369	0	98.86	NR_104735	Butyrivibrio crossotus strain DSM 2876 16S ribosomal RNA gene, partial sequence	OTU369	CCTACGGGGGGCTGCAGTGGGGAATATTGGACAATGGGCGAAAGCCTGATCCAGCGACGCCGCGTGAGCGATGAAGTATTTCGGTATGTAAAGCTCTATCAGCAGGGAAGAAAACGACGGTACCTGACTAAGAAGCCCCGGCTAACTACGTGCCAGCAGCCGCGGTAATACGTAGGGGGCAAGCGTTATCCGGATTTACTGGGTGTAAAGGGAGCGTAGACGGCATCACAAGTCAGAAGTGAAAATCCGGGGCTCAACCACGGAACTGCTTTTGAAACTGTGGAGCTGGAGTGCAGGAGAGGTAAGCGGAATTCCTAGTGTAGCGGTGAAATGCGTAGATATTAGGAGGAACACCAGTGGCGAAGGCGGCTTACTGGACTGTAACTGACGTTGAGGCTC…	M00436:111:000000000-CGP8V:1:1101:27855:14121 1:N:0:TAAGGCGA+TATCCTCT/M00436:111:000000000-CGP8V:1:1101:27855:14121 2:N:0:TAAGGCGA+TATCCTCT	k__Bacteria, p__Firmicutes, c__Clostridia, o__Clostridiales, f__Lachnospiraceae, g__, s__	12	0	0	0	0	0	0	0	0	0	0	0	0.00586063	0	0	0	0	0	0.000976772	0	0	0	0.00270241	0	0	0.000450402	0	0	0	0	0	0	0	0	0	0	0	0	0	0	0
OTU378	0	94.55	NR_147396	Lachnoclostridium pacaense strain Marseille-P3100 16S ribosomal RNA, partial sequence	OTU378	CCTACGGGTGGCTGCAGTGGGGGATATTGCACAATGGAGGAAACTCTGATGCAGCGACGCCGCGTGAGTGAAGAAGTATTTCGGTATGTAAAGCTCTATCAGCAGGGAAGAAAATGACGGTACCTGACTAAGAAGCCCCGGCTAACTACGTGCCAGCAGCCGCGGTAATACGTAGGGGGCAAGCGTTATCCGGATTTACTGGGTGTAAAGGGAGCGTAGACGGCGACGCAAGTCTGAAGTGAAATACCCGGGCTCAACTTGGGAACTGCTTTGGAAACTGTGTTGCTAGAGTGCTGGAGAGGTAAGCGGAATTCCTAGTGTAGCGGTGAAATGCGTAGATATTAGGAAGAACACCAGTGGCGAAGGCGGCTTACTGGACAGTAACTGACGTTGAGGCTC…	M00436:111:000000000-CGP8V:1:2112:23131:21037 1:N:0:CAGAGAGG+ACTGCATA/M00436:111:000000000-CGP8V:1:2112:23131:21037 2:N:0:CAGAGAGG+ACTGCATA	k__Bacteria, p__Firmicutes, c__Clostridia, o__Clostridiales, f__Lachnospiraceae, g__, s__	12	0	0.00790451	0.00330874	0.00373775	0	0	0	0	0	0	0	0.00586063	0	0	0	0	0	0.000976772	0	0	0	0	0	0	0	0	0	0	0	0	0	0	0.00992359	0	0.01288	0.00277162	0.0109182	0	0.00608223	0
OTU379	0	94.77	NR_147396	Lachnoclostridium pacaense strain Marseille-P3100 16S ribosomal RNA, partial sequence	OTU379	CCTACGGGGGGCTGCAGTGGGGGATATTGCACAATGGAGGAAACTCTGATGCAGCGACGCCGCGTGAGTGAAGAAGTATTTCGGTATGTAAAGCTCTATCAGCAGGGAAGAAAATGACGGTACCTGACTAAGAAGCCCCGGCTAACTACGTGCCAGCAGCCGCGGTAATACGTAGGGGGCAAGCGTTATCCGGATTTACTGGGTGTAAAGGGAGCGTAGACGGCGATGCAAGTCTGAAGTGAAATACCTGGGCTCAACCTGGGAACTGCTTTGGAAACTGTATGGCTAGAGTGCTGGAGAGGTAAGCGGAATTCCTAGTGTAGCGGTGAAATGCGTAGATATTAGGAAGAACACCAGTGGCGAAGGCGGCTTACTGGACAGTAACTGACGTTCAGGCTC…	M00436:111:000000000-CGP8V:1:1101:12531:24160 1:N:0:CGAGGCTG+GTAAGGAG/M00436:111:000000000-CGP8V:1:1101:12531:24160 2:N:0:CGAGGCTG+GTAAGGAG	k__Bacteria, p__Firmicutes, c__Clostridia, o__Clostridiales, f__Lachnospiraceae, g__, s__	21	0	0.015809	0	0.00526968	0	0	0	0	0	0	0	0	0.00480054	0	0	0	0.00547975	0.00171338	0	0	0	0.00270241	0	0	0.000450402	0	0	0	0	0	0	0	0	0	0.00643998	0.00831486	0	0	0.00245914	0
OTU38	0	100	NR_036928	[Clostridium] hathewayi strain 1313 16S ribosomal RNA gene, partial sequence	OTU38	CCTACGGGAGGCAGCAGTGGGGAATATTGGACAATGGGCGAAAGCCTGATCCAGCGACGCCGCGTGAGTGAAGAAGTATTTCGGTATGTAAAGCTCTATCAGCAGGGAAGAAAATGACGGTACCTGACTAAGAAGCCCCGGCTAACTACGTGCCAGCAGCCGCGGTAATACGTAGGGGGCAAGCGTTATCCGGATTTACTGGGTGTAAAGGGAGCGTAGACGGTTTAGCAAGTCTGAAGTGAAAGCCCGGGGCTCAACCCCGGTACTGCTTTGGAAACTGTTAGACTTGAGTGCAGGAGAGGTAAGTGGAATTCCTAGTGTAGCGGTGAAATGCGTAGATATTAGGAGGAACACCAGTGGCGAAGGCGGCTTACTGGACTGTAACTGACGTTGAGGCTC…	592112	k__Bacteria, p__Firmicutes, c__Clostridia, o__Clostridiales, f__Lachnospiraceae, g__, s__	680	0	0.0395226	0.0264699	0.0219975	0	0	0	0	0	0	0	0.0234425	0.0192022	0.0147189	0.0046644	0.049656	0.0246589	0.0227238	0.0249697	0.0165426	0.0187523	0.0486434	0.0234926	0.0325839	0.0274974	0.685453	0	0.390146	2.10908	0.981595	0.0559044	0.703696	0.0793887	0	0.01288	0.0471175	0.0109182	0.104548	0.0424754	0
OTU40	0	99.54	NR_118692	[Ruminococcus] obeum strain ATCC 29174 16S ribosomal RNA gene, complete sequence	OTU40	CCTACGGGAGGCGGCAGTGGGGAATATTGCACAATGGGGGAAACCCTGATGCAGCGACGCCGCGTGAAGGAAGAAGTATCTCGGTATGTAAACTTCTATCAGCAGGGAAGATAGTGACGGTACCTGACTAAGAAGCCCCGGCTAACTACGTGCCAGCAGCCGCGGTAATACGTAGGGGGCAAGCGTTATCCGGATTTACTGGGTGTAAAGGGAGCGTAGACGGACTGGCAAGTCTGATGTGAAAGGCGGGGGCTCAACCCCTGGACTGCATTGGAAACTGTTAGTCTTGAGTGCCGGAGAGGTAAGCGGAATTCCTAGTGTAGCGGTGAAATGCGTAGATATTAGGAGGAACACCAGTGGCGAAGGCGGCTTACTGGACGGTAACTGACGTTGAGGCTC…	590945	k__Bacteria, p__Firmicutes, c__Clostridia, o__Clostridiales, f__Lachnospiraceae, g__, s__	241	0	0.015809	0	0.00526968	0	0	0	0	0	0	0	0.304753	0.254428	0.0609782	0.0653016	0.0514294	0.0328785	0.128295	0	0	0	0.00810723	0.00783085	0.016292	0.00537167	0	0	0	0	0	0	0	0.0297708	0.0187091	0.0193199	0.0221729	0.0218364	0	0.0186349	0
OTU403	0	97.5	NR_118730	[Clostridium] symbiosum strain ATCC 14940 16S ribosomal RNA gene, partial sequence	OTU403	CCTACGGGGGGCAGCAGTGGGGAATATTGCACAATGGGCGAAAGCCTGATGCAGCGACGCCGCGTGAGTGAAGAAGTATTTCGGTATGTAAAGCTCTATCAGCAGGGAAGAAAATGACGGTACCTGACTAAGAAGCCCCGGCTAACTACGTGCCAGCAGTCGCGGTAATACGTAGGGGGCAAGTGTTATCCGGATTTACTGGGTGTAAAGGGAGCGTAGACGGTAAAGCAAGTCTGAAGTGAAAGCCCGCGGCTCAACTGCGGGACTGCTTTGGAAACTGTTTAACTGGAGTGTCGGAGAGGTAAGTGGAATTCCTAGTGTAGCGGTGAAATGCGTAGATATTAGGAGGAACACCAGTGGCGAAGGCGACTTACTGGACGATAACTGACGTTGAGGCTC…	M00436:111:000000000-CGP8V:1:1111:11535:27565 1:N:0:CGTACTAG+TATCCTCT/M00436:111:000000000-CGP8V:1:1111:11535:27565 2:N:0:CGTACTAG+TATCCTCT	k__Bacteria, p__Firmicutes, c__Clostridia, o__Clostridiales, f__Lachnospiraceae, g__, s__	10	0	0	0	0	0	0	0	0	0	0	0	0	0.00480054	0.0021027	0.0046644	0	0	0.00192794	0.0035671	0	0.00625078	0	0	0.016292	0.00435164	0	0	0	0	0	0.00430034	0.000716723	0	0	0	0.00277162	0	0	0.000461936	0
OTU44	0	99.77	NR_118692	[Ruminococcus] obeum strain ATCC 29174 16S ribosomal RNA gene, complete sequence	OTU44	CCTACGGGAGGCAGCAGTGGGGAATATTGCACAATGGGGGAAACCCTGATGCAGCGACGCCGCGTGAAGGAAGAAGTATCTCGGTATGTAAACTTCTATCAGCAGGGAAGATAGTGACGGTACCTGACTAAGAAGCCCCGGCTAACTACGTGCCAGCAGCCGCGGTAATACGTAGGGGGCAAGCGTTATCCGGATTTACTGGGTGTAAAGGGAGCGTAGACGGACTGGCAAGTCTGATGTGAAAGGCGGGGGCTCAACCCCTGGACTGCATTGGAAACTGTTAGTCTTGAGTGCCGGAGAGGTAAGCGGAATTCCTAGTGTAGCGGTGAAATGCGTAGATATTAGGAGGAACACCAGTGGCGAAGGCGGCTTACTGGACGGTAACTGACGTTGAGGCTC…	587502	k__Bacteria, p__Firmicutes, c__Clostridia, o__Clostridiales, f__Lachnospiraceae, g__, s__	283	0	0.00790451	0	0.00263484	0	0	0	0	0	0	0	0.18754	0.240027	0.0883132	0.0886235	0.0904448	0.0356184	0.121761	0.0035671	0	0	0.00540482	0.0156617	0.016292	0.00682093	0	0	0	0	0	0	0	0.0396944	0.0187091	0.0515198	0.0498891	0.0327547	0	0.0320945	0
OTU52	0	100	NR_044289	[Clostridium] lavalense strain CCRI-9842 16S ribosomal RNA gene, partial sequence	OTU52	CCTACGGGAGGCAGCAGTGGGGAATATTGCACAATGGGCGAAAGCCTGATGCAGCGACGCCGCGTGAGTGAAGAAGTATTTCGGTATGTAAAGCTCTATCAGCAGGGAAGATAATGACGGTACCTGACTAAGAAGCCCCGGCTAACTACGTGCCAGCAGCCGCGGTAATACGTAGGGGGCAAGCGTTATCCGGATTTACTGGGTGTAAAGGGAGCGTAGACGGCATGGCAAGTCTGAAGTGAAAACCCAGGGCTCAACCCTGGGACTGCTTTGGAAACTGTCAAGCTAGAGTGCAGGAGAGGTAAGTGGAATTCCTAGTGTAGCGGTGAAATGCGTAGATATTAGGAGGAACACCAGTGGCGAAGGCGGCTTACTGGACTGTAACTGACGTTGAGGCTC…	582577	k__Bacteria, p__Firmicutes, c__Clostridia, o__Clostridiales, f__Lachnospiraceae, g__, s__	55	0	0	0	0	0	0	0	0	0	0	0	0.0351638	0.0144016	0.00630809	0	0.012414	0.00273988	0.0118379	0	0.0330852	0	0.0243217	0	0	0.00956781	0	0	0	0	0	0	0	0.0496179	0.00935454	0	0.00831486	0	0	0.0112146	0
OTU67	0	97.96	NR_117130	[Clostridium] oroticum strain DSM 1287 16S ribosomal RNA gene, partial sequence	OTU67	CCTACGGGAGGCAGCAGTGGGGAATATTGCACAATGGGGGAAACCCTGATGCAGCGACGCCGCGTGAGTGATGAAGTATTTCGGTATGTAAAGCTCTATCAGCAGGGAAGAAAATGACGGTACCTGACTAAGAAGCCCCGGCTAACTACGTGCCAGCAGCCGCGGTAATACGTAGGGGGCAAGCGTTATCCGGATTTACTGGGTGTAAAGGGAGCGTAGACGGAACAGCAAGTCTGATGTGAAAACCCGGGGCTCAACCCCGGGACTGCATTGGAAACTGTTGATCTAGAGTGTCGGAGAGGTAAGTGGAATTCCTAGTGTAGCGGTGAAATGCGTAGATATTAGGAGGAACACCAGTGGCGAAGGCGGCTTACTGGACGATGACTGACGTTGAGGCTC…	563572	k__Bacteria, p__Firmicutes, c__Clostridia, o__Clostridiales, f__Lachnospiraceae, g__, s__	12	0	0	0	0	0	0	0	0	0	0	0	0.00586063	0	0	0	0	0	0.000976772	0.0178355	0	0.0125016	0	0.0156617	0	0.00766646	0	0	0	0	0	0	0	0.00992359	0	0	0	0	0	0.00165393	0
OTU68	0	97.5	NR_104899	Bacteroides xylanolyticus strain X5-1 16S ribosomal RNA gene, partial sequence	OTU68	CCTACGGGAGGCAGCAGTGGGGAATATTGCACAATGGGGGAAACCCTGATGCAGCAACGCCGCGTGAGTGAAGAAGTATTTCGGTATGTAAAGCTCTATCAGCAGGAAAGAAAATGACGGTACCTGACTAAGAAGCCCCGGCTAACTACGTGCCAGCAGCCGCGGTAATACGTAGGGGGCAAGCGTTATCCGGATTTACTGGGTGTAAAGGGAGCGTAGACGGTTTTGCAAGTCTGAAGTGAAAGCCCGGGGCTTAACCCCGGGACTGCTTTGGAAACTGTAGGACTAGAGTGCAGGAGAGGTAAGTGGAATTCCTAGTGTAGCGGTGAAATGCGTAGATATTAGGAGGAACACCAGTGGCGAAGGCGGCTTACTGGACTGTAACTGACGTTGAGGCTC…	563056	k__Bacteria, p__Firmicutes, c__Clostridia, o__Clostridiales, f__Lachnospiraceae, g__, s__	13	0	0	0	0	0	0	0	0	0	0	0	0.0175819	0.00480054	0.0126162	0	0	0	0.0058331	0	0	0	0	0	0	0	0	0	0	0	0	0	0	0	0	0	0.00277162	0	0	0.000461936	0
OTU7	0	100	NR_118128	[Clostridium] clostridioforme strain ATCC 25537 16S ribosomal RNA gene, partial sequence	OTU7	CCTACGGGAGGCAGCAGTGGGGAATATTGCACAATGGGCGAAAGCCTGATGCAGCGACGCCGCGTGAGTGAAGAAGTATTTCGGTATGTAAAGCTCTATCAGCAGGGAAGAAAATGACGGTACCTGACTAAGAAGCCCCGGCTAACTACGTGCCAGCAGCCGCGGTAATACGTAGGGGGCAAGCGTTATCCGGATTTACTGGGTGTAAAGGGAGCGTAGACGGCGAAGCAAGTCTGAAGTGAAAACCCAGGGCTCAACCCTGGGACTGCTTTGGAAACTGTTTTGCTAGAGTGTCGGAGAGGTAAGTGGAATTCCTAGTGTAGCGGTGAAATGCGTAGATATTAGGAGGAACACCAGTGGCGAAGGCGGCTTACTGGACGATAACTGACGTTGAGGCTC…	851797	k__Bacteria, p__Firmicutes, c__Clostridia, o__Clostridiales, f__Lachnospiraceae, g__, s__	9536	0.600784	1.41491	0.539324	0.851672	0.00161125	0.0143082	0.00137465	0.00228107	0	0	0.00326253	1.15454	0.681676	0.378485	1.00285	0.581684	1.00827	0.801252	2.5148	1.14144	0.887611	1.03232	1.36257	0.928641	1.31123	3.82331	1.10756	1.14814	2.17499	1.99825	1.01488	1.87785	0.91297	0.551918	2.05435	1.51608	1.14641	1.30685	1.2481	0
OTU76	0	99.77	NR_117139	Anaerostipes hadrus strain DSM 3319 16S ribosomal RNA, partial sequence	OTU76	CCTACGGGAGGCAGCAGTGGGGAATATTGCACAATGGGGGAAACCCTGATGCAGCGACGCCGCGTGAGTGAAGAAGTATCTCGGTATGTAAAGCTCTATCAGCAGGGAAGAAAATGACGGTACCTGACTAAGAAGCCCCGGCTAACTACGTGCCAGCAGCCGCGGTAATACGTAGGGGGCAAGCGTTATCCGGAATTACTGGGTGTAAAGGGTGCGTAGGTGGTATGGCAAGTCAGAAGTGAAAACCCAGGGCTTAACTCTGGGACTGCTTTTGAAACTGTCAGACTAGAGTGCAGGAGAGGTAAGCGGAATTCCTAGTGTAGCGGTGAAATGCGTAGATATTAGGAGGAACATCAGTGGCGAAGGCGGCTTACTGGACTGAAACTGACACTGAGGCAC…	539836	k__Bacteria, p__Firmicutes, c__Clostridia, o__Clostridiales, f__Lachnospiraceae, g__, s__	4162	2.4815	1.5809	2.50471	2.18904	0	0	0	0	0	0	0	0.509875	2.78911	1.16489	0.270535	0.120593	0.191791	0.841133	0.00713419	0	0	0	0	0	0.00118903	0	0	0	0	0	0	0	0.516027	0.327409	0.444359	0.346452	0.152855	0.627287	0.402398	0
OTU78	0	98.64	NR_118730	[Clostridium] symbiosum strain ATCC 14940 16S ribosomal RNA gene, partial sequence	OTU78	CCTACGGGAGGCAGCAGTGGGGAATATTGCACAATGGGCGAAAGCCTGATGCAGCGACGCCGCGTGAGTGAAGAAGTATTTCGGTATGTAAAGCTCTATCAGCAGGGAAGAAAATGACGGTACCTGACTAAGAAGCCCCGGCTAACTACGTGCCAGCAGCCGCGGTAATACGTAGGGGGCAAGCGTTATCCGGATTTACTGGGTGTAAAGGGAGCGTAGACGGTAAAGCAAGTCTGAAGTGAAAGCCCGCGGCTCAACTGCGGGACTGCTTTGGAAACTGTTTAACTGGAGTGTCGGAGAGGTAAGTGGAATTCCTAGTGTAGCGGTGAAATGCGTAGATATTAGGAGGAACACCAGTGGCGAAGGCGACTTACTGGACGATAACTGACGTTGAGGCTC…	535601	k__Bacteria, p__Firmicutes, c__Clostridia, o__Clostridiales, f__Lachnospiraceae, g__, s__	48098	7.53156	12.9634	4.51974	8.33823	0	0.0286164	0.00274929	0	0	0	0.00522761	9.66419	8.16571	9.52101	11.1572	7.29943	11.5787	9.56438	3.55996	4.2349	8.28229	1.81602	3.28896	7.4943	4.7794	0.0152323	8.08222	9.07368	0	0.0701139	12.0194	4.87678	14.7365	4.41534	5.7509	3.6918	7.0095	8.10246	7.28442	0
OTU8	0	95.91	NR_147396	Lachnoclostridium pacaense strain Marseille-P3100 16S ribosomal RNA, partial sequence	OTU8	CCTACGGGAGGCAGCAGTGGGGGATATTGCACAATGGAGGAAACTCTGATGCAGCGACGCCGCGTGAGTGAAGAAGTATTTCGGTATGTAAAGCTCTATCAGCAGGGAAGAAAATGACGGTACCTGACTAAGAAGCCCCGGCTAACTACGTGCCAGCAGCCGCGGTAATACGTAGGGGGCAAGCGTTATCCGGATTTACTGGGTGTAAAGGGAGCGTAGACGGCGACGCAAGTCTGAAGTGAAATACCCGGGCTCAACCTGGGAACTGCTTTGGAAACTGTGTTGCTGGAGTGCTGGAGAGGTAAGCGGAATTCCTAGTGTAGCGGTGAAATGCGTAGATATTAGGAAGAACACCAGTGGCGAAGGCGGCTTACTGGACAGTAACTGACGTTGAGGCTC…	851386	k__Bacteria, p__Firmicutes, c__Clostridia, o__Clostridiales, f__Lachnospiraceae, g__, s__	229	0	0.173899	0.00330874	0.0590693	0	0	0	0	0	0	0	0.105491	0.0528059	0.0021027	0	0.00532028	0	0.0276201	0	0	0	0	0.0156617	0	0.00261028	0	0	0	0	0	0	0	0.178625	0.00935454	0.0321999	0.0665188	0.0655093	0	0.0587012	0
OTU80	0	99.77	NR_028883	Dorea longicatena strain 111-35 16S ribosomal RNA gene, partial sequence	OTU80	CCTACGGGAGGCAGCAGTGGGGAATATTGCACAATGGAGGAAACTCTGATGCAGCGACGCCGCGTGAAGGATGAAGTATTTCGGTATGTAAACTTCTATCAGCAGGGAAGAAAATGACGGTACCTGACTAAGAAGCCCCGGCTAACTACGTGCCAGCAGCCGCGGTAATACGTAGGGGGCAAGCGTTATCCGGATTTACTGGGTGTAAAGGGAGCGTAGACGGCACGGCAAGCCAGATGTGAAAGCCCGGGGCTCAACCCCGGGACTGCATTTGGAACTGCTGAGCTAGAGTGTCGGAGAGGCAAGTGGAATTCCTAGTGTAGCGGTGAAATGCGTAGATATTAGGAGGAACACCAGTGGCGAAGGCGGCTTGCTGGACGATGACTGACGTTGAGGCTC…	527923	k__Bacteria, p__Firmicutes, c__Clostridia, o__Clostridiales, f__Lachnospiraceae, g__, s__	2286	0.600784	0.197613	0.39374	0.397379	0	0	0	0	0	0	0	0.697415	0.552062	0.376383	0.247213	0.443357	0.515097	0.471921	0.0784761	0.082713	0.16252	0.059453	0.0783085	0.0651678	0.0877731	0	0	0	0	0	0	0	0.297708	0.551918	1.03684	0.368625	0.709684	0.156822	0.520266	0
OTU82	0	100	NR_147396	Lachnoclostridium pacaense strain Marseille-P3100 16S ribosomal RNA, partial sequence	OTU82	CCTACGGGAGGCAGCAGTGGGGAATATTGCACAATGGGCGAAAGCCTGATGCAGCGACGCCGCGTGAGTGAAGAAGTATCTCGGTATGTAAAGCTCTATCAGCAGGGAAGAAAATGACGGTACCTGACTAAGAAGCCCCGGCTAACTACGTGCCAGCAGCCGCGGTAATACGTAGGGGGCAAGCGTTATCCGGATTTACTGGGTGTAAAGGGAGCGTAGACGGCGATGCAAGTCTGAAGTGAAAGCCCGGGGCTCAACCCCGGGACTGCTTTGGAAACTGTGTGGCTGGAGTGCAGGAGAGGTAAGTGGAATTCCTAGTGTAGCGGTGAAATGCGTAGATATTAGGAGGAACACCAGTGGCGAAGGCGGCTTACTGGACTGTAACTGACGTTGAGGCTC…	469929	k__Bacteria, p__Firmicutes, c__Clostridia, o__Clostridiales, f__Lachnospiraceae, g__, s__	2481	0.026121	0.0553316	0.443371	0.174941	0	0	0	0	0	0	0	0.240286	0.412846	0.252323	0.186576	0.459318	0.0849362	0.272714	0.741956	2.00165	2.4378	0.0486434	0.485513	0.114044	0.971603	2.54379	0	1.57173	0	0.0175285	0.25802	0.731845	0.0595415	0.523854	0.321999	0.573725	0.152855	0.313643	0.32427	0
OTU88	0	96.17	NR_026151	[Clostridium] colinum strain DSM 6011 16S ribosomal RNA gene, partial sequence	OTU88	CCTACGGGAGGCAGCAGTGGGGAATATTGCACAATGGGGGAAACCCTGATGCAGCAACGCCGCGTGAAGGAAGAAGTATTTCGGTATGTAAACTTCTATCGACAGGGAAGAAACAAATGACGGTACCTGAATAAGAAGCACCGGCTAAATACGTGCCAGCAGCCGCGGTAATACGTATGGTGCAAGCGTTATCCGGATTTACTGGGTGTAAAGGGTGAGTAGGCGGTCATGCAAGTCATATGTGAAATGTCAGGGCTTAACCTTGGCGCTGCATAAGAAACTGTATGACTAGAGTGCAGGAGAGGTAAGCGGAATTCCTAGTGTAGCGGTGAAATGCGTAGATATTAGGAAGAACACCGGTGGCGAAGGCGGCTTACTGGACTGTTACTGACGCTGAGT…	368448	k__Bacteria, p__Firmicutes, c__Clostridia, o__Clostridiales, f__Lachnospiraceae, g__, s__	2319	0	0	0	0	0	0.0143082	0	0	0	0	0.0023847	1.03147	0.676876	0.761176	0.377816	0.487692	0.339745	0.612463	0.107013	0.148883	0.0937617	0.135121	0.0704777	0.0651678	0.103404	0.0152323	0.0598683	0.0222941	0.148295	0.0525855	0.0731057	0.0618967	0.535874	0.664172	0.637558	0.543237	0.502238	0.522739	0.567636	0
OTU92	0	97.5	NR_147396	Lachnoclostridium pacaense strain Marseille-P3100 16S ribosomal RNA, partial sequence	OTU92	CCTACGGGAGGCAGCAGTGGGGAATATTGCACAATGGGCGAAAGCCTGATGCAGCGACGCCGCGTGAGTGAAGAAGTATCTCGGTATGTAAAGCTCTATCAGCAGGGAAGAAAATGACGGTACCTGACTAAGAAGCCCCGGCTAACTACGTGCCAGCAGCCGCGGTAATACGTAGGGGGCAAGCGTTATCCGGATTTACTGGGTGTAAAGGGAGCGCAGACGGCGATGCAAGTCTGGAGTGAAAGCCCGGGGCTCAACCCCGGGACTGCTTTGGAAACTGTATGGCTAGAGTGCTGGAGAGGCAAGCGGAATTCCTAGTGTAGCGGTGAAATGCGTAGATATTAGGAAGAACACCAGTGGCGAAGGCGGCTTGCTGGACAGTAACTGACGTTCAGGCTC…	366377	k__Bacteria, p__Firmicutes, c__Clostridia, o__Clostridiales, f__Lachnospiraceae, g__, s__	242	0.104484	0	0	0.034828	0	0	0	0	0	0	0	0.0117213	0.53766	0.00630809	0.0373152	0	0	0.0988341	0	0	0	0	0	0	0	0	0	0	0	0	0	0	0.535874	0.0561272	0	0.0110865	0	0	0.100515	0
OTU93	0	99.55	NR_133762	Hungatella effluvii strain UB-B.2 16S ribosomal RNA, partial sequence	OTU93	CCTACGGGAGGCAGCAGTGGGGAATATTGGACAATGGGCGAAAGCCTGATCCAGCGACGCCGCGTGAGTGAAGAAGTATTTCGGTATGTAAAGCTCTATCAGCAGGGAAGAAAATGACGGTACCTGACTAAGAAGCCCCGGCTAACTACGTGCCAGCAGCCGCGGTAATACGTAGGGGGCAAGCGTTATCCGGATTTACTGGGTGTAAAGGGAGCGTAGACGGTTAAGCAAGTCTGAAGTGAAAGCCCGGGGCTCAACCCCGGTACTGCTTTGGAAACTGTTTGACTTGAGTGCAGGAGAGGTAAGTGGAATTCCTAGTGTAGCGGTGAAATGCGTAGATATTAGGAGGAACACCAGTGGCGAAGGCGGCTTACTGGACTGTAACTGACGTTGAGGCTC…	365679	k__Bacteria, p__Firmicutes, c__Clostridia, o__Clostridiales, f__Lachnospiraceae, g__, s__	103	0.148019	0.126472	0	0.0914971	0	0	0	0	0	0	0	0.00586063	0	0	0.0139932	0	0	0.00330897	0	0	0	0.00270241	0.00783085	0	0.00175554	0	0.0199561	0	0	0	0	0.00332602	0.00992359	0	0	0.0138581	0	0	0.00396361	0
OTU98	0	99.55	NR_043680	[Clostridium] aldenense strain RMA 9741 16S ribosomal RNA gene, partial sequence	OTU98	CCTACGGGAGGCAGCAGTGGGGAATATTGCACAATGGGCGGAAGCCTGATGCAGCGACGCCGCGTGAGTGAAGAAGTATCTCGGTATGTAAAGCTCTATCAGCAGGGAAGAAAATGACGGTACCTGACTAAGAAGCCCCGGCTAACTACGTGCCAGCAGCCGCGGTAATACGTAGGGGGCAAGCGTTATCCGGATTTACTGGGTGTAAAGGGAGCGTAGACGGCGACGCAAGTCTGGAGTGAAAGCCCGGGGCCCAACCCCGGGACTGCTTTGGAAACTGTGCTGCTGGAGTGCAGGAGAGGTAAGTGGAATTCCTAGTGTAGCGGTGAAATGCGTAGATATTAGGAGGAACACCAGTGGCGAAGGCGGCTTACTGGACTGTAACTGACGTTGAGGCTC…	362576	k__Bacteria, p__Firmicutes, c__Clostridia, o__Clostridiales, f__Lachnospiraceae, g__, s__	4600	3.38703	3.81788	1.84628	3.01706	0	0	0.00137465	0	0	0	0.000229108	0.36922	0.220825	0.216578	0.331172	0.367099	0.312346	0.302873	0.63851	0.8933	0.40005	0.767485	0.501175	0.358423	0.593157	0.39604	0.558771	0.267529	0.329544	0.946538	0.245119	0.457257	1.58777	0.0654818	0.457239	0.534922	0.316628	0.94093	0.650496	0
OTU171	0	99.77	NR_028785	[Clostridium] scindens strain ATCC 35704 16S ribosomal RNA gene, complete sequence	OTU171	CCTACGGGGGGCAGCAGTGGGGAATATTGCACAATGGGGGAAACCCTGATGCAGCGACGCCGCGTGAAGGATGAAGTATTTCGGTATGTAAACTTCTATCAGCAGGGAAGAAGATGACGGTACCTGACTAAGAAGCCCCGGCTAACTACGTGCCAGCAGCCGCGGTAATACGTAGGGGGCAAGCGTTATCCGGATTTACTGGGTGTAAAGGGAGCGTAGACGGCGATGCAAGCCAGATGTGAAAGCCCGGGGCTCAACCCCGGGACTGCATTTGGAACTGCGTGGCTGGAGTGTCGGAGAGGCAGGCGGAATTCCTAGTGTAGCGGTGAAATGCGTAGATATTAGGAGGAACACCAGTGGCGAAGGCGGCCTGCTGGACGATGACTGACGTTGAGGCTC…	188674	k__Bacteria, p__Firmicutes, c__Clostridia, o__Clostridiales, f__Lachnospiraceae, g__[Ruminococcus], s__gnavus	189	0	0.0869496	0.0231612	0.0367036	0	0	0	0	0	0	0	0	0	0.0021027	0.00932879	0.0106406	0.0246589	0.00778849	0.0285368	0	0.0125016	0.00540482	0.0156617	0	0.0103508	0	0	0.245235	0	0	0	0.0408724	0	0	0.00643998	0.00554324	0	0	0.0019972	0
OTU49	0	100	NR_028785	[Clostridium] scindens strain ATCC 35704 16S ribosomal RNA gene, complete sequence	OTU49	CCTACGGGAGGCAGCAGTGGGGAATATTGCACAATGGGGGAAACCCTGATGCAGCGACGCCGCGTGAAGGATGAAGTATTTCGGTATGTAAACTTCTATCAGCAGGGAAGAAGATGACGGTACCTGACTAAGAAGCCCCGGCTAACTACGTGCCAGCAGCCGCGGTAATACGTAGGGGGCAAGCGTTATCCGGATTTACTGGGTGTAAAGGGAGCGTAGACGGCGATGCAAGCCAGATGTGAAAGCCCGGGGCTCAACCCCGGGACTGCATTTGGAACTGCGTGGCTGGAGTGTCGGAGAGGCAGGCGGAATTCCTAGTGTAGCGGTGAAATGCGTAGATATTAGGAGGAACACCAGTGGCGAAGGCGGCCTGCTGGACGATGACTGACGTTGAGGCTC…	585183	k__Bacteria, p__Firmicutes, c__Clostridia, o__Clostridiales, f__Lachnospiraceae, g__[Ruminococcus], s__gnavus	375	0.017414	0.205517	0.0363961	0.0864425	0	0	0	0	0	0	0	0	0	0.0021027	0.0046644	0.0336951	0.0520576	0.01542	0.035671	0	0	0.00810723	0.0234926	0.016292	0.0139271	0	0	0.579646	0	0	0	0.0966076	0.0198472	0	0	0.0166297	0	0	0.00607948	0
OTU107	0	97.95	NR_025206	Hespellia porcina strain PC80 16S ribosomal RNA gene, partial sequence	OTU107	CCTACGGGAGGCAGCAGTGGGGAATATTGCACAATGGGGGAAACCCTGATGCAGCGACGCCGCGTGAAGGATGAAGTATTTCGGTATGTAAACTTCTATCAGCAGGGAAGAAAATGACGGTACCTGACTAAGAAGCCCCGGCTAACTACGTGCCAGCAGCCGCGGTAATACGTAGGGGGCAAGCGTTATCCGGATTTACTGGGTGTAAAGGGAGCGTAGACGGTATGGCAAGTCTGATGTGAAAGGCCAGGGCTCAACCCTGGGACTGCATTGGAAACTGTCGAACTAGAGTGTCGGAGAGGCAAGTGGAATTCCTAGTGTAGCGGTGAAATGCGTAGATATTAGGAGGAACACCAGTGGCGAAGGCGGCTTGCTGGACGATGACTGACGTTGAGGCTC…	350091	k__Bacteria, p__Firmicutes, c__Clostridia, o__Clostridiales, f__Lachnospiraceae, g__Anaerostipes, s__	1078	0	0.00790451	0.00661748	0.00484066	0	0	0	0	0	0	0	0.0175819	0.0432048	0.0252323	0.107281	0.109952	0.279467	0.09712	0.495826	0.215054	0.0750094	0.286456	0.509005	0.260671	0.307004	0	0	0	0	0	0	0	0.337402	0.0561272	0.0579598	0.221729	0.294792	0.104548	0.17876	0
OTU118	0	96.59	NR_025206	Hespellia porcina strain PC80 16S ribosomal RNA gene, partial sequence	OTU118	CCTACGGGAGGCAGCAGTGGGGAATATTGCACAATGGGGGAAACCCTGATGCAGCGACGCCGCGTGAGTGAAGAAGTATTTCGGTATGTAAAGCTCTATCAGCAAGGAAGATAATGACGGTACTTGACTAAGAAGCCCCGGCTAACTACGTGCCAGCAGCCGCGGTAATACGTAGGGGGCAAGCGTTATCCGGATTTACTGGGTGTAAAGGGAGCGTAGACGGTATGGTAAGTCAGATGTGAAAGCCCGGGGCTTAACCCCGGAACTGCATTTGAAACTATCAAACTAGAGTGTCGGAGAGGTAAGTGGAATTCCTAGTGTAGCGGTGAAATGCGTAGATATTAGGAGGAACACCAGTGGCGAAGGCGGCTTACTGGACGATAACTGACGTTGAGGCTC…	332703	k__Bacteria, p__Firmicutes, c__Clostridia, o__Clostridiales, f__Lachnospiraceae, g__Anaerostipes, s__	50	0	0	0	0	0	0	0	0	0	0	0	0	0	0	0	0	0	0	0	0	0	0	0	0	0	0	0	0	0	0	0	0	0	0	0	0	0	0	0	0
OTU102	0	99.77	NR_044054	Blautia wexlerae strain DSM 19850 16S ribosomal RNA gene, partial sequence	OTU102	CCTACGGGAGGCAGCAGTGGGGAATATTGCACAATGGGGGAAACCCTGATGCAGCGACGCCGCGTGAAGGAAGAAGTATCTCGGTATGTAAACTTCTATCAGCAGGGAAGATAGTGACGGTACCTGACTAAGAAGCCCCGGCTAACTACGTGCCAGCAGCCGCGGTAATACGTAGGGGGCAAGCGTTATCCGGATTTACTGGGTGTAAAGGGAGCGTAGACGGTGTGGCAAGTCTGATGTGAAAGGCATGGGCTCAACCTGTGGACTGCATTGGAAACTGTCACACTTGAGTGCCGGAGGGGTAAGCGGAATTCCTAGTGTAGCGGTGAAATGCGTAGATATTAGGAGGAACACCAGTGGCGAAGGCGGCTTACTGGACGGTAACTGACGTTGAGGCTC…	361575	k__Bacteria, p__Firmicutes, c__Clostridia, o__Clostridiales, f__Lachnospiraceae, g__Blautia, s__	618	0	0	0.00992622	0.00330874	0	0	0	0	0	0	0	0.216843	0.187221	0.096724	0.0279864	0.0319217	0.0164393	0.0961893	0	0	0	0	0	0	0	0	0	0	0	0	0	0	0.148854	0.80449	0.296239	0.712306	0.578666	0.26137	0.466987	0
OTU151	0	99.55	NR_041960	Blautia luti strain BInIX 16S ribosomal RNA gene, complete sequence	OTU151	CCTACGGGAGGCAGCAGTGGGGAATATTGCACAATGGGGGAAACCCTGATGCAGCGACGCCGCGTGAAGGAAGAAGTATCTCGGTATGTAAACTTCTATCAGCAGGGAAGAAAATGACGGTACCTGACTAAGAAGCCCCGGCTAACTACGTGCCAGCAGCCGCGGTAATACGTAGGGGGCAAGCGTTATCCGGATTTACTGGGTGTAAAGGGAGCGTAGACGGATGGACAAGTCTGATGTGAAAGGCTGGGGCTCAACCCCGGGACTGCATTGGAAACTGCCCGTCTTGAGTGCCGGAGAGGTAAGCGGAATTCCTAGTGTAGCGGTGAAATGCGTAGATATTAGGAGGAACACCAGTGGCGAAGGCGGCTTACTGGACGGTAACTGACGTTGAGGCTC…	227418	k__Bacteria, p__Firmicutes, c__Clostridia, o__Clostridiales, f__Lachnospiraceae, g__Blautia, s__	174	0.00870701	0	0	0.00290234	0	0	0	0	0	0	0	0.0586063	0.0960108	0.0399512	0.0139932	0.0141874	0.0328785	0.0426046	0	0	0	0	0.00783085	0	0.00130514	0	0	0	0	0	0	0	0.00992359	0.0654818	0.0515198	0.0471175	0.0545911	0	0.0381056	0
OTU168	0	99.77	NR_044054	Blautia wexlerae strain DSM 19850 16S ribosomal RNA gene, partial sequence	OTU168	CCTACGGGAGGCAGCAGTGGGGAATATTGCACAATGGGGGAAACCCTGATGCAGCGACGCCGCGTGAAGGAAGAAGTATCTCGGTATGTAAACTTCTATCAGCAGGGAAGATAGTGACGGTACCTGACTAAGAAGCCCTGGCTAACTACGTGCCAGCAGCCGCGGTAATACGTAGGGGGCAAGCGTTATCCGGATTTACTGGGTGTAAAGGGAGCGTAGACGGTGTGGCAAGTCTGATGTGAAAGGCATGGGCTCAACCTGTGGACTGCATTGGAAACTGTCATACTTGAGTGCCGGAGGGGTAAGCGGAATTCCTAGTGTAGCGGTGAAATGCGTAGATATTAGGAGGAACACCAGTGGCGAAGGCGGCTTACTGGACGGTAACTGACGTTGAGGCTC…	196332	k__Bacteria, p__Firmicutes, c__Clostridia, o__Clostridiales, f__Lachnospiraceae, g__Blautia, s__	974	0	0	0.013235	0.00441165	0	0	0	0	0	0	0	0.36922	0.230426	0.151394	0.046644	0.0230546	0.0164393	0.13953	0	0	0	0	0	0	0	0	0	0	0	0	0	0	0.406867	0.869972	0.579598	1.17794	1.05907	0.575013	0.778076	0
OTU170	0	99.77	NR_044054	Blautia wexlerae strain DSM 19850 16S ribosomal RNA gene, partial sequence	OTU170	CCTACGGGAGGCAGCAGTGGGGAATATTGCACAATGGGGGAAACCCTGATGCAGCGACGCCGCGTGAAGGAAGAAGTATCTCGGTATGTAAACTTCTATCAGCAGGGAAGATAGTGACGGTACCTGACTAAGAAGCCCCGGCTAACTACGTGCCAGCAGCCGCGGTAATACGTAGGGGGCAAGCGTTATCCGGATTTACTGGGTGTAAAGGGAGCGTAGACGGTGTGGCAAGTCTGATGTGAAAGGCATGGGCTCAACCTGTGGACTGCATTGGAAACTGTCATACTTGAGTGCCGGAGGGGTAAGCGGAATTCCTAGTGTAGCGGTGAAATGCGTAGATATTAGGAGGAACACCAGTGGCGAAGGCGGCTTACTGGACGGTAACTGACGTTGAGGCTC…	190100	k__Bacteria, p__Firmicutes, c__Clostridia, o__Clostridiales, f__Lachnospiraceae, g__Blautia, s__	1077	0.00870701	0	0.013235	0.00731399	0	0	0	0	0	0	0	0.351638	0.225625	0.197653	0.0186576	0.0283748	0.0109595	0.138818	0	0	0	0	0	0	0	0	0	0	0	0	0	0	0.52595	1.35641	0.643998	1.30266	0.818867	0.209096	0.809497	0
OTU172	0	99.77	NR_044054	Blautia wexlerae strain DSM 19850 16S ribosomal RNA gene, partial sequence	OTU172	CCTACGGGAGGCAGCAGTGGGGAATATTGCACAATGGGGGAAACCCTGATGCAGCGACGCCGCGTGAAGGAAGAAGTATCTCGGTATGTAAACTTCTATCAGCAGGGAAGATAGTGACGGTACCTGACTAAGAAGCCCCGGCTAACTACGTGCCAGCAGCCGCGGTAATACGTAGGGGGCAAGCGTTATCCGGATTTACTGGGTGTAAAGGGAGCGTAGACGGTGTGGCAAGTCTGATGTGAAAGGCATGGGCTCAACCCGTGGACTGCATTGGAAACTGTCATACTTGAGTGCCGGAGGGGTAAGCGGAATTCCTAGTGTAGCGGTGAAATGCGTAGATATTAGGAGGAACACCAGTGGCGAAGGCGGCTTACTGGACGGTAACTGACGTTGAGGCTC…	187380	k__Bacteria, p__Firmicutes, c__Clostridia, o__Clostridiales, f__Lachnospiraceae, g__Blautia, s__	81	0	0	0.00330874	0.00110291	0	0	0	0	0	0	0	0.064467	0.0288032	0.0504647	0	0.00177343	0	0.0242514	0	0	0	0	0	0	0	0	0	0	0	0	0	0	0.0694651	0.0654818	0.0321999	0.0471175	0.0218364	0	0.0393501	0
OTU175	0	100	NR_026314	Blautia hydrogenotrophica strain S5a36 16S ribosomal RNA gene, partial sequence	OTU175	CCTACGGGAGGCAGCAGTGGGGAATATTGCACAATGGGGGAAACCCTGATGCAGCGACGCCGCGTGAAGGAAGAAGTATCTCGGTATGTAAACTTCTATCAGCAGGGAAGAAAGTGACGGTACCTGACTAAGAAGCCCCGGCTAATTACGTGCCAGCAGCCGCGGTAATACGTAAGGGGCAAGCGTTATCCGGATTTACTGGGTGTAAAGGGAGCGTAGACGGTTTGGCAAGTCTGATGTGAAAGGCATGGGCTCAACCTGTGGACTGCATTGGAAACTGTCAGACTTGAGTGCCGGAGAGGCAAGCGGAATTCCTAGTGTAGCGGTGAAATGCGTAGATATTAGGAGGAACACCAGTGGCGAAGGCGGCCTGCTGGACGGTAACTGACGTTGAGGCTC…	185059	k__Bacteria, p__Firmicutes, c__Clostridia, o__Clostridiales, f__Lachnospiraceae, g__Blautia, s__	321	0	0	0.0330874	0.0110291	0	0	0	0	0	0	0	0.0703276	0.0672075	0.027335	0.0279864	0.125913	0.0794564	0.066371	0	0	0	0.00270241	0	0	0.000450402	0	0.0199561	0	0	0	0	0.00332602	0.0198472	0.0374181	0.386399	0.0554324	0	0.104548	0.100607	0
OTU178	0	99.77	NR_044054	Blautia wexlerae strain DSM 19850 16S ribosomal RNA gene, partial sequence	OTU178	CCTACGGGAGGCAGCAGTGGGGAATATTGCACAATGGGGGAAACCCTGATGCAGCGACGCCGCGTGAAGGAAGAAGTATCTCGGTATGTAAACTTCTATCAGCAGGGAAGATAGTGACGGTACCTGACTAAGAAGCCCCGGCTAACTACGTGCCAGCAGCCGCGGTAATACGTAGGGGGCAAGCGTTATCCGGATTTACTGGGTGTAAAGGGAAGCGTAGACGGTGTGGCAAGTCTGATGTGAAAGGCATGGGCTCAACCTGTGGACTGCATTGGAAACTGTCATACTTGAGTGCCGGAGGGGTAAGCGGAATTCCTAGTGTAGCGGTGAAATGCGTAGATATTAGGAGGAACACCAGTGGCGAAGGCGGCTTACTGGACGGTAACTGACGTTGAGGCT…	183857	k__Bacteria, p__Firmicutes, c__Clostridia, o__Clostridiales, f__Lachnospiraceae, g__Blautia, s__	24	0	0	0	0	0	0	0	0	0	0	0	0	0.00480054	0.00841078	0	0.00354685	0.00273988	0.00324968	0	0	0	0	0	0	0	0	0	0	0	0	0	0	0.00992359	0.00935454	0.0321999	0.0110865	0.0109182	0	0.0122471	0
OTU184	0	99.77	NR_044054	Blautia wexlerae strain DSM 19850 16S ribosomal RNA gene, partial sequence	OTU184	CCTACGGGAGGCAGCAGTGGGGAATATTGCACAATGGGGGAAACCCTGATGCAGCGACGCCGCGTGAAGGAAGAAGTATCTCGGTATGTAAACTTCTATCAGCAGGGAAGATAGTGACGGTACCTGACTAAGAAGCCCCGGCTAACTACGTGCCAGCAGCCGCGGTAATACGTAGGGGGCAAGCGTTATCCGGATTTACTGGGTGTAAAGGGAGCGTAGACGGTGTGGCAAGTCTGATGTGAAAGGCATGGGCTCAACCTGTGGACTGCATTGGAAACTGTCATACTTGAGTGCCGGAGGGGTAAGCGGAATTCCTAGTGTAGCGGTGAAATGCGTAGATATTAGGAGGAACACCAGTGGCGAAGGCGGCTTACTGGACGGTAACTGACGTTGAGGCTC…	178736	k__Bacteria, p__Firmicutes, c__Clostridia, o__Clostridiales, f__Lachnospiraceae, g__Blautia, s__	2977	0	0	0.00992622	0.00330874	0	0	0	0	0	0	0	1.52376	1.29134	1.0177	0.223891	0.163155	0.287687	0.751258	0	0	0.00625078	0	0	0.016292	0.00375712	0	0	0	0	0	0	0	1.06182	1.88962	1.88047	2.17018	1.93253	1.09775	1.67206	0
OTU3	0	100	NR_044054	Blautia wexlerae strain DSM 19850 16S ribosomal RNA gene, partial sequence	OTU3	CCTACGGGAGGCAGCAGTGGGGAATATTGCACAATGGGGGAAACCCTGATGCAGCGACGCCGCGTGAAGGAAGAAGTATCTCGGTATGTAAACTTCTATCAGCAGGGAAGATAGTGACGGTACCTGACTAAGAAGCCCCGGCTAACTACGTGCCAGCAGCCGCGGTAATACGTAGGGGGCAAGCGTTATCCGGATTTACTGGGTGTAAAGGGAGCGTAGACGGTGTGGCAAGTCTGATGTGAAAGGCATGGGCTCAACCTGTGGACTGCATTGGAAACTGTCATACTTGAGTGCCGGAGGGGTAAGCGGAATTCCTAGTGTAGCGGTGAAATGCGTAGATATTAGGAGGAACACCAGTGGCGAAGGCGGCTTACTGGACGGTAACTGACGTTGAGGCTC…	1104433	k__Bacteria, p__Firmicutes, c__Clostridia, o__Clostridiales, f__Lachnospiraceae, g__Blautia, s__	5544	0	0	0.0231612	0.00772039	0	0	0	0	0	0	0	3.24093	2.35226	1.73262	0.461775	0.340498	0.408242	1.42272	0	0	0	0.00270241	0	0	0.000450402	0	0	0	0	0	0	0	1.61754	3.07764	3.11051	4.4235	3.49383	1.88186	2.93415	0
OTU409	0	98.86	NR_044054	Blautia wexlerae strain DSM 19850 16S ribosomal RNA gene, partial sequence	OTU409	CCTACGGGGGGCTGCAGTGGGGAATATTGCACAATGGGGGAAACCCTGATGCAGCGACGCCGCGTGAAGGAAGAAGTATCTCGGTATGTAAACTTCTATCAGCAGGGAAGATAGTGACGGTACCTGACTAAGAAGCCCCGGCTAACTACGTGCCAGCAGCCGCGTTAATACGTAGGGGGCAAGCGTTATCCGGATTTACTGGGTGTAAAGGGAGCGTAGACGGTGTGGCAAGTCTGATGTGAAAGGCATGGGCTCAACCTGTGGACTGCATTGGAAACTGTCATACTTGAGTGCCGGAGGGGTAAGCGGAATTCCTAGTGTAGCGGTGAAATGCGTAGATATTAGGAGGAACACCAGTGGCGAAGGCGGCTTACTGGACGGTAACTGACGTTGAGGCTC…	M00436:111:000000000-CGP8V:1:2104:20108:4781 1:N:0:TAAGGCGA+TATCCTCT/M00436:111:000000000-CGP8V:1:2104:20108:4781 2:N:0:TAAGGCGA+TATCCTCT	k__Bacteria, p__Firmicutes, c__Clostridia, o__Clostridiales, f__Lachnospiraceae, g__Blautia, s__	10	0	0	0	0	0	0	0	0	0	0	0	0.0117213	0.00960108	0.0021027	0	0	0	0.00390417	0	0	0	0	0	0	0	0	0	0	0	0	0	0	0.00992359	0.00935454	0	0.00831486	0	0	0.00459883	0
OTU47	0	99.77	NR_041960	Blautia luti strain BInIX 16S ribosomal RNA gene, complete sequence	OTU47	CCTACGGGAGGCAGCAGTGGGGAATATTGCACAATGGGGGAAACCCTGATGCAGCGACGCCGCGTGAAGGAAGAAGTATCTCGGTATGTAAACTTCTATCAGCAGGGAAGAAAATGACGGTACCTGACTAAGAAGCCCCGGCTAACTACGTGCCAGCAGCCGCGGTAATACGTAGGGGGCAAGCGTTATCCGGATTTACTGGGTGTAAAGGGAGCGTAGACGGATGGACAAGTCTGATGTGAAAGGCTGGGGCTCAACCCCGGGACTGCATTGGAAACTGCCCGTCTTGAGTGCCGGAGAGGTAAGCGGAATTCCTAGTGTAGCGGTGAAATGCGTAGATATTAGGAGGAACACCAGTGGCGAAGGCGGCTTACTGGACGGTAACTGACGTTGAGGCTC…	586526	k__Bacteria, p__Firmicutes, c__Clostridia, o__Clostridiales, f__Lachnospiraceae, g__Blautia, s__	1192	0	0	0.00661748	0.00220583	0	0	0	0	0	0	0	0.480572	0.662474	0.224988	0.144596	0.0904448	0.123294	0.287728	0.0035671	0	0	0.0135121	0.0156617	0.0325839	0.0108875	0	0	0	0	0	0	0	0.168701	0.318054	0.663318	0.299335	0.316628	0.0522739	0.303052	0
OTU58	0	99.77	NR_044054	Blautia wexlerae strain DSM 19850 16S ribosomal RNA gene, partial sequence	OTU58	CCTACGGGAGGCAGCAGTGGGGAATATTGCACAATGGGGGAAACCCTGATGCAGCGACGCCGCGTGAAGGAAGAAGTATCTCGGTATGTAAACTTCTATCAGCAGGGAAGATAGTGACGGTACCTGACTAAGAAGCCCCGGCTAACTACGTGCCAGCAGCCGCGGTAATACGTAGGGGGCAAGCGTTATCCGGATTTACTGGGTGTAAAGGGAGCGTAGACGGTGTGGCAAGTCTGATGTGAAAGGCATGGGCTCAACCTATGGACTGCATTGGAAACTGTCATACTTGAGTGCCGGAGGGGTAAGCGGAATTCCTAGTGTAGCGGTGAAATGCGTAGATATTAGGAGGAACACCAGTGGCGAAGGCGGCTTACTGGACGGTAACTGACGTTGAGGCTC…	578354	k__Bacteria, p__Firmicutes, c__Clostridia, o__Clostridiales, f__Lachnospiraceae, g__Blautia, s__	20	0	0	0	0	0	0	0	0	0	0	0	0.0117213	0.00960108	0.0168216	0	0	0.00273988	0.00681396	0	0	0	0	0	0	0	0	0	0	0	0	0	0	0	0	0.0321999	0.00277162	0.0109182	0	0.00764829	0
OTU62	0	100	NR_109014	Blautia faecis strain M25 16S ribosomal RNA gene, partial sequence	OTU62	CCTACGGGAGGCAGCAGTGGGGAATATTGCACAATGGGGGAAACCCTGATGCAGCGACGCCGCGTGAAGGAAGAAGTATCTCGGTATGTAAACTTCTATCAGCAGGGAAGATAATGACGGTACCTGACTAAGAAGCCCCGGCTAACTACGTGCCAGCAGCCGCGGTAATACGTAGGGGGCAAGCGTTATCCGGATTTACTGGGTGTAAAGGGAGCGTAGACGGCGCAGCAAGTCTGATGTGAAAGGCAGGGGCTTAACCCCTGGACTGCATTGGAAACTGCTGTGCTTGAGTGCCGGAGGGGTAAGCGGAATTCCTAGTGTAGCGGTGAAATGCGTAGATATTAGGAGGAACACCAGTGGCGAAGGCGGCTTACTGGACGGTAACTGACGTTGAGGCTC…	572180	k__Bacteria, p__Firmicutes, c__Clostridia, o__Clostridiales, f__Lachnospiraceae, g__Blautia, s__	687	0	0.00790451	0.00330874	0.00373775	0	0	0	0	0	0	0	0.843931	0.62407	0.180832	0.177247	0.12414	0.131514	0.346956	0.0035671	0.0165426	0	0.0135121	0.00783085	0.016292	0.00962409	0	0	0	0	0	0	0	0	0.140318	0.0643998	0.0637472	0.1201	0.0522739	0.0734732	0
OTU380	0	98.86	NR_147395	Blautia marasmi strain Marseille-P2377 16S ribosomal RNA, partial sequence	OTU380	CCTACGGGGGGCTGCAGTGGGGAATATTGCACAATGGGGGAAACCCTGATGCAGCGACGCCGCGTGAAGGAAGAAGTATCTCGGTATGTAAACTTCTATCAGCAGGGAAGAAAATGACGGTACCTGACTAAGAAGCCCCGGCTAACTACGTGCCAGCAGCCGCGGTAATACGTAGGGGGCAAGCGTTATCCGGATTTACTGGGTGTAAAGGGAGCGTAGACGGAAGAGCAAGTCTGATGTGAAAGGCTGGGGCTTAACCACAGGACTGCATTGGAAACTGTTTTTCTAGAGTGCCGGAGAGGTAAGCGGAATTCCTAGTGTAGCGGTGAAATGCGTAGATATTAGGAGGAACACCAGTGGCGAAGGCGGCTTACTGGACGGTAACTGACGTTGAGGCTC…	M00436:111:000000000-CGP8V:1:1101:19721:14610 1:N:0:GCTACGCT+ACTGCATA/M00436:111:000000000-CGP8V:1:1101:19721:14610 2:N:0:GCTACGCT+ACTGCATA	k__Bacteria, p__Firmicutes, c__Clostridia, o__Clostridiales, f__Lachnospiraceae, g__Blautia, s__producta	11	0	0	0.00661748	0.00220583	0	0	0	0	0	0	0	0	0	0	0	0.00709371	0	0.00118228	0.0035671	0	0	0	0	0	0.000594516	0	0	0	0	0	0	0	0	0	0	0	0	0	0	0
OTU53	0	100	NR_147395	Blautia marasmi strain Marseille-P2377 16S ribosomal RNA, partial sequence	OTU53	CCTACGGGAGGCAGCAGTGGGGAATATTGCACAATGGGGGAAACCCTGATGCAGCGACGCCGCGTGAAGGAAGAAGTATCTCGGTATGTAAACTTCTATCAGCAGGGAAGAAAATGACGGTACCTGACTAAGAAGCCCCGGCTAACTACGTGCCAGCAGCCGCGGTAATACGTAGGGGGCAAGCGTTATCCGGATTTACTGGGTGTAAAGGGAGCGTAGACGGAAGAGCAAGTCTGATGTGAAAGGCTGGGGCTTAACCCCAGGACTGCATTGGAAACTGTTTTTCTAGAGTGCCGGAGAGGTAAGCGGAATTCCTAGTGTAGCGGTGAAATGCGTAGATATTAGGAGGAACACCAGTGGCGAAGGCGGCTTACTGGACGGTAACTGACGTTGAGGCTC…	582164	k__Bacteria, p__Firmicutes, c__Clostridia, o__Clostridiales, f__Lachnospiraceae, g__Blautia, s__producta	4791	4.17936	0.00790451	2.59736	2.26154	0.000537083	0	0.00274929	0	0	0	0.000547729	0.457129	0.216024	0.555112	0.368487	1.15805	0.676749	0.571925	0.206892	0.082713	0.150019	0.699924	0.125294	0.0814598	0.224384	0	0	0	0	1.13935	0	0.189892	0.446561	0.355472	0.0193199	0.546009	0.0218364	0	0.231533	0
OTU176	0	99.55	NR_117139	Anaerostipes hadrus strain DSM 3319 16S ribosomal RNA, partial sequence	OTU176	CCTACGGGAGGCAGCAGTGGGGAATATTGCACAATGGGGGGAACCCTGATGCAGCGACGCCGCGTGAGTGAAGAAGTATCTCGGTATGTAAAGCTCTATCAGCAGGGAAGAAAATGACGGTACCTGACTAAGAAGCCCCGGCTAACTACGTGCCAGCAGCCGCGGTAATACGTAGGGGGCAAGCGTTATCCGGAATTACTGGGTGTAAAGGGTGCGTAGGTGGTATGGCAAGTCAGAAGTGAAAACCCAGGGCTTAACTCTGGGACTGCTTTTGAAACTGTCAGACTAGAGTGCAGGAGAGGTAAGCGGAATTCCTAGTGTAGCGGTGAAATGCGTAGATATTAGGAGGAACATCAGTGGCGAAGGCGGCTTACTGGACTGAAACTGACACTGAGGCAC…	184901	k__Bacteria, p__Firmicutes, c__Clostridia, o__Clostridiales, f__Lachnospiraceae, g__Coprococcus, s__	1369	0.017414	1.10663	2.53118	1.21841	0	0	0	0	0	0	0	0.0293032	0.0480054	0.185037	0.0653016	0.00354685	0.00547975	0.0561123	0	0	0	0	0	0	0	0	0	0	0	0	0	0	0.0396944	0.0187091	0.0257599	0.0138581	0.0109182	0	0.0181566	0
OTU179	0	99.32	NR_117139	Anaerostipes hadrus strain DSM 3319 16S ribosomal RNA, partial sequence	OTU179	CCTACGGGGGGCAGCAGTGGGGAATATTGCACAATGGGGGAAACCCTGATGCAGCGACGCCGCGTGAGTGAAGAAGTATCTCGGTATGTAAAGCTCTATCAGCAGGGAAGAAAATGACGGTACCTGACTAAGAAGCCCCGGCTAACTACGTGCCAGCAGCCGCGGTAATACGTAGGGGGCAAGCGTTATCCGGAATTACTGGGTGTAAAGGGTGCGTAGGTGGTATGGCAAGTCAGAAGTGAAAACCCAGGGCTTAACTCTGGGACTGCTTTTGAAACTGTCAGACTAGAGTGCAGGAGAGGTAAGCGGAATTCCTAGTGTAGCGGTGAAATGCGTAGATATTAGGAGGAACATCAGTGGCGAAGGCGGCTTACTGGACTGAAACTGACACTGAGGCAC…	181853	k__Bacteria, p__Firmicutes, c__Clostridia, o__Clostridiales, f__Lachnospiraceae, g__Coprococcus, s__	772	0.487593	0.355703	0.403666	0.415654	0	0	0	0	0	0	0	0.0820489	0.604868	0.222886	0.023322	0.0195077	0.0164393	0.161512	0	0.0165426	0	0	0	0	0.0027571	0	0	0	0	0	0	0	0.0793887	0.0280636	0.0708398	0.0277162	0.0109182	0.209096	0.0710037	0
OTU27	0	99.55	NR_024750	Coprococcus catus strain VPI-C6-61 16S ribosomal RNA gene, partial sequence	OTU27	CCTACGGGAGGCAGCAGTGGGGAATATTGCACAATGGGGGAAACCCTGATGCAGCGACGCCGCGTGAAGGAAGAAGTATCTCGGTATGTAAACTTCTATCAGCAGGGAAGATAATGACGGTACCTGACTAAGAAGCCCCGGCTAACTACGTGCCAGCAGCCGCGGTAATACGTAGGGGGCAAGCGTTATCCGGATTTACTGGGTGTAAAGGGAGCGTAGGCGGCGGAGCAAGTCAGAAGTGAAAGCCCGGGGCTCAACCCCGGGACGGCTTTTGAAACTGCCCTGCTTGATTTCAGGAGAGGTAAGCGGAATTCCTAGTGTAGCGGTGAAATGCGTAGATATTAGGAGGAACACCAGTGGCGAAGGCGGCTTACTGGACTGACAATGACGCTGAGGCTC…	752354	k__Bacteria, p__Firmicutes, c__Clostridia, o__Clostridiales, f__Lachnospiraceae, g__Coprococcus, s__	62	0	0	0	0	0	0	0	0	0	0	0	0	0	0	0	0.00177343	0	0.000295571	0	0	0	0	0	0	0	0	0	0	0	0	0	0	0	0	0	0.166297	0	0	0.0277162	0
OTU166	0	97.51	NR_042200	[Clostridium] asparagiforme strain N6 16S ribosomal RNA gene, complete sequence	OTU166	CCTACGGGAGGCAGCAGTGGGGAATATTGCACAATGGGCGAAAGCCTGATGCAGCGACGCCGCGTGAAGGATGAAGTATTTCGGTATGTAAACTTCTATCAGCAGGGAAGAAAATGACGGTACCTGACTAAGAAGCCCCGGCTAACTACGTGCCAGCAGCCGCGGTAATACGTAGGGGGCAAGCGTTATCCGGATTTACTGGGTGTAAAGGGAGCGTAGACGGCATGGCAAGTCTGAAGTGAAAGCCCGGGGCTCAACCCCGGGACTGCTTTGGAAACTGTCAGGCTAGAGTGCTGGAGAGGTAAGTGGAATTCCTAGTGTAGCGGTGAAATGCGTAGATATTAGGAGGAACACCAGTGGCGAAGGCGGCTTACTGGACAGTAACTGACGTTGAGGCTC…	199636	k__Bacteria, p__Firmicutes, c__Clostridia, o__Clostridiales, f__Lachnospiraceae, g__Dorea, s__	718	0	0.00790451	0	0.00263484	0	0	0	0	0	0	0	0.0117213	0.100811	0.0147189	0.023322	0.127687	0.131514	0.0682957	0.274666	0.397022	0.212527	0.451303	0.493344	0.472467	0.383555	0	0	0	0	0	0	0	0.00992359	0	0.00643998	0.0277162	0.0109182	0.0522739	0.0178786	0
OTU45	0	98.18	NR_112089	[Clostridium] hylemonae strain TN-271 16S ribosomal RNA gene, partial sequence	OTU45	CCTACGGGAGGCAGCAGTGGGGAATATTGCACAATGGGGGAAACCCTGATGCAGCGACGCCGCGTGAAGGATGAAGTATTTCGGTATGTAAACTTCTATCAGCAGGGAAGAAAATGACGGTACCTGACTAAGAAGCCCCGGCTAACTACGTGCCAGCAGCCGCGGTAATACGTAGGGGGCAAGCGTTATCCGGATTTACTGGGTGTAAAGGGAGCGTAGACGGCATGGCAAGTCTGAAGTGAAAGCCCGGGGCTCAACCCCGGGACTGCTTTGGAAACTGTCAGGCTAGAGTGCTGGAGAGGTAAGTGGAATTCCTAGTGTAGCGGTGAAATGCGTAGATATTAGGAGGAACACCAGTGGCGAAGGCGGCTTACTGGACAGTGACTGACGTTGAGGCTC…	587248	k__Bacteria, p__Firmicutes, c__Clostridia, o__Clostridiales, f__Lachnospiraceae, g__Dorea, s__	1383	0	0	0.00661748	0.00220583	0	0	0	0	0	0	0	0.0117213	0.062407	0.00420539	0.0139932	0.012414	0.0410981	0.0243065	0.923878	0.529363	0.125016	0.867474	1.4722	0.879765	0.799616	0	0	0	0	0	0	0	0.0198472	0	0.00643998	0.0692905	0.0218364	0.0522739	0.0282813	0
OTU81	0	100	NR_044048	Coprococcus comes strain ATCC 27758 16S ribosomal RNA gene, partial sequence	OTU81	CCTACGGGAGGCAGCAGTGGGGAATATTGCACAATGGGGGAAACCCTGATGCAGCGACGCCGCGTGAGCGAAGAAGTATTTCGGTATGTAAAGCTCTATCAGCAGGGAAGAAAATGACGGTACCTGACTAAGAAGCACCGGCTAAATACGTGCCAGCAGCCGCGGTAATACGTATGGTGCAAGCGTTATCCGGATTTACTGGGTGTAAAGGGAGCGTAGACGGCTGTGTAAGTCTGAAGTGAAAGCCCGGGGCTCAACCCCGGGACTGCTTTGGAAACTATGCAGCTAGAGTGTCGGAGAGGTAAGTGGAATTCCCAGTGTAGCGGTGAAATGCGTAGATATTGGGAGGAACACCAGTGGCGAAGGCGGCTTACTGGACGATGACTGACGTTGAGGCTC…	470168	k__Bacteria, p__Firmicutes, c__Clostridia, o__Clostridiales, f__Lachnospiraceae, g__Dorea, s__	3198	0.67044	0.687693	0.625352	0.661161	0	0	0	0	0	0	0	0.287171	0.336038	0.250221	0.345165	0.203944	0.334265	0.292801	0.413783	0.595533	0.331291	0.481029	0.375881	0.782014	0.496589	0	0	0	0	0	0	0	0.258013	0.215154	0.257599	0.457317	0.360301	0.156822	0.284201	0
OTU173	0	98.86	NR_044645	Dorea formicigenerans strain ATCC 27755 16S ribosomal RNA gene, complete sequence	OTU173	CCTACGGGAGGCAGCAGTGGGGAATATTGCACAATGGGCGAAAGCCTGATGCAGCGACGCCGCGTGAAGGATGAAGTATTTCGGTATGTAAACTTCTATCAGCAGGGAAGAAAATGACGGTACCTGACTAAGAAGCCCCGGCTAACTACGTGCCAGCAGCCGCGGTAATACGTAGGGGGCAAGTGTTATCCGGATTTACTGGGTGTAAAGGGAGCGTAGACGGCTGTGCAAGTCTGAAGTGAAAGGCATGGGCTCAACCTGTGGACTGCTTTGGAAACTGTGCAGCTAGAGTGTCGGAGAGGTAAGTGGAATTCCTAGTGTAGCGGTGAAATGCGTAGATATTAGGAGGAACACCAGTGGCGAAGGCGGCTTACTGGACGATGACTGACGTTGAGGCTC…	185863	k__Bacteria, p__Firmicutes, c__Clostridia, o__Clostridiales, f__Lachnospiraceae, g__Dorea, s__formicigenerans	21	0.00870701	0.015809	0.00661748	0.0103778	0	0	0	0	0	0	0	0	0	0	0.0046644	0.00177343	0.00273988	0.00152962	0.00713419	0	0	0	0	0	0.00118903	0	0	0	0	0	0	0	0	0	0	0.0110865	0	0	0.00184775	0
OTU332	0	97.95	NR_044645	Dorea formicigenerans strain ATCC 27755 16S ribosomal RNA gene, complete sequence	OTU332	CCTACGGGTGGCTGCAGTGGGGAATATTGCACAATGGGCGAAAGCCTGATGCAGCGACGCCGCGTGAAGGATGAAGTATTTCGGTATGTAAACTTCTATCAGCAGGGAAGAAAATGACGGTACCTGACTAAGAAGCCCCGGCTAACTACGTGCCAGCAGCCGCGGTAATACGTAGGGGGCAAGCTTTATCCGGATTTACTGGGTGTAAAGGGAGCGTAGACGGCTGTGCAAGTCTGAAGTGAAAGGCATGGGCTCAACCTGTGGACTGCTTTGGAAACTGTGCAGCTAGAGTGTCGGAGAGGTAAGTGGAATTCCTAGTGTAGCGGTGAAATGCGTAGATATTAGGAGGAACACCAGTGGCGAAGGCGGCTTACTGGACGATGACTGACGTTGAGGCTC…	M00436:111:000000000-CGP8V:1:2103:19201:10222 1:N:0:CTCTCTAC+ACTGCATA/M00436:111:000000000-CGP8V:1:2103:19201:10222 2:N:0:CTCTCTAC+ACTGCATA	k__Bacteria, p__Firmicutes, c__Clostridia, o__Clostridiales, f__Lachnospiraceae, g__Dorea, s__formicigenerans	140	0.026121	0.181804	0.0959534	0.101293	0	0	0	0	0	0	0	0	0.00960108	0.00630809	0.0046644	0.00532028	0.00273988	0.00477229	0.0142684	0	0.0187523	0.0243217	0	0	0.00955707	0	0	0	0	0	0	0	0.00992359	0.00935454	0	0.00554324	0	0.0522739	0.0128492	0
OTU4	0	99.09	NR_044645	Dorea formicigenerans strain ATCC 27755 16S ribosomal RNA gene, complete sequence	OTU4	CCTACGGGAGGCAGCAGTGGGGAATATTGCACAATGGGCGAAAGCCTGATGCAGCGACGCCGCGTGAAGGATGAAGTATTTCGGTATGTAAACTTCTATCAGCAGGGAAGAAAATGACGGTACCTGACTAAGAAGCCCCGGCTAACTACGTGCCAGCAGCCGCGGTAATACGTAGGGGGCAAGCGTTATCCGGATTTACTGGGTGTAAAGGGAGCGTAGACGGCTGTGCAAGTCTGAAGTGAAAGGCATGGGCTCAACCTGTGGACTGCTTTGGAAACTGTGCAGCTAGAGTGTCGGAGAGGTAAGTGGAATTCCTAGTGTAGCGGTGAAATGCGTAGATATTAGGAGGAACACCAGTGGCGAAGGCGGCTTACTGGACGATGACTGACGTTGAGGCTC…	1076587	k__Bacteria, p__Firmicutes, c__Clostridia, o__Clostridiales, f__Lachnospiraceae, g__Dorea, s__formicigenerans	14062	5.17196	9.46961	7.14687	7.26282	0	0.0143082	0.00412394	0.00228107	0	0	0.0034522	0.697415	0.782488	1.18592	0.956201	0.907995	1.06581	0.932639	2.07962	1.95203	2.47531	2.86185	1.37823	1.59661	2.05727	0	0	0	0	0	0	0	1.12137	0.383536	0.540958	1.39412	0.79703	1.51594	0.958826	0
OTU406	0	97.95	NR_044645	Dorea formicigenerans strain ATCC 27755 16S ribosomal RNA gene, complete sequence	OTU406	CCTACGGGGGGCTGCAGTGGGGAATATTGCACAATGGGCGAAAGCCTGATGCAGCGACGCCGCGTGAAGGATGAAGTATTTCGGTATGTAAACTTCTATCAGCAGGGAAGAAAATGACGGTACCTGACTAAGAAGCCCCGGCTAACTACGTGCCAGCAGCCGCGGTAATACGTAGGGGGCAAGCGTTATCCGGATTTACTGGGTGTAAAGGGAGCGTAGACGGCTGTGCAAGTCTGAAGTGAAAGGCATGGGCTCAACCTGTGGACTGCTTTGGAAACTGTGCAGCTAGAGTGTCGGAGAGGTAAGAGGAATTCCTAGTGTAGCGGTGAAATGCGTAGATATTAGGAGGAACACCAGTGGCGAAGGCGGCTTACTGGACGATGACTGACGTTGAGGCTC…	M00436:111:000000000-CGP8V:1:2102:27685:17014 1:N:0:CTCTCTAC+ACTGCATA/M00436:111:000000000-CGP8V:1:2102:27685:17014 2:N:0:CTCTCTAC+ACTGCATA	k__Bacteria, p__Firmicutes, c__Clostridia, o__Clostridiales, f__Lachnospiraceae, g__Dorea, s__formicigenerans	10	0.017414	0	0.00330874	0.00690759	0	0	0	0	0	0	0	0	0	0	0	0	0	0	0	0.0165426	0.00625078	0	0	0	0.0037989	0	0	0	0	0	0	0	0.00992359	0	0	0.00277162	0	0	0.00211587	0
OTU94	0	97.52	NR_042832	Roseburia faecis strain M72/1 16S ribosomal RNA gene, partial sequence	OTU94	CCTACGGGAGGCAGCAGTGGGGAATATTGCACAATGGGGGAAACCCTGATGCAGCGACGCCGCGTGAGCGAAGAAGTATTTCGGTATGTAAAGCTCTATCAGCAGGGAAGAAAAAAATGACGGTACCTGACTAAGAAGCCCCGGCTAACTACGTGCCAGCAGCCGCGGTAATACGTAGGGGGCAAGCGTTATCCGGATTTACTGGGTGTAAAGGGAGCGCAGGCGGTGCGGCAAGTCTGATGTGAAAGCCCGGGGCTCAACCCCGGGACTGCATTGGAAACTGTCGTACTTGAGTATCGGAGAGGTAAGTGGAATTCCTAGTGTAGCGGTGAAATGCGTAGATATTAGGAGGAACACCAGTGGCGAAGGCGGCTTACTGGACGATAACTGACGCTGAGG…	364911	k__Bacteria, p__Firmicutes, c__Clostridia, o__Clostridiales, f__Lachnospiraceae, g__Lachnobacterium, s__	142	0	0	0	0	0	0	0	0	0	0	0	0	0.00480054	0	0	0	0	0.00080009	0	0	0	0	0	0	0	0	0	0	0	0	0	0	0	0	0	0	0	0	0	0.00451304
OTU11	0	100	NR_074613	[Eubacterium] eligens strain ATCC 27750 16S ribosomal RNA gene, complete sequence	OTU11	CCTACGGGAGGCAGCAGTGGGGAATATTGCACAATGGAGGAAACTCTGATGCAGCGACGCCGCGTGAGTGAAGAAGTAATTCGTTATGTAAAGCTCTATCAGCAGGGAAGATAGTGACGGTACCTGACTAAGAAGCTCCGGCTAAATACGTGCCAGCAGCCGCGGTAATACGTATGGAGCAAGCGTTATCCGGATTTACTGGGTGTAAAGGGAGTGTAGGTGGCCATGCAAGTCAGAAGTGAAAATCCGGGGCTCAACCCCGGAACTGCTTTTGAAACTGTAAGGCTGGAGTGCAGGAGGGGTGAGTGGAATTCCTAGTGTAGCGGTGAAATGCGTAGATATTAGGAGGAACACCAGTGGCGAAGGCGGCTCACTGGACTGTAACTGACACTGAGGCTC…	850488	k__Bacteria, p__Firmicutes, c__Clostridia, o__Clostridiales, f__Lachnospiraceae, g__Lachnospira, s__	13063	0	0	0.00661748	0.00220583	0	0	0	0	0	0	0	0.586063	0.427248	0.325918	0.102617	0.360006	0.23015	0.338667	5.84291	5.62448	4.16302	5.22916	3.55521	2.65559	4.51173	0.0152323	0	0	0	0	0	0.00253872	1.21068	6.15529	4.70118	5.21341	4.49831	4.39101	4.36165	0
OTU117	0	98.41	NR_118667	Lachnospira pectinoschiza strain 150-1 16S ribosomal RNA gene, partial sequence	OTU117	CCTACGGGAGGCAGCAGTGGGGAATATTGCACAATGGAGGAAACTCTGATGCAGCGACGCCGCGTGAGTGAAGAAGTAATTCGTTATGTAAAGCTCTATCAGCAGGGAAGATAGTGACGGTACCTGACTAAGAAGCTCCGGCTAAATACGTGCCAGCAGCCGCGGTAATACGTATGGAGCAAGCGTTATCCGGATTTACTGGGTGTAAAGGGAGTGTAGGTGGCATCACAAGTCAGAAGTGAAAGCCCGGGGCTCAACCCCGGGACTGCTTTTGAAACTGTGGAGCTGGAGTGCAGGAGAGGCAAGTGGAATTCCTAGTGTAGCGGTGAAATGCGTAGATATTAGGAGGAACACCAGTGGCGAAGGCGGCTTGCTGGACTGTAACTGACACTGAGGCTC…	333766	k__Bacteria, p__Firmicutes, c__Clostridia, o__Clostridiales, f__Lachnospiraceae, g__Lachnospira, s__	1054	0	0	0	0	0	0	0	0	0	0	0	0.169958	0.0816091	0.0567728	0.0513084	0.143648	0.0630172	0.0943856	0.0107013	0.0330852	0.0125016	0.0189169	0.0156617	0.016292	0.0178598	0	0	0	0	0	0	0	0.129007	0.608045	1.26224	1.48836	0.349383	0.209096	0.674354	0
OTU165	0	99.77	NR_104836	Lactobacillus rogosae strain ATCC 27753 16S ribosomal RNA gene, partial sequence	OTU165	CCTACGGGAGGCAGCAGTGGGGAATATTGCACAATGGAGGAAACTCTGATGCAGCGACGCCGCGTGAGTGAAGAAGTAGTTCGCTATGTAAAGCTCTATCAGCAGGGAAGATAGTGACGGTACCTGACTAAGAAGCTCCGGCTAAATACGTGCCAGCAGCCGCGGTAATACGTATGGAGCAAGCGTTATCCGGATTTACTGGGTGTAAAGGGAGTGTAGGTGGCCAGGCAAGTCAGAAGTGAAAGCCCGGGGCTCAACCCCGGGACTGCTTTTGAAACTGCAGGGCTAGAGTGCAGGAGGGGCAAGTGGAATTCCTAGTGTAGCGGTGAAATGCGTAGATATTAGGAGGAACACCAGTGGCGAAGGCGGCTTGCTGGACTGTAACTGACACTGAGGCTC…	205450	k__Bacteria, p__Firmicutes, c__Clostridia, o__Clostridiales, f__Lachnospiraceae, g__Lachnospira, s__	1845	0	0	0	0	0	0	0	0	0	0	0	0.691555	0.878498	0.860003	0.597043	0.356459	0.44386	0.637903	0.19619	0.231596	0.175022	0.294563	0.164448	0.195503	0.209554	0	0	0	0	0	0	0	0.0496179	0.673527	0.309119	0.29102	0.534993	0.365917	0.370699	0
OTU250	0	99.55	NR_074613	[Eubacterium] eligens strain ATCC 27750 16S ribosomal RNA gene, complete sequence	OTU250	CCTACGGGAGGCAGCAGTGGGGAATATTGCACAATGGAGGAAACTCTGATGCAGCGACGCCGCGTGAGTGAAGAAGTAATTCGTTATGTAAAGCTCTATCAGCAGGGAAGATAGTGACGGTACCTGACTAAGAAGCTCCGGCTAAATACGTGCCAGCAGCCGCGGTAATACGTATGGAGCAAGCGTTATCCGGATTTACTGGGTGTAAAGGGAGTGTAGGTGGCCATGCAAGTCAGAAGTGAAAATCCGGGGCTCAACCCCGGAACTGCTTTTGAAACTGTGAGGCTAGAGTGCAGGAGGGGTGAGTGGAATTCCTAGTGTAGCGGTGAAATGCGTAGATATTAGGAGGAACACCAGTGGCGAAGGCGGCTCACTGGACTGTAACTGACACTGAGGCTC…	4357221	k__Bacteria, p__Firmicutes, c__Clostridia, o__Clostridiales, f__Lachnospiraceae, g__Lachnospira, s__	75	0	0	0	0	0	0	0	0	0	0	0	0.00586063	0	0	0	0.00177343	0	0.00127234	0.035671	0.115798	0.0250031	0.0216193	0.00783085	0.130336	0.056043	0	0	0	0	0	0	0	0	0.00935454	0.0193199	0.00277162	0.0218364	0	0.00888042	0
OTU287	0	98.64	NR_074613	[Eubacterium] eligens strain ATCC 27750 16S ribosomal RNA gene, complete sequence	OTU287	CCTACGGGGGGCTGCAGTGGGGAATATTGCACAATGGAGGAAACTCTGATGCAGCGACGCCGCGTGAGTGAAGAAGTAATTCGTTATGTAAAGCTCTATCAGCAGGGAAGATAGTGACGGTACCTGACTAAGAAGCTCCGGCTAAATACGTGCCAGCAGCCGCGGTAATACGTATGGAGCAAGCGTTATCCGGATTTACTGGGTGTAAAGGGAGTGTAGGTGGCCATGCAAGTCAGAAGTGAAAATCTGGGGCTCAACCCCGGAACTGCTTTTGAAACTGTAAGGCTAGAGTGCAGGAGGGGTGAGTGGAATTCCTAGTGTAGCGGTGAAATGCGTAGATATTAGGAGGAACACCAGTGGCGAAGGCGGCTCACTGGACTGTAACTGACACTGAGGCTC…	M00436:111:000000000-CGP8V:1:2111:6564:6243 1:N:0:GGACTCCT+TATCCTCT/M00436:111:000000000-CGP8V:1:2111:6564:6243 2:N:0:GGACTCCT+TATCCTCT	k__Bacteria, p__Firmicutes, c__Clostridia, o__Clostridiales, f__Lachnospiraceae, g__Lachnospira, s__	550	0	0	0.00330874	0.00110291	0	0	0	0	0	0	0	0.0117213	0.0144016	0.0252323	0.00932879	0.0141874	0.00547975	0.0133919	0.502961	0.314309	0.206276	0.245919	0.234926	0.0977517	0.267024	0	0	0	0	0	0	0	0.0297708	0.130964	0.15456	0.058204	0.0218364	0.209096	0.100738	0
OTU337	0	98.86	NR_074613	[Eubacterium] eligens strain ATCC 27750 16S ribosomal RNA gene, complete sequence	OTU337	CCTACGGGGGGCTGCAGTGGGGAATATTGCACAATGGAGGAAACTCTGATGCAGCGACGCCGCGTGAGTGAAGAAGTAATTCGTTATGTAAAGCTCTATCAGCAGGGAAGATAGTGACGGTACCTGACTAAGAAGCTCCGGCTAAATACGTGCCAGCAGCCGCGGTAATACGTATGGAGCAAGCTTTATCCGGATTTACTGGGTGTAAAGGGAGTGTAGGTGGCCATGCAAGTCAGAAGTGAAAATCCGGGGCTCAACCCCGGAACTGCTTTTGAAACTGTAAGGCTGGAGTGCAGGAGGGGTGAGTGGAATTCCTAGTGTAGCGGTGAAATGCGTAGATATTAGGAGGAACACCAGTGGCGAAGGCGGCTCACTGGACTGTAACTGACACTGAGGCTC…	M00436:111:000000000-CGP8V:1:1108:9554:5783 1:N:0:GGACTCCT+TATCCTCT/M00436:111:000000000-CGP8V:1:1108:9554:5783 2:N:0:GGACTCCT+TATCCTCT	k__Bacteria, p__Firmicutes, c__Clostridia, o__Clostridiales, f__Lachnospiraceae, g__Lachnospira, s__	209	0	0	0	0	0	0	0	0	0	0	0	0.00586063	0.00480054	0.0021027	0.0046644	0.00354685	0	0.00349585	0.0499394	0.0330852	0.0187523	0.0864771	0.0469851	0.114044	0.0582138	0	0	0	0	0	0	0	0.0198472	0.177736	0.0965997	0.105322	0.0436729	0	0.0738629	0
OTU35	0	100	NR_104836	Lactobacillus rogosae strain ATCC 27753 16S ribosomal RNA gene, partial sequence	OTU35	CCTACGGGAGGCAGCAGTGGGGAATATTGCACAATGGAGGAAACTCTGATGCAGCGACGCCGCGTGAGTGAAGAAGTAGTTCGCTATGTAAAGCTCTATCAGCAGGGAAGATAGTGACGGTACCTGACTAAGAAGCTCCGGCTAAATACGTGCCAGCAGCCGCGGTAATACGTATGGAGCAAGCGTTATCCGGATTTACTGGGTGTAAAGGGAGTGTAGGTGGCCAGGCAAGTCAGAAGTGAAAGCCCGGGGCTCAACCCCGGGACTGCTTTTGAAACTGCAGGGCTAGAGTGCAGGAGGGGCAAGTGGAATTCCTAGTGTAGCGGTGAAATGCGTAGATATTAGGAGGAACACCAGTGGCGAAGGCGGCTTGCTGGACTGTAACTGACACTGAGGCTC…	593708	k__Bacteria, p__Firmicutes, c__Clostridia, o__Clostridiales, f__Lachnospiraceae, g__Lachnospira, s__	3497	0	0	0	0	0	0	0	0	0	0	0	1.35381	1.68979	1.60646	1.32469	0.606512	0.717848	1.21652	0.460156	0.44665	0.337542	0.659388	0.234926	0.439883	0.429757	0.0152323	0	0	0	0	0	0.00253872	0.109159	1.19738	0.579598	0.640244	0.895294	0.418191	0.639978	0
OTU368	0	98.86	NR_104836	Lactobacillus rogosae strain ATCC 27753 16S ribosomal RNA gene, partial sequence	OTU368	CCTACGGGGGGCTGCAGTGGGGAATATTGCACAATGGAGGAAACTCTGATGCAGCGACGCCGCGTGAGTGAAGAAGTAGTTCGCTATGTAAAGCTCTATCAGCAGGGAAGATAGTGACGGTACCTGACTAAGAAGCTCCGGCTAAATACGTGCCAGCAGCCGCGGTAATACGTATGGAGCAAGCGTTATCCGGATTTACTGGGTGTAAAGGGAGTGTAGGTGGTCAGGCAAGTCAGAAGTGAAAGCCCGGGGCTCAACCCCGGGACTGCTTTTGAAACTGCAGGGCTAGAGTGCAGGAGGGGCAAGTGGAATTCCTAGTGTAGCGGTGAAATGCGTAGATATTAGGAGGAACACCAGTGGCGAAGGCGGCTTGCTGGACTGTAACTGACACTGAGGCTC…	M00436:111:000000000-CGP8V:1:2113:9027:25108 1:N:0:TAAGGCGA+TATCCTCT/M00436:111:000000000-CGP8V:1:2113:9027:25108 2:N:0:TAAGGCGA+TATCCTCT	k__Bacteria, p__Firmicutes, c__Clostridia, o__Clostridiales, f__Lachnospiraceae, g__Lachnospira, s__	25	0	0	0	0	0	0	0	0	0	0	0	0.0175819	0.0144016	0.0147189	0	0.00177343	0	0.0080793	0.0035671	0	0.0125016	0.00270241	0	0	0.00312851	0	0	0	0	0	0	0	0	0.00935454	0.00643998	0.00277162	0.0109182	0	0.00491406	0
OTU50	0	99.77	NR_074613	[Eubacterium] eligens strain ATCC 27750 16S ribosomal RNA gene, complete sequence	OTU50	CCTACGGGAGGCAGCAGTGGGGAATATTGCACAATGGAGGAAACTCTGATGCAGCGACGCCGCGTGAGTGAAGAAGTAATTCGTTATGTAAAGCTCTATCAGCAGGGAAGATAGTGACGGTACCTGACTAAGAAGCTCCGGCTAAATACGTGCCAGCAGCCGCGGTAATACGTATGGAGCAAGCGTTATCCGGATTTACTGGGTGTAAAGGGAGTGTAGGTGGCCATGCAAGTCAGAAGTGAAAATCCGGGGCTCAACCCCGGAACTGCTTTTGAAACTGTAAGGCTAGAGTGCAGGAGGGGTGAGTGGAATTCCTAGTGTAGCGGTGAAATGCGTAGATATTAGGAGGAACACCAGTGGCGAAGGCGGCTCACTGGACTGTAACTGACACTGAGGCTC…	583560	k__Bacteria, p__Firmicutes, c__Clostridia, o__Clostridiales, f__Lachnospiraceae, g__Lachnospira, s__	9648	0	0	0.00661748	0.00220583	0	0	0	0	0	0	0	0.73844	0.604868	0.746457	0.158589	0.368873	0.369883	0.497852	2.88221	3.30852	2.35029	2.73484	2.49804	2.88368	2.77626	0	0	0	0	0	0	0	1.7664	5.50047	6.76842	3.51718	4.18168	5.17512	4.48488	0
OTU90	0	99.32	NR_074613	[Eubacterium] eligens strain ATCC 27750 16S ribosomal RNA gene, complete sequence	OTU90	CCTACGGGAGGCAGCAGTGGGGAATATTGCACAATGGAGGAAACTCTGATGCAGCGACGCCGCGTGAGTGAAGAAGTAATTCGTTATGTAAAGCTCTATCAGCAGGGAAGATAGTGACGGTACCTGACTAAGAAGCTCCGGCTAAATACGTGCCAGCAGCCGCGGTAATACGTATGGAGCAAGCGTTATCCGGATTTACTGGGTGTAAAGGGAGTGTAGGTGGCCATGCAAGTCAGAAGTGAAAATCCGGGGCTCAACCCCGGAACTGCTTTTGAAACTGTAAGGCTAGAGTGCAGGAGGGGTGAGAGGAATTCCTAGTGTAGCGGTGAAATGCGTAGATATTAGGAGGAACACCAGTGGCGAAGGCGGCTCACTGGACTGTAACTGACACTGAGGCTC…	367439	k__Bacteria, p__Firmicutes, c__Clostridia, o__Clostridiales, f__Lachnospiraceae, g__Lachnospira, s__	141	0	0	0	0	0	0	0	0	0	0	0	0.0410244	0.0240027	0.0168216	0	0.00177343	0.00821963	0.015307	0.00713419	0.0496278	0.00625078	0.0189169	0.0234926	0.0651678	0.0284317	0	0	0	0	0	0	0	0.0198472	0.0841908	0.193199	0.0692905	0.0545911	0.0522739	0.0788988	0
OTU95	0	96.82	NR_118667	Lachnospira pectinoschiza strain 150-1 16S ribosomal RNA gene, partial sequence	OTU95	CCTACGGGAGGCAGCAGTGGGGAATATTGCACAATGGAGGAAACTCTGATGCAGCGACGCCGCGTGAGTGAAGAAGTATTTCGGTATGTAAAGCTCTATCAGCAGGGAAGACAGTGACGGTACCTGACTAAGAAGCTCCGGCTAAATACGTGCCAGCAGCCGCGGTAATACGTATGGAGCAAGCGTTATCCGGATTTACTGGGTGTAAAGGGAGTGTAGGTGGTATCACAAGTCAGAAGTGAAAGCCCGGGGCTCAACCCCGGGACTGCTTTTGAAACTGTGGAACTGGAGTGCAGGAGAGGTAAGTGGAATTCCTAGTGTAGCGGTGAAATGCGTAGATATTAGGAGGAACACCAGTGGCGAAGGCGGCTTACTGGACTGTAACTGACACTGAGGCTC…	364814	k__Bacteria, p__Firmicutes, c__Clostridia, o__Clostridiales, f__Lachnospiraceae, g__Lachnospira, s__	1418	0	0	0	0	0	0	0	0	0	0	0	0.339917	0.192022	0.0714917	0.0373152	0.25892	0.0712368	0.161817	0.189056	0.496278	0.387548	0.553994	0.328896	0.700554	0.442721	0	0	0	0	0	0	0	0.287784	1.07577	0.882277	0.70122	0.534993	0.888657	0.72845	0
OTU202	0	99.77	NR_042832	Roseburia faecis strain M72/1 16S ribosomal RNA gene, partial sequence	OTU202	CCTACGGGAGGCAGCAGTGGGGAATATTGCACAATGGGGGAAACCCTGATGCAGCGACGCCGCGTGAGCGAAGAAGTATTTCGGTATGTAAAGCTCTATCAGCAGGGAAGAAGAATGACGGTACCTGACTAAGAAGCACCGGCTAAATACGTGCCAGCAGCCGCGGTAATACGTATGGTGCAAGCGTTATCCGGATTTACTGGGTGTAAAGGGAGCGCAGGCGGTGCGGCAAGTCTGATGTGAAAGCCCGGGGCTCAACCCCGGTACTGCATTGGAAACTGTCGTACTAGAGTGTCGGAGGGGTAAGTGGAATTCCTAGTGTAGCGGTGAAATGCGTAGATATTAGGAGGAACACCAGTGGCGAAGGCGGCTTACTGGACGATTACTGACGCTGAGGCT…	28914	k__Bacteria, p__Firmicutes, c__Clostridia, o__Clostridiales, f__Lachnospiraceae, g__Roseburia, s__	589	0	0	0	0	0	0	0	0	0	0	0	0	0	0	0	0	0	0	0.0107013	0.0496278	0.0125016	0.0621554	0.0313234	0	0.0277183	0	0	0	0	0	0	0	0	0	0	0	0	0	0	0
OTU6	0	100	NR_134800	Romboutsia sedimentorum strain LAM201 16S ribosomal RNA, partial sequence	OTU6	CCTACGGGAGGCAGCAGTGGGGAATATTGCACAATGGGCGAAAGCCTGATGCAGCAACGCCGCGTGAGCGATGAAGGCCTTCGGGTCGTAAAGCTCTGTCCTCAAGGAAGATAATGACGGTACTTGAGGAGGAAGCCCCGGCTAACTACGTGCCAGCAGCCGCGGTAATACGTAGGGGGCTAGCGTTATCCGGAATTACTGGGCGTAAAGGGTGCGTAGGTGGTTTCTTAAGTCAGAGGTGAAAGGCTACGGCTCAACCGTAGTAAGCCTTTGAAACTGAGAAACTTGAGTGCAGGAGAGGAGAGTAGAATTCCTAGTGTAGCGGTGAAATGCGTAGATATTAGGAGGAATACCAGTTGCGAAGGCGGCTCTCTGGACTGTAACTGACACTGAGGCACG…	875559	k__Bacteria, p__Firmicutes, c__Clostridia, o__Clostridiales, f__Peptostreptococcaceae, g__, s__	2517	0.043535	0.0948542	0.0297786	0.056056	0	0	0	0	0	0	0	0.714997	0.816091	0.513058	1.34335	0.473505	1.6631	0.920684	0	0	0.00625078	0.00270241	0	0	0.0014922	0.350343	0.0798244	0.011147	0.0329544	0.385627	0.404232	0.210688	2.68929	0.318054	0.521638	0.515521	0.436729	0.94093	0.903694	0
OTU318	0	93.67	NR_074793	Oscillibacter valericigenes strain Sjm18-20 16S ribosomal RNA gene, complete sequence	OTU318	CCTACGGGGGGCTGCAGTGGGGAATATTGGGCAATGGGCGCAAGCCTGACCCAGCAACGCCGCGTGAAGGAAGAAGGCTTTCGGGTTGTAAACTTCTTTTAAGTGGGAAGAGTAGAAGACGGTACCACTTGAATAAGCCACGGCTAACTACGTGCCAGCAGCCGCGGTAATACGTAGTTGGCAAGCGTTGTCCGGATTTACTGGGTGTAAAGGGCGTGCAGCCGGGCATGCAAGTCAGATGTGAAATCTCAGGGCTTAACCCTGAAACTGCATTTGAAACTGTATGTCTTGAGTGCCGGAGAGGTAATCGGAATTCCTTGTGTAGCGGTGAAATGCGTAGATATAAGGAAGAACACCAGTGGCGAAGGCGGATTACTGGACGGTAACTGACGGTGAGGC…	M00436:111:000000000-CGP8V:1:1104:12493:27447 1:N:0:AGGCAGAA+AAGGAGTA/M00436:111:000000000-CGP8V:1:1104:12493:27447 2:N:0:AGGCAGAA+AAGGAGTA	k__Bacteria, p__Firmicutes, c__Clostridia, o__Clostridiales, f__Ruminococcaceae, ,	222	0.017414	0.00790451	0.0430136	0.0227774	0	0	0	0	0	0	0	0.00586063	0.0384043	0.0294377	0.023322	0.0390154	0.021919	0.0263265	0.0035671	0	0.0437555	0.0810723	0.0156617	0.0488759	0.0321554	0	0	0	0	0	0	0	0.0595415	0.140318	0.0772798	0.0388027	0.0436729	0.0522739	0.0686481	0
OTU113	0	93.91	NR_044972	Sporobacter termitidis strain SYR 16S ribosomal RNA gene, complete sequence	OTU113	CCTACGGGAGGCAGCAGTGGGGAATATTGGGCAATGGGGGAAACCCTGACCCAGCAACGCCGCGTGAAGGAAGAAGGCTTTCGGGTTGTAAACTTCTTTTACCAGGGACGAAACAAATGACGGTACCTGGAGAAAAAGCTCCGGCTAACTACGTGCCAGCAGCCGCGGTAATACGTAGGGAGCAAGCGTTGTCCGGATTTACTGGGTGTAAAGGGCGTGTAGGCGGAGATGCAAGTCAGATGTGAAATCTGGGGGCTCAACCCCCAAACTGCATTTGAAACTGTATCCCTTGAGTATCGGAGAGGCAGGCGGAATTCCTGGTGTAGCGGTGAAATGCGTAGATATTAGGAGGAACACCAGTGGCGAAGGCGGCCTGCTGGACGACAACTGACGCTGAGG…	339566	k__Bacteria, p__Firmicutes, c__Clostridia, o__Clostridiales, f__Ruminococcaceae, g__, s__	41	0	0	0	0	0	0	0	0	0	0	0	0	0.0144016	0	0	0.0301483	0.00821963	0.00879492	0	0	0.00625078	0	0	0	0.0010418	0	0	0	0	0	0	0	0.0198472	0	0.0257599	0	0	0	0.00760118	0
OTU138	0	92.74	NR_147398	Anaerotruncus rubiinfantis strain MT15 16S ribosomal RNA, partial sequence	OTU138	CCTACGGGAGGCAGCAGTGAGGGATATTGGGCAATGGGGGAAACCCTGACCCAGCGACGCCGCGTGAGGGAAGACGGTCTTCGGATTGTAAACCTCTGTCTTTGGGGACGAAAAAGGACGGTACCCAAGGAGGAAGCTCCGGCTAACTACGTGCCAGCAGCCGCGGTAATACGTAGGGAGCGAGCGTTGTCCGGAATTACTGGGTGTAAAGGGAGCGTAGGCGGGAAGACAAGTTGGATGTGAAAACTGTGGGCTCAACCGACAGACTGCATTCAAAACTGTTTTTCTTGAGTGAAGTAGAGGCAAGCGGAATTCCTAGTGTAGCGGTGAAATGCGTAGATATTAGGAGGAACACCAGTGGCGAAGGCGGCTTGCTGGGCTTTTACTGACGCTGAGGCT…	288588	k__Bacteria, p__Firmicutes, c__Clostridia, o__Clostridiales, f__Ruminococcaceae, g__, s__	11	0	0	0	0	0	0	0	0	0	0	0	0.0117213	0.00480054	0.00630809	0	0	0	0.00380498	0	0	0	0	0	0	0	0	0	0	0	0	0	0	0	0	0	0	0	0	0	0
OTU156	0	96.61	NR_044644	Eubacterium desmolans strain ATCC 43058 16S ribosomal RNA gene, complete sequence	OTU156	CCTACGGGAGGCAGCAGTGGGGAATATTGCGCAATGGGGGAAACCCTGACGCAGCAACGCCGCGTGATTGAAGAAGGCCTTCGGGTTGTAAAGATCTTTAATCAGGGACGAAACAAATGACGGTACCTGAAGAATAAGCTCCGGCTAACTACGTGCCAGCAGCCGCGGTAATACGTAGGGAGCAAGCGTTATCCGGATTTACTGGGTGTAAAGGGCGCGCAGGCGGGCCGGCAAGTTGGAAGTGAAATCTATGGGCTTAACCCATAAACTGCTTTCAAAACTGCTGGTCTTGAGTGATGGAGAGGCAGGCGGAATTCCGTGTGTAGCGGTGAAATGCGTAGATATACGGAGGAACACCAGTGGCGAAGGCGGCCTGCTGGACATTAACTGACGCTGAGG…	215593	k__Bacteria, p__Firmicutes, c__Clostridia, o__Clostridiales, f__Ruminococcaceae, g__, s__	233	0	0	0	0	0	0	0	0	0	0	0	0.064467	0.0480054	0.0630809	0.0699659	0.0620699	0.0712368	0.0631376	0.0107013	0.0165426	0.0875109	0.0810723	0.00783085	0.0651678	0.0448043	0	0	0	0	0	0	0	0.00992359	0.00935454	0	0.0166297	0.0109182	0	0.00780434	0
OTU162	0	97.96	NR_044644	Eubacterium desmolans strain ATCC 43058 16S ribosomal RNA gene, complete sequence	OTU162	CCTACGGGAGGCAGCAGTGGGGAATATTGCGCAATGGGGGAAACCCTGACGCAGCAACGCCGCGTGATTGAAGAAGGCCTTCGGGTTGTAAAGATCTTTAATTCGGGACGAATTTTGACGGTACCGAAAGAATAAGCTCCGGCTAACTACGTGCCAGCAGCCGCGGTAATACGTAGGGAGCAAGCGTTATCCGGATTTACTGGGTGTAAAGGGCGCGCAGGCGGGCCGGCAAGTTGGAAGTGAAATCCGGGGGCTTAACCCCCGAACTGCTTTCAAAACTGCTGGTCTTGAGTGATGGAGAGGCAGGCGGAATTCCGTGTGTAGCGGTGAAATGCGTAGATATACGGAGGAACACCAGTGGCGAAGGCGGCCTGCTGGACATTAACTGACGCTGAGGCG…	208927	k__Bacteria, p__Firmicutes, c__Clostridia, o__Clostridiales, f__Ruminococcaceae, g__, s__	11162	0.191554	0	0.10588	0.0991446	0	0	0.00137465	0	0	0	0.000229108	4.85847	3.16355	4.38622	3.77816	3.11946	5.58387	4.14829	0.146251	0.231596	0.112514	0.0567506	0.227095	0.0977517	0.145326	0	0	0	0	0	0	0	1.07175	1.17867	2.30551	1.71286	4.1926	2.35233	2.13562	0
OTU164	0	98.19	NR_147371	Intestinibacillus massiliensis strain Marseille-P3216 16S ribosomal RNA, partial sequence	OTU164	CCTACGGGAGGCAGCAGTGGGGAATATTGCGCAATGGGGGAAACCCTGACGCAGCAACGCCGCGTGATTGAAGAAGGCCTTCGGGTTGTAAAGATCTTTAATCAGGGACGAAAAATGACGGTACCTGAAGAATAAGCTCCGGCTAACTACGTGCCAGCAGCCGCGGTAATACGTAGGGAGCAAGCGTTATCCGGATTTACTGGGTGTAAAGGGCGCGCAGGCGGGCCGGCAAGTTGGAAGTGAAATCCGGGGGCTTAACCCCCGAACTGCTTTCAAAACTGCTGGTCTTGAGTGATGGAGAGGCAGACGGAATTCCGTGTGTAGCGGTGAAATGCGTAGATATACGGAGGAACACCAGTGGCGAAGGCGGCCTGCTGGACATTAACTGACGCTGAGGCG…	205934	k__Bacteria, p__Firmicutes, c__Clostridia, o__Clostridiales, f__Ruminococcaceae, g__, s__	4772	0.0957771	0	0.0496311	0.0484694	0	0	0	0	0	0	0	2.11569	1.56978	1.75155	1.73516	1.31943	2.33711	1.80478	0.0463723	0.0165426	0.0312539	0.0297265	0.0939702	0.016292	0.0390262	0	0	0	0	0	0	0	0.575568	0.364827	0.959557	0.626386	1.51763	0.522739	0.761118	0
OTU169	0	95.93	NR_118156	Oscillibacter ruminantium strain GH1 16S ribosomal RNA gene, partial sequence	OTU169	CCTACGGGAGGCAGCAGTGGGGAATATTGGGCAATGGACGCAAGTCTGACCCAGCAACGCCGCGTGAAGGAAGAAGGCTTTCGGGTTGTAAACTTCTTTTGTCAGGGAAGAGTAGAAGACGGTACCTGACGAATAAGCCACGGCTAACTACGTGCCAGCAGCCGCGGTAATACGTAGGTGGCAAGCGTTGTCCGGATTTACTGGGTGTAAAGGGCGTGCAGCCGGGCCGGCAAGTCAGATGTGAAATCTGGAGGCTTAACCTACAAACTGCATTTGAAACTGTAGGTCTTGAGTACCGGAGAGGTTATCGGAATTCCTTGTGTAGCGGTGAAATGCGTAGATATAAGGAAGAACACCAGTGGCGAAGGCGGATAACTGGACGGCAACTGACGGTGAGGC…	196134	k__Bacteria, p__Firmicutes, c__Clostridia, o__Clostridiales, f__Ruminococcaceae, g__, s__	520	0.034828	0	0.00330874	0.0127123	0	0	0	0	0	0	0	0.0761882	0.120013	0.157702	0.0326508	0.0922182	0.101375	0.0966914	0.035671	0	0.0375047	0.0702627	0.0704777	0.0651678	0.046514	0	0	0.880615	0	0	0.107508	0.164687	0.0396944	0.0374181	0.14812	0.0388027	0.0109182	0	0.0458255	0
OTU188	0	99.77	NR_144748	Phocea massiliensis strain Marseille-P2769 16S ribosomal RNA, partial sequence	OTU188	CCTACGGGAGGCAGCAGTGGGGGATATTGCACAATGGAGGAAACTCTGATGCAGCGACGCCGCGTGAGGGAAGACGGTCTTCGGATTGTAAACCTCTGTCTTTGGGGACGATAATGACGGTACCCAAGGAGGAAGCTCCGGCTAACTACGTGCCAGCAGCCGCGGTAATACGTAGGGAGCGAGCGTTGTCCGGATTACTGGGTGTAAAGGGAGCGTAGGCGGGGTCTCAAGTCGAATGTTAAATCTACCGGCTCAACTGGTAGCTGCGTTCGAAACTGGGGCTCTTGAGTGAAGTAGAGGCAGGCGGAATTCCTAGTGTAGCGGTGAAATGCGTAGATATTAGGAGGAACACCAGTGGCGAAGGCGGCCTGCTGGGCTTTTACTGACGCTGAGGCTCGA…	171788	k__Bacteria, p__Firmicutes, c__Clostridia, o__Clostridiales, f__Ruminococcaceae, g__, s__	10	0	0	0	0	0	0	0	0	0	0	0	0	0	0	0	0	0	0	0.00713419	0.0165426	0	0.00270241	0	0	0.00439653	0	0	0	0	0	0	0	0	0	0	0	0	0	0	0
OTU190	0	96.84	NR_044644	Eubacterium desmolans strain ATCC 43058 16S ribosomal RNA gene, complete sequence	OTU190	CCTACGGGAGGCAGCAGTGGGGAATATTGCGCAATGGGGGAAACCCTGACGCAGCAACGCCGCGTGATTGAAGAAGGCCTTCGGGTTGTAAAGATCTTTAATCAGGGACGAAATAAATGACGGTACCTGAAGAATAAGCTCCGGCTAACTACGTGCCAGCAGCCGCGGTAATACGTAGGGAGCAAGCGTTATCCGGATTTACTGGGTGTAAAGGGCGCGCAGGCGGGCCGGCAAGTTGGAAGTGAAATCTATGGGCTTAACCCATAAACTGCTTTCAAAACTGCTGGTCTTGAGTGATGGAGAGGCAGGCGGAATTCCGTGTGTAGCGGTGAAATGCGTAGATATACGGAGGAACACCAGTGGCGAAGGCGGCCTGCTGGACATTAACTGACGCTGAGG…	170124	k__Bacteria, p__Firmicutes, c__Clostridia, o__Clostridiales, f__Ruminococcaceae, g__, s__	465	0	0	0	0	0	0	0	0	0	0	0	0.363359	0.201623	0.178729	0.23322	0.108179	0.101375	0.197748	0.117714	0.0330852	0.0500063	0.0351313	0.0626468	0.0488759	0.0579099	0	0	0	0	0	0	0	0	0.00935454	0.0193199	0.00554324	0	0	0.00570295	0
OTU196	0	93.42	NR_029355	[Clostridium] methylpentosum strain R2 16S ribosomal RNA gene, partial sequence	OTU196	CCTACGGGAGGCAGCAGTGGGGGATATTGCACAATGGGCGCAAGCCTGATGCAGCGACGCCGCGTGTGGGAAGACGGCCCTCGGGTTGTAAACCACTGGCTTTGGGGACGATAATGACGGTACCCAAGGAGGAAGCTCCGGCTAACTACGTGCCAGCAGCCGCGGTAATACGTAGGGAGCGAGCGTTGTCCGGAATTACTGGGTGTAAAGGGAGCGTAGGCGGGAGTGCAAGTTGAATGTTTAATCTATGGGCTCAACCCATATCAGCGTTCAAAACTGCATTTCTTGAGTGAAGTAGAGGTTGGCGGAATTCCTAGTGTAGCGGTGAAATGCGTAGATATTAGGAGGAACACCAGTGGCGAAGGCGGCCAACTGGGCTTTTACTGACGCTGAGGCTCG…	147100	k__Bacteria, p__Firmicutes, c__Clostridia, o__Clostridiales, f__Ruminococcaceae, g__, s__	1141	0.731389	0.252944	0.00661748	0.330317	0	0	0	0	0	0	0	0.0820489	0.0816091	0.0735943	0.0419796	0.104632	0.043838	0.0712837	0.759792	0.479735	0.487561	0.454005	0.415035	0.293255	0.481564	0	0	0	0	0	0	0	0.198472	0.0187091	0.0643998	0.0609756	0.0109182	0.0522739	0.0676247	0
OTU247	0	94.77	NR_044425	Hydrogenoanaerobacterium saccharovorans strain SW512 16S ribosomal RNA gene, partial sequence	OTU247	CCTACGGGAGGCAGCAGTGGGGGATATTGCACAATGGGCGCAAGCCTGATGCAGCGACGCCGCGTGGAGGAAGAAGGTTTTCGGATTGTAAACTCCTGTCTTCAGGGACGATAATGACGGTACCTGAGGAGGAAGCCACGGCTAACTACGTGCCAGCAGCCGCGGTAATACGTAGGTGGCAAGCGTTGTCCGGAATTACTGGGTGTAAAGGGAGCGTAGGCGGGATTGCAAGTTAAATGTGAAATCTATCGGCTCAACCGGTAGCTGCGTTTAAAACTGTAGTTCTTGAGTGAAGTAGAGGCAGGCGGAATTCCTAGTGTAGCGGTGAAATGCGTAGATATTAGGAGGAACACCAGTGGCGAAGGCGGCCTGCTGGGCTTTTACTGACGCTGAGGCTCG…	4341886	k__Bacteria, p__Firmicutes, c__Clostridia, o__Clostridiales, f__Ruminococcaceae, g__, s__	352	0	0	0.076101	0.025367	0	0	0	0	0	0	0	0.0410244	0.0192022	0.027335	0.0513084	0.0638434	0.0493178	0.0420052	0.0820432	0.0992556	0.112514	0.102692	0.101801	0.0651678	0.0939122	0	0	0	0	0	0	0	0.0992359	0.0654818	0.0579598	0.0443459	0.0218364	0	0.0481433	0
OTU297	0	97.05	NR_147371	Intestinibacillus massiliensis strain Marseille-P3216 16S ribosomal RNA, partial sequence	OTU297	CCTACGGGGGGCTGCAGTGGGGAATATTGCGCAATGGGGGAAACCCTGACGCAGCAACGCCGCGTGATTGAAGAAGGCCTTCGGGTTGTAAAGATCTTTAATCAGGGACGAAAAATGACGGTACCTGAAGAATAAGCTCCGGCTAACTACGTGCCAGCAGCCGCGGTAATACGTAGGGAGCAAGCGTTATCCGGATTTACTGGGTGTAAAGGGCGCGCAGGCGGGCCGGCAAGTTGGAAGTGAAATCCGGGGGCTTAACCCCCGAACTGCTTTCAAAACTGCTGGTCTTGAGTGATGGAGAGGCAGACGGAATTCCGTGTGTAGCGGTGAAATGCGTAGATATACGGAGGAACATCAGTGGCGAAGGCGGCCTGCTGGACATTAACTGACGCTGAGGCG…	M00436:111:000000000-CGP8V:1:1102:27568:8658 1:N:0:TAAGGCGA+TATCCTCT/M00436:111:000000000-CGP8V:1:1102:27568:8658 2:N:0:TAAGGCGA+TATCCTCT	k__Bacteria, p__Firmicutes, c__Clostridia, o__Clostridiales, f__Ruminococcaceae, g__, s__	246	0	0	0	0	0	0	0	0	0	0	0	0.0820489	0.0864097	0.0841078	0.0979523	0.0478825	0.117815	0.086036	0	0.0165426	0	0	0	0	0.0027571	0	0	0	0	0	0	0	0.0297708	0.0467727	0.0643998	0.0526608	0.207446	0	0.0668417	0
OTU304	0	96.83	NR_044644	Eubacterium desmolans strain ATCC 43058 16S ribosomal RNA gene, complete sequence	OTU304	CCTACGGGGGGCTGCAGTGGGGAATATTGCGCAATGGGGGAAACCCTGACGCAGCAACGCCGCGTGATTGAAGAAGGCCTTCGGGTTGTAAAGATCTTTAATTCGGGACGAATTTTGACGGTACCGAAAGAATAAGCTCCGGCTAACTACGTGCCAGCAGCCGCGGTAATACGTAGGGAGCAAGCGTTATCCGGATTTACTGGGTGTAAAGGGCGCGCAGGCGGGCCGGCAAGTTGGAAGTGAAATCCGGGGGCTTAACCCACGAACTGCTTTCAAAACTGCTGGTCTTGAGTGATGGAGAGGCAGGCGGAATTCCGTGTGTAGCGGTGAAATGCGTAGATATACGGAGGAACACCAGTGGCGAAGGCGGCCTGCTGGACATTAACTGACGCTGAGGCG…	M00436:111:000000000-CGP8V:1:1109:24556:11078 1:N:0:TAAGGCGA+TATCCTCT/M00436:111:000000000-CGP8V:1:1109:24556:11078 2:N:0:TAAGGCGA+TATCCTCT	k__Bacteria, p__Firmicutes, c__Clostridia, o__Clostridiales, f__Ruminococcaceae, g__, s__	338	0	0	0.00330874	0.00110291	0	0	0	0	0	0	0	0.158237	0.129615	0.117751	0.214562	0.0727105	0.150693	0.140595	0.00713419	0	0.00625078	0	0.00783085	0	0.00353597	0	0	0	0	0	0	0	0.0396944	0.0187091	0.0772798	0.0443459	0.163773	0	0.0573004	0
OTU346	0	95.02	NR_118156	Oscillibacter ruminantium strain GH1 16S ribosomal RNA gene, partial sequence	OTU346	CCTACGGGGGGCTGCAGTGGGGAATATTGGGCAATGGACGCAAGTCTGACCCAGCAACGCCGCGTGAAGGAAGAAGGCTTTCGGGTTGTAAACTTCTTTTGTCAGGGAAGAGTAGAAGACGGTACCTGACGAATAAGCCACGGCTAACTACGTGCCAGCAGCCGCGGTAATACGTAGTTGGCAAGCGTTGTCCGGATTTACTGGGTGTAAAGGGCGTGCAGCCGGGCCGGCAAGTCAGATGTGAAATCTGGAGGCTTAACCTCCAAACTGCATTTGAAACTGTAGGTCTTGAGTACCGGAGAGGTTATCGGAATTCCTTGTGTAGCGGTGAAATGCGTAGATATAAGGAAGAACACCAGTGGCGAAGGCGGATAACTGGACGGCAACTGACGGTGAGGC…	M00436:111:000000000-CGP8V:1:2113:23530:17668 1:N:0:CGTACTAG+TATCCTCT/M00436:111:000000000-CGP8V:1:2113:23530:17668 2:N:0:CGTACTAG+TATCCTCT	k__Bacteria, p__Firmicutes, c__Clostridia, o__Clostridiales, f__Ruminococcaceae, g__, s__	51	0	0	0.00661748	0.00220583	0	0	0	0	0	0	0	0.00586063	0.00960108	0.0189243	0	0.0177343	0.0164393	0.0114266	0	0	0	0.00540482	0.00783085	0	0.00220595	0	0	0.0557351	0	0	0.00430034	0.0100059	0	0.00935454	0.01288	0	0	0	0.00370575	0
OTU366	0	91.86	NR_118156	Oscillibacter ruminantium strain GH1 16S ribosomal RNA gene, partial sequence	OTU366	CCTACGGGTGGCTGCAGTGGGGAATATTGGGCAATGGGCGCAAGCCTGACCCAGCAACGCCGCGTGAAGGAAGAAGGCTTTCGGGTTGTAAACTTCTTTTAAGAGGGAAGAGCAGAAGACGGTACCTCTAGAATAAGCCACGGCTAACTACGTGCCAGCAGCCGCGGTAATACGTAGTTGGCAAGCGTTGTCCGGATTTACTGGGTGTAAAGGGCGTGCAGCCGGGTCTGCAAGTCAGATGTGAAATCCATGGGCTCAACCCATGAACTGCATTTGAAACTGTAGATCTTGAGTGTCGGAGGGGCAATCGGAATTCCTAGTGTAGCGGTGAAATGCGTAGATATTAGGAGGAACACCAGTGGCGAAGGCGGATTGCTGGACGATAACTGACGGTGAGGC…	M00436:111:000000000-CGP8V:1:1106:6660:21980 1:N:0:CAGAGAGG+ACTGCATA/M00436:111:000000000-CGP8V:1:1106:6660:21980 2:N:0:CAGAGAGG+ACTGCATA	k__Bacteria, p__Firmicutes, c__Clostridia, o__Clostridiales, f__Ruminococcaceae, g__, s__	33	0.00870701	0.00790451	0.0198524	0.0121547	0	0	0	0	0	0	0	0.00586063	0.00960108	0.0021027	0.0046644	0.00177343	0.00273988	0.00445702	0	0	0	0.0135121	0.00783085	0	0.00355715	0	0	0	0	0	0	0	0	0	0	0	0.0109182	0	0.0018197	0
OTU37	0	92.99	NR_118156	Oscillibacter ruminantium strain GH1 16S ribosomal RNA gene, partial sequence	OTU37	CCTACGGGAGGCAGCAGTGGGGAATATTGGGCAATGGGCGCAAGCCTGACCCAGCAACGCCGCGTGAAGGAAGAAGGCTTTCGGGTTGTAAACTTCTTTTAAGAGGGAAGAGCAGAAGACGGTACCTCTAGAATAAGCCACGGCTAACTACGTGCCAGCAGCCGCGGTAATACGTAGGTGGCAAGCGTTGTCCGGATTTACTGGGTGTAAAGGGCGTGCAGCCGGGTCTGCAAGTCAGATGTGAAATCCATGGGCTCAACCCATGAACTGCATTTGAAACTGTAGATCTTGAGTGTCGGAGGGGCAATCGGAATTCCTAGTGTAGCGGTGAAATGCGTAGATATTAGGAGGAACACCAGTGGCGAAGGCGGATTGCTGGACGATAACTGACGGTGAGGC…	592922	k__Bacteria, p__Firmicutes, c__Clostridia, o__Clostridiales, f__Ruminococcaceae, g__, s__	4986	1.91554	1.62833	3.19624	2.2467	0	0	0.00137465	0	0	0	0.000229108	0.322335	1.08972	0.395307	0.298521	0.677449	0.994575	0.629652	0.281801	0.496278	0.437555	0.959356	0.438528	0.179211	0.465455	0	0	0	0	0	0	0	0.565645	0.2058	0.425039	0.56541	0.906212	0.575013	0.54052	0
OTU370	0	97.05	NR_147371	Intestinibacillus massiliensis strain Marseille-P3216 16S ribosomal RNA, partial sequence	OTU370	CCTACGGGTGGCTGCAGTGGGGAATATTGCGCAATGGGGGAAACCCTGACGCAGCAACGCCGCGTGATTGAAGAAGGCCTTCGGGTTGTAAAGATCTTTAATCAGGGACGAAAAATGACGGTACCTGAAGAATAAGCTCCGGCTAACTACGTGCCAGCAGCCGCGGTAATACGTAGGGAGCAAGCGTTATCCGGATTTACTGGGTGTAAAGGGCGCGCAGGCGGGCCGGCAAGTTGGAAGTGAAATCCGGGGGCTTAACCCACGAACTGCTTTCAAAACTGCTGGTCTTGAGTGATGGAGAGGCAGACGGAATTCCGTGTGTAGCGGTGAAATGCGTAGATATACGGAGGAACACCAGTGGCGAAGGCGGCCTGCTGGACATTAACTGACGCTGAGGCG…	M00436:111:000000000-CGP8V:1:1102:22074:9242 1:N:0:AGGCAGAA+TATCCTCT/M00436:111:000000000-CGP8V:1:1102:22074:9242 2:N:0:AGGCAGAA+TATCCTCT	k__Bacteria, p__Firmicutes, c__Clostridia, o__Clostridiales, f__Ruminococcaceae, g__, s__	44	0	0	0	0	0	0	0	0	0	0	0	0	0.0144016	0.0189243	0.0139932	0.012414	0.0246589	0.0140653	0	0	0	0	0	0	0	0	0	0	0	0	0	0	0	0	0.00643998	0.0110865	0	0.0522739	0.0116334	0
OTU372	0	96.83	NR_044644	Eubacterium desmolans strain ATCC 43058 16S ribosomal RNA gene, complete sequence	OTU372	CCTACGGGTGGCTGCAGTGGGGAATATTGCGCAATGGGGGAAACCCTGACGCAGCAACGCCGCGTGATTGAAGAAGGCCTTCGGGTTGTAAAGATCTTTAATTCGGGACGAATTTTGACGGTACCGAAAGAATAAGCTCCGGCTAACTACGTGCCAGCAGCCGCGGTAATAAGTAGGGAGCAAGCGTTATCCGGATTTACTGGGTGTAAAGGGCGCGCAGGCGGGCCGGCAAGTTGGAAGTGAAATCCGGGGGCTTAACCCCCGAACTGCTTTCAAAACTGCTGGTCTTGAGTGATGGAGAGGCAGGCGGAATTCCGTGTGTAGCGGTGAAATGCGTAGATATACGGAGGAACACCAGTGGCGAAGGCGGCCTGCTGGACATTAACTGACGCTGAGGCG…	M00436:111:000000000-CGP8V:1:1110:10718:6728 1:N:0:CGTACTAG+TATCCTCT/M00436:111:000000000-CGP8V:1:1110:10718:6728 2:N:0:CGTACTAG+TATCCTCT	k__Bacteria, p__Firmicutes, c__Clostridia, o__Clostridiales, f__Ruminococcaceae, g__, s__	86	0	0	0	0	0	0	0	0	0	0	0	0.0410244	0.0288032	0.021027	0.0606372	0.024828	0.0328785	0.0348664	0	0	0	0	0	0	0	0	0	0	0	0	0	0	0.00992359	0.00935454	0	0.0194013	0.0109182	0	0.00826628	0
OTU374	0	97.07	NR_025670	Pseudoflavonifractor capillosus strain ATCC 29799 16S ribosomal RNA gene, partial sequence	OTU374	CCTACGGGGGGCAGCAGTGGGGAATATTGGGCAATGGGCGCAAGCCTGACCCAGCAACGCCGCGTGAAGGAAGAAGGCTTTCGGGTTGTAAACTTCTTTTGTCAGGGACGAATAAATGACGGTACTTGACGAATAAGCCACGGCTAACTACGTGCCAGCAGCCGCGGTAATACGTAGGTGGCAAGCGTTATCCGGATTTACTGGGTGTAAAGGGCGTGTAGGCGGGACTGCAAGTCAGGCGTGAAAACCAGAGGCTCAACCTCTGGCCTGCGTTTGAAACTGTAGTTCTTGAGTGCTGGAGAGGCAATCGGAATTCCGTGTGTAGCGGTGAAATGCGTAGATATACGGAGGAACACCAGTGGCGAAGGCGGATTGCTGGACAGTAACTGACGCTGAGGC…	M00436:111:000000000-CGP8V:1:1110:8281:15608 1:N:0:TAGGCATG+TATCCTCT/M00436:111:000000000-CGP8V:1:1110:8281:15608 2:N:0:TAGGCATG+TATCCTCT	k__Bacteria, p__Firmicutes, c__Clostridia, o__Clostridiales, f__Ruminococcaceae, g__, s__	33	0	0	0	0	0	0	0	0	0	0	0	0	0	0	0	0	0.00273988	0.000456646	0.0035671	0	0.0250031	0.0621554	0.00783085	0	0.0164261	0	0	0	0	0	0	0	0	0	0	0	0.0109182	0	0.0018197	0
OTU414	0	95.02	NR_118156	Oscillibacter ruminantium strain GH1 16S ribosomal RNA gene, partial sequence	OTU414	CCTACGGGTGGCTGCAGTGGGGAATATTGGGCAATGGACGCAAGTCTGACCCAGCAACGCCGCGTGAAGGAAGAAGGCTTTCGGGTTGTAAACTTCTTTTGTCAGGGAAGAGTAGAAGACGGTACCTGACGAATAAGCCACGGCTAACTACGTGCCAGCAGCCGCGGTAATACGTAAGTGGCAAGCGTTGTCCGGATTTACTGGGTGTAAAGGGCGTGCAGCCGGGCCGGCAAGTCAGATGTGAAATCTGGAGGCTTAACCTCCAAACTGCATTTGAAACTGTAGGTCTTGAGTACCGGAGAGGTTATCGGAATTCCTTGTGTAGCGGTGAAATGCGTAGATATAAGGAAGAACACCAGTGGCGAAGGCGGATAACTGGACGGCAACTGACGGTGAGGC…	M00436:111:000000000-CGP8V:1:2113:20708:13740 1:N:0:TAAGGCGA+TATCCTCT/M00436:111:000000000-CGP8V:1:2113:20708:13740 2:N:0:TAAGGCGA+TATCCTCT	k__Bacteria, p__Firmicutes, c__Clostridia, o__Clostridiales, f__Ruminococcaceae, g__, s__	10	0	0	0	0	0	0	0	0	0	0	0	0.00586063	0	0	0	0.00354685	0.00273988	0.00202456	0	0	0	0.00270241	0.00783085	0	0.00175554	0	0	0.011147	0	0	0	0.00185784	0	0	0	0.00277162	0	0	0.000461936	0
OTU54	0	94.34	NR_118156	Oscillibacter ruminantium strain GH1 16S ribosomal RNA gene, partial sequence	OTU54	CCTACGGGAGGCAGCAGTGGGGAATATTGGGCAATGGGCGCAAGCCTGACCCAGCAACGCCGCGTGAAGGAAGAAGGCTTTCGGGTTGTAAACTTCTTTTGTCAGGGACGAGCAGAAGACGGTACCTGACGAATAAGCCACGGCTAACTACGTGCCAGCAGCCGCGGTAATACGTAGGTGGCAAGCGTTGTCCGGATTTACTGGGTGTAAAGGGCGTGTAGCCGGGAGGGCAAGTCAGATGTGAAATCCACGGGCTCAACTCGTGAACTGCATTTGAAACTACTCTTCTTGAGTATCGGAGAGGCAATCGGAATTCCTAGTGTAGCGGTGAAATGCGTAGATATTAGGAGGAACACCAGTGGCGAAGGCGGATTGCTGGACGACAACTGACGGTGAGGC…	581137	k__Bacteria, p__Firmicutes, c__Clostridia, o__Clostridiales, f__Ruminococcaceae, g__, s__	12	0	0	0	0	0	0	0	0	0	0	0	0	0	0	0	0.00177343	0	0.000295571	0	0	0	0	0	0	0	0	0	0	0	0	0	0	0	0	0	0	0	0	0	0
OTU74	0	96.39	NR_044644	Eubacterium desmolans strain ATCC 43058 16S ribosomal RNA gene, complete sequence	OTU74	CCTACGGGAGGCAGCAGTGGGGAATATTGCGCAATGGGGGAAACCCTGACGCAGCAACGCCGCGTGATTGAAGAAGGCCTTCGGGTTGTAAAGATCTTTAATCAGGGACGAAACAAATGACGGTACCTGAAGAATAAGCTCCGGCTAACTACGTGCCAGCAGCCGCGGTAATACGTAGGGAGCAAGCGTTATCCGGATTTACTGGGTGTAAAGGGCGCGCAGGCGGGCCGGTAAGTTGGAAGTGAAATCTATGGGCTTAACCCATAAACTGCTTTCAAAACTGCTGGTCTTGAGTGATGGAGAGGCAGGCGGAATTCCGTGTGTAGCGGTGAAATGCGTAGATATACGGAGGAACACCAGTGGCGAAGGCGGCCTGCTGGACATTAACTGACGCTGAGG…	550993	k__Bacteria, p__Firmicutes, c__Clostridia, o__Clostridiales, f__Ruminococcaceae, g__, s__	1650	0	0	0	0	0	0	0	0	0	0	0	0.961144	0.633671	0.496236	0.73231	0.404341	0.21919	0.574482	0.313905	0.264682	0.343793	0.343206	0.27408	0.342131	0.313633	0	0	0	0	0	0	0	0.00992359	0.0654818	0.0386399	0.0748337	0.109182	0.0522739	0.0583892	0
OTU87	0	93.45	NR_144611	Flintibacter butyricus strain BLS21 16S ribosomal RNA, partial sequence	OTU87	CCTACGGGAGGCAGCAGTGGGGAATATTGGGCAATGGGCGCAAGCCTGACCCAGCAACGCCGCGTGAAGGAAGAAGGCTTTCGGGTTGTAAACTTCTTTTAAGAGGGAAGAGCAGAAGACTGTACCTCTAGAATAAGCCACGGCTAACTACGTGCCAGCAGCCGCGGTAATACGTAGGTGGCAAGCGTTGTCCGGATTTACTGGGTGTAAAGGGCGTGCAGCCGGGAATGCAAGTCAGATGTGAAATCCATGGGCTTAACCCATGAACTGCATTTGAAACTGTATTTCTTGAGTACTGGAGAGGCAATCGGAATTCCTAGTGTAGCGGTGAAATGCGTAGATATTAGGAGGAACACCAGTGGCGAAGGCGGATTGCTGGACAGCAACTGACGGTGAGGC…	369595	k__Bacteria, p__Firmicutes, c__Clostridia, o__Clostridiales, f__Ruminococcaceae, g__, s__	778	0.026121	0.015809	0.00661748	0.0161825	0	0	0	0	0	0	0	0	0.00480054	0.0189243	0	0.00886713	0.00273988	0.00588863	0	0.0330852	0.00625078	0.0189169	0.00783085	0	0.011014	0	0	0	0	0	0	0	0.0297708	0.00935454	0.01288	0.0166297	0	0	0.0114392	0.00451304
OTU97	0	92.53	NR_118156	Oscillibacter ruminantium strain GH1 16S ribosomal RNA gene, partial sequence	OTU97	CCTACGGGAGGCAGCAGTGGGGAATATTGGGCAATGGGCGCAAGCCTGACCCAGCAACGCCGCGTGAAGGAAGAAGGCTTTCGGGTTGTAAACTTCTTTTAAGAGGGAAGAGCAGAGGACGGTACCTCTAGAATAAGCCACGGCTAACTACGTGCCAGCAGCCGCGGTAATACGTAGGTGGCAAGCGTTGTCCGGATTTACTGGGTGTAAAGGGCGTGCAGCCGGGTCTGCAAGTCAGATGTGAAATCCATGGGCTCAACCCATGAACTGCATTTGAAACTGTAGATCTTGAGTGTCGGAGGGGCAATCGGAATTCCTAGTGTAGCGGTGAAATGCGTAGATATTAGGAGGAACACCAGTGGCGAAGGCGGATTGCTGGACGATAACTGACGGTGAGGC…	363017	k__Bacteria, p__Firmicutes, c__Clostridia, o__Clostridiales, f__Ruminococcaceae, g__, s__	88	0.034828	0.0711406	0.0529398	0.0529695	0	0	0	0	0	0	0	0.00586063	0.00960108	0.00420539	0.0046644	0.00886713	0.021919	0.00918627	0.0107013	0	0	0.0135121	0.0156617	0	0.00664584	0	0	0	0	0	0	0	0.00992359	0	0.00643998	0.00554324	0.0327547	0.0522739	0.0178226	0
OTU9	0	99.77	NR_028961	Faecalibacterium prausnitzii strain ATCC 27768 16S ribosomal RNA gene, partial sequence	OTU9	CCTACGGGAGGCAGCAGTGGGGAATATTGCACAATGGGGGAAACCCTGATGCAGCGACGCCGCGTGGAGGAAGAAGGTCTTCGGATTGTAAACTCCTGTTGTTGAGGAAGATAATGACGGTACTCAACAAGGAAGTGACGGCTAACTACGTGCCAGCAGCCGCGGTAAAACGTAGGTCACAAGCGTTGTCCGGAATTACTGGGTGTAAAGGGAGCGCAGGCGGGAAGACAAGTTGGAAGTGAAATCCATGGGCTCAACCCATGAACTGCTTTCAAAACTGTTTTTCTTGAGTAGTGCAGAGGTAGGCGGAATTCCCGGTGTAGCGGTGGAATGCGTAGATATCGGGAGGAACACCAGTGGCGAAGGCGGCCTACTGGGCACCAACTGACGCTGAGGCTC…	851141	k__Bacteria, p__Firmicutes, c__Clostridia, o__Clostridiales, f__Ruminococcaceae, g__Faecalibacterium, s__prausnitzii	45	0	0	0	0	0	0	0	0	0	0	0	0	0.0144016	0.00630809	0.0139932	0	0	0.00578381	0.0107013	0.0496278	0.0187523	0.00810723	0	0	0.0145314	0	0	0	0	0	0	0	0	0.0187091	0	0.0277162	0	0	0.00773754	0
OTU101	0	96.16	NR_118156	Oscillibacter ruminantium strain GH1 16S ribosomal RNA gene, partial sequence	OTU101	CCTACGGGAGGCAGCAGTGGGGAATATTGGGCAATGGACGCAAGTCTGACCCAGCAACGCCGCGTGAAGGAAGAAGGCTTTCGGGTTGTAAACTTCTTTTGTCAGGGAAGAGTAGAAGACGGTACCTGACGAATAAGCCACGGCTAACTACGTGCCAGCAGCCGCGGTAATACGTAGGTGGCAAGCGTTGTCCGGATTTACTGGGTGTAAAGGGCGTGCAGCCGGGCCGGCAAGTCAGATGTGAAATCTGGAGGCTTAACCTCCAAACTGCATTTGAAACTGTAGGTCTTGAGTACCGGAGAGGTTATCGGAATTCCTTGTGTAGCGGTGAAATGCGTAGATATAAGGAAGAACACCAGTGGCGAAGGCGGATAACTGGACGGCAACTGACGGTGAGGC…	361931	k__Bacteria, p__Firmicutes, c__Clostridia, o__Clostridiales, f__Ruminococcaceae, g__Oscillospira, s__	5469	0.296038	0.0237135	0.135658	0.151803	0	0	0	0	0	0	0	0.990447	0.916903	1.25741	0.862913	1.1279	1.35898	1.08576	0.556467	0.297767	0.618827	0.667495	0.955364	0.66797	0.627315	0	0	4.93813	0	0	0.795562	0.955616	0.714498	0.579981	0.772798	0.368625	0.207446	0.156822	0.466695	0
OTU108	0	94.81	NR_118156	Oscillibacter ruminantium strain GH1 16S ribosomal RNA gene, partial sequence	OTU108	CCTACGGGAGGCAGCAGTGGGGAATATTGGGCAATGGGCGCAAGCCTGACCCAGCAACGCCGCGTGAAGGAAGAAGGCTTTCGGGTTGTAAACTTCTTTTAAGAGGGAAGAGCAGAAGACGGTACCTCTTGAATAAGCCACGGCTAACTACGTGCCAGCAGCCGCGGTAATACGTAGGTGGCAAGCGTTGTCCGGATTTACTGGGTGTAAAGGGCGTGCAGCCGGGTGCGCAAGTCAGATGTGAAATCTCAGGGCTCAACCCTGAAACTGCATTTGAAACTGTGCATCTTGAGTGCCGGAGAGGTAATCGGAATTCCTTGTGTAGCGGTGAAATGCGTAGATATAAGGAAGAACACCAGTGGCGAAGGCGGATTACTGGACGGTAACTGACGGTGAGGC…	348009	k__Bacteria, p__Firmicutes, c__Clostridia, o__Clostridiales, f__Ruminococcaceae, g__Oscillospira, s__	5126	0	0	0	0	0	0.0143082	0	0	0	0	0.0023847	0.943562	1.48337	0.37428	1.09147	1.2077	0.334265	0.905774	1.26632	1.6708	0.906363	0.648579	4.6202	0.195503	1.5513	0	0	0	0	0	0	0	0	0	0.0193199	0.0221729	0.873458	0	0.152492	0
OTU111	0	100	NR_043142	Flavonifractor plautii strain Prevot S1 16S ribosomal RNA gene, partial sequence	OTU111	CCTACGGGAGGCAGCAGTGGGGAATATTGGGCAATGGGCGCAAGCCTGACCCAGCAACGCCGCGTGAAGGAAGAAGGCTTTCGGGTTGTAAACTTCTTTTGTCGGGGACGAAACAAATGACGGTACCCGACGAATAAGCCACGGCTAACTACGTGCCAGCAGCCGCGGTAATACGTAGGTGGCAAGCGTTATCCGGATTTACTGGGTGTAAAGGGCGTGTAGGCGGGATTGCAAGTCAGATGTGAAAACTGGGGGCTCAACCTCCAGCCTGCATTTGAAACTGTAGTTCTTGAGTGCTGGAGAGGCAATCGGAATTCCGTGTGTAGCGGTGAAATGCGTAGATATACGGAGGAACACCAGTGGCGAAGGCGGATTGCTGGACAGTAACTGACGCTGAGG…	341820	k__Bacteria, p__Firmicutes, c__Clostridia, o__Clostridiales, f__Ruminococcaceae, g__Oscillospira, s__	11822	4.3448	4.14987	4.8837	4.45945	0.00107417	0.0286164	0	0	0	0	0.00494843	1.33036	1.34415	1.45296	3.51696	1.75215	2.35081	1.9579	6.47785	2.06782	4.0005	2.31056	2.71731	2.34604	3.32001	0.152323	0.00997805	0.0222941	0.0988631	0.105171	0.120409	0.0848397	0.764116	0.0280636	0.12236	0.130266	0.141937	0.0522739	0.206503	0
OTU112	0	97.74	NR_144611	Flintibacter butyricus strain BLS21 16S ribosomal RNA, partial sequence	OTU112	CCTACGGGAGGCAGCAGTGGGGAATATTGGGCAATGGGCGCAAGCCTGACCCAGCAACGCCGCGTGAAGGAAGAAGGCTTTCGGGTTGTAAACTTCTTTTGTCAGGGACGAAGCAAGTGACGGTACCTGACGAATAAGCCACGGCTAACTACGTGCCAGCAGCCGCGGTAATACGTAGGTGGCAAGCGTTATCCGGATTTACTGGGTGTAAAGGGCGTGTAGGCGGGAAAGCAAGTCAGATGTGAAAACTGTGGGCTCAACCCACAGCCTGCATTTGAAACTGTTTTTCTTGAGTACTGGAGAGGCAGATGGAATTCCTAGTGTAGCGGTGAAATGCGTAGATATTAGGAGGAACACCAGTGGCGAAGGCGATCTGCTGGACAGCAACTGACGCTGAGG…	341099	k__Bacteria, p__Firmicutes, c__Clostridia, o__Clostridiales, f__Ruminococcaceae, g__Oscillospira, s__	7915	0	0.150186	0.873507	0.341231	0	0	0.00137465	0	0	0	0.000229108	1.24832	0.00480054	6.87371	0	0	0.684969	1.46863	0.0321039	0	1.09389	1.53767	0.156617	0	0.470047	0	0	0	0	0	0	0	2.55036	2.02993	1.46832	0.094235	1.10274	2.71824	1.66064	0.00902609
OTU154	0	95.26	NR_118156	Oscillibacter ruminantium strain GH1 16S ribosomal RNA gene, partial sequence	OTU154	CCTACGGGAGGCAGCAGTGGGGAATATTGGGCAATGGGCGCAAGCCTGACCCAGCAACGCCGCGTGAAGGAAGAAGGCTTTCGGGTTGTAAACTTCTTTTAAGAGGGAAGAGCAGAAGACGGTACCTCTTGAATAAGCCACGGCTAACTACGTGCCAGCAGCCGCGGTAATACGTAGGTGGCAAGCGTTGTCCGGATTTACTGGGTGTAAAGGGCGTGCAGCCGGGCATGCAAGTCAGATGTGAAATCTCAGGGCTCAACCCTGAAACTGCATTTGAAACTGTATGTCTTGAGTGCCGGAGAGGTAATCGGAATTCCTTGTGTAGCGGTGAAATGCGTAGATATAAGGAAGAACACCAGTGGCGAAGGCGGATTACTGGACGGTAACTGACGGTGAGGC…	216434	k__Bacteria, p__Firmicutes, c__Clostridia, o__Clostridiales, f__Ruminococcaceae, g__Oscillospira, s__	8918	0	0	0	0	0.000537083	0	0	0	0	0	8.95138e-05	3.11786	1.46896	0.370074	2.32287	1.17224	0.44112	1.48219	3.41371	6.53433	0.862608	1.1188	0.884886	0.391007	2.20089	0	0	0	0	0	0	0	0.0198472	0	0.0450799	5.18293	0.480402	0	0.954709	0
OTU158	0	98.65	NR_025670	Pseudoflavonifractor capillosus strain ATCC 29799 16S ribosomal RNA gene, partial sequence	OTU158	CCTACGGGAGGCAGCAGTGGGGAATATTGGGCAATGGGCGCAAGCCTGACCCAGCAACGCCGCGTGAAGGAAGAAGGCTTTCGGGTTGTAAACTTCTTTTGTCAGGGACGAAACAAATGACGGTACCTGACGAATAAGCCACGGCTAACTACGTGCCAGCAGCCGCGGTAATACGTAGGTGGCAAGCGTTATCCGGATTTACTGGGTGTAAAGGGCGTGTAGGCGGGACTGCAAGTCAGGTGTGAAAACCAGGGGCTCAACCTCTGGCCTGCATTTGAAACTGTAGTTCTTGAGTGCTGGAGAGGCAATCGGAATTCCGTGTGTAGCGGTGAAATGCGTAGATATACGGAGGAACACCAGTGGCGAAGGCGGATTGCTGGACAGTAACTGACGCTGAGG…	212686	k__Bacteria, p__Firmicutes, c__Clostridia, o__Clostridiales, f__Ruminococcaceae, g__Oscillospira, s__	5028	0	0	0	0	0	0	0	0	0	0	0	0.0117213	0.883299	1.44455	0	3.83415	1.07129	1.2075	0.149818	0	1.88149	0	0	2.0202	0.675251	0	0	0	0	0	0	0	0	0	0	0.00277162	0.403974	0	0.067791	0
OTU159	0	97.51	NR_118156	Oscillibacter ruminantium strain GH1 16S ribosomal RNA gene, partial sequence	OTU159	CCTACGGGAGGCAGCAGTGGGGAATATTGGGCAATGGACGCAAGTCTGACCCAGCAACGCCGCGTGAAGGAAGAAGGCTTTCGGGTTGTAAACTTCTTTTGTCAGGGAAGAGCAGAAGACGGTACCTGACGAATAAGCCACGGCTAACTACGTGCCAGCAGCCGCGGTAATACGTAGGTGGCAAGCGTTGTCCGGATTTACTGGGTGTAAAGGGCGTGTAGCCGGGGAGACAAGTCAGATGTGAAATCTGGAGGCTCAACCTCCAAACTGCATTTGAAACTGTTTCTCTTGAGTATCGGAGAGGTAATCGGAATTCCTAGTGTAGCGGTGAAATGCGTAGATATTAGGAAGAACACCAGTGGCGAAGGCGGATTACTGGACGACAACTGACGGTGAGGC…	212330	k__Bacteria, p__Firmicutes, c__Clostridia, o__Clostridiales, f__Ruminococcaceae, g__Oscillospira, s__	1599	0	0	0.013235	0.00441165	0	0	0	0	0	0	0	0.0234425	0.460852	0.782203	0.634358	0.109952	0.964436	0.495874	0.189056	0.430108	0.112514	0.405362	0.0783085	0.260671	0.246003	0	0	0	0	0	0	0	0.476332	0.0561272	0	0.0194013	0.0327547	0.0522739	0.106148	0
OTU182	0	96.61	NR_147370	Pseudoflavonifractor phocaeensis strain Marseille-P3064 16S ribosomal RNA, partial sequence	OTU182	CCTACGGGAGGCAGCAGTGGGGAATATTGGGCAATGGGCGCAAGCCTGACCCAGCAACGCCGCGTGAAGGAAGAAGGCTTTCGGGTTGTAAACTTCTTTTAACAGGGACGAAGCAAGTGACGGTACCTGTTGAATAAGCCACGGCTAACTACGTGCCAGCAGCCGCGGTAATACGTAGGTGGCAAGCGTTATCCGGATTTACTGGGTGTAAAGGGCGTGTAGGCGGGACTGCAAGTCAGATGTGAAAACTATGGGCTCAACCCATAGCCTGCATTTGAAACTGTAGTTCTTGAGTGTCGGAGAGGCAATCGGAATTCCGTGTGTAGCGGTGAAATGCGTAGATATACGGAGGAACACCAGTGGCGAAGGCGGATTGCTGGACGATAACTGACGCTGAGG…	181084	k__Bacteria, p__Firmicutes, c__Clostridia, o__Clostridiales, f__Ruminococcaceae, g__Oscillospira, s__	1979	0.26121	0.102759	1.10181	0.488593	0	0	0.00137465	0	0	0	0.000229108	0.0293032	0.0240027	0.0378485	0.023322	0.0407888	0.0602773	0.0359237	0.670614	0.198511	0.056257	0.421576	0.0626468	0.0977517	0.251226	0.19802	0.00997805	0	0.11534	1.43734	0.154812	0.319248	0.238166	0.2058	0.0965997	0.546009	0.196528	0.0522739	0.222563	0
OTU194	0	99.55	NR_043142	Flavonifractor plautii strain Prevot S1 16S ribosomal RNA gene, partial sequence	OTU194	CCTACGGGAGGCAGCAGTGGGGAATATTGGGCAATGGGCGCAAGCCTGACCCAGCAACGCCGCGTGAAGGAAGAAGGCTTTCGGGTTGTAAACTTCTTTTGTCAGGGACGAAACAAATGACGGTACCTGACGAATAAGCCACGGCTAACTACGTGCCAGCAGCCGCGGTAATACGTAGGTGGCAAGCGTTATCCGGATTTACTGGGTGTAAAGGGCGTGTAGGCGGGATTGCAAGTCAGATGTGAAAACTGGGGGCTCAACCTCCAGCCTGCATTTGAAACTGTAGTTCTTGAGTGCTGGAGAGGCAATCGGAATTCCGTGTGTAGCGGTGAAATGCGTAGATATACGGAGGAACACCAGTGGCGAAGGCGGATTGCTGGACAGTAACTGACGCTGAGG…	163035	k__Bacteria, p__Firmicutes, c__Clostridia, o__Clostridiales, f__Ruminococcaceae, g__Oscillospira, s__	10	0	0	0	0	0	0	0	0	0	0	0	0	0	0.00420539	0	0	0.00273988	0.00115754	0	0	0.0125016	0	0	0	0.00208359	0	0	0	0	0	0	0	0	0	0	0	0	0	0	0
OTU22	0	94.57	NR_074793	Oscillibacter valericigenes strain Sjm18-20 16S ribosomal RNA gene, complete sequence	OTU22	CCTACGGGAGGCAGCAGTGGGGAATATTGGGCAATGGGCGCAAGCCTGACCCAGCAACGCCGCGTGAAGGAAGAAGGCTTTCGGGTTGTAAACTTCTTTTAAGTGGGAAGAGCAGAAGACGGTACCACTTGAATAAGCCACGGCTAACTACGTGCCAGCAGCCGCGGTAATACGTAGGTGGCAAGCGTTGTCCGGATTTACTGGGTGTAAAGGGCGTGCAGCCGGGCATGCAAGTCAGATGTGAAATCTCAGGGCTTAACCCTGAAACTGCATTTGAAACTGTATGTCTTGAGTGCCGGAGAGGTAATCGGAATTCCTTGTGTAGCGGTGAAATGCGTAGATATAAGGAAGAACACCAGTGGCGAAGGCGGATTACTGGACGGTAACTGACGGTGAGGC…	806064	k__Bacteria, p__Firmicutes, c__Clostridia, o__Clostridiales, f__Ruminococcaceae, g__Oscillospira, s__	1488	0.565956	0.213422	0.777554	0.518977	0	0	0.00137465	0	0	0	0.000229108	1.09008	0.312035	0.674965	0.494426	0.0868979	0.164393	0.470466	0.214026	0.0496278	0.0187523	0.0567506	0.219264	0	0.0930701	0	0	0	0	0	0	0	0.0297708	0.1029	0.437919	0.124723	0.109182	0.26137	0.177644	0.00451304
OTU226	0	96.15	NR_118156	Oscillibacter ruminantium strain GH1 16S ribosomal RNA gene, partial sequence	OTU226	CCTACGGGAGGCAGCAGTGGGGAATATTGGGCAATGGACGCAAGTCTGACCCAGCAACGCCGCGTGAAGGAAGAAGGCTTTCGGGTTGTAAACTTCTTTTGTCAGGGAAGAGTAGAAGACGGTACCTGACGAATAAGCCACGGCTAACTACGTGCCAGCAGCCGCGGTAATACGTAGGTGGCAAGCGTTGTCCGGATTTACTGGGTGTAAAGGGCGTGTAGCCGGGTTCGTAAGTCAGATGTGAAATCTGGAGGCTCAACCTCCAAACTGCATTTGAAACTGCGGATCTTGAGTATCGGAGAGGTCATCGGAATTCCTAGTGTAGCGGTGAAATGCGTAGATATTAGGAGGAACACCAGTGGCGAAGGCGGATGACTGGACGACAACTGACGGTGAGGC…	2781880	k__Bacteria, p__Firmicutes, c__Clostridia, o__Clostridiales, f__Ruminococcaceae, g__Oscillospira, s__	1849	0.00870701	0.0316181	0	0.0134417	0	0	0	0	0	0	0	0	0.0912102	0.349047	0	0	0	0.0733763	0.488692	0.0661704	0	1.10529	0.0313234	0	0.281912	0	0	0	0	0	0	0	0.0396944	0	0	0	0.0436729	0	0.0138945	0
OTU290	0	94.57	NR_118156	Oscillibacter ruminantium strain GH1 16S ribosomal RNA gene, partial sequence	OTU290	CCTACGGGTGGCTGCAGTGGGGAATATTGGGCAATGGGCGCAAGCCTGACCCAGCAACGCCGCGTGAAGGAAGAAGGCTTTCGGGTTGTAAACTTCTTTTAAGAGGGAAGAGAAGAAGACGGTACCTCTTGAATAAGCCACGGCTAACTACGTGCCAGCAGCCGCGGTAATACGTAGGTGGCAAGCGTTGTCCGGATTTACTGGGTGTAAAGGGCGTGCAGCCGGGCATGCAAGTCAGATGTGAAATCTCAGGGCTCAACCCTGAAACTGCATTTGAAACTGTATGTCTTGAGTGCCGGAGAGGTAATCGGAATTCCTTGTGTAGCGGTGAAATGCGTAGATATAAGGAAGAACACCAGTGGCGAAGGCGGATTACTGGACGGTAACTGACGGTGAGGC…	M00436:111:000000000-CGP8V:1:1104:13994:10372 1:N:0:TCCTGAGC+TATCCTCT/M00436:111:000000000-CGP8V:1:1104:13994:10372 2:N:0:TCCTGAGC+TATCCTCT	k__Bacteria, p__Firmicutes, c__Clostridia, o__Clostridiales, f__Ruminococcaceae, g__Oscillospira, s__	466	0	0	0	0	0	0	0	0	0	0	0	0.064467	0.0384043	0.0021027	0.149261	0.0212811	0.0109595	0.0477459	0.0677748	0.132341	0.0125016	0.0243217	0.0156617	0.016292	0.0448154	0	0	0	0	0	0	0	0	0	0	0.740022	0.0327547	0	0.128796	0
OTU298	0	93.89	NR_074793	Oscillibacter valericigenes strain Sjm18-20 16S ribosomal RNA gene, complete sequence	OTU298	CCTACGGGTGGCTGCAGTGGGGAATATTGGGCAATGGGCGCAAGCCTGACCCAGCAACGCCGCGTGAAGGAAGAAGGCTTTCGGGTTGTAAACTTCTTTTAAGAGGGAAGAATAGAAGACGGTACCTCTTGAATAAGCCACGGCTAACTACGTGCCAGCAGCCGCGGTAATACGTAGGTGGCAAGCGTTGTCCGGATTTACTGGGTGTAAAGGGCGTGCAGCCGGGTGCGCAAGTCAGATGTGAAATCTCAGGGCTCAACCCTGAAACTGCATTTGAAACTGTGCATCTTGAGTGCCGGAGAGGTAATCGGAATTCCTTGTGTAGCGGTGAAATGCGTAGATATAAGGAAGAACACCAGTGGCGAAGGCGGATTACTGGACGGTAACTGACGGTGAGGC…	M00436:111:000000000-CGP8V:1:1101:23129:12631 1:N:0:TAAGGCGA+TATCCTCT/M00436:111:000000000-CGP8V:1:1101:23129:12631 2:N:0:TAAGGCGA+TATCCTCT	k__Bacteria, p__Firmicutes, c__Clostridia, o__Clostridiales, f__Ruminococcaceae, g__Oscillospira, s__	494	0	0	0	0	0	0	0	0	0	0	0	0.158237	0.388844	0.0883132	0.0326508	0.281975	0	0.158337	0.0035671	0.0330852	0.00625078	0.00810723	0.0156617	0	0.011112	0	0	0	0	0	0	0	0	0	0	0.0221729	0	0	0.00369549	0
OTU301	0	95.71	NR_147370	Pseudoflavonifractor phocaeensis strain Marseille-P3064 16S ribosomal RNA, partial sequence	OTU301	CCTACGGGGGGCTGCAGTGGGGAATATTGGGCAATGGGCGCAAGCCTGACCCAGCAACGCCGCGTGAAGGAAGAAGGCTTTCGGGTTGTAAACTTCTTTTAACAGGGACGAAGTAAGTGACGGTACCTGTTGAATAAGCCACGGCTAACTACGTGCCAGCAGCCGCGGTAATACGTAGGTGGCAAGCGTTATCCGGATTTACTGGGTGTAAAGGGCGTGTAGGCGGGACTGCAAGTCAGATGTGAAAACTATGGGCTCAACCCATAGCCTGCATTTGAAACTGTAGTTCTTGAGTGTCGGAGAGGCAATCGGAATTCCGTGTGTAGCGGTGAAATGCGTAGATATACGGAGGAACACCAGTGGCGAAGGCGGATTGCTGGACGATAACTGACGCTGAGG…	M00436:111:000000000-CGP8V:1:1102:21425:21738 1:N:0:GCTACGCT+ACTGCATA/M00436:111:000000000-CGP8V:1:1102:21425:21738 2:N:0:GCTACGCT+ACTGCATA	k__Bacteria, p__Firmicutes, c__Clostridia, o__Clostridiales, f__Ruminococcaceae, g__Oscillospira, s__	193	0.017414	0	0.178672	0.065362	0	0	0	0	0	0	0	0	0	0.0021027	0	0	0.00547975	0.00126374	0.0820432	0	0.00625078	0.059453	0.00783085	0.016292	0.028645	0.0152323	0	0	0	0.035057	0.038703	0.014832	0	0	0	0.0194013	0	0.0522739	0.0119459	0
OTU305	0	98.87	NR_043142	Flavonifractor plautii strain Prevot S1 16S ribosomal RNA gene, partial sequence	OTU305	CCTACGGGGGGCTGCAGTGGGGAATATTGGGCAATGGGCGCAAGCCTGACCCAGCAACGCCGCGTGAAGGAAGAAGGCTTTCGGGTTGTAAACTTCTTTTGTCGGGGACGAAACAAATGACGGTACCCGACGAATAAGCCACGGCTAACTACGTGCCAGCAGCCGCGGTAATACGTAGGTGGCAAGCGTTATCCGGATTTACTGGGTGTAAAGGGCGTGTAGGCGGGATTGCAAGTCAGATGTGAAAACTGGGGGCTCAACCTACAGCCTGCATTTGAAACTGTAGTTCTTGAGTGCTGGAGAGGCAATCGGAATTCCGTGTGTAGCGGTGAAATGCGTAGATATACGGAGGAACACCAGTGGCGAAGGCGGATTGCTGGACAGTAACTGACGCTGAGG…	M00436:111:000000000-CGP8V:1:1112:18857:19318 1:N:0:TAAGGCGA+AAGGAGTA/M00436:111:000000000-CGP8V:1:1112:18857:19318 2:N:0:TAAGGCGA+AAGGAGTA	k__Bacteria, p__Firmicutes, c__Clostridia, o__Clostridiales, f__Ruminococcaceae, g__Oscillospira, s__	173	0.034828	0.0553316	0.0595573	0.0499056	0	0	0	0	0	0	0	0.0351638	0.0192022	0.0357458	0.0559728	0.0195077	0.021919	0.0312519	0.0642077	0.0330852	0.0500063	0.0405362	0.054816	0.0651678	0.0513032	0	0	0	0	0	0.00430034	0.000716723	0.00992359	0	0.01288	0	0	0	0.00380059	0
OTU314	0	95.25	NR_118156	Oscillibacter ruminantium strain GH1 16S ribosomal RNA gene, partial sequence	OTU314	CCTACGGGGGGCTGCAGTGGGGAATATTGGGCAATGGACGCAAGTCTGACCCAGCAACGCCGCGTGAAGGAAGAAGGCTTTCGGGTTGTAAACTTCTTTTGTCAGGGAAGAGCAGAAGACGGTACCTGACGAATAAGCCACGGCTAACTACGTGCCAGCAGCCGCGGTAATACGTAGGTGGCAAGCGTTGTCCGGATTTACTGGGTGTAAAGGGCGTGTAGCCGGGTTCGTAAGTCAGATGTGAAATCTGGAGGCTCAACCTCCAAACTGCATTTGAAACTGCGGATCTTGAGTATCGGAGAGGTCATCGGAATTCCTAGTGTAGCGGTGAAATGCGTAGATATTAGGAGGAACACCAGTGGCGAAGGCGGATGACTGGACGACAACTGACGGTGAGGC…	M00436:111:000000000-CGP8V:1:1102:27658:22007 1:N:0:CGAGGCTG+GTAAGGAG/M00436:111:000000000-CGP8V:1:1102:27658:22007 2:N:0:CGAGGCTG+GTAAGGAG	k__Bacteria, p__Firmicutes, c__Clostridia, o__Clostridiales, f__Ruminococcaceae, g__Oscillospira, s__	111	0	0.0237135	0	0.00790451	0	0	0	0	0	0	0	0	0	0.00630809	0	0	0	0.00105135	0	0	0	0.240515	0	0	0.0400858	0	0	0	0	0	0	0	0	0	0	0	0	0	0	0
OTU317	0	95.94	NR_147370	Pseudoflavonifractor phocaeensis strain Marseille-P3064 16S ribosomal RNA, partial sequence	OTU317	CCTACGGGGGGCAGCAGTGGGGAATATTGGGCAATGGGCGCAAGCCTGACCCAGCAACGCCGCGTGAAGGAAGAAGGCTTTCGGGTTGTAAACTTCTTTTCTCAGGGACGAAGAAAGTGACGGTACCTGAGGAATAAGCCACGGCTAACTACGTGCCAGCAGCCGCGGTAATACGTAGGTGGCAAGCGTTATCCGGATTTACTGGGTGTAAAGGGCGTGTAGGCGGGAAAGCAAGTCAGGCGTGAAAACCAGGGGCTCAACCCCTGGCCTGCGTTTGAAACTGTTTTTCTTGAGTGTCGGAGAGGTAATCGGAATTCCGTGTGTAGCGGTGAAATGCGTAGATATACGGAGGAACACCAGTGGCGAAGGCGGATTACTGGACGATAACTGACGCTGAGG…	M00436:111:000000000-CGP8V:1:1103:13639:3638 1:N:0:CTCTCTAC+ACTGCATA/M00436:111:000000000-CGP8V:1:1103:13639:3638 2:N:0:CTCTCTAC+ACTGCATA	k__Bacteria, p__Firmicutes, c__Clostridia, o__Clostridiales, f__Ruminococcaceae, g__Oscillospira, s__	623	0.00870701	0	0.258082	0.0889295	0	0	0	0	0	0	0	0	0.100811	0.216578	0.0279864	0.203944	0.0821963	0.105253	0.0820432	0.0330852	0.056257	0.0297265	0.0234926	0.0977517	0.053726	0	0	0	0	0	0	0	0.0297708	0	0.0450799	0.0194013	0.0109182	0.0522739	0.0262407	0
OTU344	0	93.67	NR_118156	Oscillibacter ruminantium strain GH1 16S ribosomal RNA gene, partial sequence	OTU344	CCTACGGGGGGCTGCAGTGGGGAATATTGGGCAATGGGCGCAAGCCTGACCCAGCAACGCCGCGTGAAGGAAGAAGGCTTTCGGGTTGTAAACTTCTTTTAAGAGGGAAGAGCAGAAGACGGTACCTCTTGAATAAGCCACGGCTAACTACGTGCCAGCAGCCGCGGTAATACGTAGTTGGCAAGCGTTGTCCGGATTTACTGGGTGTAAAGGGCGTGCAGCCGGGTGCGCAAGTCAGATGTGAAATCTCAGGGCTCAACCCTGAAACTGCATTTGAAACTGTGCATCTTGAGTGCCGGAGAGGTAATCGGAATTCCTTGTGTAGCGGTGAAATGCGTAGATATAAGGAAGAACACCAGTGGCGAAGGCGGATTACTGGACGGTAACTGACGGTGAGGC…	M00436:111:000000000-CGP8V:1:2108:23038:12427 1:N:0:TAAGGCGA+TATCCTCT/M00436:111:000000000-CGP8V:1:2108:23038:12427 2:N:0:TAAGGCGA+TATCCTCT	k__Bacteria, p__Firmicutes, c__Clostridia, o__Clostridiales, f__Ruminococcaceae, g__Oscillospira, s__	87	0	0	0	0	0	0	0	0	0	0	0	0.0175819	0.0144016	0.0021027	0.0279864	0.0266014	0.00273988	0.0152356	0.0285368	0.0165426	0.00625078	0.00810723	0.0783085	0	0.0229577	0	0	0	0	0	0	0	0	0	0	0	0.0327547	0	0.00545911	0
OTU349	0	96.84	NR_144611	Flintibacter butyricus strain BLS21 16S ribosomal RNA, partial sequence	OTU349	CCTACGGGTGGCTGCAGTGGGGAATATTGGGCAATGGGCGCAAGCCTGACCCAGCAACGCCGCGTGAAGGAAGAAGGCTTTCGGGTTGTAAACTTCTTTTGTCAGGGACGAAGCAAGTGACGGTACCTGACGAATAAGCCACGGCTAACTACGTGCCAGCAGCCGCGGTAATACGTAGGTGGCAAGCGTTATCCGGATTTACTGGGTGTAAAGGGCGTGTAGGCGGGAAAGCAAGTCAGATGTGAAAACTGTGGGCTCAACCAACAGCCTGCATTTGAAACTGTTTTTCTTGAGTACTGGAGAGGCAGATGGAATTCCTAGTGTAGCGGTGAAATGCGTAGATATTAGGAGGAACACCAGTGGCGAAGGCGATCTGCTGGACAGCAACTGACGCTGAGG…	M00436:111:000000000-CGP8V:1:1103:22049:7294 1:N:0:AGGCAGAA+TATCCTCT/M00436:111:000000000-CGP8V:1:1103:22049:7294 2:N:0:AGGCAGAA+TATCCTCT	k__Bacteria, p__Firmicutes, c__Clostridia, o__Clostridiales, f__Ruminococcaceae, g__Oscillospira, s__	97	0	0	0.013235	0.00441165	0	0	0	0	0	0	0	0.00586063	0	0.0925186	0	0	0.00547975	0.0173098	0	0	0.0250031	0.0216193	0	0	0.0077704	0	0	0	0	0	0	0	0.0198472	0.0187091	0.0193199	0.00554324	0	0	0.0105699	0
OTU351	0	96.38	NR_118156	Oscillibacter ruminantium strain GH1 16S ribosomal RNA gene, partial sequence	OTU351	CCTACGGGGGGCTGCAGTGGGGAATATTGGGCAATGGACGCAAGTCTGACCCAGCAACGCCGCGTGAAGGAAGAAGGCTTTCGGGTTGTAAACTTCTTTTGTCAGGGAAGAGCAGAAGACGGTACCTGACGAATAAGCCACGGCTAACTACGTGCCAGCAGCCGCGGTAATACGTAGGTGGCAAGCGTTGTCCGGATTTACTGGGTGTAAAGGGCGTGTAGCCGGGGAGACAAGTCAGATGTGAAATCTGGAGGCTCAACCTACAAACTGCATTTGAAACTGTTTCTCTTGAGTATCGGAGAGGTAATCGGAATTCCTAGTGTAGCGGTGAAATGCGTAGATATTAGGAAGAACACCAGTGGCGAAGGCGGATTACTGGACGACAACTGACGGTGAGGC…	M00436:111:000000000-CGP8V:1:1109:10675:8121 1:N:0:CGTACTAG+TATCCTCT/M00436:111:000000000-CGP8V:1:1109:10675:8121 2:N:0:CGTACTAG+TATCCTCT	k__Bacteria, p__Firmicutes, c__Clostridia, o__Clostridiales, f__Ruminococcaceae, g__Oscillospira, s__	35	0	0	0	0	0	0	0	0	0	0	0	0	0.0192022	0.0126162	0.0139932	0.00177343	0.0191791	0.0111273	0.0035671	0	0	0.0135121	0	0.016292	0.00556185	0	0	0	0	0	0	0	0.0297708	0	0	0	0	0	0.00496179	0
OTU355	0	98.87	NR_043142	Flavonifractor plautii strain Prevot S1 16S ribosomal RNA gene, partial sequence	OTU355	CCTACGGGTGGCTGCAGTGGGGAATATTGGGCAATGGGCGCAAGCCTGACCCAGCAACGCCGCGTGAAGGAAGAAGGCTTTCGGGTTGTAAACTTCTTTTGTCGGGGACGAAACAAATGACGGTACCCGACGAATAAGCCACGGCTAACTACGTGCCAGCAGCCGCGGTAATACGTAGGTGGCAAGCGTTATCCGGATTTACTGGGTGTAAAGGGCGTGTAGGCGGGATTGCAAGTCAGATGTGAAAACTGGGGGCTCAACCACCAGCCTGCATTTGAAACTGTAGTTCTTGAGTGCTGGAGAGGCAATCGGAATTCCGTGTGTAGCGGTGAAATGCGTAGATATACGGAGGAACACCAGTGGCGAAGGCGGATTGCTGGACAGTAACTGACGCTGAGG…	M00436:111:000000000-CGP8V:1:1101:5505:15203 1:N:0:TAAGGCGA+AAGGAGTA/M00436:111:000000000-CGP8V:1:1101:5505:15203 2:N:0:TAAGGCGA+AAGGAGTA	k__Bacteria, p__Firmicutes, c__Clostridia, o__Clostridiales, f__Ruminococcaceae, g__Oscillospira, s__	96	0.0609491	0.015809	0.0297786	0.0355122	0	0	0	0	0	0	0	0.0175819	0.0144016	0.00841078	0.0513084	0.012414	0.0136994	0.019636	0.0713419	0	0.0187523	0.0243217	0.0234926	0.0488759	0.0311307	0	0	0	0	0	0	0	0	0	0	0.00277162	0	0	0.000461936	0
OTU357	0	96.84	NR_147370	Pseudoflavonifractor phocaeensis strain Marseille-P3064 16S ribosomal RNA, partial sequence	OTU357	CCTACGGGAGGCTGCAGTGGGGAATATTGGGCAATGGGCGCAAGCCTGACCCAGCAACGCCGCGTGAAGGAAGAAGGCTTTCGGGTTGTAAACTTCTTTTATCAGGGACGAAGACAATGACGGTACCTGATGAATAAGCCACGGCTAACTACGTGCCAGCAGCCGCGGTAATACGTAGGTGGCAAGCGTTATCCGGATTTACTGGGTGTAAAGGGCGTGTAGGCGGGACTGCAAGTCAGATGTGAAAACTATGGGCTCAACCCATAGCCTGCATTTGAAACTGTAGTTCTTGAGTGTCGGAGAGGCAATCGGAATTCCGTGTGTAGCGGTGAAATGCGTAGATATACGGAGGAACACCAGTGGCGAAGGCGGATTGCTGGACGATAACTGACGCTGAGG…	M00436:111:000000000-CGP8V:1:1104:12603:2922 1:N:0:TCCTGAGC+TTTCCTCT/M00436:111:000000000-CGP8V:1:1104:12603:2922 2:N:0:TCCTGAGC+TTTCCTCT	k__Bacteria, p__Firmicutes, c__Clostridia, o__Clostridiales, f__Ruminococcaceae, g__Oscillospira, s__	14	0	0	0	0	0	0	0	0	0	0	0	0	0	0	0.0046644	0	0	0.000777399	0.0035671	0	0	0.00270241	0.00783085	0	0.00235006	0	0	0	0	0	0	0	0	0.0187091	0	0.0138581	0	0	0.00542786	0
OTU358	0	93.67	NR_118156	Oscillibacter ruminantium strain GH1 16S ribosomal RNA gene, partial sequence	OTU358	CCTACGGGGGGCTGCAGTGGGGAATATTGGGCAATGGACGCAAGTCTGACCCAGCAACGCCGCGTGAAGGAAGAAGGCTTTCGGGTTGTAAACTTCTTTTGTCAGGGAACAGTAGAAGAGGGTACCTGACGAATAAGCCACGGCTAACTACGTGCCAGCAGCCGCGGTAATACGTAGGTGGCAAGCGTTGTCCGGATTTACTGGGTGTAAAGGGCGTGTAGCCGGAGAGACAAGTCAGATGTGAAATCCGCGGGCTCAACTCGCGAACTGCATTTGAAACTGTTTCCCTTGAGTATCGGAGAGGTAACCGGAATTCCTAGTGTAGCGGTGAAATGCGTAGATATTAGGAAGAACACCAGTGGCGAAGGCGGGTTACTGGACGACAACTGACGGTGAGGC…	M00436:111:000000000-CGP8V:1:1104:14798:21475 1:N:0:GCTACGCT+GTAAGGAG/M00436:111:000000000-CGP8V:1:1104:14798:21475 2:N:0:GCTACGCT+GTAAGGAG	k__Bacteria, p__Firmicutes, c__Clostridia, o__Clostridiales, f__Ruminococcaceae, g__Oscillospira, s__	58	0	0	0	0	0	0	0	0	0	0	0	0	0	0.0021027	0	0.00177343	0	0.00064602	0.0214026	0	0.0312539	0.00540482	0	0.016292	0.0123922	0	0	0	0	0	0	0	0	0	0.01288	0	0	0	0.00214666	0
OTU361	0	98.87	NR_043142	Flavonifractor plautii strain Prevot S1 16S ribosomal RNA gene, partial sequence	OTU361	CCTACGGGAGGCTGCAGTGGGGAATATTGGGCAATGGGCGCAAGCCTGACCCAGCAACGCCGCGTGAAGGAAGAAGGCTTTCGGGTTGTAAACTTCTTTTGTCGGGGACGAAACAAATGACGGTACCTGACGAATAAGCCATGGCTAACTACGTGCCAGCAGCCGCGGTAATACGTAGGTGGCAAGCGTTATCCGGATTTACTGGGTGTAAAGGGCGTGTAGGCGGGATTGCAAGTCAGATGTGAAAACTGGGGGCTCAACCTCCAGCCTGCATTTGAAACTGTAGTTCTTGAGTGCTGGAGAGGCAATCGGAATTCCGTGTGTAGCGGTGAAATGCGTAGATATACGGAGGAACACCAGTGGCGAAGGCGGATTGCTGGACAGTAACTGACGCTGAGG…	M00436:111:000000000-CGP8V:1:1101:22377:21566 1:N:0:TAAGGCGA+AAGGAGTA/M00436:111:000000000-CGP8V:1:1101:22377:21566 2:N:0:TAAGGCGA+AAGGAGTA	k__Bacteria, p__Firmicutes, c__Clostridia, o__Clostridiales, f__Ruminococcaceae, g__Oscillospira, s__	24	0	0	0	0	0	0	0	0	0	0	0	0	0	0	0	0	0	0	0	0	0	0	0	0	0	0	0	0	0	0	0	0	0	0	0	0	0	0	0	0
OTU375	0	96.84	NR_144611	Flintibacter butyricus strain BLS21 16S ribosomal RNA, partial sequence	OTU375	CCTACGGGGGGCTGCAGTGGGGAATATTGGGCAATGGGCGCAAGCCTGACCCAGCAACGCCGCGTGAAGGAAGAAGGCTTTCGGGTTGTAAACTTCTTTTGTCAGGGACGAAGCAAGTGACGGTACCTGACGAATAAGCCACGGCTAACTACGTGCCAGCAGCCGCGGTAATACGTAGGTGGCAAGCGTTATCCGGATTTACTGGGTGTAAAGGGCGTGTAGGCGGGAAAGCAAGTCAGATGTGAAAACTGTGGGCTCAACCCACAGCCTGCATTTGAAACTGTTTTTCTTGAGTACTGGAGAGGCAGAAGGAATTCCTAGTGTAGCGGTGAAATGCGTAGATATTAGGAGGAACACCAGTGGCGAAGGCGATCTGCTGGACAGCAACTGACGCTGAGG…	M00436:111:000000000-CGP8V:1:2104:10847:22934 1:N:0:AGGCAGAA+TATCCTCT/M00436:111:000000000-CGP8V:1:2104:10847:22934 2:N:0:AGGCAGAA+TATCCTCT	k__Bacteria, p__Firmicutes, c__Clostridia, o__Clostridiales, f__Ruminococcaceae, g__Oscillospira, s__	33	0	0	0.00330874	0.00110291	0	0	0	0	0	0	0	0	0	0.0336431	0	0	0.00547975	0.00652048	0	0	0.00625078	0.0189169	0	0	0.00419461	0	0	0	0	0	0	0	0.0198472	0.00935454	0	0	0	0	0.00486695	0
OTU377	0	97.52	NR_025670	Pseudoflavonifractor capillosus strain ATCC 29799 16S ribosomal RNA gene, partial sequence	OTU377	CCTACGGGTGGCTGCAGTGGGGAATATTGGGCAATGGGCGCAAGCCTGACCCAGCAACGCCGCGTGAAGGAAGAAGGCTTTCGGGTTGTAAACTTCTTTTGTCAGGGACGAAACAAATGACGGTACCTGACGAATAAGCCACGGCTAACTACGTGCCAGCAGCCGCGGTAATACGTAGTTGGCAAGCGTTATCCGGATTTACTGGGTGTAAAGGGCGTGTAGGCGGGACTGCAAGTCAGGTGTGAAAACCAGGGGCTCAACCTCTGGCCTGCATTTGAAACTGTAGTTCTTGAGTGCTGGAGAGGCAATCGGAATTCCGTGTGTAGCGGTGAAATGCGTAGATATACGGAGGAACACCAGTGGCGAAGGCGGATTGCTGGACAGTAACTGACGCTGAGG…	M00436:111:000000000-CGP8V:1:2110:8727:8140 1:N:0:CGTACTAG+TATCCTCT/M00436:111:000000000-CGP8V:1:2110:8727:8140 2:N:0:CGTACTAG+TATCCTCT	k__Bacteria, p__Firmicutes, c__Clostridia, o__Clostridiales, f__Ruminococcaceae, g__Oscillospira, s__	12	0	0	0	0	0	0	0	0	0	0	0	0	0.00480054	0.00420539	0	0.0106406	0.00273988	0.00373106	0	0	0.00625078	0	0	0	0.0010418	0	0	0	0	0	0	0	0	0	0	0	0	0	0	0
OTU387	0	94.12	NR_118156	Oscillibacter ruminantium strain GH1 16S ribosomal RNA gene, partial sequence	OTU387	CCTACGGGGGGCTGCAGTGGGGAATATTGGGCAATGGGCGCAAGCCTGACCCAGCAACGCCGCGTGAAGGAAGAAGGCTTTCGGGTTGTAAACTTCTTTTAAGAGGGAAGAGCAGAAGACGGTACCTCTTGAATAAGCCACGGCTAACTACGTGCCAGCAGCCGCGGTAATACGTAGTTGGCAAGCGTTGTCCGGATTTACTGGGTGTAAAGGGCGTGCAGCCGGGCATGCAAGTCAGATGTGAAATCTCAGGGCTCAACCCTGAAACTGCATTTGAAACTGTATGTCTTGAGTGCCGGAGAGGTAATCGGAATTCCTTGTGTAGCGGTGAAATGCGTAGATATAAGGAAGAACACCAGTGGCGAAGGCGGATTACTGGACGGTAACTGACGGTGAGGC…	M00436:111:000000000-CGP8V:1:2102:19848:17908 1:N:0:GGACTCCT+TATCCTCT/M00436:111:000000000-CGP8V:1:2102:19848:17908 2:N:0:GGACTCCT+TATCCTCT	k__Bacteria, p__Firmicutes, c__Clostridia, o__Clostridiales, f__Ruminococcaceae, g__Oscillospira, s__	41	0	0	0	0	0	0	0	0	0	0	0	0	0.00480054	0	0.0139932	0.00532028	0	0.004019	0.0142684	0.0165426	0	0.0108096	0.00783085	0	0.00824191	0	0	0	0	0	0	0	0	0	0	0.0304878	0	0	0.0050813	0
OTU396	0	96.61	NR_074793	Oscillibacter valericigenes strain Sjm18-20 16S ribosomal RNA gene, complete sequence	OTU396	CCTACGGGAGGCTGCAGTGGGGAATATTGGGCAATGGACGCAAGTCTGACCCAGCAACGCCGCGTGAAGGAAGAAGGCTTTCGGGTTGTAAACTTCTTTTAAGGGGGAAGAGCAGAAGACGGTACCCCTTGAATAAGCCACGGCTAACTACGTGCCAGCAGCCGCGGTAATACGTAGGTGGCAAGCGTTGTCCGGATTTACTGGGTGTAAAGGGCGTGTAGCCGGGTGTGCAAGTCAGATGTGAAATCTGGAGGCTCAACCTCCAAACTGCATTTGAAACTGTGCATCTTGAGTATCGGAGAGGTCATCGGAATTCCTTGTGTAGCGGTGAAATGCGTAGATATAAGGAAGAACACCAGTGGCGAAGGCGGATGACTGGACGACAACTGACGGTGAGGC…	M00436:111:000000000-CGP8V:1:1104:26576:9382 1:N:0:CAGAGAGG+ACTGCATA/M00436:111:000000000-CGP8V:1:1104:26576:9382 2:N:0:CAGAGAGG+ACTGCATA	k__Bacteria, p__Firmicutes, c__Clostridia, o__Clostridiales, f__Ruminococcaceae, g__Oscillospira, s__	10	0	0.015809	0	0.00526968	0	0	0	0	0	0	0	0	0	0	0	0	0	0	0	0	0	0	0	0	0	0	0	0	0	0	0	0	0	0	0.01288	0	0	0	0.00214666	0
OTU41	0	94.8	NR_074793	Oscillibacter valericigenes strain Sjm18-20 16S ribosomal RNA gene, complete sequence	OTU41	CCTACGGGAGGCAGCAGTGGGGAATATTGGGCAATGGGCGCAAGCCTGACCCAGCAACGCCGCGTGAAGGAAGAAGGCTTTCGGGTTGTAAACTTCTTTTAAGTGGGAAGAGTAGAAGACGGTACCACTTGAATAAGCCACGGCTAACTACGTGCCAGCAGCCGCGGTAATACGTAGGTGGCAAGCGTTGTCCGGATTTACTGGGTGTAAAGGGCGTGCAGCCGGGCATGCAAGTCAGATGTGAAATCTCAGGGCTTAACCCTGAAACTGCATTTGAAACTGTATGTCTTGAGTGCCGGAGAGGTAATCGGAATTCCTTGTGTAGCGGTGAAATGCGTAGATATAAGGAAGAACACCAGTGGCGAAGGCGGATTACTGGACGGTAACTGACGGTGAGGC…	589640	k__Bacteria, p__Firmicutes, c__Clostridia, o__Clostridiales, f__Ruminococcaceae, g__Oscillospira, s__	8912	2.07227	0.474271	2.71978	1.75544	0	0	0	0	0	0	0	1.23073	1.37775	0.7801	0.797612	1.50919	0.67401	1.06157	0.378112	0.727874	1.28141	3.23479	0.156617	2.85109	1.43832	0	0	0	0	0	0	0	4.18775	5.42563	2.47295	1.57428	1.3211	1.4114	2.73219	0
OTU56	0	94.8	NR_118156	Oscillibacter ruminantium strain GH1 16S ribosomal RNA gene, partial sequence	OTU56	CCTACGGGAGGCAGCAGTGGGGAATATTGGGCAATGGACGCAAGTCTGACCCAGCAACGCCGCGTGAAGGAAGAAGGCTTTCGGGTTGTAAACTTCTTTTGTCAGGGAACAGTAGAAGAGGGTACCTGACGAATAAGCCACGGCTAACTACGTGCCAGCAGCCGCGGTAATACGTAGGTGGCAAGCGTTGTCCGGATTTACTGGGTGTAAAGGGCGTGTAGCCGGAGAGACAAGTCAGATGTGAAATCCGCGGGCTCAACCCGCGAACTGCATTTGAAACTGTTTCCCTTGAGTATCGGAGAGGTAACCGGAATTCCTAGTGTAGCGGTGAAATGCGTAGATATTAGGAAGAACACCAGTGGCGAAGGCGGGTTACTGGACGACAACTGACGGTGAGGC…	579120	k__Bacteria, p__Firmicutes, c__Clostridia, o__Clostridiales, f__Ruminococcaceae, g__Oscillospira, s__	5068	0	0	0	0	0	0	0	0	0	0	0	0	0.148817	0.18714	0	0.340498	0	0.112742	1.88699	0.132341	2.7941	2.16733	1.19029	3.2421	1.90219	0	0	0	0	0	0	0	0.585492	1.6464	1.39748	0.789911	1.56131	4.8092	1.7983	0
OTU72	0	97.52	NR_144611	Flintibacter butyricus strain BLS21 16S ribosomal RNA, partial sequence	OTU72	CCTACGGGAGGCAGCAGTGGGGAATATTGGGCAATGGGCGCAAGCCTGACCCAGCAACGCCGCGTGAAGGAAGAAGGCTTTCGGGTTGTAAACTTCTTTTCTCAGGGACGAAGCAAGTGACGGTACCTGAGGAATAAGCCACGGCTAACTACGTGCCAGCAGCCGCGGTAATACGTAGGTGGCAAGCGTTATCCGGATTTACTGGGTGTAAAGGGCGTGTAGGCGGGATCGCAAGTCAGATGTGAAAACTGGAGGCTCAACCTCCAGCCTGCATTTGAAACTGTGGTTCTTGAGTACTGGAGAGGCAGACGGAATTCCTAGTGTAGCGGTGAAATGCGTAGATATTAGGAGGAACACCAGTGGCGAAGGCGGTCTGCTGGACAGCAACTGACGCTGAGG…	552372	k__Bacteria, p__Firmicutes, c__Clostridia, o__Clostridiales, f__Ruminococcaceae, g__Oscillospira, s__	1636	0	0	0	0	0	0	0	0	0	0	0	0.0234425	0.0144016	0.0294377	0.125939	0.138327	0.120555	0.0753504	1.56952	0.727874	0.662583	0.772889	0.524667	0.211795	0.744889	5.05712	0	0	0	0	0	0.842854	0.565645	0.0467727	0.0515198	0.0277162	0.174692	0.0522739	0.153103	0
OTU91	0	100	NR_118554	Intestinimonas butyriciproducens strain SRB-521-5-I 16S ribosomal RNA gene, partial sequence	OTU91	CCTACGGGAGGCAGCAGTGGGGAATATTGGGCAATGGGCGAAAGCCTGACCCAGCAACGCCGCGTGAAGGAAGAAGGCCCTCGGGTTGTAAACTTCTTTTGTCAGGGACGAAGCAAGTGACGGTACCTGACGAATAAGCCACGGCTAACTACGTGCCAGCAGCCGCGGTAATACGTAGGTGGCAAGCGTTATCCGGATTTACTGGGTGTAAAGGGCGTGTAGGCGGGAGTGCAAGTCAGATGTGAAAACTATGGGCTCAACCCATAGCCTGCATTTGAAACTGTACTTCTTGAGTGATGGAGAGGCAGGCGGAATTCCCTGTGTAGCGGTGAAATGCGTAGATATAGGGAGGAACACCAGTGGCGAAGGCGGCCTGCTGGACATTAACTGACGCTGAGG…	367176	k__Bacteria, p__Firmicutes, c__Clostridia, o__Clostridiales, f__Ruminococcaceae, g__Oscillospira, s__	8415	2.80366	3.65189	2.96132	3.13895	0	0	0	0	0	0.0101133	0.00168554	0.310614	0.225625	0.353253	0.457111	0.68809	0.753466	0.464693	1.57666	0.926385	0.987623	0.991785	0.877056	0.961225	1.05346	1.14242	3.79166	0.423587	0.461361	0.35057	0.399931	1.09492	0.63511	0.187091	0.257599	0.185698	0.251119	0.26137	0.296331	0
OTU221	0	98.86	NR_118675	[Eubacterium] siraeum strain ATCC 29066 16S ribosomal RNA gene, partial sequence	OTU221	CCTACGGGAGGCAGCAGTGGGGGATATTGGACAATGGGGGCAACCCTGATCCAGCGACGCCGCGTGAGGGAAGAAGGTTTTCGGATTGTAAACCTCTGTTGACGGAGAAAAAAATGATGGTATCCGTTTAGAAAGCCACGGCTAACTACGTGCCAGCAGCCGCGGTAATACGTAGGTGGCAAGCGTTGTCCGGAATTACTGGGTGTAAAGGGAGTGTAGGCGGGATGTCAAGTCAGAAGTGAAAATTACGGGCTCAACTCGTAACCTGCTTTTGAAACTGACATTCTTGAGTGAAGTAGAGGCAAGCGGAATTCCTAGTGTAGCGGTGAAATGCGTAGATATTAGGAGGAACACCAGTGGCGAAGGCGGCTTGCTGGGCTTTTACTGACGCTGAGGCTC…	2560266	k__Bacteria, p__Firmicutes, c__Clostridia, o__Clostridiales, f__Ruminococcaceae, g__Ruminococcus, s__	847	0	0	0	0	0	0	0	0	0	0	0	0.334056	0.235226	0.107237	0.0606372	0.274881	0.101375	0.185569	0.0820432	0.314309	0.312539	0.281051	0.203602	0.146628	0.223362	0	0	0	0	0	0.00430034	0.000716723	0.0595415	0.0280636	0.354199	0.149667	0.174692	0	0.127694	0
OTU404	1.63e-180	91.67	NR_025930	Ruminococcus bromii strain ATCC 27255 16S ribosomal RNA gene, partial sequence	OTU404	CCTACGGGTGGCTGCAGTGGGGGATATTGCGCAATGGGGGAAACCCTGACGCAGCAACGCCGCGTGAAGGAAGAAGGTCTTCGGATTGTAAACTTCTTTTGTCAGGGACGAAGAAAGTGACGGTACCTGACGAATAAGCTCCGGCTAACTACGTGCCAGCAGCCGCGGTAATACGTAGGGTGCGAGCGTTGTCCGGATTTACTGGGTGTAAAGGGTGCGTAGGCGGCCGAGCAAGTCAGTTGTGAAAACTATGGGCTTAACCCATAACGTGCAATTGAAACTGTCCGGCTTGAGTGAAGTAGAGGTAGGCGGAATTCCCGGTGTAGCGGTGAAATGCGTAGAGATCGGGAGGAACACCAGTGGCGAAGGCGGCCTACTGGGCTTTAACTGACGCTGAGG…	M00436:111:000000000-CGP8V:1:1113:20975:22768 1:N:0:TAAGGCGA+TAGATCGC/M00436:111:000000000-CGP8V:1:1113:20975:22768 2:N:0:TAAGGCGA+TAGATCGC	k__Bacteria, p__Firmicutes, c__Clostridia, o__Clostridiales, f__Ruminococcaceae, g__Ruminococcus, s__	10	0	0	0	0	0	0	0	0	0	0	0	0	0	0	0	0	0	0	0	0	0	0	0	0	0	0	0	0	0	0	0	0	0	0	0	0	0	0	0	0
OTU60	0	99.09	NR_118675	[Eubacterium] siraeum strain ATCC 29066 16S ribosomal RNA gene, partial sequence	OTU60	CCTACGGGAGGCAGCAGTGGGGGATATTGGACAATGGGGGCAACCCTGATCCAGCGACGCCGCGTGAGGGAAGAAGGTTTTCGGATTGTAAACCTCTGTTGACGGAGAAAAAAATGATGGTATCCGTTTAGAAAGCCACGGCTAACTACGTGCCAGCAGCCGCGGTAATACGTAGGTGGCAAGCGTTGTCCGGAATTACTGGGTGTAAAGGGAGTGTAGGCGGGATATCAAGTCAGAAGTGAAAATTACGGGCTCAACTCGTAACCTGCTTTTGAAACTGACATTCTTGAGTGAAGTAGAGGCAAGCGGAATTCCTAGTGTAGCGGTGAAATGCGTAGATATTAGGAGGAACACCAGTGGCGAAGGCGGCTTGCTGGGCTTTTACTGACGCTGAGGCTC…	574965	k__Bacteria, p__Firmicutes, c__Clostridia, o__Clostridiales, f__Ruminococcaceae, g__Ruminococcus, s__	1006	0	0	0	0	0	0	0	0	0	0	0	0.287171	0.244827	0.153497	0.0979523	0.237639	0.109595	0.188447	0.121281	0.281224	0.200025	0.286456	0.242756	0.179211	0.218492	0	0	0	0	0	0	0	0.0992359	0.346118	0.450799	0.249446	0.37122	0.627287	0.357351	0
OTU85	0	92.81	NR_025930	Ruminococcus bromii strain ATCC 27255 16S ribosomal RNA gene, partial sequence	OTU85	CCTACGGGAGGCAGCAGTGGGGGATATTGCGCAATGGGGGAAACCCTGACGCAGCAACGCCGCGTGAAGGAAGAAGGTCTTCGGATTGTAAACTTCTTTTGTCAGGGACGAAGAAAGTGACGGTACCTGACGAATAAGCTCCGGCTAACTACGTGCCAGCAGCCGCGGTAATACGTAGGGAGCGAGCGTTGTCCGGATTTACTGGGTGTAAAGGGTGCGTAGGCGGCCGAGCAAGTCAGTTGTGAAAACTATGGGCTTAACCCATAACGTGCAATTGAAACTGTCCGGCTTGAGTGAAGTAGAGGTAGGCGGAATTCCCGGTGTAGCGGTGAAATGCGTAGAGATCGGGAGGAACACCAGTGGCGAAGGCGGCCTACTGGGCTTTAACTGACGCTGAGG…	370112	k__Bacteria, p__Firmicutes, c__Clostridia, o__Clostridiales, f__Ruminococcaceae, g__Ruminococcus, s__	2260	0	0	0	0	0	0	0	0	0	0	0	0	0	0	0	0	0	0	0	0.0165426	0	0.00810723	0	0	0.0041083	0	0	0	0	0	0	0	0	0	0	0	0	0	0	0
OTU174	0	100	NR_041894	Acidaminococcus intestini strain ADV 255.99 16S ribosomal RNA gene, partial sequence	OTU174	CCTACGGGAGGCAGCAGTGGGGAATCTTCCGCAATGGACGAAAGTCTGACGGAGCAACGCCGCGTGAGTGATGAAGGTCTTCGGATTGTAAAACTCTGTTGTTAGGGACGAAAGCACCGTGTTCGAACAGGTCATGGTGTTGACGGTACCTAACGAGGAAGCCACGGCTAACTACGTGCCAGCAGCCGCGGTAATACGTAGGTGGCAAGCGTTGTCCGGAATTATTGGGCGTAAAGAGCATGTAGGCGGGCTTTTAAGTCTGACGTGAAAATGCGGGGCTTAACCCCGTATGGCGTTGGATACTGGAAGTCTTGAGTGCAGGAGAGGAAAGGGGAATTCCCAGTGTAGCGGTGAAATGCGTAGATATTGGGAGGAACACCAGTGGCGAAGGCGCCTTTC…	185659	k__Bacteria, p__Firmicutes, c__Clostridia, o__Clostridiales, f__Veillonellaceae, g__Acidaminococcus, s__	32220	0	0	0.158819	0.0529398	0.00107417	0.0143082	0.0357408	0.00456215	0.00861846	0.0101133	0.0124028	0.0293032	0.18242	0.00630809	0.0186576	0.0319217	0.00273988	0.0452251	0.210459	0.181969	0.106263	0.670198	0.148786	0.0814598	0.233189	0	0	0	0	1.29711	0	0.216185	0.0694651	0.0467727	0.0772798	0.0554324	0.0764276	0.104548	0.0716542	0
OTU275	0	98.92	NR_041894	Acidaminococcus intestini strain ADV 255.99 16S ribosomal RNA gene, partial sequence	OTU275	CCTACGGGGGGCTGCAGTGGGGAATCTTCCGCAATGGACGAAAGTCTGACGGAGCAACGCCGCGTGAGTGATGAAGGTCTTCGGATTGTAAAACTCTGTTGTTAGGGACGAAAGCACCGTGTTCGAACAGGTCATGGTGTTGACGGTACCTAACGAGGAAGCCACGGCTAACTACGTGCCAGCAGCCGCGGTAATACGTAGGTGGCAAGCGTTGTCCGGAATTATTGGGCGTAAAGAGCATGTAGGCGGGCTTTTAAGTCTGACGTGAAAATGCGGGGCTTAACCACGTATGGCGTTGGATACTGGAAGTCTTGAGTGCAGGAGAGGAAAGGGGAATTCCCAGTGTAGCGGTGAAATGCGTAGATATTGGGAGGAACACCAGTGGCGAAGGCGCCTTTC…	M00436:111:000000000-CGP8V:1:1109:7419:18507 1:N:0:CGAGGCTG+GTAAGGAG/M00436:111:000000000-CGP8V:1:1109:7419:18507 2:N:0:CGAGGCTG+GTAAGGAG	k__Bacteria, p__Firmicutes, c__Clostridia, o__Clostridiales, f__Veillonellaceae, g__Acidaminococcus, s__	1989	0	0	0.013235	0.00441165	0	0	0.00137465	0	0.00861846	0.0101133	0.00335106	0	0.0240027	0	0.0046644	0	0	0.00477785	0.0035671	0	0.00625078	0.0351313	0.0156617	0	0.0101018	0	0	0	0	0.0701139	0	0.0116857	0	0	0	0.00831486	0	0	0.00138581	0
OTU303	0	98.92	NR_041894	Acidaminococcus intestini strain ADV 255.99 16S ribosomal RNA gene, partial sequence	OTU303	CCTACGGGTGGCTGCAGTGGGGAATCTTCCGCAATGGACGAAAGTCTGACGGAGCAACGCCGCGTGAGTGATGAAGGTCTTCGGATTGTAAAACTCTGTTGTTAGGGACGAAAGCACCGTGTTCGAACAGGTCATGGTGTTGACGGTACCTAACGAGGAAGCCACGGCTAACTACGTGCCAGCAGCCGCGGTAATACGTAGGTGGCAAGCGTTGTCCGGAATTATTGGGCGTAAAGAGCATGTAGGCGGGCTTTTAAGTCTGACGTGAAAATGCGGGGCTTAACACCGTATGGCGTTGGATACTGGAAGTCTTGAGTGCAGGAGAGGAAAGGGGAATTCCCAGTGTAGCGGTGAAATGCGTAGATATTGGGAGGAACACCAGTGGCGAAGGCGCCTTTC…	M00436:111:000000000-CGP8V:1:2108:6081:12179 1:N:0:GCTACGCT+CTCTCTAT/M00436:111:000000000-CGP8V:1:2108:6081:12179 2:N:0:GCTACGCT+CTCTCTAT	k__Bacteria, p__Firmicutes, c__Clostridia, o__Clostridiales, f__Veillonellaceae, g__Acidaminococcus, s__	495	0	0	0.00330874	0.00110291	0	0	0.00412394	0	0	0	0.000687323	0	0	0	0	0	0	0	0.0035671	0	0.00625078	0.00540482	0	0	0.00253712	0	0	0	0	0.0175285	0	0.00292141	0	0	0	0.00277162	0	0	0.000461936	0
OTU408	0	98.92	NR_041894	Acidaminococcus intestini strain ADV 255.99 16S ribosomal RNA gene, partial sequence	OTU408	CCTACGGGGGGCAGCAGTGGGGAATCTTCCGCAATGGACGAAAGTCTGACGGAGCAACGCCGCGTGAGTGATGAAGGTCTTCGGATTGTAAAACTCTGTTGTTAGGGACGAAAGCACCGTGTTCGAACAGGTCATGGTGTTGACGGTACCTAACGTGGAAGCCACGGCTAACTACGTGCCAGCAGCCGCGGTTATACGTAGGTGGCAAGCGTTGTCCGGAATTATTGGGCGTAAAGAGCATGTAGGCGGGCTTTTAAGTCTGACGTGAAAATGCGGGGCTTAACCCCGTATGGCGTTGGATACTGGAAGTCTTGAGTGCAGGAGAGGAAAGGGGAATTCCCAGTGTAGCGGTGAAATGCGTAGATATTGGGAGGAACACCAGTGGCGAAGGCGCCTTTC…	M00436:111:000000000-CGP8V:1:2104:15366:13613 1:N:0:CAGAGAGG+TAGATCGC/M00436:111:000000000-CGP8V:1:2104:15366:13613 2:N:0:CAGAGAGG+TAGATCGC	k__Bacteria, p__Firmicutes, c__Clostridia, o__Clostridiales, f__Veillonellaceae, g__Acidaminococcus, s__	20	0	0	0	0	0	0	0	0	0	0	0	0	0	0	0	0	0	0	0	0	0	0	0	0	0	0	0	0	0	0	0	0	0	0	0	0	0	0	0	0
OTU120	0	98.5	NR_041590	Megamonas funiformis strain YIT 11815 16S ribosomal RNA gene, partial sequence	OTU120	CCTACGGGAGGCAGCAGTGGGGAATCTTCCGCAATGGGCGAAAGCCTGACGGAGCAACGCCGCGTGAACGATGAAGGTCTTAGGATCGTAAAGTTCTGTTGTTAGGGACGAAGGGTAAGAATCATAATAAGGTTTTTATTTGACGGTACCTAACGAGGAAGCCACGGCTAACTACGTGCCAGCAGCCGCGGTAATACGTAGGCGGCAAGCGTTGTCCGGAATTATTGGGCGTAAAGGGAGCGCAGGCGGGAAACTAAGCGGATCTTAAAAGTGCGGGGCTCAACCCCGTGATGGGGTCCGAACTGGTTTTCTTGAGTGCAGGAGAGGAAAGCGGAATTCCCAGTGTAGCGGTGAAATGCGTAGATATTGGGAAGAACACCAGTGGCGAAGGCGGCTTTC…	325808	k__Bacteria, p__Firmicutes, c__Clostridia, o__Clostridiales, f__Veillonellaceae, g__Megamonas, s__	5956	0.034828	0.102759	0.0264699	0.0546855	0	0	0	0	0	0	0	0.334056	0.427248	0.107237	0.410467	0.262467	0.238369	0.296641	0.0142684	0	0.056257	0	0.0626468	0.0488759	0.0303414	0	2.33486	0	2.53749	0	2.85542	1.28796	6.10301	6.00561	3.61927	5.37417	1.69232	2.50915	4.21725	0
OTU319	0	97.42	NR_041590	Megamonas funiformis strain YIT 11815 16S ribosomal RNA gene, partial sequence	OTU319	CCTACGGGGGGCTGCAGTGGGGAATCTTCCGCAATGGGCGAAAGCCTGACGGAGCAACGCCGCGTGAACGATGAAGGTCTTAGGATCGTAAAGTTCTGTTGTTAGGGACGAAGGGTAAGAATCATAATAAGGTTTTTATTTGACGGTACCTAACGAGGAAGCCACGGCTAACTACGTGCCAGCAGCCGCGGTAATACGTAGGCGGCAAGCGTTGTCCGGAATTATTGGGCGTAAAGGGAGCGCAGGCGGGAAACTAAGCGGATCTTAAAAGTGCGGGGCTCAACCACGTGATGGGGTCCGAACTGGTTTTCTTGAGTGCAGGAGAGGAAAGCGGAATTCCCAGTGTAGCGGTGAAATGCGTAGATATTGGGAAGAACACCAGTGGCGAAGGCGGCTTTC…	M00436:111:000000000-CGP8V:1:1108:16896:21889 1:N:0:CGTACTAG+TATCCTCT/M00436:111:000000000-CGP8V:1:1108:16896:21889 2:N:0:CGTACTAG+TATCCTCT	k__Bacteria, p__Firmicutes, c__Clostridia, o__Clostridiales, f__Veillonellaceae, g__Megamonas, s__	141	0	0.00790451	0.00330874	0.00373775	0	0	0	0	0	0	0	0.0293032	0.00960108	0.0021027	0.0046644	0	0.00547975	0.00852518	0	0	0	0	0	0	0	0	0.0898024	0	0.0164772	0	0.12471	0.0384982	0.129007	0.159027	0.0965997	0.10255	0	0	0.0811972	0
OTU388	0	97.42	NR_041590	Megamonas funiformis strain YIT 11815 16S ribosomal RNA gene, partial sequence	OTU388	CCTACGGGTGGCTGCAGTGGGGAATCTTCCGCAATGGGCGAAAGCCTGACGGAGCAACGCCGCGTGAACGATGAAGGTCTTAGGATCGTAAAGTTCTGTTGTTAGGGACGAAGGGTAAGAATCATAATAAGGTTTTTATTTGACGGTACCTAACGAGGAAGCCACGGCTAACTACGTGCCAGCAGCCGCGGTTATACGTAGGCGGCAAGCGTTGTCCGGAATTATTGGGCGTAAAGGGAGCGCAGGCGGGAAACTAAGCGGATCTTAAAAGTGCGGGGCTCAACCCCGTGATGGGGTCCGAACTGGTTTTCTTGAGTGCAGGAGAGGAAAGCGGAATTCCCAGTGTAGCGGTGAAATGCGTAGATATTGGGAAGAACACCAGTGGCGAAGGCGGCTTTC…	M00436:111:000000000-CGP8V:1:2104:26674:11113 1:N:0:TCCTGAGC+TATCCTCT/M00436:111:000000000-CGP8V:1:2104:26674:11113 2:N:0:TCCTGAGC+TATCCTCT	k__Bacteria, p__Firmicutes, c__Clostridia, o__Clostridiales, f__Veillonellaceae, g__Megamonas, s__	32	0	0	0	0	0	0	0	0	0	0	0	0	0.00480054	0	0.00932879	0.00177343	0.00273988	0.00310711	0	0	0	0	0	0	0	0	0	0	0.0329544	0	0.025802	0.00979273	0.0297708	0.0561272	0.0193199	0.0166297	0	0	0.0203079	0
OTU110	0	99.14	NR_112902	Phascolarctobacterium succinatutens strain YIT 12067 16S ribosomal RNA gene, partial sequence	OTU110	CCTACGGGAGGCAGCAGTGGGGAATCTTCCGCAATGGGCGAAAGCCTGACGGAGCAATGCCGCGTGAGTGATGAAGGAATTCGTTCCGTAAAGCTCTTTTGTTTATGACGAATGTGCAGGTTGTGAATAATGACTTGTAATGACGGTAGTAAACGAATAAGCCACGGCTAACTACGTGCCAGCAGCCGCGGTAATACGTAGGTGGCGAGCGTTGTCCGGAATTATTGGGCGTAAAGAGCATGTAGGCGGTTTTTTAAGTCTGGAGTGAAAATGCGGGGCTCAACCCCGTATGGCTCTGGATACTGGAAGACTTGAGTGCAGGAGAGGAAAGGGGAATTCCCAGTGTAGCGGTGAAATGCGTAGATATTGGGAGGAACACCAGTGGCGAAGGCGCCTTTC…	343628	k__Bacteria, p__Firmicutes, c__Clostridia, o__Clostridiales, f__Veillonellaceae, g__Phascolarctobacterium, s__	12	0	0	0	0	0	0	0	0	0	0	0	0	0	0	0	0	0	0	0.0035671	0	0.00625078	0	0	0.0488759	0.00978229	0	0	0	0	0	0	0	0.00992359	0	0	0	0	0	0.00165393	0
OTU268	0	98.92	NR_026111	Phascolarctobacterium faecium strain ACM 3679 16S ribosomal RNA gene, partial sequence	OTU268	CCTACGGGGGGCTGCAGTGGGGAATCTTCCGCAATGGACGAAAGTCTGACGGAGCAACGCCGCGTGAGTGATGAAGGATTTCGGTCTGTAAAGCTCTGTTGTTTATGACGAATGTGCAGTGTGTGAACAATGCATTGCAATGACGGTAGTAAACGAGGAAGCCACGGCTAACTACGTGCCAGCAGCCGCGGTAATACGTAGGTGGCGAGCGTTGTCCGGAATTATTGGGCGTAAAGAGCATGTAGGCGGCTTAATAAGTCGAGCGTGAAAATGCGGGGCTCAACCCCGTATGGCGCTGGAAACTGTTAGGCTTGAGTGCAGGAGAGGAAAGGGGAATTCCCAGTGTAGCGGTGAAATGCGTAGATATTGGGAGGAACACCAGTGGCGAAGGCGCCTTTC…	M00436:111:000000000-CGP8V:1:1102:17010:16087 1:N:0:CTCTCTAC+ACTGCATA/M00436:111:000000000-CGP8V:1:1102:17010:16087 2:N:0:CTCTCTAC+ACTGCATA	k__Bacteria, p__Firmicutes, c__Clostridia, o__Clostridiales, f__Veillonellaceae, g__Phascolarctobacterium, s__	9855	0.653026	0.861592	0.767627	0.760748	0.943118	0.386321	0.805543	0.82803	0.663621	1.01133	0.772993	0.339917	0.192022	0.174524	0.326508	0.356459	0.43838	0.304635	0.44232	0.231596	0.23753	0.297265	0.227095	0.325839	0.293608	0.53313	0.149671	0.0668822	0.247158	0.122699	0.236518	0.22601	0.13893	0.0841908	0.0901597	0.199557	0.1201	0.26137	0.149051	0.803322
OTU272	0	98.92	NR_026111	Phascolarctobacterium faecium strain ACM 3679 16S ribosomal RNA gene, partial sequence	OTU272	CCTACGGGTGGCTGCAGTGGGGAATCTTCCGCAATGGACGAAAGTCTGACGGAGCAACGCCGCGTGAGTGATGAAGGATTTCGGTCTGTAAAGCTCTGTTGTTTATGACGAACGTGCAGTGTGTGAACAATGCATTGCAATGACGGTAGTAAACGAGGAAGCCACGGCTAACTACGTGCCAGCAGCCGCGGTAATACGTAGGTGGCGAGCGTTGTCCGGAATTATTGGGCGTAAAGAGCATGTAGGCGGCTTAATAAGTCGAGCGTGAAAATGCGGGGCTCAACCACGTATGGCGCTGGAAACTGTTAGGCTTGAGTGCAGGAGAGGAAAGGGGAATTCCCAGTGTAGCGGTGAAATGCGTAGATATTGGGAGGAACACCAGTGGCGAAGGCGCCTTTC…	M00436:111:000000000-CGP8V:1:1105:13084:9144 1:N:0:CTCTCTAC+ACTGCATA/M00436:111:000000000-CGP8V:1:1105:13084:9144 2:N:0:CTCTCTAC+ACTGCATA	k__Bacteria, p__Firmicutes, c__Clostridia, o__Clostridiales, f__Veillonellaceae, g__Phascolarctobacterium, s__	4537	0.304745	0.284562	0.277934	0.289081	0.278746	0.228931	0.221318	0.253199	0.172369	0.343851	0.249736	0.199262	0.139216	0.13247	0.144596	0.150741	0.158913	0.1542	0.178355	0.0992556	0.0812602	0.129716	0.125294	0.130336	0.124036	0.228484	0.149671	0.0222941	0.0494315	0.105171	0.13331	0.114727	0.188548	0.112254	0.0515198	0.0609756	0.0655093	0.209096	0.114651	0.541565
OTU312	0	98.92	NR_026111	Phascolarctobacterium faecium strain ACM 3679 16S ribosomal RNA gene, partial sequence	OTU312	CCTACGGGTGGCAGCAGTGGGGAATCTTCCGCAATGGACGAAAGTCTGACGGAGCAACGCCGCGTGAGTGATGAAGGATTTCGGTCTGTAAAGCTCTGTTGTTTATGACGAACGTGCAGTGTGTGAACAATGCATTGCAATGACGGTAGTAAACGTGGAAGCCACGGCTAACTACGTGCCAGCAGCCGCGGTTATACGTAGGTGGCGAGCGTTGTCCGGAATTATTGGGCGTAAAGAGCATGTAGGCGGCTTAATAAGTCGAGCGTGAAAATGCGGGGCTCAACCCCGTATGGCGCTGGAAACTGTTAGGCTTGAGTGCAGGAGAGGAAAGGGGAATTCCCAGTGTAGCGGTGAAATGCGTAGATATTGGGAGGAACACCAGTGGCGAAGGCGCCTTTC…	M00436:111:000000000-CGP8V:1:1107:17832:26358 1:N:0:TAAGGCGA+AAGGAGTA/M00436:111:000000000-CGP8V:1:1107:17832:26358 2:N:0:TAAGGCGA+AAGGAGTA	k__Bacteria, p__Firmicutes, c__Clostridia, o__Clostridiales, f__Veillonellaceae, g__Phascolarctobacterium, s__	720	0.0696561	0.00790451	0.0827185	0.0534263	0.0467262	0	0.0343662	0.0410593	0.0258554	0.0303398	0.0297245	0.0234425	0.0288032	0.0168216	0.0373152	0.0230546	0.0356184	0.0275092	0.0392381	0.0165426	0.0375047	0.0162145	0.0234926	0.016292	0.0248807	0.0304646	0.0299341	0	0.0329544	0	0.012901	0.017709	0	0	0.01288	0.0277162	0.0218364	0	0.0104054	0.0857478
OTU325	0	98.92	NR_026111	Phascolarctobacterium faecium strain ACM 3679 16S ribosomal RNA gene, partial sequence	OTU325	CCTACGGGGGGCTGCAGTGGGGAATCTTCCGCAATGGACGAAAGTCTGACGGAGCAACGCCGCGTGAGTGATGAAGGATTTCGGTCTGTAAAGCTCTGTTGTTTATGACGAACGTGCAGTGTGTGTACAATGCATTGCAATGACGGTAGTAAACGAGGAAGCCACGGCTAACTACGTGCCAGCAGCCGCGGTTATACGTAGGTGGCGAGCGTTGTCCGGAATTATTGGGCGTAAAGAGCATGTAGGCGGCTTAATAAGTCGAGCGTGAAAATGCGGGGCTCAACCCCGTATGGCGCTGGAAACTGTTAGGCTTGAGTGCAGGAGAGGAAAGGGGAATTCCCAGTGTAGCGGTGAAATGCGTAGATATTGGGAGGAACACCAGTGGCGAAGGCGCCTTTC…	M00436:111:000000000-CGP8V:1:1113:10477:25525 1:N:0:CTCTCTAC+CTCTCTAT/M00436:111:000000000-CGP8V:1:1113:10477:25525 2:N:0:CTCTCTAC+CTCTCTAT	k__Bacteria, p__Firmicutes, c__Clostridia, o__Clostridiales, f__Veillonellaceae, g__Phascolarctobacterium, s__	395	0.0609491	0	0.0397049	0.0335513	0.0209462	0	0.0123718	0.0136864	0.0172369	0.0101133	0.0123924	0.0175819	0.00960108	0.0105135	0.023322	0.012414	0.0136994	0.014522	0.0249697	0.0165426	0.0187523	0.00810723	0.00783085	0.0325839	0.0181311	0	0	0.011147	0	0	0.00860067	0.00329128	0	0	0.00643998	0.0110865	0	0	0.00292108	0.0676956
OTU364	0	98.92	NR_026111	Phascolarctobacterium faecium strain ACM 3679 16S ribosomal RNA gene, partial sequence	OTU364	CCTACGGGAGGCTGCAGTGGGGAATCTTCCGCAATGGACGAAAGTCTGACGGAGCAACGCCGCGTGAGTGATGAAGGATTTCGGTCTGTAAAGCTCTGTTGTTTATGACGAACGTGCAGTGTGTGAACAATGCATTGCAATGACGGTAGTAAACGAGGAAGCCACGGCTAACTACGTGCCAGCAGCCGCGGTAATACGTAGGTGGCGAGCGTTGTCCGGAATTATTGGGAGTAAAGAGCATGTAGGCGGCTTAATAAGTCGAGCGTGAAAATGCGGGGCTCAACACCGTATGGCGCTGGAAACTGTTAGGCTTGAGTGCAGGAGAGGAAAGGGGAATTCCCAGTGTAGCGGTGAAATGCGTAGATATTGGGAGGAACACCAGTGGCGAAGGCGCCTTTC…	M00436:111:000000000-CGP8V:1:1104:20444:14423 1:N:0:CTCTCTAC+CTCTCTAT/M00436:111:000000000-CGP8V:1:1104:20444:14423 2:N:0:CTCTCTAC+CTCTCTAT	k__Bacteria, p__Firmicutes, c__Clostridia, o__Clostridiales, f__Veillonellaceae, g__Phascolarctobacterium, s__	197	0	0.00790451	0.00661748	0.00484066	0.0107417	0.0286164	0.00687323	0.0136864	0.00861846	0.0202265	0.0147938	0	0.00480054	0.00630809	0	0.0106406	0	0.00362486	0.00713419	0.0165426	0	0.00540482	0	0	0.00484694	0.0152323	0	0	0	0	0.00860067	0.00397216	0	0	0.01288	0	0.0109182	0	0.00396636	0.0406174
OTU386	0	98.92	NR_026111	Phascolarctobacterium faecium strain ACM 3679 16S ribosomal RNA gene, partial sequence	OTU386	CCTACGGGCGGCAGCAGTGGGGAATCTTCCGCAATGGACGAAAGTCTGACGGAGCAACGCCGCGTGAGTGATGAAGGATTTCGGTCTGTAAAGCTCTGTTGTTTATGACGAACGTGCAGTGTGTGTACAATGCATTGCAATGACGGTAGTAAACGAGGAAGCCACGGCTAACTACGTGCCAGCAGCCGCGGTAATACGTAGGTGGCGAGCGTTGTCCGGAATTATTGGGCGTAAAGAGCATGTAGGCGGCTTAATAAGTCGAGCGTGAAAATGCGGGGCTCAACCACGTATGGCGCTGGAAACTGTTAGGCTTGAGTGCAGGAGAGGAAAGGGGAATTCCCAGTGTAGCGGTGAAATGCGTAGATATTGGGAGGAACACCAGTGGCGAAGGCGCCTTTC…	M00436:111:000000000-CGP8V:1:1111:5876:16395 1:N:0:CTCTCTAC+ACTGCATA/M00436:111:000000000-CGP8V:1:1111:5876:16395 2:N:0:CTCTCTAC+ACTGCATA	k__Bacteria, p__Firmicutes, c__Clostridia, o__Clostridiales, f__Veillonellaceae, g__Phascolarctobacterium, s__	132	0.00870701	0	0.00992622	0.00621107	0.0107417	0.0286164	0	0.00684322	0	0.0101133	0.00938576	0	0	0.00841078	0	0.00709371	0.00547975	0.00349737	0.0035671	0	0	0	0	0.016292	0.00330984	0	0	0	0	0	0.00430034	0.000716723	0.00992359	0.00935454	0.00643998	0.0110865	0	0	0.0061341	0.0135391
OTU394	0	98.92	NR_026111	Phascolarctobacterium faecium strain ACM 3679 16S ribosomal RNA gene, partial sequence	OTU394	CCTACGGGGGGCAGCAGTGGGGAATCTTCCGCAATGGACGAAAGTCTGACGGAGCAACGCCGCGTGAGTGATGAAGGATTTCGGTCTGTAAAGCTCTGTTGTTTATGACGAACGTGCAGTGTGTGAACAATGCATTGCAATGACGGTAGTAAACGAGGAAGCCACGGCTAACTACGTGCCAGCAGCCGCGGTAATACGTAGGTGGCGAGTGTTGTCCGGAATTATTGGGCGTAAAGAGCATGTAGGCGGCTTAATAAGTCGAGCGTGAAAATGCGGGGCTCAACCCCGTATGGCGCTAGAAACTGTTAGGCTTGAGTGCAGGAGAGGAAAGGGGAATTCCCAGTGTAGCGGTGAAATGCGTAGATATTGGGAGGAACACCAGTGGCGAAGGCGCCTTTC…	M00436:111:000000000-CGP8V:1:1103:27083:17123 1:N:0:CTCTCTAC+ACTGCATA/M00436:111:000000000-CGP8V:1:1103:27083:17123 2:N:0:CTCTCTAC+ACTGCATA	k__Bacteria, p__Firmicutes, c__Clostridia, o__Clostridiales, f__Veillonellaceae, g__Phascolarctobacterium, s__	20	0.00870701	0.00790451	0.00661748	0.007743	0.000537083	0	0.00137465	0.00228107	0.00861846	0	0.00213521	0	0	0	0	0.00354685	0	0.000591142	0	0	0	0	0	0	0	0	0	0	0	0	0	0	0	0	0	0	0	0	0	0
OTU43	0	100	NR_026111	Phascolarctobacterium faecium strain ACM 3679 16S ribosomal RNA gene, partial sequence	OTU43	CCTACGGGAGGCAGCAGTGGGGAATCTTCCGCAATGGACGAAAGTCTGACGGAGCAACGCCGCGTGAGTGATGAAGGATTTCGGTCTGTAAAGCTCTGTTGTTTATGACGAACGTGCAGTGTGTGAACAATGCATTGCAATGACGGTAGTAAACGAGGAAGCCACGGCTAACTACGTGCCAGCAGCCGCGGTAATACGTAGGTGGCGAGCGTTGTCCGGAATTATTGGGCGTAAAGAGCATGTAGGCGGCTTAATAAGTCGAGCGTGAAAATGCGGGGCTCAACCCCGTATGGCGCTGGAAACTGTTAGGCTTGAGTGCAGGAGAGGAAAGGGGAATTCCCAGTGTAGCGGTGAAATGCGTAGATATTGGGAGGAACACCAGTGGCGAAGGCGCCTTTC…	587536	k__Bacteria, p__Firmicutes, c__Clostridia, o__Clostridiales, f__Veillonellaceae, g__Phascolarctobacterium, s__	110804	7.93209	6.16552	8.66559	7.58773	7.01377	2.58978	4.95422	5.58863	5.55891	4.94539	5.10845	3.76253	3.26437	2.79659	4.48715	4.16933	3.98378	3.74396	4.4553	2.89495	2.98787	3.26992	2.92874	3.32356	3.31006	5.8035	2.90361	1.10356	3.06476	2.19106	2.79092	2.97623	4.16791	2.24509	1.68083	3.47284	2.83874	3.08416	2.91493	13.4805
OTU84	0	99.35	NR_112902	Phascolarctobacterium succinatutens strain YIT 12067 16S ribosomal RNA gene, partial sequence	OTU84	CCTACGGGAGGCAGCAGTGGGGAATCTTCCGCAATGGGCGAAAGCCTGACGGAGCAATGCCGCGTGAGTGATGAAGGAATTCGTTCCGTAAAGCTCTTTTGTTTATGACGAATGTGCAGATTGTGAACAATGATTTGTAATGACGGTAGTAAACGAATAAGCCACGGCTAACTACGTGCCAGCAGCCGCGGTAATACGTAGGTGGCGAGCGTTGTCCGGAATTATTGGGCGTAAAGAGCATGTAGGCGGTTTTTTAAGTCTGGAGTGAAAATGCGGGGCTCAACCCCGTATGGCTCTGGATACTGGAAGACTTGAGTGCAGGAGAGGAAAGGGGAATTCCCAGTGTAGCGGTGAAATGCGTAGATATTGGGAGGAACACCAGTGGCGAAGGCGCCTTTC…	426427	k__Bacteria, p__Firmicutes, c__Clostridia, o__Clostridiales, f__Veillonellaceae, g__Phascolarctobacterium, s__	13	0	0.00790451	0	0.00263484	0	0	0	0	0	0	0	0	0	0	0	0	0	0	0.0035671	0	0.0125016	0	0	0	0.00267811	0	0	0	0	0	0	0	0	0.0187091	0	0	0	0	0.00311818	0
OTU197	1.62e-113	100	NR_113243	Erysipelatoclostridium ramosum strain JCM 1298 16S ribosomal RNA gene, partial sequence	OTU197	AGCAGGCGGCAGCAAGGGTCTGTGGTGAAAGCCTGAAGCTTAACTTCAGTAAGCCATAGAAACCAGGCAGCTAGAGTGCAGGAGAGGATCGTGGAATTCCATGTGTAGCGGTGAAATGCGTAGATATATGGAGGAACACCAGTGGCGAAGGCGACGATCTGGCCTGCAACTGACGCTCAGTCCCGAAAGCGTGGGGAGCAAATAGGATTAGATACCCTAGTAGTC	145801	k__Bacteria, p__Firmicutes, c__Erysipelotrichi, o__Erysipelotrichales, f__Erysipelotrichaceae, g__, s__	23	0	0	0	0	0	0	0	0	0	0	0	0	0	0.0105135	0.00932879	0.00177343	0	0.00360262	0	0	0	0	0	0	0	0.0456969	0	0	0	0	0.00430034	0.00833287	0.0297708	0.0187091	0.00643998	0.00277162	0.0327547	0	0.0150744	0
OTU395	2.96e-101	78.92	NR_025582	Stella humosa strain DSM 5900 16S ribosomal RNA gene, partial sequence	OTU395	CCTACGGGGGGCTGCAGTGGGGAATCTTGGACAATGGGCGAAAGCCCGATCCAGCAATATCGCGTGAGTGAAGAAGGGCAATGCCGCTTGTAAAGCTCTTTCGTCGAGTGCGCGATCATGACAGGACTCGAGGAAGAAGCCCCGGCTAACTCCGTGCCAGCAGCCGCGGTAAGACGGGGGGGGCAAGTGTTCTTCGGAATGACTGGGCGTAAAGGGCACGTAGGCGGTGAATCGGGTTGAAAGTGAAAGTCGCCAAAAACTGGCGGAATGCTCTCGAAACCAATTCACTTGAGTGAGACAGAGGAGAGTGGAATTTCGTGTGTAGGGGTGAAATCCGGAGATCTACGAAGGAAGGCCAAAAGCGAAGGCAGCTCTCTGGGTCCCTACCGACGCTGGGGT…	M00436:111:000000000-CGP8V:1:1103:8081:8720 1:N:0:CAGAGAGG+TATCCTCT/M00436:111:000000000-CGP8V:1:1103:8081:8720 2:N:0:CAGAGAGG+TATCCTCT	k__Bacteria, p__Proteobacteria, c__Alphaproteobacteria, o__Rickettsiales, f__mitochondria, g__, s__	10	0	0	0	0	0	0	0	0	0	0	0	0	0	0	0	0	0	0	0	0	0	0	0	0	0	0	0	0	0	0	0	0	0	0	0	0	0	0	0	0
OTU144	0	100	NR_117778	Sutterella wadsworthensis strain WAL 9799 16S ribosomal RNA gene, partial sequence	OTU144	CCTACGGGAGGCAGCAGTGGGGAATTTTGGACAATGGGGGCAACCCTGATCCAGCCATGCCGCGTGCAGGATGAAGGTCTTCGGATTGTAAACTGCTTTTGTCAGGGACGAAAAGGGATGCGATAACACCGCATTCCGCTGACGGTACCTGAAGAATAAGCACCGGCTAACTACGTGCCAGCAGCCGCGGTAATACGTAGGGTGCAAGCGTTAATCGGAATTACTGGGCGTAAAGCGTGCGCAGGCGGTTCTGTAAGATAGATGTGAAATCCCCGGGCTCAACCTGGGAATTGCATATATGACTGCAGGACTTGAGTTTGTCAGAGGAGGGTGGAATTCCACGTGTAGCAGTGAAATGCGTAGATATGTGGAAGAACACCGATGGCGAAGGCAGCCCTC…	262670	k__Bacteria, p__Proteobacteria, c__Betaproteobacteria, o__Burkholderiales, f__Alcaligenaceae, g__Sutterella, s__	8302	0	0	0	0	0.0606904	0.0572328	0	0	0.103422	0	0.0368908	2.08053	1.73299	1.74944	0.387145	0.0709371	0.139734	1.0268	0.0035671	0.0330852	0.418802	0.205383	0.00783085	0.0814598	0.125021	0.792079	1.55658	1.60517	2.75169	2.69939	0.808463	1.70223	0.873276	0.346118	1.84827	0.806541	0.786112	1.51594	1.02938	0.288835
OTU199	0	99.57	NR_041667	Parasutterella excrementihominis strain YIT 11859 16S ribosomal RNA gene, partial sequence	OTU199	CCTACGGGAGGCAGCAGTGGGGAATTTTGGACAATGGGCGCAAGCCTGATCCAGCTATTCCGCGTGTGGGATGAAGGCCCTCGGGTTGTAAACCACTTTTGTAGAGAACGAAAAGACACCTTTTAATAAAGGGTGTTGCTGACGGTACTCTAAGAATAAGCACCGGCTAACTACGTGCCAGCAGCCGCGGTAATACGTAGGGTGCGAGCGTTAATCGGAATTACTGGGCGTAAAGGGTGCGCAGGCGGTTGAGTAAGACAGATGTGAAATCCCCGAGCTTAACTCGGGAATGGCATATGTGACTGCTCGACTAGAGTGTGTCAGAGGGAGGTGGAATTCCACGTGTAGCAGTGAAATGCGTAGATATGTGGAAGAACACCGATGGCGAAGGCAGCCTCC…	112891	k__Bacteria, p__Proteobacteria, c__Betaproteobacteria, o__Burkholderiales, f__Alcaligenaceae, g__Sutterella, s__	301	0	0	0	0	0	0.0429246	0.263932	0	0	0.171926	0.079797	0	0	0.00420539	0	0.00532028	0	0.00158761	0.00713419	0.0330852	0.00625078	0	0.0156617	0	0.0103553	0	0	0	0	0	0	0	0	0	0	0	0	0	0	0
OTU2	0	100	NR_041667	Parasutterella excrementihominis strain YIT 11859 16S ribosomal RNA gene, partial sequence	OTU2	CCTACGGGAGGCAGCAGTGGGGAATTTTGGACAATGGGCGCAAGCCTGATCCAGCTATTCCGCGTGTGGGATGAAGGCCCTCGGGTTGTAAACCACTTTTGTAGAGAACGAAAAGACACCTTCGAATAAAGGGTGTTGCTGACGGTACTCTAAGAATAAGCACCGGCTAACTACGTGCCAGCAGCCGCGGTAATACGTAGGGTGCGAGCGTTAATCGGAATTACTGGGCGTAAAGGGTGCGCAGGCGGTTGAGTAAGACAGATGTGAAATCCCCGAGCTTAACTCGGGAATGGCATATGTGACTGCTCGACTAGAGTGTGTCAGAGGGAGGTGGAATTCCACGTGTAGCAGTGAAATGCGTAGATATGTGGAAGAACACCGATGGCGAAGGCAGCCTCC…	1105904	k__Bacteria, p__Proteobacteria, c__Betaproteobacteria, o__Burkholderiales, f__Alcaligenaceae, g__Sutterella, s__	21114	0	0	0.00661748	0.00220583	0.0327621	0.100157	0.138839	0.0364972	0.0344738	0.101133	0.0739771	0.169958	0.201623	0.0799024	0.0279864	0.102859	0.0630172	0.107558	0.0784761	0.0992556	0.0937617	0.129716	0.117463	0.114044	0.105453	0	0	0.011147	0	0	0.00430034	0.00257456	0.00992359	0.00935454	0.0257599	0.00831486	0.0327547	0	0.0143513	1.44869
OTU253	0	99.57	NR_147401	Sutterella massiliensis strain Marseille-P2435 16S ribosomal RNA, partial sequence	OTU253	CCTACGGGAGGCAGCAGTGGGGAATTTTGGACAATGGGGGCAACCCTGATCCAGCCATGCCGCGTGCAGGATGAAGGCCTTCGGGTTGTAAACTGCTTTTGTCAGGGACGAAAAGGACCGTGTTAATACCATGGTCTGCTGACGGTACCTGAAGAATAAGCACCGGCTAACTACGTGCCAGCAGCCGCGGTAATACGTAGGGTGCAAGCGTTAATCGGAATTACTGGGCGTAAAGCGTGCGCAGGCGGTTCTGTAAGACAGATGTGAAATCCCCGGGCTTAACCTGGGAATTGCATTTGTGACTGCAGGACTAGAGTTCATCAGAGGGGGGTGGAATTCCAAGTGTAGCAGTGAAATGCGTAGATATTTGGAAGAACACCAATGGCGAAGGCAGCCCCC…	4391009	k__Bacteria, p__Proteobacteria, c__Betaproteobacteria, o__Burkholderiales, f__Alcaligenaceae, g__Sutterella, s__	3095	0	0	0	0	0.0220204	0	0	0.00456215	0.0517108	0.0606796	0.0231622	0.128934	0.163218	0.119854	0.111946	0.235866	0.142474	0.150382	0.595705	0.711332	0.568821	0.721544	0.532498	0.439883	0.594964	0.213252	0.0399122	0.100323	0.280112	0.175285	0.116109	0.154166	0.307631	0.49579	0.264039	0.570953	0.895294	0.26137	0.465846	0
OTU255	0	99.78	NR_147401	Sutterella massiliensis strain Marseille-P2435 16S ribosomal RNA, partial sequence	OTU255	CCTACGGGAGGCAGCAGTGGGGAATTTTGGACAATGGGGGCAACCCTGATCCAGCCATGCCGCGTGCAGGATGAAGGCCTTCGGGTTGTAAACTGCTTTTGTCAGGGACGAAAAGGACCGTGTTAATACCATGGTCTGCTGACGGTACCTGAAGAATAAGCACCGGCTAACTACGTGCCAGCAGCCGCGGTAATACGTAGGGTGCAAGCGTTAATCGGAATTACTGGGCGTAAAGCGTGCGCAGGCGGTTCTGTAAGACAGATGTGAAATCCCCGGGCTCAACCTGGGAATTGCATTTGTGACTGCAGGACTAGAGTTCATCAGAGGGGGGTGGAATTCCAAGTGTAGCAGTGAAATGCGTAGATATTTGGAAGAACACCAATGGCGAAGGCAGCCCCC…	4394976	k__Bacteria, p__Proteobacteria, c__Betaproteobacteria, o__Burkholderiales, f__Alcaligenaceae, g__Sutterella, s__	1192	0	0	0	0	0.0107417	0	0.00137465	0.00228107	0.0258554	0.0101133	0.00839434	0.18168	0.0864097	0.0525674	0.0279864	0.0815776	0.0630172	0.0822063	0.210459	0.297767	0.200025	0.216193	0.148786	0.130336	0.200594	0.137091	0.0598683	0.0445881	0.164772	0.297984	0.0731057	0.129568	0.367173	0.168382	0.1288	0.279933	0.338465	0.0522739	0.222504	0
OTU293	0	98.92	NR_117778	Sutterella wadsworthensis strain WAL 9799 16S ribosomal RNA gene, partial sequence	OTU293	CCTACGGGTGGCTGCAGTGGGGAATTTTGGACAATGGGGGCAACCCTGATCCAGCCATGCCGCGTGCAGGATGAAGGTCTTCGGATTGTAAACTGCTTTTGTCAGGGACGAAAAGGGATGCGATAACACCGTATTCCGCTGACGGTACCTGAAGAATAAGCACCGGCTAACTACGTGCCAGCAGCCGCGGTAATACGTAGGGTGCAAGCGTTAATCGGAATTACTGGGCGTAAAGCGTGCGCAGGCGGTTCTGTAAGATAGATGTGAAATCCCCGGGCTCAACCTGGGAATTGCATATATGACTGCAGGACTTGAGTTTGTCAGAGGAGGGTGGAATTCCACGTGTAGCAGTGAAATGCGTAGATATGTGGAAGAACACCGATGGCGAAGGCAGCCCTC…	M00436:111:000000000-CGP8V:1:1101:3748:20988 1:N:0:CTCTCTAC+CTCTCTAT/M00436:111:000000000-CGP8V:1:1101:3748:20988 2:N:0:CTCTCTAC+CTCTCTAT	k__Bacteria, p__Proteobacteria, c__Betaproteobacteria, o__Burkholderiales, f__Alcaligenaceae, g__Sutterella, s__	486	0	0	0.00330874	0.00110291	0.0338362	0	0	0	0	0	0.00563937	0.0410244	0.0432048	0.0504647	0.0606372	0.00886713	0.0109595	0.0358596	0	0	0.0687586	0.0864771	0	0	0.0258726	0.121858	0.0199561	0.0780292	0.0823859	0.0525855	0.223617	0.0964054	0.00992359	0.00935454	0.11592	0.036031	0.0109182	0.0522739	0.0390702	0
OTU302	0	98.92	NR_041667	Parasutterella excrementihominis strain YIT 11859 16S ribosomal RNA gene, partial sequence	OTU302	CCTACGGGGGGCTGCAGTGGGGAATTTTGGACAATGGGCGCAAGCCTGATCCAGCTATTCCGCGTGTGGGATGAAGGCCCTCGGGTTGTAAACCACTTTTGTAGAGAACGAAAAGACACCTTCGAATAAAGGGTGTTGCTGACGGTACTCTAAGAATAAGCACCGGCTAACTACGTGCCAGCAGCCGCGGTAATACGTAGGGTGCGAGCGTTAATCGGAATTACTGGGCGTAAAGGGTGCGCAGGCGGTTGAGTAAGACAGATGTGAAATCCCCGAGCTTAACTCGGGAATGGCATAAGTGACTGCTCGACTAGAGTGTGTCAGAGGGAGGTGGAATTCCACGTGTAGCAGTGAAATGCGTAGATATGTGGAAGAACACCGATGGCGAAGGCAGCCTCC…	M00436:111:000000000-CGP8V:1:2102:8166:21007 1:N:0:CGTACTAG+CTCTCTAT/M00436:111:000000000-CGP8V:1:2102:8166:21007 2:N:0:CGTACTAG+CTCTCTAT	k__Bacteria, p__Proteobacteria, c__Betaproteobacteria, o__Burkholderiales, f__Alcaligenaceae, g__Sutterella, s__	479	0	0	0	0	0	0.0143082	0.00412394	0	0	0	0.00307202	0	0.0144016	0.0021027	0	0.00532028	0.00821963	0.00500737	0	0	0	0.00540482	0	0	0.000900804	0	0	0	0	0	0	0	0	0	0.00643998	0	0	0	0.00107333	0.0451304
OTU345	0	98.92	NR_041667	Parasutterella excrementihominis strain YIT 11859 16S ribosomal RNA gene, partial sequence	OTU345	CCTACGGGTGGCTGCAGTGGGGAATTTTGGACAATGGGCGCAAGCCTGATCCAGCTATTCCGCGTGTGGGATGAAGGCCCTCGGGTTGTAAACCACTTTTGTAGAGAACGAAAAGACACCTTCGAATAAAGGGTGTTGCTGACGGTACTCTAAGAATAAGCACCGGCTAACTACGTGCCAGCAGCCGCGGTAATACGTAGGGTGCGAGCTTTAATCGGAATTACTGGGCGTAAAGGGTGCGCAGGCGGTTGAGTAAGACAGATGTGAAATCCCCGAGCTTAACTCGGGAATGGCATATGTGACTGCTCGACTAGAGTGTGTCAGAGGGAGGTGGAATTCCACGTGTAGCAGTGAAATGCGTAGATATGTGGAAGAACACCGATGGCGAAGGCAGCCTCC…	M00436:111:000000000-CGP8V:1:2110:19420:5218 1:N:0:CTCTCTAC+GTAAGGAG/M00436:111:000000000-CGP8V:1:2110:19420:5218 2:N:0:CTCTCTAC+GTAAGGAG	k__Bacteria, p__Proteobacteria, c__Betaproteobacteria, o__Burkholderiales, f__Alcaligenaceae, g__Sutterella, s__	132	0	0	0	0	0	0	0.00137465	0	0	0	0.000229108	0	0	0	0	0	0	0	0.0035671	0	0	0	0	0	0.000594516	0	0	0	0	0	0	0	0	0	0	0	0	0	0	0.0135391
OTU413	0	98.92	NR_117778	Sutterella wadsworthensis strain WAL 9799 16S ribosomal RNA gene, partial sequence	OTU413	CCTACGGGGGGCTGCAGTGGGGAATTTTGGACAATGGGGGCAACCCTGATCCAGCCATGCCGCGTGCAGGATGAAGGTCTTCGGATTGTAAACTGCTTTTGTCAGGGACGAAAAGGGATGCGATAACACCGCATTCCGCTGACGGTACCTGAAGAATAAGCACCGGCTAACTACGTGCCAGCAGCCGCGGTAATACGTAGGGTGCAAGCGTTAATCGGAATTACTGGGCGTAAAGCGTGCGCAGGCGGTTCTGTAAGATAGATGTGAAATCCCCGGGCTCAACCTGGGAATTGCATATATGACTGCAGAACTTGAGTTTGTCAGAGGAGGGTGGAATTCCACGTGTAGCAGTGAAATGCGTAGATATGTGGAAGAACACCGATGGCGAAGGCAGCCCTC…	M00436:111:000000000-CGP8V:1:2108:24445:8606 1:N:0:AGGCAGAA+TATCCTCT/M00436:111:000000000-CGP8V:1:2108:24445:8606 2:N:0:AGGCAGAA+TATCCTCT	k__Bacteria, p__Proteobacteria, c__Betaproteobacteria, o__Burkholderiales, f__Alcaligenaceae, g__Sutterella, s__	20	0	0	0	0	0	0	0	0	0	0	0	0	0.00480054	0.00630809	0	0	0.00273988	0.00230808	0	0	0	0	0	0	0	0	0	0.011147	0	0	0	0.00185784	0	0	0	0	0	0	0	0
OTU64	0	99.57	NR_117778	Sutterella wadsworthensis strain WAL 9799 16S ribosomal RNA gene, partial sequence	OTU64	CCTACGGGAGGCAGCAGTGGGGAATTTTGGACAATGGGGACAACCCTGATCCAGCCATGCCGCGTGCAGGATGAAGGTCTTCGGATTGTAAACTGCTTTTGTCAGGGACGAAAAGGGATGCGATAACACCGTATTCCGCTGACGGTACCTGAAGAATAAGCACCGGCTAACTACGTGCCAGCAGCCGCGGTAATACGTAGGGTGCAAGCGTTAATCGGAATTACTGGGCGTAAAGCGTGCGCAGGCGGTTCTGTAAGATAGATGTGAAATCCCCGGGCTCAACCTGGGAATTGCATATATGACTGCAGGACTTGAGTTTGTCAGAGGAGGGTGGAATTCCACGTGTAGCAGTGAAATGCGTAGATATGTGGAAGAACACCGATGGCGAAGGCAGCCCTC…	564671	k__Bacteria, p__Proteobacteria, c__Betaproteobacteria, o__Burkholderiales, f__Alcaligenaceae, g__Sutterella, s__	1597	0	0	0.00661748	0.00220583	0.129437	0	0	0	0	0	0.0215728	0.140655	0.100811	0.126162	0.247213	0.0780308	0.0301386	0.120502	0.00713419	0	0.431304	0.532375	0	0.0325839	0.167233	0.837776	0.109759	0.0222941	0.0164772	0.0876424	0.756859	0.305135	0.00992359	0.0187091	0.302679	0.135809	0.1201	0.156822	0.124007	0
OTU96	0	99.36	NR_147401	Sutterella massiliensis strain Marseille-P2435 16S ribosomal RNA, partial sequence	OTU96	CCTACGGGAGGCAGCAGTGGGGAATTTTGGACAATGGGGGCAACCCTGATCCAGCCATGCCGCGTGCAGGATGAAGGCCTTCGGGTTGTAAACTGCTTTTGTCAGGGACGAAAAGGATCGTGATAATACCATGGTCTGCTGACGGTACCTGAAGAATAAGCACCGGCTAACTACGTGCCAGCAGCCGCGGTAATACGTAGGGTGCAAGCGTTAATCGGAATTACTGGGCGTAAAGCGTGCGCAGGCGGTTCTGTAAGACAGATGTGAAATCCCCGGGCTCAACCTGGGAATTGCATTTGTGACTGCAGGACTAGAGTTCATCAGAGGGGGGTGGAATTCCAAGTGTAGCAGTGAAATGCGTAGATATTTGGAAGAACACCAATGGCGAAGGCAGCCCCC…	363405	k__Bacteria, p__Proteobacteria, c__Betaproteobacteria, o__Burkholderiales, f__Alcaligenaceae, g__Sutterella, s__	2218	0	0	0	0	0.0139642	0	0	0.00684322	0.0430923	0.0202265	0.014021	0.18754	0.158418	0.157702	0.125939	0.25892	0.0931558	0.163613	0.35671	0.876758	0.356295	0.418874	0.36805	0.244379	0.436844	0.19802	0.0299341	0.122617	0.280112	0.192813	0.111809	0.155884	0.377096	0.392891	0.225399	0.570953	0.655093	0.209096	0.405088	0
OTU104	0	99.35	NR_041778	Desulfovibrio piger strain ATCC 29098 16S ribosomal RNA gene, complete sequence	OTU104	CCTACGGGAGGCAGCAGTGGGGAATATTGCGCAATGGGCGAAAGCCTGACGCAGCGACGCCGCGTGAGGGATGAAGGTCTTCGGATCGTAAACCTCTGTCAGAAGGGAAGAAACTAGGGTGCTCTAATCATCATCCTACTGACGGTACCTTCAAAGGAAGCACCGGCTAACTCCGTGCCAGCAGCCGCGGTAATACGGAGGGTGCAAGCGTTAATCGGAATCACTGGGCGTAAAGCGCACGTAGGCTGTTATGTAAGTCAGGGGTGAAATCCCACGGCTCAACCGTGGAACTGCCCTTGATACTGCACGACTTGAATCCGGGAGAGGGTGGCGGAATTCCAGGTGTAGGAGTGAAATCCGTAGATATCTGGAGGAACATCAGTGGCGAAGGCGGCCACC…	357584	k__Bacteria, p__Proteobacteria, c__Deltaproteobacteria, o__Desulfovibrionales, f__Desulfovibrionaceae, g__Desulfovibrio, s__	1568	0	0	0	0	0	0	0	0	0	0	0	0.064467	0.0864097	0.0231297	0.0886235	0.111726	0.0739767	0.0747221	0.403082	0.760959	0.693837	0.637769	0.446359	0.521342	0.577225	0.563595	0.249451	0.144911	0.296589	0.035057	0.215017	0.25077	0.317555	0.327409	0.270479	0.302106	0.382138	0.365917	0.327601	0
OTU227	0	99.57	NR_104990	Desulfovibrio desulfuricans strain Essex 6 16S ribosomal RNA gene, complete sequence	OTU227	CCTACGGGAGGCAGCAGTGGGGAATATTGCGCAATGGGCGAAAGCCTGACGCAGCGACGCCGCGTGAGGGATGAAGGTTTTCGGATCGTAAACCTCTGTCAGAAGGGAAGAAACTACATTGTGCTAATCAGCAGTGTACTGACGGTACCTTCAAAGGAAGCACCGGCTAACTCCGTGCCAGCAGCCGCGGTAATACGGAGGGTGCAAGCGTTAATCGGAATTACTGGGCGTAAAGCGCACGTAGGCTGTAGTGTAAGTCAGGGGTGAAATCCCACGGCTCAACCGTGGAACTGCCTTTGATACTGCACAACTTGAATCCGGGAGAGGGTGGCGGAATTCCAGGTGTAGGAGTGAAATCCGTAGATATCTGGAGGAACATCAGTGGCGAAGGCGGCCACC…	817135	k__Bacteria, p__Proteobacteria, c__Deltaproteobacteria, o__Desulfovibrionales, f__Desulfovibrionaceae, g__Desulfovibrio, s__	929	0.0783631	0.118568	0.0496311	0.0821873	0.0316879	0	0.0151211	0.0136864	0	0.0202265	0.0134537	0	0.00960108	0.00630809	0.0046644	0.0141874	0.00821963	0.00716343	0.0642077	0.0330852	0.0187523	0.0216193	0.054816	0.016292	0.0347954	0	0	0.011147	0	0	0.012901	0.00400801	0.0198472	0	0	0	0	0	0.00330786	0.194061
OTU401	0	98.71	NR_041778	Desulfovibrio piger strain ATCC 29098 16S ribosomal RNA gene, complete sequence	OTU401	CCTACGGGGGGCTGCAGTGGGGAATATTGCGCAATGGGCGAAAGCCTGACGCAGCGACGCCGCGTGAGGGATGAAGGTCTTCGGATCGTAAACCTCTGTCAGAAGGGAAGAAACTAGGGTGTTCTAATCATCATCCTACTGACGGTACCTTCAAAGGAAGCACCGGCTAACTCCGTGCCAGCAGCCGCGGTAATACGGAGGGTGCAAGCGTTAATCGGAATCACTGGGCGTAAAGCGCACGTAGGCTGTTATGTAAGTCAGGGGTGAAATCCCACGGCTCAACCGTGGAACTGCCCTTGATACTGCACGACTTGAATCCGGGAGAGGGTGGCGGAATTCCAGGTGTAGGAGTGAAATCCGTAGATATCTGGAGGAACATCAGTGGCGAAGGCGGCCACC…	M00436:111:000000000-CGP8V:1:1109:7881:9311 1:N:0:TAGGCATG+TATCCTCT/M00436:111:000000000-CGP8V:1:1109:7881:9311 2:N:0:TAGGCATG+TATCCTCT	k__Bacteria, p__Proteobacteria, c__Deltaproteobacteria, o__Desulfovibrionales, f__Desulfovibrionaceae, g__Desulfovibrio, s__	20	0	0	0	0	0	0	0	0	0	0	0	0	0	0	0	0	0.00273988	0.000456646	0.0035671	0.0165426	0.0250031	0.00270241	0.00783085	0	0.00927435	0	0	0.011147	0	0	0	0.00185784	0	0	0	0	0.0109182	0	0.0018197	0
OTU99	0	100	NR_104990	Desulfovibrio desulfuricans strain Essex 6 16S ribosomal RNA gene, complete sequence	OTU99	CCTACGGGAGGCAGCAGTGGGGAATATTGCGCAATGGGCGAAAGCCTGACGCAGCGACGCCGCGTGAGGGATGAAGGTTTTCGGATCGTAAACCTCTGTCAGAAGGGAAGAAACTACGTTGTGCTAATCAGCAGCGTACTGACGGTACCTTCAAAGGAAGCACCGGCTAACTCCGTGCCAGCAGCCGCGGTAATACGGAGGGTGCAAGCGTTAATCGGAATTACTGGGCGTAAAGCGCACGTAGGCTGTAGTGTAAGTCAGGGGTGAAATCCCACGGCTCAACCGTGGAACTGCCTTTGATACTGCACAACTTGAATCCGGGAGAGGGTGGCGGAATTCCAGGTGTAGGAGTGAAATCCGTAGATATCTGGAGGAACATCAGTGGCGAAGGCGGCCACC…	362339	k__Bacteria, p__Proteobacteria, c__Deltaproteobacteria, o__Desulfovibrionales, f__Desulfovibrionaceae, g__Desulfovibrio, s__	2049	0.0783631	0.189708	0.162128	0.1434	0.0859333	0	0.0316169	0.031935	0.00861846	0.0809061	0.039835	0.0117213	0	0.0105135	0.046644	0.024828	0.0109595	0.0174444	0.114147	0.181969	0.0625078	0.0432386	0.125294	0.0814598	0.101436	0	0.0199561	0.011147	0	0	0.0344027	0.0109176	0.0496179	0	0	0.00554324	0.0109182	0	0.0110132	0.541565
OTU306	0	98.92	NR_134062	Klebsiella quasipneumoniae subsp. quasipneumoniae strain 01A030 16S ribosomal RNA, partial sequence	OTU306	CCTACGGGTGGCTGCAGTGGGGAATATTGCACAATGGGCGCAAGCCTGATGCAGCCATGCCGCGTGTGTGAAGAAGGCCTTCGGGTTGTAAAGCACTTTCAGCGGGGAGGAAGGCGATAAGGTTAATAACCTTGTCGATTGACGTTACCCGCAGAAGAAGCACCGGCTAACTCCGTGCCAGCAGCCGCGGTAATACGGAGGGTGCAAGCGTTAATCGGAATTACTGGGCGTAAAGCGCACGCAGGCGGTCTGTCAAGTCGGATGTGAAATCCCCGGGCTCAACCTGGGAACTGCATTCGAAACTGGCAGGCTAGAGTCTTGTAGAGGGGGGTAGAATTCCAGGTGTAGCGGTGAAATGCGTAGAGATCTGGAGGAATATCGGTGGCGAAGGCGGCCCCC…	M00436:111:000000000-CGP8V:1:1111:26712:13867 1:N:0:GCTACGCT+ACTGCATA/M00436:111:000000000-CGP8V:1:1111:26712:13867 2:N:0:GCTACGCT+ACTGCATA	k__Bacteria, p__Proteobacteria, c__Gammaproteobacteria, o__Enterobacteriales, f__Enterobacteriaceae, ,	229	0	0.00790451	0.013235	0.00704649	0.0166496	0.0143082	0.0302422	0.0342161	0.00861846	0.0101133	0.0190246	0	0	0	0.0046644	0.0141874	0.0109595	0.00496855	0	0	0	0	0	0	0	0	0	0	0	0	0	0	0	0	0.00643998	0.00277162	0	0	0.00153527	0.0361043
OTU322	0	98.71	NR_041750	Klebsiella pneumoniae subsp. ozaenae strain ATCC 11296 16S ribosomal RNA gene, partial sequence	OTU322	CCTACGGGGTGCTGCAGTGGGGAATATTGCACAATGGGCGCAAGCCTGATGCAGCCATGCCGCGTGTGTGAAGAAGGCCTTCGGGTTGTAAAGCACTTTCAGCGGGGAGGAAGGCGTTAAGGTTAATAACCTTGGCGATTGACGTTACCCGCAGAAGAAGCACCGGCTAACTCCGTGCCAGCAGCCGCGGTAATACGGAGGGTGCAAGCGTTAATCGGAATTACTGGGCGTAAAGCGCACGCAGGCGGTCTGTCAAGTCGGATGTGAAATCCCCGGGCTCAACCTGGGAACTGCATTCGAAACTGGCAGGCTAGAGTCTTGTAGAGGGGGGTAGAATTCCAGGTGTAGCGGTGAAATGCGTAGAGATCTGGAGGAATACCGGTGGCGAAGGCGGCCCCC…	M00436:111:000000000-CGP8V:1:1114:17579:10503 1:N:0:CTCTCTAC+ACTGCATA/M00436:111:000000000-CGP8V:1:1114:17579:10503 2:N:0:CTCTCTAC+ACTGCATA	k__Bacteria, p__Proteobacteria, c__Gammaproteobacteria, o__Enterobacteriales, f__Enterobacteriaceae, ,	285	0.034828	0.0395226	0.00330874	0.0258864	0.0204091	0.0143082	0.0261183	0.0433404	0.0517108	0.0202265	0.0293522	0.00586063	0	0	0.00932879	0.024828	0.00821963	0.00803951	0.0142684	0	0	0.0162145	0.00783085	0.0325839	0.0118163	0	0	0	0	0	0	0	0	0	0	0	0	0.0522739	0.00871232	0.0586696
OTU335	0	98.71	NR_134062	Klebsiella quasipneumoniae subsp. quasipneumoniae strain 01A030 16S ribosomal RNA, partial sequence	OTU335	CCTACGGGTGGCTGCAGTGGGGAATATTGCACAATGGGCGCAAGCCTGATGCAGCCATGCCGCGTGTGTGAAGAAGGCCTTCGGGTTGTAAAGCACTTTCAGCGGGGAGGAAGGCGCCAAGGTTAATAACCTTGGCGATTGACGTTACCCGCAGAAGAAGCACCGGCTAACTCCGTGCCAGCAGCCGCGGTAATACGGAGGGTGCAAGCGTTAATCGGAATTACTGGGCGTAAAGCGCACGCAGGCGGTCTGTCAAGTCGGATGTGAAATCCCCGGGCTCAACCTGGGAACTGCATTCGAAACTGGCAGGCTAGAGTCTTGTAGAGGGGGGTAGAATTCCAGGTGTAGCGGTGAAATGCGTAGAGATCTGGAGGAATACCGGTGGCGAAGGCGGCCCCC…	M00436:111:000000000-CGP8V:1:1103:17856:23667 1:N:0:CTCTCTAC+CTCTCTAT/M00436:111:000000000-CGP8V:1:1103:17856:23667 2:N:0:CTCTCTAC+CTCTCTAT	k__Bacteria, p__Proteobacteria, c__Gammaproteobacteria, o__Enterobacteriales, f__Enterobacteriaceae, ,	90	0	0.00790451	0.00330874	0.00373775	0.0306137	0	0.00412394	0	0	0.0303398	0.0108462	0	0	0	0	0.00709371	0.00821963	0.00255222	0	0	0	0	0.00783085	0	0.00130514	0	0	0	0	0	0	0	0	0	0	0.00277162	0	0	0.000461936	0
OTU397	0	98.71	NR_041750	Klebsiella pneumoniae subsp. ozaenae strain ATCC 11296 16S ribosomal RNA gene, partial sequence	OTU397	CCTACGGGTGGCAGCAGTGGGGAATATTGCACAATGGGCGCAAGCCTGATGCAGCCATGCCGCGTGTGTGAAGAAGGCCTTCGGGTTGTAAAGCACTTTCAGCGGGGAGGAAGGCGTTAAGGTTAATAACCTTGGCGATTGACGTTACCCGCAGAAGAAGCACCGGCTAACTCCGTGCCATCATCCGCGGTAATACGGAGGGTGCAAGCGTTAATCGGAATTACTGGGCGTAAAGCGCACGCAGGCGGTCTGTCAAGTCGGATGTGAAATCCCCGGGCTCAACCTGGGAACTGCATTCGAAACTGGCAGGCTAGAGTCTTGTAGAGGGGGGTAGAATTCCAGGTGTAGCGGTGAAATGCGTAGAGATCTGGAGGAATACCGGTGGCGAAGGCGGCCCCC…	M00436:111:000000000-CGP8V:1:1106:9662:7732 1:N:0:CTCTCTAC+CTCTCTAT/M00436:111:000000000-CGP8V:1:1106:9662:7732 2:N:0:CTCTCTAC+CTCTCTAT	k__Bacteria, p__Proteobacteria, c__Gammaproteobacteria, o__Enterobacteriales, f__Enterobacteriaceae, ,	10	0	0	0	0	0.00107417	0	0.00137465	0	0	0	0.000408135	0	0	0	0	0.00354685	0	0.000591142	0	0	0	0.00270241	0	0	0.000450402	0	0	0	0	0	0	0	0	0.00935454	0	0	0	0	0.00155909	0.00451304
OTU121	0	99.78	NR_074902	Escherichia fergusonii strain ATCC 35469 16S ribosomal RNA gene, complete sequence	OTU121	CCTACGGGAGGCAGCAGTGGGGAATATTGCACAATGGGCGCAAGCCTGATGCAGCCATGCCGCGTGTATGAAGAAGGCCTTCGGGTTGTAAAGTACTTTCAGCGGGGAGGAAGGGAGTAAAGTTAATACCTTTACTCATTGACGTTACCCGCAGAAGAAGCACCGGCTAACTCCGTGCCAGCAGCCGCGGTAATACGGAGGGTGCAAGCGTTAATCGGAATTACTGGGCGTAAAGCGCACGCAGGCGGTTTGTTAAGTCAGATGTGAAATCCCCGGGCTCAACCTGGGAACTGCATCTGATACTGGCAAGCTTGAGTCTCGTAGAGGGGGGTAGAATTCCAGGTGTAGCGGTGAAATGCGTAGAGATCTGGAGGAATACCGGTGGCGAAGGCGGCCCCC…	325712	k__Bacteria, p__Proteobacteria, c__Gammaproteobacteria, o__Enterobacteriales, f__Enterobacteriaceae, g__, s__	10258	2.3596	1.54928	2.66353	2.19081	0.329769	0.271856	0.130591	0.0342161	0.293028	0.171926	0.205231	0.867374	1.19053	1.21326	0.522412	0.244733	0.337005	0.729219	0	0	0.0125016	0	0	0	0.00208359	3.13785	2.49451	2.17367	2.01022	1.98072	2.27058	2.34459	0.119083	0.505145	0.334879	0.623614	0.447647	1.09775	0.521353	0.176009
OTU124	0	99.78	NR_102794	Enterobacter cloacae strain ATCC 13047 16S ribosomal RNA gene, complete sequence	OTU124	CCTACGGGAGGCAGCAGTGGGGAATATTGCACAATGGGCGCAAGCCTGATGCAGCCATGCCGCGTGTATGAAGAAGGCCTTCGGGTTGTAAAGTACTTTCAGCGGGGAGGAAGGTGTTGTGGTTAATAACCACAGCAATTGACGTTACCCGCAGAAGAAGCACCGGCTAACTCCGTGCCAGCAGCCGCGGTAATACGGAGGGTGCAAGCGTTAATCGGAATTACTGGGCGTAAAGCGCACGCAGGCGGTCTGTCAAGTCGGATGTGAAATCCCCGGGCTCAACCTGGGAACTGCATTCGAAACTGGCAGGCTGGAGTCTTGTAGAGGGGGGTAGAATTCCAGGTGTAGCGGTGAAATGCGTAGAGATCTGGAGGAATACCGGTGGCGAAGGCGGCCCCC…	312551	k__Bacteria, p__Proteobacteria, c__Gammaproteobacteria, o__Enterobacteriales, f__Enterobacteriaceae, g__, s__	1282	0.026121	0.0790451	0.536016	0.213727	0.136956	0.0143082	0.177329	0.0456215	0.301646	0.101133	0.129499	0	0.0288032	0.0441566	0.00932879	0.154288	0.0821963	0.0531288	0.0321039	0.0661704	0.0187523	0.0189169	0.0234926	0.016292	0.029288	0	0	0	0	0	0	0	0.00992359	0.0748363	0	0.0332594	0.0545911	0	0.0287684	0
OTU128	0	99.78	NR_074902	Escherichia fergusonii strain ATCC 35469 16S ribosomal RNA gene, complete sequence	OTU128	CCTACGGGAGGCAGCAGTGGGGAATATTGCACAATGGGCGCAAGCCTGATGCAGCCATGCCGCGTGTATGAAGAAGGCCTTCGGGTTGTAAAGTACTTTCAGCGGGGAGGAAGGGAGTAAAGTTAATACCTTTGCTCATTGACGTTACCCGCAGAAGAAGCACCGGCTAACTCCGTGCCAGCAGCCGCGGTAATACGGAGGGTGCAAGCGTTAATCGGAATTACTGGGCGTAAAGCGCACGCAGGCGGTTTGTTAAGTCAGATGTGAAATCCCCGGGCTCAACCTGGGAACTGCATCTGATACTGGCAAGCTTGAGTCTCGTAGAGGGGGGTAGAATTCCAGGTGTAGCGGTGAAATGCGTAGAGATCTGGAGGAATACCGGTGGCGAAGGCGGCCCCC…	299267	k__Bacteria, p__Proteobacteria, c__Gammaproteobacteria, o__Enterobacteriales, f__Enterobacteriaceae, g__, s__	537	0.026121	0.0237135	0.0397049	0.0298465	0.0832478	0.0286164	0.0316169	0.031935	0.0172369	0.0505663	0.0405366	0.0117213	0.0192022	0	0.0419796	0.00532028	0.0109595	0.0148638	0	0	0	0	0	0	0	0.0913938	0.0299341	0.0222941	0.0164772	0.0701139	0.0344027	0.0441026	0	0	0	0	0	0	0	0.0270783
OTU132	0	99.79	NR_074902	Escherichia fergusonii strain ATCC 35469 16S ribosomal RNA gene, complete sequence	OTU132	CCTACGGGAGGCAGCAGTGGGGAATATTGCACAATGGGCGCAAGCCTGATGCAGCCATGCCGCGTGTATGAAGAAGGCCTTCGGGTTGTAAAGTACTTTCAGCGGGGAGGAAGGGAGTAAAGTTAATACCTTTGCTCATTGACGTTACCCGCAGAAGAAGCACCGGCTAACTCCGTGCCAGCAGTCGCGGTAATACGGAGGGTGCAAGCGTTAATCGGAATTACTGGGCGTAAAGCGCACGCAGGCGGTTTGTTAAGTCAGATGTGAAATCCCCGGGCTCAACCTGGGAACTGCATCTGATACTGGCAAGCTTGAGTCTCGTAGAGGGGGGTAGAATTCCAGGTGTAGCGGTGAAATGCGTAGAGATCTGGAGGAATACCGGTGGCGAAGGCGGCCCCC…	296715	k__Bacteria, p__Proteobacteria, c__Gammaproteobacteria, o__Enterobacteriales, f__Enterobacteriaceae, g__, s__	1271	0.121898	0.0553316	0.172054	0.116428	0.0751916	0.0572328	0.0206197	0.0479026	0.0603292	0.0303398	0.0486026	0.0820489	0.0912102	0.0672863	0.0513084	0.0407888	0.0356184	0.0613768	0	0	0	0	0	0	0	0.426504	0.299341	0.167205	0.247158	0.192813	0.313924	0.274491	0	0.0374181	0.0193199	0.0554324	0.098264	0.0522739	0.0437847	0.0361043
OTU133	0	98.06	NR_118122	Pantoea wallisii strain LMG 26277 16S ribosomal RNA gene, complete sequence	OTU133	CCTACGGGAGGCAGCAGTGGGGAATATTGCACAATGGGCGCAAGCCTGATGCAGCCATGCCGCGTGTGTGAAGAAGGCCTTCGGGTTGTAAAGCACTTTCAGCGGGGAGGAAGGCGTTAAGGTTAATAACCTTGGCGATTGACGTTACCCGCAGAAGAAGCACCGGCTAACTCCGTGCCAGCAGCCGCGGTAATACGGAGGGTGCAAGCGTTAATCGGAATTACTGGGCGTAAAGCGCACGCAGGCGGTTTGTTAAGTCAGATGTGAAATCCCCGGGCTCAACCTGGGAACTGCATCTGATACTGGCAAGCTTGAGTCTCGTAGAGGGGGGTAGAATTCCAGGTGTAGCGGTGAAATGCGTAGAGATCTGGAGGAATACCGGTGGCGAAGGCGGCCCCC…	296464	k__Bacteria, p__Proteobacteria, c__Gammaproteobacteria, o__Enterobacteriales, f__Enterobacteriaceae, g__, s__	11	0	0	0	0	0.00161125	0	0	0.00228107	0	0	0.00064872	0.0175819	0	0	0	0	0.00273988	0.00338696	0	0	0	0	0	0	0	0	0	0	0	0	0	0	0	0	0	0	0	0	0	0
OTU139	0	99.78	NR_134807	Siccibacter colletis strain 1383 16S ribosomal RNA, partial sequence	OTU139	CCTACGGGAGGCAGCAGTGGGGAATATTGCACAATGGGCGCAAGCCTGATGCAGCCATGCCGCGTGTATGAAGAAGGCCTTCGGGTTGTAAAGTACTTTCAGCGAGGAGGAAGGTGGTGAGCTTAATACGCTCATCAATTGACGTTACTCGCAGAAGAAGCACCGGCTAACTCCGTGCCAGCAGCCGCGGTAATACGGAGGGTGCAAGCGTTAATCGGAATTACTGGGCGTAAAGCGCACGCAGGCGGTCTGTCAAGTCGGATGTGAAATCCCCGGGCTCAACCTGGGAACTGCATCCGAAACTGGCAGGCTTGAGTCTCGTAGAGGGGGGTAGAATTCCAGGTGTAGCGGTGAAATGCGTAGAGATCTGGAGGAATACCGGTGGCGAAGGCGGCCCCC…	278719	k__Bacteria, p__Proteobacteria, c__Gammaproteobacteria, o__Enterobacteriales, f__Enterobacteriaceae, g__, s__	170	0	0	0	0	0.00268541	0.0286164	0.00412394	0.0136864	0	0.0404531	0.0149275	0	0	0	0	0	0	0	0.142684	0.082713	0.118765	0.164847	0.125294	0.016292	0.108432	0	0	0	0	0	0	0	0	0	0	0	0	0	0	0
OTU142	0	98.71	NR_114153	Kluyvera intermedia strain NBRC 102594 16S ribosomal RNA gene, partial sequence	OTU142	CCTACGGGAGGCAGCAGTGGGGAATATTGCACAATGGGCGCAAGCCTGATGCAGCCATGCCGCGTATGAAGAAGGCCTTCGGGTTGTAAAGTACTTTCAGCGAGGAGGAAGGCATTGTGGTTAATAACCGCAGTGATTGACGTTACTCGCAGAAGAAGCACCGGCTAACTCCGTGCCAGCAGCCGCGGTAATACGGAGGGTGCAAGCGTTAATCGGAATTACTGGGCGTAAAGCGCACGCAGGCGGTCTGTTAAGTCAGATGTGAAATCCCCGGGCTCAACCTGGGAACTGCATTTGAAACTGGCAGGCTTGAGTCTTGTAGAGGGGGGTAGAATTCCAGGTGTAGCGGTGAAATGCGTAGAGATCTGGAGGAATACCGGTGGCGAAGGCGGCCCCCTG…	268101	k__Bacteria, p__Proteobacteria, c__Gammaproteobacteria, o__Enterobacteriales, f__Enterobacteriaceae, g__, s__	490	0	0.0395226	0.00330874	0.0142771	0.0198721	0.071541	0.0178704	0.0729944	0.137895	0.0910194	0.0685321	0	0.0192022	0.0168216	0.0326508	0.0656168	0.043838	0.0296882	0.0142684	0.0496278	0.0437555	0.0351313	0.0156617	0.0488759	0.0345534	0	0	0	0	0	0	0	0.00992359	0.0280636	0.0193199	0.00277162	0.0218364	0	0.0136525	0.0451304
OTU145	0	100	NR_118568	Enterobacter cloacae strain ATCC 13047 16S ribosomal RNA gene, partial sequence	OTU145	CCTACGGGAGGCAGCAGTGGGGAATATTGCACAATGGGCGCAAGCCTGATGCAGCCATGCCGCGTGTATGAAGAAGGCCTTCGGGTTGTAAAGTACTTTCAGCGGGGAGGAAGGCGATAAGGTTAATAACCTTGTCGATTGACGTTACCCGCAGAAGAAGCACCGGCTAACTCCGTGCCAGCAGCCGCGGTAATACGGAGGGTGCAAGCGTTAATCGGAATTACTGGGCGTAAAGCGCACGCAGGCGGTCTGTCAAGTCGGATGTGAAATCCCCGGGCTCAACCTGGGAACTGCATTCGAAACTGGCAGGCTAGAGTCTTGTAGAGGGGGGTAGAATTCCAGGTGTAGCGGTGAAATGCGTAGAGATCTGGAGGAATACCGGTGGCGAAGGCGGCCCCC…	261653	k__Bacteria, p__Proteobacteria, c__Gammaproteobacteria, o__Enterobacteriales, f__Enterobacteriaceae, g__, s__	328042	6.89595	9.78579	6.3627	7.68148	46.6172	46.4444	57.4588	47.5741	52.7708	52.4474	50.5521	7.65985	9.21223	5.05698	18.1865	19.983	19.7956	13.3157	15.7416	15.7816	14.2455	17.5062	24.2365	23.2323	18.4573	4.17365	1.35701	0.992086	2.93294	2.80456	2.49849	2.45979	3.28471	3.32086	1.67439	2.32262	3.7122	1.35912	2.61232	24.2125
OTU146	0	99.78	NR_118568	Enterobacter cloacae strain ATCC 13047 16S ribosomal RNA gene, partial sequence	OTU146	CCTACGGGAGGCAGCAGTGGGGAATATTGCACAATGGGCGCAAGCCTGATGCAGCCATGCCGCGTGTATGAAGAAGGCCTTCGGGTTGTAAAGTACTTTCAGCGGGGAGGAAGGCGATAAGGTTAATAACCTTGTCGATTGACGTTACCCGCAGAAGAAGCACCGGCTAACTCCGTGCCAGCAGCCGCGGTAATACGGAGGGTGCAAGCGTTAATCGGAATTACTGGGCGTAAAGCGCACGCAGGCGGTCTGTCAAGTCGGATGTGAAATCCCCGGGCTCAACCTGGGAACTGCATTCGAAACTGGCAGGCTGGAGTCTTGTAGAGGGGGGTAGAATTCCAGGTGTAGCGGTGAAATGCGTAGAGATCTGGAGGAATACCGGTGGCGAAGGCGGCCCCC…	261162	k__Bacteria, p__Proteobacteria, c__Gammaproteobacteria, o__Enterobacteriales, f__Enterobacteriaceae, g__, s__	12	0	0	0	0	0.00107417	0	0	0	0	0	0.000179028	0	0	0	0	0	0	0	0	0	0	0	0	0	0	0	0	0	0	0	0	0	0	0	0	0	0	0	0	0
OTU148	0	99.78	NR_146667	Enterobacter tabaci strain YIM Hb-3 16S ribosomal RNA, partial sequence	OTU148	CCTACGGGAGGCAGCAGTGGGGAATATTGCACAATGGGCGCAAGCCTGATGCAGCCATGCCGCGTGTATGAAGAAGGCCTTCGGGTTGTAAAGTACTTTCAGTGGGGAGGAAGGTGTTGAGGTTAATAACCTCAGCAATTGACGTTACCCGCAGAAGAAGCACCGGCTAACTCCGTGCCAGCAGCCGCGGTAATACGGAGGGTGCAAGCGTTAATCGGAATTACTGGGCGTAAAGCGCACGCAGGCGGTCTGTCAAGTCGGATGTGAAATCCCCGGGCTCAACCTGGGAACTGCATTCGAAACTGGCAGGCTAGAGTCTTGTAGAGGGGGGTAGAATTCCAGGTGTAGCGGTGAAATGCGTAGAGATCTGGAGGAATACCGGTGGCGAAGGCGGCCCCC…	258793	k__Bacteria, p__Proteobacteria, c__Gammaproteobacteria, o__Enterobacteriales, f__Enterobacteriaceae, g__, s__	10	0	0	0	0	0.00375958	0	0	0	0	0	0.000626597	0	0	0	0	0	0	0	0	0	0	0	0	0	0	0	0	0	0	0	0	0	0	0	0	0	0	0	0	0
OTU149	0	100	NR_043679	Cronobacter pulveris strain 601/05 16S ribosomal RNA gene, partial sequence	OTU149	CCTACGGGAGGCAGCAGTGGGGAATATTGCACAATGGGCGCAAGCCTGATGCAGCCATGCCGCGTGTATGAAGAAGGCCTTCGGGTTGTAAAGTACTTTCAGTGGGGAGGAAGGCGTGATGTTTAATACGCATCGCGATTGACGTTACCCACAGAAGAAGCACCGGCTAACTCCGTGCCAGCAGCCGCGGTAATACGGAGGGTGCAAGCGTTAATCGGAATTACTGGGCGTAAAGCGCACGCAGGCGGTCTGTTAAGTCAGATGTGAAATCCCCGGGCTCAACCCGGGAACTGCATTTGAAACTGGCAGGCTTGAGTCTCGTAGAGGGGGGTAGAATTCCAGGTGTAGCGGTGAAATGCGTAGAGATCTGGAGGAATACCGGTGGCGAAGGCGGCCCCC…	242005	k__Bacteria, p__Proteobacteria, c__Gammaproteobacteria, o__Enterobacteriales, f__Enterobacteriaceae, g__, s__	1416	0	0	0	0	0.104194	0.0858492	0.108597	0.0547458	0.11204	0.0202265	0.0809421	0	0	0	0	0.00709371	0.00273988	0.00163893	0.0142684	0	0	0.00540482	0	0.016292	0.00599419	0	0	0	0	0	0	0	0.00992359	0.0187091	0	0.00277162	0.0109182	0	0.00705375	0.338478
OTU152	0	99.35	NR_104980	Cronobacter helveticus strain LMG 23732 16S ribosomal RNA gene, partial sequence	OTU152	CCTACGGGAGGCAGCAGTGGGGAATATTGCACAATGGGCGCAAGCCTGATGCAGCCATGCCGCGTGTATGAAGAAGGCCTTCGGGTTGTAAAGTACTTTCAGTGAGGAGGAAGGCNTGATGNTTAATACGCATCGCGATTGACGTTACTCACAGAAGAAGCACCGGCTAACTCCGTGCCAGCAGCCGCGGTAATACGGAGGGTGCAAGCGTTAATCGGAATTACTGGGCGTAAAGCGCACGCAGGCGGTCTGTTAAGTCAGATGTGAAATCCCCGGGCTCAACCCGGGAACTGCATTTGAAACTGGCAGGCTTGAGTCTCGTAGAGGGGGGTAGAATTCCAGGTGTAGCGGTGAAATGCGTAGAGATCTGGAGGAATACCGGTGGCGAAGGCGGCCCCC…	221361	k__Bacteria, p__Proteobacteria, c__Gammaproteobacteria, o__Enterobacteriales, f__Enterobacteriaceae, g__, s__	136	0	0	0	0	0.00751916	0	0	0.0159675	0.00861846	0.0101133	0.0070364	0	0	0	0	0.00177343	0.00273988	0.000752217	0	0	0	0.00270241	0	0	0.000450402	0	0	0	0	0	0	0	0	0	0	0	0	0	0	0.00902609
OTU160	0	99.57	NR_146667	Enterobacter tabaci strain YIM Hb-3 16S ribosomal RNA, partial sequence	OTU160	CCTACGGGAGGCAGCAGTGGGGAATATTGCACAATGGGCGCAAGCCTGATGCAGCCATGCCGCGTGTATGAAGAAGGCCTTCGGGTTGTAAAGTACTTTCAGCGGGGAGGAAGGTGTTGTGGTTAATAACCTCAGCGATTGACGTTACCCGCAGAAGAAGCACCGGCTAACTCCGTGCCAGCAGCCGCGGTAATACGGAGGGTGCAAGCGTTAATCGGAATTACTGGGCGTAAAGCGCACGCAGGCGGTCTGTCAAGTCGGATGTGAAATCCCCGGGCTCAACCTGGGAACTGCATTCGAAACTGGCAGGCTAGAGTCTTGTAGAGGGGGGTAGAATTCCAGGTGTAGCGGTGAAATGCGTAGAGATCTGGAGGAATACCGGTGGCGAAGGCGGCCCCC…	210269	k__Bacteria, p__Proteobacteria, c__Gammaproteobacteria, o__Enterobacteriales, f__Enterobacteriaceae, g__, s__	979	0	0.0474271	0.013235	0.0202207	0.0762658	0.171698	0.0921013	0.111773	0.180988	0.171926	0.134125	0.0293032	0	0.00630809	0.0746303	0.0443357	0.0246589	0.0298727	0	0	0	0	0	0	0	0	0	0	0	0	0	0	0	0	0	0	0.0109182	0	0.0018197	0.121852
OTU163	0	99.78	NR_113321	Enterobacter kobei strain JCM 8580 16S ribosomal RNA gene, partial sequence	OTU163	CCTACGGGAGGCAGCAGTGGGGAATATTGCACAATGGGCGCAAGCCTGATGCAGCCATGCCGCGTGTATGAAGAAGGCCTTCGGGTTGTAAAGTACTTTCAGCGGGGAGGAAGGTGTTGTGGTTAATAACCACAGCAATTGACGTTACCCGCAGAAGAAGCACCGGCTAACTCCGTGCCAGCAGCCGCGGTAATACGGAGGGTGCAAGCGTTAATCGGAATTACTGGGCGTAAAGCGCACGCAGGCGGTCTGTCAAGTCGGATGTGAAATCCCCGGGCTCAACCTGGGAACTGCATTCGAAACTGGCAGGCTAGAGTCTTGTAGAGGGGGGTAGAATTCCAGGTGTAGCGGTGAAATGCGTAGAGATCTGGAGGAATACCGGTGGCGAAGGCGGCCCCC…	208785	k__Bacteria, p__Proteobacteria, c__Gammaproteobacteria, o__Enterobacteriales, f__Enterobacteriaceae, g__, s__	1738	0	0.0395226	0.0330874	0.0242033	0.132122	0.114466	0.236439	0.166518	0.249935	0.202265	0.183624	0	0.0144016	0	0.0186576	0.104632	0.0410981	0.0297983	0.0035671	0	0	0	0	0	0.000594516	0	0	0	0	0	0	0	0.00992359	0.0280636	0	0.0249446	0.0327547	0	0.0159477	0.0180522
OTU181	0	99.14	NR_104980	Cronobacter helveticus strain LMG 23732 16S ribosomal RNA gene, partial sequence	OTU181	CCTACGGGAGGCAGCAGTGGGGAATATTGCACAATGGGCGCAAGCCTGATGCAGCCATGCCGCGTGTATGAAGAAGGCCTTCGGGTTGTAAAGTACTTTCAGTGAGGAGGAAGGCATGATGCTTAATACGCATCGTGATTGACGTTACTCACAGAAGAAGCACCGGCTAACTCCGTGCCAGCAGCCGCGGTAATACGGAGGGTGCGAGCGTTAATCGGAATTACTGGGCGTAAAGCGCACGCAGGCGGTCTGTTAAGTCAGATGTGAAATCCCCGGGCTCAACCCGGGAACTGCATTTGAAACTGGCAGGCTTGAGTCTYGTAGAGGGGGGTAGAATTCCAGGTGTAGCGGTGAAATGCGTAGAGATCTGGAGGAATACCGGTGGCGAAGGCGGCCCCC…	181487	k__Bacteria, p__Proteobacteria, c__Gammaproteobacteria, o__Enterobacteriales, f__Enterobacteriaceae, g__, s__	12	0	0	0	0	0.00107417	0	0.00274929	0	0	0	0.000637243	0	0	0	0	0	0	0	0	0	0	0	0	0	0	0	0	0	0	0	0	0	0	0	0	0	0	0	0	0
OTU193	0	99.57	NR_074902	Escherichia fergusonii strain ATCC 35469 16S ribosomal RNA gene, complete sequence	OTU193	CCTACGGGAGGCAGCAGTGGGGAATATTGCACAATGGGCGCAAGCCTGATGCAGCCATGCCGCGTGTATGAAGAAGGCCTTCGGGTTGTAAAGTACTTTCAGCGGGGAGGAAGGGAGTAAAGTTAATACCTTTGCTCATTGACGTTACCCGCAGAAGAAGCACCGGCTAACTCCGTGCCAGCAGCCGCGGAAATACGGAGGGTGCAAGCGTTAATCGGAATTACTGGGCGTAAAGCGCACGCAGGCGGTTTGTTAAGTCAGATGTGAAATCCCCGGGCTCAACCTGGGAACTGCATCTGATACTGGCAAGCTTGAGTCTCGTAGAGGGGGGTAGAATTCCAGGTGTAGCGGTGAAATGCGTAGAGATCTGGAGGAATACCGGTGGCGAAGGCGGCCCCC…	163993	k__Bacteria, p__Proteobacteria, c__Gammaproteobacteria, o__Enterobacteriales, f__Enterobacteriaceae, g__, s__	563	0.0522421	0.0395226	0.0430136	0.0449261	0.0247058	0.0429246	0.00962252	0.0114054	0.00861846	0	0.0162128	0.0351638	0.0528059	0.0378485	0.0186576	0.0159608	0.0109595	0.028566	0	0	0	0	0	0	0	0.258949	0.169627	0.100323	0.313066	0.0876424	0.077406	0.167836	0	0.0374181	0.01288	0.0194013	0.0436729	0.0522739	0.0276077	0.0180522
OTU198	0	100	NR_114077	Cronobacter sakazakii strain NBRC 102416 16S ribosomal RNA gene, partial sequence	OTU198	CCTACGGGAGGCAGCAGTGGGGAATATTGCACAATGGGCGCAAGCCTGATGCAGCCATGCCGCGTGTATGAAGAAGGCCTTCGGGTTGTAAAGTACTTTCAGCGGGGAGGAAGGTGTTGTGGTTAATAACCNCAGCAATTGACGTTACCCGCAGAAGAAGCACCGGCTAACTCCGTGCCAGCAGCCGCGGTAATACGGAGGGTGCAAGCGTTAATCGGAATTACTGGGCGTAAAGCGCACGCAGGCGGTTGATTAAGTCAGATGTGAAATCCCCGGGCTCAACCTGGGAACTGCATTTGAAACTGGTCAGCTTGAGTCTCGTAGAGGGGGGTAGAATTCCAGGTGTAGCGGTGAAATGCGTAGAGATCTGGAGGAATACCGGTGGCGAAGGCGGCCCCC…	142892	k__Bacteria, p__Proteobacteria, c__Gammaproteobacteria, o__Enterobacteriales, f__Enterobacteriaceae, g__, s__	6835	0.0783631	0.181804	0.0694835	0.109883	0.725062	0.429246	0.461881	0.597641	0.680858	0.798948	0.615606	0.00586063	0.0192022	0.0021027	0.00932879	0.012414	0.00273988	0.00860802	0	0	0.00625078	0	0	0	0.0010418	0	0	0	0	0	0	0	0.0297708	0	0.00643998	0.00554324	0	0	0.006959	1.57505
OTU20	0	99.78	NR_146667	Enterobacter tabaci strain YIM Hb-3 16S ribosomal RNA, partial sequence	OTU20	CCTACGGGAGGCAGCAGTGGGGAATATTGCACAATGGGCGCAAGCCTGATGCAGCCATGCCGCGTGTATGAAGAAGGCCTTCGGGTTGTAAAGTACTTTCAGCGGGGAGGAAGGTGTTGAGGTTAATAACCTCAGCAATTGACGTTACCCGCAGAAGAAGCACCGGCTAACTCCGTGCCAGCAGCCGCGGTAATACGGAGGGTGCAAGCGTTAATCGGAATTACTGGGCGTAAAGCGCACGCAGGCGGTCTGTCAAGTCGGATGTGAAATCCCCGGGCTCAACCCGGGAACTGCATTCGAAACTGGCAGGCTAGAGTCTTGTAGAGGGGGGTAGAATTCCAGGTGTAGCGGTGAAATGCGTAGAGATCTGGAGGAATACCGGTGGCGAAGGCGGCCCCC…	815693	k__Bacteria, p__Proteobacteria, c__Gammaproteobacteria, o__Enterobacteriales, f__Enterobacteriaceae, g__, s__	1712	0.034828	0.0869496	0.0397049	0.0538275	0.273375	0.457862	0.155335	0.180205	0.198225	0.232605	0.249601	0.0351638	0.0528059	0.0714917	0.0606372	0.0602965	0.0821963	0.0604319	0.0570736	0.082713	0.0500063	0.0810723	0.0469851	0.0977517	0.069267	0.0152323	0.00997805	0.011147	0	0	0.00860067	0.00749301	0	0.0187091	0.0386399	0.0138581	0.0218364	0	0.0155072	0.14893
OTU207	0	99.79	NR_114152	Klebsiella oxytoca strain NBRC 102593 16S ribosomal RNA gene, partial sequence	OTU207	CCTACGGGAGGCAGCAGTGGGGAATATTGCACAATGGGCGCAAGCCTGATGCAGCCATGCCGCGTGTATGAAGAAGGCCTTCGGGTTGTAAAGTACTTTCAGCGGGGAGGAAGGGAGTGAGGTTAATAACCTCATTCATTGACGTTACCCGCAGAAGAAGCACCGGCTAACTCCGTGCCAGCAGCCGCGGTAATACGGAGGGTGCAAGCGTTAATCGGAATTACTGGGCGTAAAGCGCACGCAGGCGGTCTGTCAAGTCGGATGTGAAATCCCCGGGCTCAACCTGGGAACTGCATTCGAAACTGGCAGGCTGGAGTCTTGTAGAGGGGGGTAGAATTCCAGGTGTAGCGGTGAAATGCGTAGAGATCTGGAGGAATACCGGTGGCGAAGGCGGCCCCC…	1626578	k__Bacteria, p__Proteobacteria, c__Gammaproteobacteria, o__Enterobacteriales, f__Enterobacteriaceae, g__, s__	3149	0	0	0.00992622	0.00330874	0	0.071541	0.0164958	0	0	0.0202265	0.0180439	0	0.00480054	0.0021027	0	0.00354685	0.00547975	0.00265497	0	0	0	0	0	0	0	0.167555	0	0	0.181249	0.140228	0	0.0815053	0	0.00935454	0	0.00277162	0	0	0.00202103	0.257243
OTU209	0	99.78	NR_074902	Escherichia fergusonii strain ATCC 35469 16S ribosomal RNA gene, complete sequence	OTU209	CCTACGGGAGGCAGCAGTGGGGAATATTGCACAATGGGCGCAAGCCTGATGCAGCCATGCCGCGTGTATGAAGAAGGCCTTCGGGTTGTAAAGTACTTTCAGCGGGGAGGAAGGGAGTAAAGTTAATACCTTTGCTCATTGACGTTACCCGCAGAAGAAGTACCGGCTAACTCCGTGCCAGCAGCCGCGGTAATACGGAGGGTGCAAGCGTTAATCGGAATTACTGGGCGTAAAGCGCACGCAGGCGGTTTGTTAAGTCAGATGTGAAATCCCCGGGCTCAACCTGGGAACTGCATCTGATACTGGCAAGCTTGAGTCTCGTAGAGGGGGGTAGAATTCCAGGTGTAGCGGTGAAATGCGTAGAGATCTGGAGGAATACCGGTGGCGAAGGCGGCCCCC…	1876042	k__Bacteria, p__Proteobacteria, c__Gammaproteobacteria, o__Enterobacteriales, f__Enterobacteriaceae, g__, s__	84	0.00870701	0	0.0165437	0.0084169	0.00913041	0	0	0.00684322	0	0	0.00266227	0.0234425	0	0.0021027	0	0	0	0.00425754	0	0	0	0	0	0	0	0.0304646	0.00997805	0.011147	0.0494315	0	0.012901	0.018987	0.00992359	0	0	0	0.0109182	0	0.00347364	0.00451304
OTU21	0	100	NR_146667	Enterobacter tabaci strain YIM Hb-3 16S ribosomal RNA, partial sequence	OTU21	CCTACGGGAGGCAGCAGTGGGGAATATTGCACAATGGGCGCAAGCCTGATGCAGCCATGCCGCGTGTATGAAGAAGGCCTTCGGGTTGTAAAGTACTTTCAGCGGGGAGGAAGGTGTTGAGGTTAATAACCTCAGCAATTGACGTTACCCGCAGAAGAAGCACCGGCTAACTCCGTGCCAGCAGCCGCGGTAATACGGAGGGTGCAAGCGTTAATCGGAATTACTGGGCGTAAAGCGCACGCAGGCGGTCTGTCAAGTCGGATGTGAAATCCCCGGGCTCAACCTGGGAACTGCATTCGAAACTGGCAGGCTAGAGTCTTGTAGAGGGGGGTAGAATTCCAGGTGTAGCGGTGAAATGCGTAGAGATCTGGAGGAATACCGGTGGCGAAGGCGGCCCCC…	808994	k__Bacteria, p__Proteobacteria, c__Gammaproteobacteria, o__Enterobacteriales, f__Enterobacteriaceae, g__, s__	123344	2.6121	4.82966	2.93154	3.45777	20.8748	22.1634	14.4915	19.1108	16.0734	14.29	17.834	1.98089	3.35078	1.65692	5.18681	7.30829	6.16746	4.27519	4.7264	4.11911	3.66921	4.85893	6.48395	6.38645	5.04067	0.578827	0.109759	0.100323	0.411929	0.140228	0.283822	0.270815	1.65724	1.14125	0.618238	0.795455	1.53947	0.470465	1.03702	10.2085
OTU210	0	99.14	NR_114152	Klebsiella oxytoca strain NBRC 102593 16S ribosomal RNA gene, partial sequence	OTU210	CCTACGGGAGGCAGCAGTGGGGAATATTGCACAATGGGCGCAAGCCTGATGCAGCCATGCCGCGTGTATGAAGAAGGCCTTCGGGTTGTAAAGTACTTTCAGCGGGGAGGAAGGGAGTGAGGTTAATAACCTTATTCATTGACGTTACCCGCAGAAGAAGCACCGGCTAACTCCGTGCCAGCAGCCGCGGTAATACGGAGGGTGCAAGCGTTAATCGGAATTACTGGGCGTAAAGCGCACGCAGGCGGTCTGTCAAGTCGGATGTGAAATCCCCGGGCTCAACCTGGGAACTGCATTCTAAACTGGCAGGCTGGAGTCTTGTAGAGGGGGGTAGAATTCCAGGTGTAGCGGTGAAATGCGTAGAGATCTGGAGGAATACCGGGGGCGAAGGCGGCCCCC…	755377	k__Bacteria, p__Proteobacteria, c__Gammaproteobacteria, o__Enterobacteriales, f__Enterobacteriaceae, g__, s__	62	0	0	0	0	0	0	0	0	0	0	0	0	0	0	0	0	0	0	0	0	0	0	0	0	0	0.0304646	0	0	0	0	0	0.00507743	0	0	0	0	0	0	0	0.00451304
OTU213	0	99.36	NR_118449	Cronobacter sakazakii strain ATCC 29544 16S ribosomal RNA gene, partial sequence	OTU213	CCTACGGGAGGCAGCAGTGGGGAATATTGCACAATGGGCGCAAGCCTGATGCAGCCATGCCGCGTGTATGAAGAAGGCCTTCGGGTTGTAAAGTACTTTCAGCGGGGAGGAAGGCGTTGTGGTTAATAACCGCAGCGATTGACGTTACCCGCAGAAGAAGCACCGGCTAACTCCGTGCCAGCAGCCGCGGTAATACGGAGGGTGCAAGCGTTAATCGGAATTACTGGGCGTAAAGCGCACGCAGGCGGTCTGTTAAGTCAGATGTGAAATCCCCGGGCTCAACCTGGGAACTGCATTTGAAACTGGCAGGCTTGAGTCTCGTAGAGGGGGGTAGAATTCCAGGTGTAGCGGTGAAATGCGTAGAGATCTGGAGGAATACCGGTGGCGAAGGCGGCCCCC…	744900	k__Bacteria, p__Proteobacteria, c__Gammaproteobacteria, o__Enterobacteriales, f__Enterobacteriaceae, g__, s__	5664	0.365694	0.213422	0.145584	0.241567	0.354475	0.243239	0.406895	0.818906	0.655003	0.444984	0.48725	0.00586063	0	0	0.0046644	0.00886713	0.0109595	0.00505861	0.0035671	0	0	0	0	0	0.000594516	0	0	0	0	0	0	0	0.0198472	0	0.00643998	0.00277162	0.0109182	0	0.00666283	1.20498
OTU214	0	100	NR_118449	Cronobacter sakazakii strain ATCC 29544 16S ribosomal RNA gene, partial sequence	OTU214	CCTACGGGAGGCAGCAGTGGGGAATATTGCACAATGGGCGCAAGCCTGATGCAGCCATGCCGCGTGTATGAAGAAGGCCTTCGGGTTGTAAAGTACTTTCAGCGGGGAGGAAGGTGTTGTGGTTAATAACCACAGCAATTGACGTTACCCGCAGAAGAAGCACCGGCTAACTCCGTGCCAGCAGCCGCGGTAATACGGAGGGTGCAAGCGTTAATCGGAATTACTGGGCGTAAAGCGCACGCAGGCGGTCTGTTAAGTCAGATGTGAAATCCCCGGGCTCAACCTGGGAACTGCATTTGAAACTGGCAGGCTTGAGTCTCGTAGAGGGGGGTAGAATTCCAGGTGTAGCGGTGAAATGCGTAGAGATCTGGAGGAATACCGGTGGCGAAGGCGGCCCCC…	756356	k__Bacteria, p__Proteobacteria, c__Gammaproteobacteria, o__Enterobacteriales, f__Enterobacteriaceae, g__, s__	26260	0.330866	0.40313	0.0794097	0.271135	1.33573	0.758335	1.32928	2.08034	1.94777	2.64968	1.68352	0.0117213	0.0192022	0	0.0279864	0.0106406	0.00547975	0.012505	0.0285368	0.0165426	0	0.00540482	0	0.0325839	0.0138447	0	0	0	0.0164772	0	0	0.0027462	0.0496179	0	0.0193199	0.0138581	0.0436729	0	0.0210781	6.40852
OTU215	0	99.78	NR_118568	Enterobacter cloacae strain ATCC 13047 16S ribosomal RNA gene, partial sequence	OTU215	CCTACGGGAGGCAGCAGTGGGGAATATTGCACAATGGGCGCAAGCCTGATGCAGCCATGCCGCGTGTATGAAGAAGGCCTTCGGGTTGTAAAGTACTTTCAGCGGGGAGGAAGGCGATAAGGTTAATAACCTTATCGATTGACGTTACCCGCAGAAGAAGCACCGGCTAACTCCGTGCCAGCAGCCGCGGTAATACGGAGGGTGCAAGCGTTAATCGGAATTACTGGGCGTAAAGCGCACGCAGGCGGTCTGTCAAGTCGGATGTGAAATCCCCGGGCTCAACCTGGGAACTGCATTCGAAACTGGCAGGCTAGAGTCTTGTAGAGGGGGGTAGAATTCCAGGTGTAGCGGTGAAATGCGTAGAGATCTGGAGGAATACCGGTGGCGAAGGCGGCCCCC…	806688	k__Bacteria, p__Proteobacteria, c__Gammaproteobacteria, o__Enterobacteriales, f__Enterobacteriaceae, g__, s__	481	0	0	0	0	0.118158	0.0429246	0.0453633	0.061589	0.0430923	0.121359	0.0720811	0	0.0192022	0.0189243	0.0419796	0.0106406	0.00821963	0.0164944	0	0	0	0.00540482	0	0	0.000900804	0	0	0	0	0	0	0	0	0	0	0	0	0	0	0
OTU219	0	98.93	NR_113321	Enterobacter kobei strain JCM 8580 16S ribosomal RNA gene, partial sequence	OTU219	CCTACGGGAGGCAGCAGTGGGAATATTGCACAATGGGCGCAAGCCTGATGCAGCCATGCCGCGTGTATGAAGAARGCCTTCGGGTTGTAAAGTACTTTCAGCGGGGAGGAAGGCGTTGTGGTTAATAACCACAGCGATTGACGTTACCCGCAGAAGAAGCACCGGCTAACTCCGTGCCAGCAGCCGCGGTAATACGGAGGGTGCAAGCGTTAATCGGAATTACTGGGCGTAAAGCGCACGCAGGCGGTCTGTCAAGTCGGATGTGAAATCCCCGGGCTCAACCTGGGAACTGCATTCGAAACTGGCAGGCTAGAGTCTTGTAGAGGGGGGTAGAATTCCAGGTGTAGCGGTGAAATGCGTAGAGATCTGGAGGAATACCGGTGGCGAAGGCGGCCCCCT…	1108705	k__Bacteria, p__Proteobacteria, c__Gammaproteobacteria, o__Enterobacteriales, f__Enterobacteriaceae, g__, s__	20070	0.139312	0.450557	0.344109	0.311326	1.51189	2.57548	2.07709	1.88417	1.93915	2.45752	2.07422	0.146516	0.312035	0.31961	1.06815	0.849472	0.868541	0.594053	0	0	0	0	0	0	0	0	0	0.011147	0	0	0	0.00185784	0.109159	0.0654818	0.0643998	0.036031	0.207446	0.0522739	0.089132	2.72588
OTU220	0	100	NR_148649	Enterobacter bugandensis strain 247BMC 16S ribosomal RNA, partial sequence	OTU220	CCTACGGGAGGCAGCAGTGGGGAATATTGCACAATGGGCGCAAGCCTGATGCAGCCATGCCGCGTGTATGAAGAAGGCCTTCGGGTTGTAAAGTACTTTCAGCGGGGAGGAAGGCGATGAGGTTAATAACCTTGTCGATTGACGTTACCCGCAGAAGAAGCACCGGCTAACTCCGTGCCAGCAGCCGCGGTAATACGGAGGGTGCAAGCGTTAATCGGAATTACTGGGCGTAAAGCGCACGCAGGCGGTCTGTCAAGTCGGATGTGAAATCCCCGGGCTCAACCTGGGAACTGCATTCGAAACTGGCAGGCTAGAGTCTTGTAGAGGGGGGTAGAATTCCAGGTGTAGCGGTGAAATGCGTAGAGATCTGGAGGAATACCGGTGGCGAAGGCGGCCCCC…	2558992	k__Bacteria, p__Proteobacteria, c__Gammaproteobacteria, o__Enterobacteriales, f__Enterobacteriaceae, g__, s__	10	0	0	0	0	0.00268541	0	0.00137465	0	0	0	0.000676677	0	0	0	0	0	0	0	0	0	0	0	0	0	0	0	0	0	0	0	0	0	0	0	0	0	0	0	0	0
OTU223	0	99.78	NR_074902	Escherichia fergusonii strain ATCC 35469 16S ribosomal RNA gene, complete sequence	OTU223	CCTACGGGAGGCAGCAGTGGGGAATATTGCACAATGGGCGCAAGCCTGATGCAGCCATGCCGCGTGTATGAAGAAGGCCTTCGGGTTGTAAAGTACTTTCAGCGGGGAGGAAGGGAGTAAAGTTAATACCTTTGCTCATTGACGTTACCCGCAGAAGAAGCACCGGCTAACTCCGTGCCAGCAGCCGCGGTAATACGGAGGGTGCAAGCGTTAATCGGAATTACTGGGCGTAAAGCGCACGCAGGCGGTTTGTTAAGTCAGATGTGAAATCCCCGGGCTCAACCTGGGAACTGCATCTGATACTGACAAGCTTGAGTCTCGTAGAGGGGGGTAGAATTCCAGGTGTAGCGGTGAAATGCGTAGAGATCTGGAGGAATACCGGTGGCGAAGGCGGCCCCC…	2654265	k__Bacteria, p__Proteobacteria, c__Gammaproteobacteria, o__Enterobacteriales, f__Enterobacteriaceae, g__, s__	10	0.00870701	0	0.00330874	0.00400525	0	0	0	0	0	0	0	0	0	0	0	0.00354685	0	0.000591142	0	0	0	0	0	0	0	0	0	0	0	0	0	0	0	0	0	0	0	0	0	0
OTU229	0	99.57	NR_074902	Escherichia fergusonii strain ATCC 35469 16S ribosomal RNA gene, complete sequence	OTU229	CCTACGGGAGGCAGCAGTGGGGAATATTGCACAATGGGCGCAAGCCTGATGCAGCCATGCCGCGTGTATGAAGAAGGCCTTCGGGTTGTAAAGTACTTTCAGCGGGGAGGAAGGGAGTAAAGTTAATACCTTTGCTCATTGACGTTACCCGCAGAAGAAGCACCGGCTAACTCCGTGCCAGCAGCCGCGGTAATACGGAGGGTGCAAGCGTTAATCAGAATTACTGGGCGTAAAGCGCACGCAGGCGGTTTGTTAAGTCAGATGTGAAATCCCCGGGCTCAACCTGGGAACTGCATCTGATACTGGCAAGCTTGAGTCTCGTAGAGGGGGGTAGAATTCCAGGTGTAGCGGTGAAATGCGTAGAGATCTGGAGGAATACCGGTGGCGAAGGCGGCCCCC…	3122165	k__Bacteria, p__Proteobacteria, c__Gammaproteobacteria, o__Enterobacteriales, f__Enterobacteriaceae, g__, s__	124	0	0.015809	0.00661748	0.0074755	0.00751916	0	0.00549858	0.0091243	0	0	0.00369034	0.00586063	0.00480054	0.00630809	0	0	0.00273988	0.00328486	0	0	0	0	0	0	0	0.0609292	0.00997805	0	0.0164772	0.035057	0.0172013	0.0232738	0.00992359	0.00935454	0	0	0	0	0.00321302	0.00451304
OTU230	0	100	NR_104940	Escherichia hermannii strain CIP 103176 16S ribosomal RNA, partial sequence	OTU230	CCTACGGGAGGCAGCAGTGGGGAATATTGCACAATGGGCGCAAGCCTGATGCAGCCATGCCGCGTGTATGAAGAAGGCCTTCGGGTTGTAAAGTACTTTCAGCGGGGAGGAAGGCGATGCGGTTAATAACCGCGTCGATTGACGTTACCCGCAGAAGAAGCACCGGCTAACTCCGTGCCAGCAGCCGCGGTAATACGGAGGGTGCAAGCGTTAATCGGAATTACTGGGCGTAAAGCGCACGCAGGCGGTCTGTCAAGTCGGATGTGAAATCCCCGGGCTCAACCTGGGAACTGCATCCGAAACTGGCAGGCTTGAGTCTTGTAGAGGGGGGTAGAATTCCAGGTGTAGCGGTGAAATGCGTAGAGATCTGGAGGAATACCGGTGGCGAAGGCGGCCCCC…	1133202	k__Bacteria, p__Proteobacteria, c__Gammaproteobacteria, o__Enterobacteriales, f__Enterobacteriaceae, g__, s__	84	0	0.00790451	0	0.00263484	0	0	0	0	0	0	0	0	0	0	0	0.00354685	0	0.000591142	0.0677748	0.082713	0.0500063	0.0756675	0.0626468	0.0814598	0.0700447	0	0	0	0	0	0	0	0	0	0	0.00277162	0	0	0.000461936	0
OTU234	0	99.79	NR_074902	Escherichia fergusonii strain ATCC 35469 16S ribosomal RNA gene, complete sequence	OTU234	CCTACGGGAGGCAGCAGTGGGGAATATTGCACAATGGGCGCAAGCCTGATGCAGCCATGCCGCGTGTATGAAGAAGGCCTTCGGGTTGTAAAGTACTTTCAGCGGGGAGGAAGGGAGTAAAGTTAATACCTTTGCTCATTGACGTTACCCGCAGAAGAAGCACCGGCTAACTCCGTGCCAGCAGCCGCGGTAATACGGAGGGTGCAAGCGTTAATCGGAATTACTGGGCGTAAAGCGCACGCAGGCGGTTTGTTAAGTCAGATGTGAAATCCCCGGGCTCAACCTGGGAACTGCATCTGATACTGGCAAGCTTGAGTCTCGTAGAGGGGGGTAGAATTCCAGGTGTAGCGGTGAAATGCGTAGAGATCTGGAGGAATACCGGTGGCGAAGGCGGCCCCC…	676074	k__Bacteria, p__Proteobacteria, c__Gammaproteobacteria, o__Enterobacteriales, f__Enterobacteriaceae, g__, s__	27990	3.00392	2.06308	3.33521	2.80073	1.59943	1.58821	0.477002	1.06526	0.611911	0.576456	0.986379	1.92815	1.92502	1.75155	1.20341	0.640207	0.761686	1.36834	0.0035671	0.082713	0.0250031	0	0	0	0.0185472	7.72277	5.34823	3.80114	6.96985	4.22436	4.83358	5.48332	0.63511	0.898036	0.618238	1.10033	1.28835	0.993204	0.922212	0.866504
OTU235	0	99.79	NR_044060	Cronobacter malonaticus strain E825 16S ribosomal RNA gene, partial sequence	OTU235	CCTACGGGAGGCAGCAGTGGGGAATATTGCACAATGGGCGCAAGCCTGATGCAGCCATGCCGCGTGTATGAAGAAGGCCTTCGGGTTGTAAAGTACTTTCAGCGGGGAGGAAGGCGTTGTGGTTAATAACCGCAGCGATTGACGTTACCCGCAGAAGAAGCACCGGCTAACTCCGTGCCAGCAGCCGCGGTAATACGGAGGGTGCAAGCGTTAATCGGAATTACTGGGCGTAAAGCGCACGCAGGCGGTTGATTAAGTCAGATGTGAAATCCCCGGGCTCAACCTGGGAACTGCATTTGAAACTGGTCAGCTTGAGTCTCGTAGAGGGGGGTAGAATTCCAGGTGTAGCGGTGAAATGCGTAGAGATCTGGAGGAATACCGGTGGCGAAGGCGGCCCCC…	986748	k__Bacteria, p__Proteobacteria, c__Gammaproteobacteria, o__Enterobacteriales, f__Enterobacteriaceae, g__, s__	12792	0.043535	0.0316181	0.0231612	0.0327714	0.165959	0.15739	0.312045	0.369534	0.534345	0.637136	0.362735	0.00586063	0	0	0.00932879	0	0	0.00253157	0	0	0	0	0	0	0	0	0	0	0	0	0	0	0.0297708	0	0	0	0.0109182	0	0.0067815	3.72777
OTU238	0	99.79	NR_074902	Escherichia fergusonii strain ATCC 35469 16S ribosomal RNA gene, complete sequence	OTU238	CCTACGGGAGGCAGCAGTGGGGAATATTGCACAATGGGCGCAAGCCTGATGCAGCCATGCCGCGTGTATGAAGAAGGCCTTCGGGTTGTAAAGTACTTTCAGCGGGGAGGAAGGGAGTAAAGTTAATACCTTTGCTCATTGACGTTACCCGCAGAAGAAGCACCGGCTAACTCCGTGCCAGCAGCCGCGGTTAATACGGAGGGTGCAAGCGTTAATCGGAATTACTGGGCGTAAAGCGCACGCAGGCGGTTTGTTAAGTCAGATGTGAAATCCCCGGGCTCAACCTGGGAACTGCATCTGATACTGGCAAGCTTGAGTCTCGTAGAGGGGGGTAGAATTCCAGGTGTAGCGGTGAAATGCGTAGAGATCTGGAGGAATACCGGTGGCGAAGGCGGCCCC…	3799784	k__Bacteria, p__Proteobacteria, c__Gammaproteobacteria, o__Enterobacteriales, f__Enterobacteriaceae, g__, s__	40	0	0	0.00992622	0.00330874	0.00375958	0	0	0.00228107	0	0.0101133	0.00269232	0	0.00480054	0.00420539	0.0046644	0.00354685	0.00273988	0.00332618	0	0	0	0	0	0	0	0	0	0	0.0329544	0	0.00430034	0.00620912	0	0	0	0.00277162	0	0	0.000461936	0
OTU239	0	100	NR_102794	Enterobacter cloacae strain ATCC 13047 16S ribosomal RNA gene, complete sequence	OTU239	CCTACGGGAGGCAGCAGTGGGGAATATTGCACAATGGGCGCAAGCCTGATGCAGCCATGCCGCGTGTATGAAGAAGGCCTTCGGGTTGTAAAGTACTTTCAGCGGGGAGGAAGGTGTTGTGGTTAATAACCGCAGCAATTGACGTTACCCGCAGAAGAAGCACCGGCTAACTCCGTGCCAGCAGCCGCGGTAATACGGAGGGTGCAAGCGTTAATCGGAATTACTGGGCGTAAAGCGCACGCAGGCGGTCTGTCAAGTCGGATGTGAAATCCCCGGGCTCAACCTGGGAACTGCATTCGAAACTGGCAGGCTGGAGTCTTGTAGAGGGGGGTAGAATTCCAGGTGTAGCGGTGAAATGCGTAGAGATCTGGAGGAATACCGGTGGCGAAGGCGGCCCCC…	722036	k__Bacteria, p__Proteobacteria, c__Gammaproteobacteria, o__Enterobacteriales, f__Enterobacteriaceae, g__, s__	470	0.017414	0.0711406	0.221685	0.103413	0.0784141	0.0143082	0.0907266	0.0182486	0.172369	0.0809061	0.0758288	0	0.00480054	0.0252323	0.00932879	0.037242	0.150693	0.0378828	0	0.0165426	0.00625078	0.00810723	0.0156617	0	0.00776039	0	0	0	0	0	0	0	0.00992359	0	0	0.0304878	0.0327547	0	0.0121943	0.00902609
OTU240	0	99.78	NR_146667	Enterobacter tabaci strain YIM Hb-3 16S ribosomal RNA, partial sequence	OTU240	CCTACGGGAGGCAGCAGTGGGGAATATTGCACAATGGGCGCAAGCCTGATGCAGCTATGCCGCGTGTATGAAGAAGGCCTTCGGGTTGTAAAGTACTTTCAGCGGGGAGGAAGGTGTTGAGGTTAATAACCTCAGCAATTGACGTTACCCGCAGAAGAAGCACCGGCTAACTCCGTGCCAGCAGCCGCGGTAATACGGAGGGTGCAAGCGTTAATCGGAATTACTGGGCGTAAAGCGCACGCAGGCGGTCTGTCAAGTCGGATGTGAAATCCCCGGGCTCAACCTGGGAACTGCATTCGAAACTGGCAGGCTAGAGTCTTGTAGAGGGGGGTAGAATTCCAGGTGTAGCGGTGAAATGCGTAGAGATCTGGAGGAATACCGGTGGCGAAGGCGGCCCCC…	3848889	k__Bacteria, p__Proteobacteria, c__Gammaproteobacteria, o__Enterobacteriales, f__Enterobacteriaceae, g__, s__	10	0	0	0	0	0.00107417	0	0.00412394	0	0	0	0.000866351	0	0	0	0	0.00177343	0	0.000295571	0.0035671	0	0	0	0	0	0.000594516	0	0	0	0	0	0	0	0	0	0	0	0	0	0	0
OTU243	0	99.57	NR_104980	Cronobacter helveticus strain LMG 23732 16S ribosomal RNA gene, partial sequence	OTU243	CCTACGGGAGGCAGCAGTGGGGAATATTGCACAATGGGCGCAAGCCTGATGCAGCCATGCCGCGTGTATGAAGAAGGCCTTCGGGTTGTAAAGTACTTTCAGTGAGGAGGAAGGCATGATGCTTAATACGCATCGTGATTGACGTTACTCACAGAAGAAGCACCGGCTAACTCCGTGCCAGCAGCCGCGGTAATACGGAGGGTGCAAGCGTTAATCGGAATTACTGGGCGTAAAGCGCACGCAGGCGGTCTGTTAAGTCAGATGTGAAATCCCCGGGCTCAACCCGGGAACTGCATTTGAAACTGGCAGGCTTGAGTCTCGTAGAGGGGGGTAGAATTCCAGGTGTAGCGGTGAAATGCGTAGAGATCTGGAGGAATACCGGTGGCGAAGGCGGCCCCC…	930000	k__Bacteria, p__Proteobacteria, c__Gammaproteobacteria, o__Enterobacteriales, f__Enterobacteriaceae, g__, s__	1977	0.00870701	0.015809	0.0165437	0.0136866	0.218056	0.071541	0.0508619	0.104929	0.0861846	0.121359	0.108822	0	0.0144016	0.0021027	0.00932879	0.0106406	0.00547975	0.00699224	0.0249697	0	0.0125016	0.0135121	0.00783085	0.016292	0.0125177	0	0	0	0	0	0	0	0	0.0280636	0	0.0138581	0.0109182	0.0522739	0.017519	0.284322
OTU246	0	100	NR_125600	Enterobacter massiliensis strain JC163 16S ribosomal RNA gene, partial sequence	OTU246	CCTACGGGAGGCAGCAGTGGGGAATATTGCACAATGGGCGCAAGCCTGATGCAGCCATGCCGCGTGTGTGAAGAAGGCCTTCGGGTTGTAAAGCACTTTCAGCGGGGAGGAAGGTGGTAAAGCGAATACCTTTATCAATTGACGTTACCCGCAGAAGAAGCACCGGCTAACTCCGTGCCAGCAGCCGCGGTAATACGGAGGGTGCAAGCGTTAATCGGAATTACTGGGCGTAAAGCGCACGCAGGCGGTCTGTCAAGTCGGATGTGAAATCCCCGGGCTCAACCCGGGAACTGCATTCGAAACTGACAGGCTGGAGTCTTGTAGAGGGGGGTGGAATTCCAGGTGTAGCGGTGAAATGCGTAGAGATCTGGAGGAATACCGGTGGCGAAGGCGGCCCCC…	4323243	k__Bacteria, p__Proteobacteria, c__Gammaproteobacteria, o__Enterobacteriales, f__Enterobacteriaceae, g__, s__	531	0	0	0	0	0.0354475	0.100157	0.0109972	0.0114054	0.00861846	0.0101133	0.0294565	0	0.0480054	0	0.0279864	0.0230546	0.021919	0.0201609	0	0	0	0	0	0.016292	0.00271533	0	0	0	0	0	0	0	0.00992359	0	0.00643998	0	0	0.0522739	0.0114396	0.180522
OTU248	0	99.78	NR_074902	Escherichia fergusonii strain ATCC 35469 16S ribosomal RNA gene, complete sequence	OTU248	CCTACGGGAGGCAGCAGTGGGGAATATTGCACAATGGGCGCAAGCCTGATGCAGCCATGCCGCGTGTATGAAGAAGGCCTTCGGGTTGTAAAGTACTTTCAGCGGGGAGGAAGGGAGTAAAGTTAATACCTTTGCTCATTGACGTTACCCGCAGAAGAAGCACCGGCTAACTCCGTGCCAGCAGCCGCGGTAATACGGAGGGTGCAAGCGTTAATCGGAATTACTGGGCGTAAAGCGCACGCAGGCGGTTTGTTAAGTCAGATGTGAAATCCCCGGGCTCAACCTGGGAACTGCATCTGATACTGGCAAGCTTGAGTCTCGTAGAGGGGGGTAGAATTCCAGGTGTAGCGGTGAAATGCGTAGAGATCTGGAGGAATACCGGTGGCGAAGGCGGCCCCC…	4343042	k__Bacteria, p__Proteobacteria, c__Gammaproteobacteria, o__Enterobacteriales, f__Enterobacteriaceae, g__, s__	11	0	0	0	0	0.000537083	0	0	0	0	0	8.95138e-05	0	0.00480054	0.0021027	0	0	0	0.00115054	0	0	0	0	0	0	0	0	0.00997805	0.011147	0.0164772	0	0.00860067	0.00770049	0	0	0	0	0	0	0	0
OTU25	0	100	NR_074902	Escherichia fergusonii strain ATCC 35469 16S ribosomal RNA gene, complete sequence	OTU25	CCTACGGGAGGCAGCAGTGGGGAATATTGCACAATGGGCGCAAGCCTGATGCAGCCATGCCGCGTGTATGAAGAAGGCCTTCGGGTTGTAAAGTACTTTCAGCGGGGAGGAAGGGAGTAAAGTTAATACCTTTGCTCATTGACGTTACCCGCAGAAGAAGCACCGGCTAACTCCGTGCCAGCAGCCGCGGTAATACGGAGGGTGCAAGCGTTAATCGGAATTACTGGGCGTAAAGCGCACGCAGGCGGTTTGTTAAGTCAGATGTGAAATCCCCGGGCTCAACCTGGGAACTGCATCTGATACTGGCAAGCTTGAGTCTCGTAGAGGGGGGTAGAATTCCAGGTGTAGCGGTGAAATGCGTAGAGATCTGGAGGAATACCGGTGGCGAAGGCGGCCCCC…	783913	k__Bacteria, p__Proteobacteria, c__Gammaproteobacteria, o__Enterobacteriales, f__Enterobacteriaceae, g__, s__	54601	5.60731	3.30409	5.91272	4.94137	3.12582	3.17642	0.921013	1.99822	0.991123	1.35518	1.92796	3.70978	3.64841	3.41057	2.16894	1.25736	1.18363	2.56312	0.00713419	0.0496278	0.0437555	0	0.00783085	0	0.0180581	16.9383	10.5069	7.56883	12.5556	9.23751	9.18982	10.9995	1.19083	1.50608	1.24292	1.93182	2.13997	2.66597	1.7796	1.74203
OTU256	0	99.57	NR_118568	Enterobacter cloacae strain ATCC 13047 16S ribosomal RNA gene, partial sequence	OTU256	CCTACGGGAGGCAGCAGTGGGGAATATTGCACAATGGGCGCAAGCCTGATGCAGCCATGCCGCGTGTATGAAGAAGGCCTTCGGGTTGTAAAGTACTTTCAGCGGGGAGGAAGGCGATAAGGTTAATAACCTTGTCGATTGACGTTACCCGCAGAAGAAGCACCGGCTAACTCCGTGCCAGCAGCCGCGGTAATACGGAGGGTGCAAGCGTTAATCGGAATTACTGGGCGTAAAGCGCACGCAGGCGGTCTGTCAAGTCAGATGTGAAATCCCCGGGCTCAACCTGGGAACTGCATTCGAAACTGGCAGGCTAGAATCTTGTAGAGGGGGGTAGAATTCCAGGTGTAGCGGTGAAATGCGTAGAGATCTGGAGGAATACCGGTGGCGAAGGCGGCCCCC…	815611	k__Bacteria, p__Proteobacteria, c__Gammaproteobacteria, o__Enterobacteriales, f__Enterobacteriaceae, g__, s__	21	0	0	0	0	0.00483375	0	0.00137465	0.00456215	0	0	0.00179509	0.00586063	0	0	0	0.00177343	0	0.00127234	0	0	0	0	0	0.016292	0.00271533	0	0	0	0.0164772	0	0	0.0027462	0	0	0	0	0	0	0	0
OTU261	0	99.57	NR_118449	Cronobacter sakazakii strain ATCC 29544 16S ribosomal RNA gene, partial sequence	OTU261	CCTACGGGAGGCAGCAGTGGGGAATATTGCACAATGGGCGCAAGCCTGATGCAGCCATGCCGCGTGTATGAAGAAGGCCTTCGGGTTGTAAAGTACTTTCAGCGGGGAGGAAGGCGTTGTGGTTAATAACCACAGCGATTGACGTTACCCGCAGAAGAAGCACCGGCTAACTCCGTGCCAGCAGCCGCGGTAATACGGAGGGTGCAAGCGTTAATCGGAATTACTGGGCGTAAAGCGCACGCAGGCGGTCTGTTAAGTCAGATGTGAAATCCCCGGGCTCAACCTGGGAACTGCATTTGAAACTGGCAGGCTTGAGTCTCGTAGAGGGGGGTAGAATTCCAGGTGTAGCGGTGAAATGCGTAGAGATCTGGAGGAATACCGGTGGCGAAGGCGGCCCCC…	4440230	k__Bacteria, p__Proteobacteria, c__Gammaproteobacteria, o__Enterobacteriales, f__Enterobacteriaceae, g__, s__	3296	0.182847	0.126472	0.0727922	0.127371	0.359308	0.414938	0.236439	0.444809	0.361975	0.111246	0.321453	0.00586063	0.00960108	0.00841078	0.00932879	0.00709371	0.0109595	0.00854242	0.00713419	0	0	0	0	0.016292	0.00390436	0	0	0	0	0	0	0	0.0595415	0	0	0.00277162	0	0	0.0103855	0.523513
OTU266	0	98.72	NR_113321	Enterobacter kobei strain JCM 8580 16S ribosomal RNA gene, partial sequence	OTU266	CCTACGGGAGGCAGCAGTGGGGAATATTGCACAATGGGCGCAAGCCTGATGCAGCCATGCCGCGTGTATGAAGAAGGCCTTCGGGTTGTAAAGTACTTTCAGCGGGGAGGAAGGCGTTGTGGTTAATAACCACAGCGATTGACGTTACCCGCAGAAGAAGCACCGGCTAACTCCGTGCCAGCAGCCGCGGTAATACGGAGGGTGCAAGCGTTAATCGGAATTACTGGGCGTAAAGCGCACGCAGGCGGTCTGTCAAGTCGGATGTGAAATCCCCGGGCTCAACCTGGGAACTGCATTCGAAACTGGCAGGCTAGAGTCTTGTAGAGGGGGGTAGAATTCCAGGTGTAGCGGTGAAATGCGTAGAGATTCTGGAGGAATACCGGTGGCGAAGGCGGCCCC…	4481550	k__Bacteria, p__Proteobacteria, c__Gammaproteobacteria, o__Enterobacteriales, f__Enterobacteriaceae, g__, s__	180	0.00870701	0	0	0.00290234	0.0209462	0	0.0137465	0.0228107	0.00861846	0.0404531	0.0177625	0	0	0.00630809	0.0046644	0.0141874	0	0.00419332	0	0	0	0	0	0	0	0	0	0	0	0	0	0	0	0	0	0	0	0	0	0.0180522
OTU267	0	98.71	NR_113321	Enterobacter kobei strain JCM 8580 16S ribosomal RNA gene, partial sequence	OTU267	CCTACGGGGGGCTGCAGTGGGGAATATTGCACAATGGGCGCAAGCCTGATGCAGCCATGCCGCGTGTATGAAGAAGGCCTTCGGGTTGTAAAGTACTTTCAGCGGGGAGGAAGGCGTTGTGGTTAATAACCACAGCGATTGACGTTACCCGCAGAAGAAGCACCGGCTAACTCCGTGCCAGCAGCCGCGGTAATACGGAGGGTGCAAGCGTTAATCGGAATTACTGGGCGTAAAGCGCACGCAGGCGGTCTGTCAAGTCGGATGTGAAATCCCCGGGCTCAACCTGGGAACTGCATTCGAAACTGGCAGGCTAGAGTCTTGTAGAGGGGGGTAGAATTCCAGGTGTAGCGGTGAAATGCGTAGAGATCTGGAGGAATACCGGTGGCGAAGGCGGCCCCC…	M00436:111:000000000-CGP8V:1:1111:27168:15095 1:N:0:CGAGGCTG+CTCTCTAT/M00436:111:000000000-CGP8V:1:1111:27168:15095 2:N:0:CGAGGCTG+CTCTCTAT	k__Bacteria, p__Proteobacteria, c__Gammaproteobacteria, o__Enterobacteriales, f__Enterobacteriaceae, g__, s__	32768	0.278624	0.766738	0.516163	0.520508	2.24662	5.46573	3.28953	3.49232	3.51633	3.84304	3.64226	0.498154	0.566463	0.489928	1.51593	1.21834	1.53433	0.970525	0.00713419	0	0	0	0	0	0.00118903	0	0	0	0	0	0	0	0.198472	0.168382	0.0901597	0.0831486	0.207446	0.0522739	0.133314	5.13584
OTU269	0	98.92	NR_118568	Enterobacter cloacae strain ATCC 13047 16S ribosomal RNA gene, partial sequence	OTU269	CCTACGGGGGGCTGCAGTGGGGAATATTGCACAATGGGCGCAAGCCTGATGCAGCCATGCCGCGTGTATGAAGAAGGCCTTCGGGTTGTAAAGTACTTTCAGCGGGGAGGAAGGCGATAAGGTTAATAACCTTGTCGATTGACGTTACCCGCAGAAGAAGCACCGGCTAACTCCGTGCCATCAGCCGCGGTAATACGGAGGGTGCAAGCGTTAATCGGAATTACTGGGCGTAAAGCGCACGCAGGCGGTCTGTCAAGTCGGATGTGAAATCCCCGGGCTCAACCTGGGAACTGCATTCGAAACTGGCAGGCTAGAGTCTTGTAGAGGGGGGTAGAATTCCAGGTGTAGCGGTGAAATGCGTAGAGATCTGGAGGAATACCGGTGGCGAAGGCGGCCCCC…	M00436:111:000000000-CGP8V:1:2114:23427:25686 1:N:0:CAGAGAGG+ACTGCATA/M00436:111:000000000-CGP8V:1:2114:23427:25686 2:N:0:CAGAGAGG+ACTGCATA	k__Bacteria, p__Proteobacteria, c__Gammaproteobacteria, o__Enterobacteriales, f__Enterobacteriaceae, g__, s__	15211	0.356987	0.553316	0.268008	0.39277	2.09247	2.70425	2.46474	2.55936	2.65449	2.46764	2.49049	0.380941	0.441649	0.21868	0.769625	0.943463	1.01923	0.628932	0.77406	0.512821	0.568821	0.835045	0.963195	0.814598	0.744757	0.152323	0.0498902	0.0668822	0.0823859	0.157756	0.172013	0.113542	0.168701	0.149673	0.0450799	0.0914634	0.131019	0.209096	0.132505	1.34037
OTU270	0	99.14	NR_044060	Cronobacter malonaticus strain E825 16S ribosomal RNA gene, partial sequence	OTU270	CCTACGGGGGGCTGCAGTGGGGAATATTGCACAATGGGCGCAAGCCTGATGCAGCCATGCCGCGTGTATGAAGAAGGCCTTCGGGTTGTAAAGTACTTTCAGCGGGGAGGAAGGCGTTGTGGTTAATAACCACAGCGATTGACGTTACCCGCAGAAGAAGCACCGGCTAACTCCGTGCCAGCAGCCGCGGTAATACGGAGGGTGCAAGCGTTAATCGGAATTACTGGGCGTAAAGCGCACGCAGGCGGTTGATTAAGTCAGATGTGAAATCCCCGGGCTCAACCTGGGAACTGCATTTGAAACTGGTCAGCTTGAGTCTCGTAGAGGGGGGTAGAATTCCAGGTGTAGCGGTGAAATGCGTAGAGATCTGGAGGAATACCGGTGGCGAAGGCGGCCCCC…	M00436:111:000000000-CGP8V:1:1101:18986:17096 1:N:0:CTCTCTAC+CTCTCTAT/M00436:111:000000000-CGP8V:1:1101:18986:17096 2:N:0:CTCTCTAC+CTCTCTAT	k__Bacteria, p__Proteobacteria, c__Gammaproteobacteria, o__Enterobacteriales, f__Enterobacteriaceae, g__, s__	2146	0	0	0.00330874	0.00110291	0.052097	0.0429246	0.0563605	0.0638701	0.0517108	0.0809061	0.0579782	0	0.00480054	0.00420539	0	0.00354685	0	0.00209213	0	0	0	0	0	0	0	0	0	0	0	0	0	0	0	0	0	0	0.0109182	0	0.0018197	0.699522
OTU271	0	98.92	NR_146667	Enterobacter tabaci strain YIM Hb-3 16S ribosomal RNA, partial sequence	OTU271	CCTACGGGGGGCTGCAGTGGGGAATATTGCACAATGGGCGCAAGCCTGATGCAGCCATGCCGCGTGTATGAAGAAGGCCTTCGGGTTGTAAAGTACTTTCAGCGGGGAGGAAGGTGTTAAGGTTAATAACCTCAGCAATTGACGTTACCCGCAGAAGAAGCACCGGCTAACTCCGTGCCAGCAGCCGCGGTAATACGGAGGGTGCAAGCGTTAATCGGAATTACTGGGCGTAAAGCGCACGCAGGCGGTCTGTCAAGTCGGATGTGAAATCCCCGGGCTCAACCTGGGAACTGCATTCGAAACTGGCAGGCTAGAGTCTTGTAGAGGGGGGTAGAATTCCAGGTGTAGCGGTGAAATGCGTAGAGATCTGGAGGAATACCGGTGGCGAAGGCGGCCCCC…	M00436:111:000000000-CGP8V:1:2105:4447:18555 1:N:0:CAGAGAGG+ACTGCATA/M00436:111:000000000-CGP8V:1:2105:4447:18555 2:N:0:CAGAGAGG+ACTGCATA	k__Bacteria, p__Proteobacteria, c__Gammaproteobacteria, o__Enterobacteriales, f__Enterobacteriaceae, g__, s__	5107	0.156726	0.229231	0.0992622	0.16174	1.00596	0.8728	0.69832	0.958051	0.655003	0.758495	0.824771	0.134795	0.172819	0.0672863	0.135268	0.232319	0.268508	0.168499	0.128415	0.132341	0.0875109	0.170252	0.242756	0.228087	0.164894	0	0.00997805	0	0.0164772	0	0.00860067	0.00584265	0.0595415	0.0841908	0.0257599	0.0388027	0.0109182	0	0.0365355	0.4152
OTU273	0	98.92	NR_118568	Enterobacter cloacae strain ATCC 13047 16S ribosomal RNA gene, partial sequence	OTU273	CCTACGGGTGGCTGCAGTGGGGAATATTGCACAATGGGCGCAAGCCTGATGCAGCCATGCCGCGTGTATGAAGAAGGCCTTCGGGTTGTAAAGTACTTTCAGCGGGGAGGAAGGCGATAAGGTTAATAACCTTGTCGATTGACGTTACCCGCAGAAGAAGCACCGGCTAACTCCGTGCCAGCAGCCGCGGTAATACGGAGGGTGCAAGCTTTAATCGGAATTACTGGGCGTAAAGCGCACGCAGGCGGTCTGTCAAGTCGGATGTGAAATCCCCGGGCTCAACCTGGGAACTGCATTCGAAACTGGCAGGCTAGAGTCTTGTAGAGGGGGGTAGAATTCCAGGTGTAGCGGTGAAATGCGTAGAGATCTGGAGGAATACCGGTGGCGAAGGCGGCCCCC…	M00436:111:000000000-CGP8V:1:1107:15250:8747 1:N:0:GCTACGCT+ACTGCATA/M00436:111:000000000-CGP8V:1:1107:15250:8747 2:N:0:GCTACGCT+ACTGCATA	k__Bacteria, p__Proteobacteria, c__Gammaproteobacteria, o__Enterobacteriales, f__Enterobacteriaceae, g__, s__	10714	0.235089	0.229231	0.188598	0.217639	1.46838	1.84576	1.76642	1.71537	1.82711	2.18447	1.80125	0.398523	0.26883	0.193448	0.447782	0.540895	0.690449	0.423321	0.406649	0.413565	0.493812	0.583721	0.712608	0.684262	0.549103	0.137091	0.0199561	0.011147	0.131817	0.122699	0.107508	0.0883698	0.129007	0.112254	0.0321999	0.0748337	0.098264	0	0.0744264	0.812348
OTU274	0	98.92	NR_113321	Enterobacter kobei strain JCM 8580 16S ribosomal RNA gene, partial sequence	OTU274	CCTACGGGCGGCAGCAGTGGGGAATATTGCACAATGGGCGCAAGCCTGATGCAGCCATGCCGCGTGTATGAAGAAGGCCTTCGGGTTGTAAAGTACTTTCAGCGGGGAGGAAGGCGTTGTGGTTAATAACCACAGCGATTGACGTTACCCGCAGAAGAAGCACCGGCTAACTCCGTGCCAGCAGCCGCGGTAATACGGAGGGTGCAAGCGTTAATCGGAATTACTGGGCGTAAAGCGCACGCAGGCGGTCTGTCAAGTCGGATGTGAAATCCCCGGGCTCAACCTGGGAACTGCATTCGAAACTGGCAGGCTAGAGTCTTGTAGAGGGGGGTAGAATTCCAGGTGTAGCGGTGAAATGCGTAGAGATCTGGAGGAATACCGGTGGCGAAGGCGGCCCCC…	M00436:111:000000000-CGP8V:1:1104:5640:23824 1:N:0:AGGCAGAA+CTCTCTAT/M00436:111:000000000-CGP8V:1:1104:5640:23824 2:N:0:AGGCAGAA+CTCTCTAT	k__Bacteria, p__Proteobacteria, c__Gammaproteobacteria, o__Enterobacteriales, f__Enterobacteriaceae, g__, s__	6758	0.0609491	0.165995	0.0992622	0.108735	0.513451	1.33066	0.563605	0.677479	0.767043	1.04167	0.815651	0.105491	0.158418	0.134573	0.251877	0.269561	0.276727	0.199441	0	0	0	0	0	0	0	0	0	0	0	0	0	0	0.0496179	0.0374181	0.0386399	0.00554324	0.0873458	0	0.0364275	0.952252
OTU276	0	99.14	NR_115942	Cronobacter sakazakii strain E601 16S ribosomal RNA gene, partial sequence	OTU276	CCTACGGGTGGCTGCAGTGGGGAATATTGCACAATGGGCGCAAGCCTGATGCAGCCATGCCGCGTGTATGAAGAAGGCCTTCGGGTTGTAAAGTACTTTCAGCGGGGAGGAAGGTGTTGTGGTTAATAACCGCAGCAATTGACGTTACCCGCAGAAGAAGCACCGGCTAACTCCGTGCCAGCAGCCGCGGTAATACGGAGGGTGCAAGCGTTAATCGGAATTACTGGGCGTAAAGCGCACGCAGGCGGTTGATTAAGTCAGATGTGAAATCCCCGGGCTCAACCTGGGAACTGCATTTGAAACTGGTCAGCTTGAGTCTCGTAGAGGGGGGTAGAATTCCAGGTGTAGCGGTGAAATGCGTAGAGATCTGGAGGAATACCGGTGGCGAAGGCGGCCCCC…	M00436:111:000000000-CGP8V:1:1101:17808:20489 1:N:0:CTCTCTAC+CTCTCTAT/M00436:111:000000000-CGP8V:1:1101:17808:20489 2:N:0:CTCTCTAC+CTCTCTAT	k__Bacteria, p__Proteobacteria, c__Gammaproteobacteria, o__Enterobacteriales, f__Enterobacteriaceae, g__, s__	942	0.043535	0.0316181	0.013235	0.0294627	0.0853962	0.0429246	0.0563605	0.091243	0.103422	0.171926	0.0918786	0	0	0.0021027	0	0.00532028	0.00273988	0.00169381	0	0	0.00625078	0.00270241	0	0	0.0014922	0	0	0	0	0	0	0	0	0.00935454	0	0.00277162	0	0	0.00202103	0.221139
OTU277	0	98.92	NR_118449	Cronobacter sakazakii strain ATCC 29544 16S ribosomal RNA gene, partial sequence	OTU277	CCTACGGGGGGCTGCAGTGGGGAATATTGCACAATGGGCGCAAGCCTGATGCAGCCATGCCGCGTGTATGAAGAAGGCCTTCGGGTTGTAAAGTACTTTCAGCGGGGAGGAAGGTGTTGTGGTTAATAACCGCAGCAATTGACGTTACCCGCAGAAGAAGCACCGGCTAACTCCGTGCCAGCAGCCGCGGTAATACGGAGGGTGCAAGCGTTAATCGGAATTACTGGGCGTAAAGCGCACGCAGGCGGTCTGTTAAGTCAGATGTGAAATCCCCGGGCTCAACCTGGGAACTGCATTTGAAACTGGCAGGCTTGAGTCTCGTAGAGGGGGGTAGAATTCCAGGTGTAGCGGTGAAATGCGTAGAGATCTGGAGGAATACCGGTGGCGAAGGCGGCCCCC…	M00436:111:000000000-CGP8V:1:1105:21416:23921 1:N:0:CTCTCTAC+CTCTCTAT/M00436:111:000000000-CGP8V:1:1105:21416:23921 2:N:0:CTCTCTAC+CTCTCTAT	k__Bacteria, p__Proteobacteria, c__Gammaproteobacteria, o__Enterobacteriales, f__Enterobacteriaceae, g__, s__	930	0	0.0237135	0.00330874	0.00900743	0.0478004	0.0286164	0.0494873	0.0729944	0.0861846	0.0910194	0.0626837	0	0	0	0	0	0	0	0	0	0	0	0	0	0	0	0	0	0	0	0	0	0.00992359	0	0	0.00277162	0	0	0.00211587	0.234678
OTU28	0	99.79	NR_074902	Escherichia fergusonii strain ATCC 35469 16S ribosomal RNA gene, complete sequence	OTU28	CCTACGGGAGGCAGCAGTGGGGAATATTGCACAATGGGCGCAAGCCTGATGCAGCCATGCCGCGTGTATGAAGAAGGCCTTCGGGTTGTAAAGTACTTTCAGCGGGGAGGAAGGGAGTAAAGTTAATACCTTTGCTCATTGACGTTACCCGCAGAAGAAGCACCGGCTAACTCCGTGCCATGCAGCCGCGGTAATACGGAGGGTGCAAGCGTTAATCGGAATTACTGGGCGTAAAGCGCACGCAGGCGGTTTGTTAAGTCAGATGTGAAATCCCCGGGCTCAACCTGGGAACTGCATCTGATACTGGCAAGCTTGAGTCTCGTAGAGGGGGGTAGAATTCCAGGTGTAGCGGTGAAATGCGTAGAGATCTGGAGGAATACCGGTGGCGAAGGCGGCCCC…	736792	k__Bacteria, p__Proteobacteria, c__Gammaproteobacteria, o__Enterobacteriales, f__Enterobacteriaceae, g__, s__	2555	0.313452	0.24504	0.304404	0.287632	0.157902	0.143082	0.0288676	0.10721	0.0861846	0.171926	0.115862	0.193401	0.139216	0.147189	0.102617	0.0532028	0.0465779	0.1137	0	0	0	0	0	0	0	0.654989	0.429056	0.189499	0.64261	0.473269	0.417133	0.467759	0.0496179	0.0748363	0.0193199	0.0859202	0.0218364	0.0522739	0.0506341	0.0722087
OTU280	0	98.92	NR_074902	Escherichia fergusonii strain ATCC 35469 16S ribosomal RNA gene, complete sequence	OTU280	CCTACGGGGTGCTGCAGTGGGGAATATTGCACAATGGGCGCAAGCCTGATGCAGCCATGCCGCGTGTATGAAGAAGGCCTTCGGGTTGTAAAGTACTTTCAGCGGGGAGGAAGGGAGTAAAGTTAATACCTTTGCTCATTGACGTTACCCGCAGAAGAAGCACCGGCTAACTCCGTGCCAGCAGCCGCGGTAATACGGAGGGTGCAAGCGTTAATCGGAATTACTGGGCGTAAAGCGCACGCAGGCGGTTTGTTAAGTCAGATGTGAAATCCCCGGGCTCAACCTGGGAACTGCATCTGATACTGGCAAGCTTGAGTCTCGTAGAGGGGGGTAGAATTCCAGGTGTAGCGGTGAAATGCGTAGAGATCTGGAGGAATACCGGTGGCGAAGGCGGCCCCC…	M00436:111:000000000-CGP8V:1:2108:6488:22549 1:N:0:AGGCAGAA+AAGGAGTA/M00436:111:000000000-CGP8V:1:2108:6488:22549 2:N:0:AGGCAGAA+AAGGAGTA	k__Bacteria, p__Proteobacteria, c__Gammaproteobacteria, o__Enterobacteriales, f__Enterobacteriaceae, g__, s__	1703	0.200261	0.0632361	0.172054	0.145184	0.0773399	0.143082	0.023369	0.061589	0.0517108	0.0606796	0.0696284	0.140655	0.153617	0.119854	0.102617	0.0266014	0.0520576	0.0992336	0	0	0	0	0	0	0	0.274181	0.229495	0.178352	0.477838	0.245399	0.288122	0.282231	0.0198472	0.0467727	0.0257599	0.0415743	0.0545911	0	0.0314242	0.0541565
OTU281	0	98.92	NR_074902	Escherichia fergusonii strain ATCC 35469 16S ribosomal RNA gene, complete sequence	OTU281	CCTACGGGTGGCTGCAGTGGGGAATATTGCACAATGGGCGCAAGCCTGATGCAGCCATGCCGCGTGTATGAAGAAGGCCTTAGGGTTGTAAAGTACTTTCAGCGGGGAGGAAGGGAGTAAAGTTAATACCTTTGCTCATTGACGTTACCCGCAGAAGAAGCACCGGCTAACTCCGTGCCAGCAGCCGCGGTAATACGGAGGGTGCAAGCGTTAATCGGAATTACTGGGCGTAAAGCGCACGCAGGCGGTTTGTTAAGTCAGATGTGAAATCCCCGGGCTCAACCTGGGAACTGCATCTGATACTGGCAAGCTTGAGTCTCGTAGAGGGGGGTAGAATTCCAGGTGTAGCGGTGAAATGCGTAGAGATCTGGAGGAATACCGGTGGCGAAGGCGGCCCCC…	M00436:111:000000000-CGP8V:1:2102:23982:25414 1:N:0:CTCTCTAC+ACTGCATA/M00436:111:000000000-CGP8V:1:2102:23982:25414 2:N:0:CTCTCTAC+ACTGCATA	k__Bacteria, p__Proteobacteria, c__Gammaproteobacteria, o__Enterobacteriales, f__Enterobacteriaceae, g__, s__	2067	0.208968	0.173899	0.185289	0.189386	0.0821737	0.0858492	0.0274929	0.102648	0.0344738	0.0303398	0.0604963	0.152376	0.115213	0.126162	0.0886235	0.0425622	0.065757	0.098449	0	0	0	0	0	0	0	0.411272	0.269407	0.390146	0.593178	0.262927	0.438634	0.394261	0.0297708	0.0280636	0.0386399	0.0859202	0.0764276	0.26137	0.0866986	0.0676956
OTU288	0	98.92	NR_146667	Enterobacter tabaci strain YIM Hb-3 16S ribosomal RNA, partial sequence	OTU288	CCTACGGGTGGCTGCAGTGGGGAATATTGCACAATGGGCGCAAGCCTGATGCAGCCATGCCGCGTGTATGAAGAAGGCCTTCGGGTTGTAAAGTACTTTCAGCGGGGAGGAAGGTGTTGAGGTTAATAACCTCAGCAATTGACGTTACCCGCAGAAGAAGCACCGGCTAACTCCGTGCCAGCAGCCGCGGTAATACGGAGGGTGCAAGCTTTAATCGGAATTACTGGGCGTAAAGCGCACGCAGGCGGTCTGTCAAGTCGGATGTGAAATCCCCGGGCTCAACCTGGGAACTGCATTCGAAACTGGCAGGCTAGAGTCTTGTAGAGGGGGGTAGAATTCCAGGTGTAGCGGTGAAATGCGTAGAGATCTGGAGGAATACCGGTGGCGAAGGCGGCCCCC…	M00436:111:000000000-CGP8V:1:2114:6504:15950 1:N:0:CAGAGAGG+ACTGCATA/M00436:111:000000000-CGP8V:1:2114:6504:15950 2:N:0:CAGAGAGG+ACTGCATA	k__Bacteria, p__Proteobacteria, c__Gammaproteobacteria, o__Enterobacteriales, f__Enterobacteriaceae, g__, s__	2921	0.0783631	0.134377	0.0694835	0.0940744	0.463503	0.600944	0.273555	0.479026	0.361975	0.333738	0.41879	0.0234425	0.110412	0.048362	0.102617	0.198624	0.175352	0.109802	0.121281	0.0165426	0.0812602	0.143228	0.0939702	0.130336	0.0977696	0.0304646	0	0	0.0164772	0.0175285	0.00430034	0.0114618	0.0396944	0.0280636	0.01288	0.0166297	0.0109182	0	0.018031	0.248217
OTU289	0	99.14	NR_114152	Klebsiella oxytoca strain NBRC 102593 16S ribosomal RNA gene, partial sequence	OTU289	CCTACGGGTGGCTGCAGTGGGGAATATTGCACAATGGGCGCAAGCCTGATGCAGCCATGCCGCGTGTATGAAGAAGGCCTTCGGGTTGTAAAGTACTTTCAGCGGGGAGGAAGGGAGTGAGGTTAATAACCTTATTCATTGACGTTACCCGCAGAAGAAGCACCGGCTAACTCCGTGCCAGCAGCCGCGGTAATACGGAGGGTGCAAGCGTTAATCGGAATTACTGGGCGTAAAGCGCACGCAGGCGGTCTGTCAAGTCGGATGTGAAATCCCCGGGCTCAACCTGGGAACTGCATTCGAAACTGGCAGGCTGGAGTCTTGTAGAGGGGGGTAGAATTCCAGGTGTAGCGGTGAAATGCGTAGAGATCTGGAGGAATACCGGTGGCGAAGGCGGCCCCC…	M00436:111:000000000-CGP8V:1:1107:10211:24857 1:N:0:AGGCAGAA+CTCTATAT/M00436:111:000000000-CGP8V:1:1107:10211:24857 2:N:0:AGGCAGAA+CTCTATAT	k__Bacteria, p__Proteobacteria, c__Gammaproteobacteria, o__Enterobacteriales, f__Enterobacteriaceae, g__, s__	1455	0	0	0	0	0	0	0.00412394	0	0	0	0.000687323	0	0.00480054	0	0	0.00177343	0	0.00109566	0	0	0	0	0	0	0	0.0609292	0	0	0.11534	0.122699	0	0.0498281	0	0	0	0.00277162	0.0109182	0	0.00228164	0.0902609
OTU291	0	98.92	NR_125600	Enterobacter massiliensis strain JC163 16S ribosomal RNA gene, partial sequence	OTU291	CCTACGGGGGGCTGCAGTGGGGAATATTGCACAATGGGCGCAAGCCTGATGCAGCCATGCCGCGTGTGTGAAGAAGGCCTTCGGGTTGTAAAGCACTTTCAGCGGGGAGGAAGGTGATAAAGCGAATACCTTTATCAATTGACGTTACCCGCAGAAGAAGCACCGGCTAACTCCGTGCCAGCAGCCGCGGTAATACGGAGGGTGCAAGCGTTAATCGGAATTACTGGGCGTAAAGCGCACGCAGGCGGTCTGTCAAGTCGGATGTGAAATCCCCGGGCTCAACCCGGGAACTGCATTCGAAACTGACAGGCTAGAGTCTTGTAGAGGGGGGTGGAATTCCAGGTGTAGCGGTGAAATGCGTAGAGATCTGGAGGAATACCGGTGGCGAAGGCGGCCCCC…	M00436:111:000000000-CGP8V:1:1114:16175:2427 1:N:0:CTCTCTAC+CTCTCTAT/M00436:111:000000000-CGP8V:1:1114:16175:2427 2:N:0:CTCTCTAC+CTCTCTAT	k__Bacteria, p__Proteobacteria, c__Gammaproteobacteria, o__Enterobacteriales, f__Enterobacteriaceae, g__, s__	690	0	0	0	0	0.0574679	0.100157	0.0151211	0.0091243	0.00861846	0.0101133	0.0334337	0	0.0336038	0.0105135	0.0046644	0.0266014	0.0465779	0.0203268	0.00713419	0	0.00625078	0.00270241	0	0	0.00268123	0	0	0	0	0	0	0	0.0396944	0	0.01288	0.00831486	0	0	0.0101482	0.221139
OTU30	0	100	NR_025635	Klebsiella variicola strain F2R9 16S ribosomal RNA gene, partial sequence	OTU30	CCTACGGGAGGCAGCAGTGGGGAATATTGCACAATGGGCGCAAGCCTGATGCAGCCATGCCGCGTGTGTGAAGAAGGCCTTCGGGTTGTAAAGCACTTTCAGCGGGGAGGAAGGCGGTGAGGTTAATAACCTCATCGATTGACGTTACCCGCAGAAGAAGCACCGGCTAACTCCGTGCCAGCAGCCGCGGTAATACGGAGGGTGCAAGCGTTAATCGGAATTACTGGGCGTAAAGCGCACGCAGGCGGTCTGTCAAGTCGGATGTGAAATCCCCGGGCTCAACCTGGGAACTGCATTCGAAACTGGCAGGCTAGAGTCTTGTAGAGGGGGGTAGAATTCCAGGTGTAGCGGTGAAATGCGTAGAGATCTGGAGGAATACCGGTGGCGAAGGCGGCCCCC…	723970	k__Bacteria, p__Proteobacteria, c__Gammaproteobacteria, o__Enterobacteriales, f__Enterobacteriaceae, g__, s__	4224	0.026121	0.324085	0.0959534	0.14872	1.04516	0.200315	0.226817	0.0684322	0.361975	0.202265	0.350828	0	0	0	0.0839591	0.2536	0.158913	0.0827453	0.681316	0.810587	0.700088	0.702627	0.673453	0.619094	0.697861	0	0	0	0	0	0	0	0.0595415	0.130964	0	0.0277162	0.1201	0	0.0563869	0.352017
OTU31	0	100	NR_134062	Klebsiella quasipneumoniae subsp. quasipneumoniae strain 01A030 16S ribosomal RNA, partial sequence	OTU31	CCTACGGGAGGCAGCAGTGGGGAATATTGCACAATGGGCGCAAGCCTGATGCAGCCATGCCGCGTGTGTGAAGAAGGCCTTCGGGTTGTAAAGCACTTTCAGCGGGGAGGAAGGCGATAAGGTTAATAACCTTGTCGATTGACGTTACCCGCAGAAGAAGCACCGGCTAACTCCGTGCCAGCAGCCGCGGTAATACGGAGGGTGCAAGCGTTAATCGGAATTACTGGGCGTAAAGCGCACGCAGGCGGTCTGTCAAGTCGGATGTGAAATCCCCGGGCTCAACCTGGGAACTGCATTCGAAACTGGCAGGCTAGAGTCTTGTAGAGGGGGGTAGAATTCCAGGTGTAGCGGTGAAATGCGTAGAGATCTGGAGGAATACCGGTGGCGAAGGCGGCCCCC…	668593	k__Bacteria, p__Proteobacteria, c__Gammaproteobacteria, o__Enterobacteriales, f__Enterobacteriaceae, g__, s__	6238	0.0609491	0.513793	0.135658	0.2368	0.446316	0.100157	0.720315	0.830311	0.767043	0.637136	0.583546	0.0293032	0.00960108	0.00630809	0.317179	0.290842	0.383583	0.172803	0.107013	0.132341	0.16252	0.0999892	0.148786	0.146628	0.132879	0	0	0	0	0	0	0	0.109159	0.149673	0.0450799	0.0498891	0.240201	0.0522739	0.107713	0.956765
OTU316	0	98.28	NR_044799	Raoultella ornithinolytica strain CIP 103364 16S ribosomal RNA gene, partial sequence	OTU316	CCTACGGGTGGCAGCAGTGGGGAATATTGCACAATGGGCGCAAGCCTGATGCAGCCATGCCGCGTGTATGAAGAAGGCCTTCGGGTTGTAAAGTACTTTCAGCGAGGAGGAAGGCATTGCGGCTAATAACCGCAGTGATTGACGTTACTCGCAGAAGAAGCACCGGCTAACTCCGTGCCAGCAGCCGCGGTAATACGGAGGGTGCAAGCGTTAATCGGAATTACTGGGCGTAAAGCGCACGCAGGCGGTCTGTTAAGTCAGATGTGAAATCCCCGGGCTCAACCTGGGAACTGCATTTGAAACTGGCAGGCTTGAGTCTTGTAGAGGGGGGTAGAATTCCAGGTGTAGCGGTGAAATGCGTAGAGATCTGGAGGAATACCGGTGGCGAAGGCGGCCCCC…	M00436:111:000000000-CGP8V:1:2102:6511:23021 1:N:0:CTCTCTAC+CTCTCTAT/M00436:111:000000000-CGP8V:1:2102:6511:23021 2:N:0:CTCTCTAC+CTCTCTAT	k__Bacteria, p__Proteobacteria, c__Gammaproteobacteria, o__Enterobacteriales, f__Enterobacteriaceae, g__, s__	804	0.00870701	0.0395226	0.00330874	0.0171794	0.0381329	0.31478	0.109972	0.171081	0.129277	0.0809061	0.140691	0	0.0480054	0.00630809	0.0186576	0.0567497	0.065757	0.0325796	0.0178355	0.0496278	0.0312539	0.0324289	0.00783085	0.016292	0.0258782	0	0	0	0	0	0	0	0.00992359	0.0374181	0	0.00277162	0.0218364	0	0.0119916	0.0496435
OTU32	0	98.93	NR_074902	Escherichia fergusonii strain ATCC 35469 16S ribosomal RNA gene, complete sequence	OTU32	CCTACGGGAGGCAGCAGTGGGGAATATTGCACAATGGGCGCAAGCCTGATGCAGCCATGCCGCGTGTCACTGAAGAAGGCCTTCGGGTTGTAAAGTACTTTCAGCGGGGAGGAAGGGAGTGAAAGTTAATACCTTTGCTCATTGACGTTACCCGCAGAAGAAGTCACCGGCTAACTCCGTGCCAGCAGCCGCGGTAATACGGAGGGTGCAAGCGTTAATCGGAATTACTGGGCGTAAAGCGCACGCAGGCGGTTTGTTAAGTCAGATGTGAAATCCCCGGGCTCAACCTGGGAACTGCATCTGATACTGGCAAGCTTGAGTCTCGTAGAGGGGGGTAGAATTCCAGGTGTAGCGGTGAAATGCGTAGAGATCTGGAGGAATACCGGTGGCGAAGGCGGC…	629716	k__Bacteria, p__Proteobacteria, c__Gammaproteobacteria, o__Enterobacteriales, f__Enterobacteriaceae, g__, s__	15	0	0	0.00330874	0.00110291	0.00161125	0	0	0.00456215	0	0	0.0010289	0	0	0	0	0	0	0	0	0	0	0	0	0	0	0	0	0	0	0	0	0	0	0	0.00643998	0	0	0	0.00107333	0
OTU321	0	98.92	NR_104980	Cronobacter helveticus strain LMG 23732 16S ribosomal RNA gene, partial sequence	OTU321	CCTACGGGTGGCTGCAGTGGGGAATATTGCACAATGGGCGCAAGCCTGATGCAGCCATGCCGCGTGTATGAAGAAGGCCTTCGGGTTGTAAAGTACTTTCAGTGAGGAGGAAGGCGTGATGCTTAATACGCATCGCGATTGACGTTACTCACAGAAGAAGCACCGGCTAACTCCGTGCCAGCAGCCGCGGTAATACGGAGGGTGCAAGCGTTAATCGGAATTACTGGGCGTAAAGCGCACGCAGGCGGTCTGTTAAGTCAGATGTGAAATCCCCGGGCTCAACCCGGGAACTGCATTTGAAACTGGCAGGCTTGAGTCTCGTAGAGGGGGGTAGAATTCCAGGTGTAGCGGTGAAATGCGTAGAGATCTGGAGGAATACCGGTGGCGAAGGCGGCCCCC…	M00436:111:000000000-CGP8V:1:1112:22071:11860 1:N:0:CTCTCTAC+CTCTCTAT/M00436:111:000000000-CGP8V:1:1112:22071:11860 2:N:0:CTCTCTAC+CTCTCTAT	k__Bacteria, p__Proteobacteria, c__Gammaproteobacteria, o__Enterobacteriales, f__Enterobacteriaceae, g__, s__	173	0	0	0.00330874	0.00110291	0.0112787	0	0.00274929	0.0114054	0	0.0202265	0.00760999	0	0	0	0	0	0	0	0	0	0	0	0	0	0	0	0	0	0	0	0	0	0	0	0	0	0	0	0	0.0225652
OTU326	0	98.49	NR_114153	Kluyvera intermedia strain NBRC 102594 16S ribosomal RNA gene, partial sequence	OTU326	CCTACGGGAGGCTGCAGTGGGGAATATTGCACAATGGGCGCAAGCCTGATGCAGCCATGCCGCGTGTATGAAGAAGGCCTTCGGGTTGTAAAGTACTTTCAGCGAGGAGGAAGGCATTGTGGTTAATAACCGCAGTGATTGACGTTACTCGCAGAAGAAGCACCGGCTAACTCCGTGCCAGCAGCCGCGGTAATACGGAGGGTGCAAGCGTTAATCGGAATTACTGGGCGTAAAGCGCACGCAGGCGGTCTGTTAAGTCAGATGTGAAATCCCCGGGCTCAACCTGGGAACTGCATTTGAAACTGGCAGGCTTGAGTCTTGTAGAGGGGGGTAGAATTCCAGGTGTAGCGGTGAAATGCGTAGAGATCTGGAGGAATACCGGTGGCGAAGGCGGCCCCC…	M00436:111:000000000-CGP8V:1:2103:9624:16391 1:N:0:CTCTCTAC+CTCTCTAT/M00436:111:000000000-CGP8V:1:2103:9624:16391 2:N:0:CTCTCTAC+CTCTCTAT	k__Bacteria, p__Proteobacteria, c__Gammaproteobacteria, o__Enterobacteriales, f__Enterobacteriaceae, g__, s__	400	0	0	0	0	0.0134271	0.0572328	0.0316169	0.0752754	0.0344738	0.0809061	0.048822	0	0.00960108	0.00420539	0.0279864	0.0336951	0.0410981	0.019431	0.0035671	0.0330852	0.0250031	0.0162145	0.0156617	0.016292	0.0183039	0	0	0	0	0	0	0	0	0.00935454	0.00643998	0.00554324	0	0	0.00355629	0.0541565
OTU333	0	98.92	NR_043679	Cronobacter pulveris strain 601/05 16S ribosomal RNA gene, partial sequence	OTU333	CCTACGGGGGGCTGCAGTGGGGAATATTGCACAATGGGCGCAAGCCTGATGCAGCCATGCCGCGTGTATGAAGAAGGCCTTCGGGTTGTAAAGTACTTTCAGTGGGGAGGAAGGCGTGATGTTTAATACGCATCACGATTGACGTTACCCACAGAAGAAGCACCGGCTAACTCCGTGCCAGCAGCCGCGGTAATACGGAGGGTGCAAGCGTTAATCGGAATTACTGGGCGTAAAGCGCACGCAGGCGGTCTGTTAAGTCAGATGTGAAATCCCCGGGCTCAACCCGGGAACTGCATTTGAAACTGGCAGGCTTGAGTCTCGTAGAGGGGGGTAGAATTCCAGGTGTAGCGGTGAAATGCGTAGAGATCTGGAGGAATACCGGTGGCGAAGGCGGCCCCC…	M00436:111:000000000-CGP8V:1:2111:16404:22386 1:N:0:TAAGGCGA+CTCTCTAT/M00436:111:000000000-CGP8V:1:2111:16404:22386 2:N:0:TAAGGCGA+CTCTCTAT	k__Bacteria, p__Proteobacteria, c__Gammaproteobacteria, o__Enterobacteriales, f__Enterobacteriaceae, g__, s__	126	0	0	0	0	0.000537083	0	0.00412394	0.00228107	0.00861846	0	0.00259343	0	0	0	0	0	0	0	0.0035671	0	0	0	0	0	0.000594516	0	0	0	0	0	0	0	0	0	0	0	0	0	0	0.0406174
OTU334	0	98.92	NR_118568	Enterobacter cloacae strain ATCC 13047 16S ribosomal RNA gene, partial sequence	OTU334	CCTACGGGTGGCTGCAGTGGGGAATATTGCACAATGGGCGCAAGCCTGATGCAGCCATGCCGCGTGTATGAAGAAGGCCTTCGGGTTGTAAAGTACTTTCAGCGGGGAGGAAGGCGATAAGGTTAATAACCTTGTCGATTGACGTTACCCGCAGAAGAATCACCGGCTAACTCCGTGCCAGCATCCGCGGTAATACGGAGGGTGCAAGCGTTAATCGGAATTACTGGGCGTAAAGCGCACGCAGGCGGTCTGTCAAGTCGGATGTGAAATCCCCGGGCTCAACCTGGGAACTGCATTCGAAACTGGCAGGCTAGAGTCTTGTAGAGGGGGGTAGAATTCCAGGTGTAGCGGTGAAATGCGTAGAGATCTGGAGGAATACCGGTGGCGAAGGCGGCCCCC…	M00436:111:000000000-CGP8V:1:1103:10337:8831 1:N:0:CTCTCTAC+CTCTCTAT/M00436:111:000000000-CGP8V:1:1103:10337:8831 2:N:0:CTCTCTAC+CTCTCTAT	k__Bacteria, p__Proteobacteria, c__Gammaproteobacteria, o__Enterobacteriales, f__Enterobacteriaceae, g__, s__	347	0	0.015809	0.00992622	0.00857841	0.0445779	0.0429246	0.0453633	0.0958051	0.103422	0.0606796	0.065462	0.00586063	0.0384043	0.00630809	0.00932879	0.0141874	0.0191791	0.0155447	0.0035671	0.0165426	0.0250031	0.00810723	0	0.016292	0.0115853	0	0	0	0	0	0.00430034	0.000716723	0	0	0	0.00554324	0	0	0.000923873	0.0270783
OTU336	0	98.92	NR_118568	Enterobacter cloacae strain ATCC 13047 16S ribosomal RNA gene, partial sequence	OTU336	CCTACGGGGGGCAGCAGTGGGGAATATTGCACAATGGGCGCAAGCCTGATGCAGCCATGCCGCGTGTATGAAGAAGGCCTTCGGGTTGTAAAGTACTTTCAGCGGGGAGGAAGGCGATAAGGTTAATAACCTTGTCGATTGACGTTACCCGCAGAAGAAGCACCGGCTAACACCGTGCCAGCAGCCGCGGAAATACGGAGGGTGCAAGCGTTAATCGGAATTACTGGGCGTAAAGCGCACGCAGGCGGTCTGTCAAGTCGGATGTGAAATCCCCGGGCTCAACCTGGGAACTGCATTCGAAACTGGCAGGCTAGAGTCTTGTAGAGGGGGGTAGAATTCCAGGTGTAGCGGTGAAATGCGTAGAGATCTGGAGGAATACCGGTGGCGAAGGCGGCCCCC…	M00436:111:000000000-CGP8V:1:1108:15646:3083 1:N:0:CTCTCTAC+CTCTCTAT/M00436:111:000000000-CGP8V:1:1108:15646:3083 2:N:0:CTCTCTAC+CTCTCTAT	k__Bacteria, p__Proteobacteria, c__Gammaproteobacteria, o__Enterobacteriales, f__Enterobacteriaceae, g__, s__	275	0	0	0.00330874	0.00110291	0.0402812	0.0572328	0.0412394	0.0570268	0.0603292	0.0606796	0.0527982	0.0117213	0.0240027	0.0021027	0.0139932	0.0159608	0.0191791	0.0144933	0.00713419	0	0.0125016	0.0135121	0.0156617	0	0.00813492	0	0	0	0	0	0	0	0.00992359	0.00935454	0	0	0	0	0.00321302	0.0315913
OTU339	0	98.92	NR_118449	Cronobacter sakazakii strain ATCC 29544 16S ribosomal RNA gene, partial sequence	OTU339	CCTACGGGTGGCTGCAGTGGGGAATATTGCACAATGGGCGCAAGCCTGATGCAGCCATGCCGCGTGTATGAAGAAGGCCTTCGGGTTGTAAAGTACTTTCAGCGGGGAGGAAGGTGTTGTGGTTAATAACCACAGCAATTGACGTTACCCGCAGAAGAAGCACCGGCTAACTCCGTGCCAGCAGCCGCGGTAATACGGAGGGTGCAAGCGTTAATCGGAATTACTGGGCGTAAAGCGCACGCAGGCGGTCTGTTAAGTCAGATGTGAAATCCCCGGGCTCAACCTGGGAACTGCATTAGAAACTGGCAGGCTTGAGTCTCGTAGAGGGGGGTAGAATTCCAGGTGTAGCGGTGAAATGCGTAGAGATCTGGAGGAATACCGGTGGCGAAGGCGGCCCCC…	M00436:111:000000000-CGP8V:1:1104:21052:25614 1:N:0:CAGAGAGG+ACTGCATA/M00436:111:000000000-CGP8V:1:1104:21052:25614 2:N:0:CAGAGAGG+ACTGCATA	k__Bacteria, p__Proteobacteria, c__Gammaproteobacteria, o__Enterobacteriales, f__Enterobacteriaceae, g__, s__	121	0	0.00790451	0	0.00263484	0.00483375	0.0143082	0.00412394	0.0114054	0	0.0101133	0.00746409	0	0	0	0	0	0	0	0.0035671	0	0	0	0	0	0.000594516	0	0	0	0	0	0	0	0	0	0	0	0	0	0	0.0270783
OTU34	0	99.57	NR_074902	Escherichia fergusonii strain ATCC 35469 16S ribosomal RNA gene, complete sequence	OTU34	CCTACGGGAGGCAGCAGTGGGGAATATTGCACAATGGGCGCAAGCCTGATGCAGCCATGCCGCGTGTATGAAGAAGGCCTTCGGGTTGTAAAGTACTTTCAGCGGGGAGGAAGGGAGTAAAGTTAATACCTTTGCTCATTGACGTTACCCGCAGAAGAAGCACCGGCTAACTCCGTGCCAGCAGCCGCGGTAATACGGAGGGTGCAAGCGTTAATCGGAATTACTGGGCGTAAAGCGCACGCAGGCGGTTTGTTAAGTCAGATGTGAAATCCCCGGGCTCAACCAGGGAACTGCATCCGATACTGGCAAGCTTGAGTCTCGTAGAGGGGGGTAGAATTCCAGGTGTAGCGGTGAAATGCGTAGAGATCTGGAGGAATACCGGTGGCGAAGGCGGCCCCC…	612155	k__Bacteria, p__Proteobacteria, c__Gammaproteobacteria, o__Enterobacteriales, f__Enterobacteriaceae, g__, s__	1247	0.0609491	0.0553316	0.0430136	0.0530981	0.0601533	0.0143082	0.0137465	0.0342161	0.00861846	0.0303398	0.0268971	0.0586063	0.062407	0.142983	0.023322	0.0106406	0.021919	0.053313	0	0	0	0	0	0	0	1.09673	0.638595	0.479322	0.280112	0.385627	0.296723	0.529517	0.0297708	0.0374181	0.0837197	0.0304878	0.0218364	0.0522739	0.0425845	0.0451304
OTU343	0	98.93	NR_118568	Enterobacter cloacae strain ATCC 13047 16S ribosomal RNA gene, partial sequence	OTU343	CCTACGGGTGGCAGCAGTGGGGAATATTGCACAATGGGCGCAAGCCTGATGCAGCCATGCCGCGTGTATGAAGAAGGCCTTCGGGTTGTAAAGTACTTTCAGCGGGGAGGAAGGCGATAAGGTTAATAACCTTGTCGATTGACGTTACCCGCAGAAGAAGCACCTGCTAACTCCGTGCCATCAGCCGCGGTAATACGGAGGGTGCAAGCGTTAATCGGAATTACTGGGCGTAAAGCGCACGCAGGCGGTCTGTCAAGTCGGATGTGAAATCCCCGGGCTCAACCTGGGAACTGCATTCGAAACTGGCAGGCTAGAGTCTTGTAGAGGGGGGTAGAATTCCAGGTGTAGCGGTGAAATGCGTAGAGATCTGGAGGAATACCGGTGGCGAAGGCGGCCCCC…	M00436:111:000000000-CGP8V:1:2103:8134:20878 1:N:0:CTCTCTAC+CTCTCTAT/M00436:111:000000000-CGP8V:1:2103:8134:20878 2:N:0:CTCTCTAC+CTCTCTAT	k__Bacteria, p__Proteobacteria, c__Gammaproteobacteria, o__Enterobacteriales, f__Enterobacteriaceae, g__, s__	366	0	0.0316181	0.00661748	0.0127452	0.0483375	0.128774	0.0591098	0.0638701	0.0861846	0.0303398	0.0694359	0.0117213	0.0192022	0.0021027	0.00932879	0.024828	0.0273988	0.0157636	0.0107013	0.0165426	0.00625078	0.00810723	0	0.016292	0.00964898	0	0	0	0	0	0	0	0	0.0187091	0	0.00277162	0	0.0522739	0.0122924	0.0270783
OTU348	0	98.92	NR_118568	Enterobacter cloacae strain ATCC 13047 16S ribosomal RNA gene, partial sequence	OTU348	CCTACGGGGGGCAGCAGTGGGGAATATTGCACAATGGGCGCAAGCCTGATGCAGCCATGCCGCGTGTATGAAGAAGGCCTTCGGGTTGTAAAGTACTTTCAGCGGGGAGGAAGGCGATAAGGTTAATAACCTTGTCGATTGACGTTACCCGCAGAAGAAGCACCGGCTAACTCCGTGCCATCATCCGCGGTAATACGGAGGGTGCAAGCTTTAATCGGAATTACTGGGCGTAAAGCGCACGCAGGCGGTCTGTCAAGTCGGATGTGAAATCCCCGGGCTCAACCTGGGAACTGCATTCGAAACTGGCAGGCTAGAGTCTTGTAGAGGGGGGTAGAATTCCAGGTGTAGCGGTGAAATGCGTAGAGATCTGGAGGAATACCGGTGGCGAAGGCGGCCCCC…	M00436:111:000000000-CGP8V:1:1102:9599:9577 1:N:0:CTCTCTAC+CTCTCTAT/M00436:111:000000000-CGP8V:1:1102:9599:9577 2:N:0:CTCTCTAC+CTCTCTAT	k__Bacteria, p__Proteobacteria, c__Gammaproteobacteria, o__Enterobacteriales, f__Enterobacteriaceae, g__, s__	251	0	0.00790451	0.00330874	0.00373775	0.0359846	0.0143082	0.0398647	0.0479026	0.0344738	0.0505663	0.0371834	0	0.00480054	0.0021027	0.00932879	0.0177343	0.021919	0.00931422	0.00713419	0	0.0250031	0.0108096	0.0234926	0.016292	0.0137886	0	0	0	0	0	0.00430034	0.000716723	0	0	0	0.00277162	0	0	0.000461936	0.0406174
OTU350	0	98.92	NR_118568	Enterobacter cloacae strain ATCC 13047 16S ribosomal RNA gene, partial sequence	OTU350	CCTACGGGGTGCTGCAGTGGGGAATATTGCACAATGGGCGCAAGCCTGATGCAGCCATGCCGCGTGTATGAAGAAGGCCTTCGGGTTGTAAAGTACTTTCAGCGGGGAGGAAGGCGATAAGGTTAATAACCTTGTCGATTGACGTTACCCGCAGAAGAAGCACCGGCTAACTCCGTGCCAGCAGCCGCGGTAATACGGAGGGTGCAAGCGTTAATCGGAATTACTGGGCGTAAAGCGCACGCAGGCGGTCTGTCAAGTCGGATGTGAAATCCCCGGGCTCAACCAGGGAACTGCATTCGAAACTGGCAGGCTAGAGTCTTGTAGAGGGGGGTAGAATTCCAGGTGTAGCGGTGAAATGCGTAGAGATCTGGAGGAATACCGGTGGCGAAGGCGGCCCCC…	M00436:111:000000000-CGP8V:1:1103:24024:8906 1:N:0:CTCTCTAC+CTCTCTAT/M00436:111:000000000-CGP8V:1:1103:24024:8906 2:N:0:CTCTCTAC+CTCTCTAT	k__Bacteria, p__Proteobacteria, c__Gammaproteobacteria, o__Enterobacteriales, f__Enterobacteriaceae, g__, s__	243	0	0	0	0	0.0300766	0.0429246	0.0357408	0.0433404	0.00861846	0.0404531	0.0335257	0.00586063	0	0.00420539	0.00932879	0.0212811	0.0246589	0.0108891	0.0107013	0.0330852	0	0.0216193	0	0.016292	0.0136163	0	0	0	0	0	0	0	0	0	0	0	0	0	0	0.0315913
OTU356	0	98.71	NR_028893	Buttiauxella warmboldiae strain NSW 326 16S ribosomal RNA gene, partial sequence	OTU356	CCTACGGGGGGCAGCAGTGGGGAATATTGCACAATGGGCGCAAGCCTGATGCAGCCATGCCGCGTGTATGAAGAAGGCCTTCGGGTTGTAAAGTACTTTCAGCGAGGAGGAAGGCATTGTGGTTAATAACCACAGTGATTGACGTTACTCGCAGAAGAAGCACCGGCTAACTCCGTGCCAGCAGCCGCGGTAATACGGAGGGTGCAAGCGTTAATCGGAATTACTGGGCGTAAAGCGCACGCAGGCGGTCTGTTAAGTCAGATGTGAAATCCCCGGGCTCAACCTGGGAACTGCATTTGAAACTGGCAGGCTTGAGTCTTGTAGAGGGGGGTAGAATTCCAGGTGTAGCGGTGAAATGCGTAGAGATCTGGAGGAATACCGGTGGCGAAGGCGGCCCCC…	M00436:111:000000000-CGP8V:1:1102:11555:24363 1:N:0:CTCTCTAC+CTCTCTAT/M00436:111:000000000-CGP8V:1:1102:11555:24363 2:N:0:CTCTCTAC+CTCTCTAT	k__Bacteria, p__Proteobacteria, c__Gammaproteobacteria, o__Enterobacteriales, f__Enterobacteriaceae, g__, s__	81	0	0	0	0	0.00375958	0.0429246	0.00824788	0.0273729	0	0.0303398	0.0187741	0	0.0144016	0	0	0.0159608	0.00273988	0.00551706	0.0035671	0	0.0125016	0.00270241	0.00783085	0	0.00443365	0	0	0	0	0	0	0	0	0	0	0.00831486	0	0	0.00138581	0
OTU362	0	98.92	NR_118568	Enterobacter cloacae strain ATCC 13047 16S ribosomal RNA gene, partial sequence	OTU362	CCTACGGGGTGCAGCAGTGGGGAATATTGCACAATGGGCGCAAGCCTGATGCAGCCATGCCGCGTGTATGAAGAAGGCCTTCGGGTTGTAAAGTACTTTCAGCGGGGAGGAAGGCGATAAGGTTAATAACCTTGTCGATTGACGTTACCCGCAGAAGAATCACCGGCTAACTCCGTGCCAGCAGCCGCGGTAATACGGAGGGTGCAAGCGTTAATCGGAATTACTGGGCGTAAAGCGCACGCAGGCGGTCTGTCAAGTCGGATGTGAAATCCCCGGGCTCAACCTGGGAACTGCATTCGAAACTGGCAGGCTAGAGTCTTGTAGAGGGGGGTAGAATTCCAGGTGTAGCGGTGAAATGCGTAGAGATCTGGAGGAATACCGGTGGCGAAGGCGGCCCCC…	M00436:111:000000000-CGP8V:1:1102:10978:4427 1:N:0:CTCTCTAC+CTCTCTAT/M00436:111:000000000-CGP8V:1:1102:10978:4427 2:N:0:CTCTCTAC+CTCTCTAT	k__Bacteria, p__Proteobacteria, c__Gammaproteobacteria, o__Enterobacteriales, f__Enterobacteriaceae, g__, s__	124	0	0	0.00330874	0.00110291	0.0204091	0.0143082	0.0164958	0.0182486	0.00861846	0.0404531	0.0197555	0	0	0.0021027	0.0186576	0.00177343	0.0109595	0.0055822	0.0142684	0	0	0	0	0	0.00237806	0	0	0	0.0164772	0	0	0.0027462	0	0	0	0	0	0	0	0.0135391
OTU363	0	98.92	NR_074902	Escherichia fergusonii strain ATCC 35469 16S ribosomal RNA gene, complete sequence	OTU363	CCTACGGGTGGCTGCAGTGGGGAATATTGCACAATGGGCGCAAGCCTGATGCAGCCATGCCGCGTGTATGAAGAAGGCCTTCGGGTTGTAAAGTACTTTCAGCGGGGAGGAAGGGAGTAAAGTTAATACCTTTGCTCATTGACGTTACCCGCAGAAGAAGCACCGGCTAACTCCGTGCCATCAGCCGCGGTAATACGGAGGGTGCAAGCTTTAATCGGAATTACTGGGCGTAAAGCGCACGCAGGCGGTTTGTTAAGTCAGATGTGAAATCCCCGGGCTCAACCTGGGAACTGCATCTGATACTGGCAAGCTTGAGTCTCGTAGAGGGGGGTAGAATTCCAGGTGTAGCGGTGAAATGCGTAGAGATCTGGAGGAATACCGGTGGCGAAGGCGGCCCCC…	M00436:111:000000000-CGP8V:1:1102:14600:8967 1:N:0:GCTACGCT+ACTGCATA/M00436:111:000000000-CGP8V:1:1102:14600:8967 2:N:0:GCTACGCT+ACTGCATA	k__Bacteria, p__Proteobacteria, c__Gammaproteobacteria, o__Enterobacteriales, f__Enterobacteriaceae, g__, s__	131	0.017414	0.00790451	0.0198524	0.015057	0.00913041	0.0286164	0	0.0159675	0.00861846	0	0.0103888	0	0.00480054	0.00630809	0.00932879	0.00177343	0.00273988	0.00415845	0	0	0	0	0	0	0	0.0152323	0.0199561	0.0222941	0.0329544	0.0175285	0.0172013	0.0208611	0	0	0.00643998	0.00554324	0	0	0.0019972	0
OTU371	0	98.92	NR_118568	Enterobacter cloacae strain ATCC 13047 16S ribosomal RNA gene, partial sequence	OTU371	CCTACGGGTGGCAGCAGTGGGGAATATTGCACAATGGGCGCAAGCCTGATGCAGCCATGCCGCGTGTATGAAGAAGGCCTTCGGGTTGTAAAGTACTTTCAGCGGGGAGGAAGGCGATAAGGTTAATAACCTTGTCGATTGACGTTACCCGCAGAAGAAGTACCGGCTAACTCCGTGCCAGTAGCCGCGGTAATACGGAGGGTGCAAGCGTTAATCGGAATTACTGGGCGTAAAGCGCACGCAGGCGGTCTGTCAAGTCGGATGTGAAATCCCCGGGCTCAACCTGGGAACTGCATTCGAAACTGGCAGGCTAGAGTCTTGTAGAGGGGGGTAGAATTCCAGGTGTAGCGGTGAAATGCGTAGAGATCTGGAGGAATACCGGTGGCGAAGGCGGCCCCC…	M00436:111:000000000-CGP8V:1:1108:28264:17448 1:N:0:GCTACGCT+ACTGCATA/M00436:111:000000000-CGP8V:1:1108:28264:17448 2:N:0:GCTACGCT+ACTGCATA	k__Bacteria, p__Proteobacteria, c__Gammaproteobacteria, o__Enterobacteriales, f__Enterobacteriaceae, g__, s__	56	0	0	0.00330874	0.00110291	0.00698208	0.0143082	0.0178704	0.0114054	0.0172369	0	0.0113005	0	0	0	0.0139932	0.00177343	0.0109595	0.00445435	0	0	0	0	0.0156617	0	0.00261028	0	0	0	0	0	0	0	0	0	0	0	0	0	0	0
OTU376	0	98.92	NR_102794	Enterobacter cloacae strain ATCC 13047 16S ribosomal RNA gene, complete sequence	OTU376	CCTACGGGTGGCTGCAGTGGGGAATATTGCACAATGGGCGCAAGCCTGATGCAGCCATGCCGCGTGTATGAAGAAGGCCTTCGGGTTGTAAAGTACTTTCAGCGGGGAGGAAGGTGTTGCGGTTAATAACCGCAGCAATTGACGTTACCCGCAGAAGAAGCACCGGCTAACTCCGTGCCAGCAGCCGCGGTAATACGGAGGGTGCAAGCGTTAATCGGAATTACTGGGCGTAAAGCGCACGCAGGCGGTCTGTCAAGTCGGATGTGAAATCCCCGGGCTCAACCTGGGAACTGCATTCGAAACTGGCAGGCTGGAGTCTTGTAGAGGGGGGTAGAATTCCAGGTGTAGCGGTGAAATGCGTAGAGATCTGGAGGAATACCGGTGGCGAAGGCGGCCCCC…	M00436:111:000000000-CGP8V:1:2108:23272:18910 1:N:0:CTCTCTAC+CTCTCTAT/M00436:111:000000000-CGP8V:1:2108:23272:18910 2:N:0:CTCTCTAC+CTCTCTAT	k__Bacteria, p__Proteobacteria, c__Gammaproteobacteria, o__Enterobacteriales, f__Enterobacteriaceae, g__, s__	12	0	0	0	0	0.000537083	0	0.00687323	0	0	0	0.00123505	0	0	0	0	0.00354685	0.00547975	0.00150443	0	0	0	0	0	0	0	0	0	0	0	0	0	0	0	0	0	0.00277162	0	0	0.000461936	0
OTU382	0	98.92	NR_146667	Enterobacter tabaci strain YIM Hb-3 16S ribosomal RNA, partial sequence	OTU382	CCTACGGGTGGCAGCAGTGGGGAATATTGCACAATGGGCGCAAGCCTGATGCAGCCATGCCGCGTGTATGAAGAAGGCCTTCGGGTTGTAAAGTACTTTCAGCGGGGAGGAAGGTGTTGAGGTTAATAACCTCAGCAATTGACGTTACCCGCAGAAGAAGCACCTGCTAACTCCGTGCCATCAGCCGCGGTAATACGGAGGGTGCAAGCGTTAATCGGAATTACTGGGCGTAAAGCGCACGCAGGCGGTCTGTCAAGTCGGATGTGAAATCCCCGGGCTCAACCTGGGAACTGCATTCGAAACTGGCAGGCTAGAGTCTTGTAGAGGGGGGTAGAATTCCAGGTGTAGCGGTGAAATGCGTAGAGATCTGGAGGAATACCGGTGGCGAAGGCGGCCCCC…	M00436:111:000000000-CGP8V:1:1104:5559:6404 1:N:0:CTCTCTAC+CTCTCTAT/M00436:111:000000000-CGP8V:1:1104:5559:6404 2:N:0:CTCTCTAC+CTCTCTAT	k__Bacteria, p__Proteobacteria, c__Gammaproteobacteria, o__Enterobacteriales, f__Enterobacteriaceae, g__, s__	31	0	0	0	0	0.00483375	0	0.00412394	0.0091243	0.00861846	0	0.00445007	0	0	0	0	0.00532028	0.00273988	0.00134336	0	0	0	0	0	0	0	0	0	0	0	0	0	0	0	0	0	0.00277162	0	0	0.000461936	0
OTU383	0	99.14	NR_134807	Siccibacter colletis strain 1383 16S ribosomal RNA, partial sequence	OTU383	CCTACGGGTGGCTGCAGTGGGGAATATTGCACAATGGGCGCAAGCCTGATGCAGCCATGCCGCGTGTATGAAGAAGGCCTTCGGGTTGTAAAGTACTTTCAGCGAGGAGGAAGGTGGTGAGTTTAATACGCTCATCAATTGACGTTACTCGCAGAAGAAGCACCGGCTAACTCCGTGCCAGCAGCCGCGGTAATACGGAGGGTGCAAGCGTTAATCGGAATTACTGGGCGTAAAGCGCACGCAGGCGGTCTGTCAAGTCGGATGTGAAATCCCCGGGCTCAACCTGGGAACTGCATCCGAAACTGGCAGGCTTGAGTCTCGTAGAGGGGGGTAGAATTCCAGGTGTAGCGGTGAAATGCGTAGAGATCTGGAGGAATACCGGTGGCGAAGGCGGCCCCC…	M00436:111:000000000-CGP8V:1:1108:5163:9959 1:N:0:CTCTCTAC+GTAAGGAG/M00436:111:000000000-CGP8V:1:1108:5163:9959 2:N:0:CTCTCTAC+GTAAGGAG	k__Bacteria, p__Proteobacteria, c__Gammaproteobacteria, o__Enterobacteriales, f__Enterobacteriaceae, g__, s__	11	0	0	0	0	0	0	0	0	0	0	0	0	0	0	0	0	0	0	0.0142684	0	0.0125016	0.00810723	0.0156617	0	0.00842315	0	0	0	0	0	0	0	0	0	0	0	0	0	0	0
OTU385	0	98.92	NR_104940	Escherichia hermannii strain CIP 103176 16S ribosomal RNA, partial sequence	OTU385	CCTACGGGTGGCTGCAGTGGGGAATATTGCACAATGGGCGCAAGCCTGATGCAGCCATGCCGCGTGTATGAAGAAGGCCTTCGGGTTGTAAAGTACTTTCAGCGGGGAGGAAGGCGATGCGGTTAATAACCGTGTCGATTGACGTTACCCGCAGAAGAAGCACCGGCTAACTCCGTGCCAGCAGCCGCGGTAATACGGAGGGTGCAAGCGTTAATCGGAATTACTGGGCGTAAAGCGCACGCAGGCGGTCTGTCAAGTCGGATGTGAAATCCCCGGGCTCAACCTGGGAACTGCATCCGAAACTGGCAGGCTTGAGTCTTGTAGAGGGGGGTAGAATTCCAGGTGTAGCGGTGAAATGCGTAGAGATCTGGAGGAATACCGGTGGCGAAGGCGGCCCCC…	M00436:111:000000000-CGP8V:1:1110:17203:5357 1:N:0:GGACTCCT+TATCCTCT/M00436:111:000000000-CGP8V:1:1110:17203:5357 2:N:0:GGACTCCT+TATCCTCT	k__Bacteria, p__Proteobacteria, c__Gammaproteobacteria, o__Enterobacteriales, f__Enterobacteriaceae, g__, s__	11	0	0	0	0	0	0	0	0	0	0	0	0	0	0	0	0.00177343	0	0.000295571	0.00713419	0.0165426	0.00625078	0.0162145	0	0	0.00769034	0	0	0	0	0	0	0	0	0	0	0	0	0	0	0
OTU389	0	98.92	NR_118568	Enterobacter cloacae strain ATCC 13047 16S ribosomal RNA gene, partial sequence	OTU389	CCTACGGGTGGCAGCAGTGGGGAATATTGCACAATGGGCGCAAGCCTGATGCAGCCATGCCGCGTGTATGAAGAAGGCCTTCGGGTTGTAAAGTACTTTCAGCGGGGAGGAAGGCGATAAGGTTAATAACCTTGTCGATTGACGTTACCCGCAGAAGAAGCACCGGCTAACTCCGTGCCAGCAGCCGCGGTAATACGGAGGGTGCAAGCGTTAATCGGAATTACTGGGCGTAAAGCGCACGCAGGCGGTCTGTCAAGTCGGATGTGAAATCCACGGGCTCAACCTGGGAACTGCATTAGAAACTGGCAGGCTAGAGTCTTGTAGAGGGGGGTAGAATTCCAGGTGTAGCGGTGAAATGCGTAGAGATCTGGAGGAATACCGGTGGCGAAGGCGGCCCCC…	M00436:111:000000000-CGP8V:1:1101:24167:17057 1:N:0:CTCTCTAC+CTCTCTAT/M00436:111:000000000-CGP8V:1:1101:24167:17057 2:N:0:CTCTCTAC+CTCTCTAT	k__Bacteria, p__Proteobacteria, c__Gammaproteobacteria, o__Enterobacteriales, f__Enterobacteriaceae, g__, s__	90	0.00870701	0.00790451	0	0.00553717	0.0155754	0.0429246	0.00687323	0.00456215	0.00861846	0.0101133	0.0147779	0	0	0.00630809	0.0046644	0	0.00547975	0.00274204	0.0107013	0	0	0.00270241	0.0156617	0	0.00484423	0	0	0	0	0	0	0	0	0	0	0	0	0	0	0.00902609
OTU391	0	98.92	NR_119108	Salmonella enterica subsp. enterica serovar Typhimurium strain ATCC 13311 16S ribosomal RNA gene, complete sequence	OTU391	CCTACGGGTGGCAGCAGTGGGGAATATTGCACAATGGGCGCAAGCCTGATGCAGCCATGCCGCGTGTATGAAGAAGGCCTTCGGGTTGTAAAGTACTTTCAGCGGGGAGGAAGGCGTTGTGGTTAATAACCGCAGCGATTGACGTTACCCGCAGAAGAAGCACCGGCTAACTCCGTGCCAGCAGCCGCGGTAATACGGAGGGTGCAAGCGTTAATCGGAATTACTGGGCGTAAAGCGCACGCAGGCGGTCTGTCAAGTCGGATGTGAAATCCCCGGGCTCAACCTGGGAACTGCATCCGAAACTGGCAGGCTTGAGTCTTGTAGAGGGGGGTAGAATTCCAGGTGTAGCGGTGAAATGCGTAGAGATCTGGAGGAATACCGGTGGCGAAGGCGGCCCCC…	M00436:111:000000000-CGP8V:1:1101:4100:10072 1:N:0:GCTACGCT+CTCTCTAT/M00436:111:000000000-CGP8V:1:1101:4100:10072 2:N:0:GCTACGCT+CTCTCTAT	k__Bacteria, p__Proteobacteria, c__Gammaproteobacteria, o__Enterobacteriales, f__Enterobacteriaceae, g__, s__	10	0	0	0	0	0	0	0.00962252	0	0	0.0202265	0.00497484	0	0	0	0	0	0	0	0	0	0	0	0	0	0	0	0	0	0	0	0	0	0	0	0	0	0	0	0	0
OTU398	0	98.92	NR_146667	Enterobacter tabaci strain YIM Hb-3 16S ribosomal RNA, partial sequence	OTU398	CCTACGGGGGGCTGCAGTGGGGAATATTGCACAATGGGCGCAAGCCTGATGCAGCCATGCCGCGTGTATGAAGAAGGCCTTCGGGTTGTAAAGTACTTTCAGCGGGGAGGAAGGTGTTGAGGTTAATAACCTCAGCAATTGACGTTACCCGCAGAAGAAGCACCGGCTAACTCCGTGCCATCAGCCGCGGTAATACGGAGGGTGCAAGCGTTAATCGGAATTACTGGGCGTAAAGCGCACGCAGGCGGTCTGTCAAGTCGGATGTGAAATCCACGGGCTCAACCTGGGAACTGCATTCGAAACTGGCAGGCTAGAGTCTTGTAGAGGGGGGTAGAATTCCAGGTGTAGCGGTGAAATGCGTAGAGATCTGGAGGAATACCGGTGGCGAAGGCGGCCCCC…	M00436:111:000000000-CGP8V:1:1107:6187:12907 1:N:0:CTCTCTAC+CTCTCTAT/M00436:111:000000000-CGP8V:1:1107:6187:12907 2:N:0:CTCTCTAC+CTCTCTAT	k__Bacteria, p__Proteobacteria, c__Gammaproteobacteria, o__Enterobacteriales, f__Enterobacteriaceae, g__, s__	20	0	0.00790451	0	0.00263484	0.00268541	0	0.00274929	0	0	0.0101133	0.00259133	0	0.00480054	0	0	0.00177343	0	0.00109566	0	0	0	0	0	0	0	0	0	0	0	0	0	0	0.00992359	0	0	0	0	0	0.00165393	0
OTU410	0	98.92	NR_118568	Enterobacter cloacae strain ATCC 13047 16S ribosomal RNA gene, partial sequence	OTU410	CCTACGGGAGGCTGCAGTGGGGAATATTGCACAATGGGCGCAAGCCTGATGCAGCCATGCCGCGTGTATGAAGAAGGCCTTCGGGTTGTAAAGTACTTTCAGCGGGGAGGAAGGCGATAAGGTTAATAACCTTGTCGATTGACGTTACCCGCAGAAGAAGCACCGGCTAACTCCGTGCCAGTAGCCGCGGTATTACGGAGGGTGCAAGCGTTAATCGGAATTACTGGGCGTAAAGCGCACGCAGGCGGTCTGTCAAGTCGGATGTGAAATCCCCGGGCTCAACCTGGGAACTGCATTCGAAACTGGCAGGCTAGAGTCTTGTAGAGGGGGGTAGAATTCCAGGTGTAGCGGTGAAATGCGTAGAGATCTGGAGGAATACCGGTGGCGAAGGCGGCCCCC…	M00436:111:000000000-CGP8V:1:2105:16450:23268 1:N:0:GCTACGCT+ACTGCATA/M00436:111:000000000-CGP8V:1:2105:16450:23268 2:N:0:GCTACGCT+ACTGCATA	k__Bacteria, p__Proteobacteria, c__Gammaproteobacteria, o__Enterobacteriales, f__Enterobacteriaceae, g__, s__	20	0	0	0.00330874	0.00110291	0.00268541	0	0.00274929	0.00684322	0.00861846	0	0.00348273	0	0	0	0	0.00532028	0.00273988	0.00134336	0	0	0	0	0	0	0	0	0	0	0	0	0	0	0	0	0	0	0	0	0	0
OTU411	0	98.92	NR_074902	Escherichia fergusonii strain ATCC 35469 16S ribosomal RNA gene, complete sequence	OTU411	CCTACGGGGGGCAGCAGTGGGGAATATTGCACAATGGGCGCAAGCCTGATGCAGCCATGCCGCGTGTATGAAGAAGGCCTTCGGGTTGTAAAGTACTTTCAGCGGGGAGGAAGGGAGTAAAGTTAATACCTTTGCTCATTGACGTTACCCGCAGAAGAAGCACCGGCTAACTCCGTGCCAGCATCCGCGGTAATACGGAGGGTGCAAGCTTTAATCGGAATTACTGGGCGTAAAGCGCACGCAGGCGGTTTGTTAAGTCAGATGTGAAATCCCCGGGCTCAACCTGGGAACTGCATCTGATACTGGCAAGCTTGAGTCTCGTAGAGGGGGGTAGAATTCCAGGTGTAGCGGTGAAATGCGTAGAGATCTGGAGGAATACCGGTGGCGAAGGCGGCCCCC…	M00436:111:000000000-CGP8V:1:2105:18190:22724 1:N:0:AGGCAGAA+AAGGAGTA/M00436:111:000000000-CGP8V:1:2105:18190:22724 2:N:0:AGGCAGAA+AAGGAGTA	k__Bacteria, p__Proteobacteria, c__Gammaproteobacteria, o__Enterobacteriales, f__Enterobacteriaceae, g__, s__	10	0.00870701	0	0	0.00290234	0	0	0	0.00228107	0	0	0.000380179	0	0	0	0	0	0	0	0	0	0	0	0	0	0	0	0.00997805	0	0	0	0	0.00166301	0	0	0	0	0	0	0	0
OTU59	0	99.78	NR_114154	Leclercia adecarboxylata strain NBRC 102595 16S ribosomal RNA gene, partial sequence	OTU59	CCTACGGGAGGCAGCAGTGGGGAATATTGCACAATGGGCGCAAGCCTGATGCAGCCATGCCGCGTGTATGAAGAAGGCCTTCGGGTTGTAAAGTACTTTCAGCGGGGAGGAAGGTGTTGCGGTTAATAACCGCAGCAATTGACGTTACCCGCAGAAGAAGCACCGGCTAACTCCGTGCCAGCAGCCGCGGTAATACGGAGGGTGCAAGCGTTAATCGGAATTACTGGGCGTAAAGCGCACGCAGGCGGTCTGTCAAGTCGGATGTGAAATCCCCGGGCTCAACCTGGGAACTGCATTCGAAACTGGCAGGCTAGAGTCTTGTAGAGGGGGGTAGAATTCCAGGTGTAGCGGTGAAATGCGTAGAGATCTGGAGGAATACCGGTGGCGAAGGCGGCCCCC…	574971	k__Bacteria, p__Proteobacteria, c__Gammaproteobacteria, o__Enterobacteriales, f__Enterobacteriaceae, g__, s__	98	0	0	0	0	0.0273912	0	0.0151211	0.00228107	0.0689477	0.0202265	0.0223279	0	0	0.00420539	0	0.0230546	0.00821963	0.00591326	0	0	0	0	0	0	0	0	0	0	0	0	0	0	0	0.00935454	0	0.00554324	0	0	0.00248296	0
OTU61	0	100	NR_114154	Leclercia adecarboxylata strain NBRC 102595 16S ribosomal RNA gene, partial sequence	OTU61	CCTACGGGAGGCAGCAGTGGGGAATATTGCACAATGGGCGCAAGCCTGATGCAGCCATGCCGCGTGTATGAAGAAGGCCTTCGGGTTGTAAAGTACTTTCAGCGGGGAGGAAGGTGTTGTGGTTAATAACCGCAGCAATTGACGTTACCCGCAGAAGAAGCACCGGCTAACTCCGTGCCAGCAGCCGCGGTAATACGGAGGGTGCAAGCGTTAATCGGAATTACTGGGCGTAAAGCGCACGCAGGCGGTCTGTCAAGTCGGATGTGAAATCCCCGGGCTCAACCTGGGAACTGCATTCGAAACTGGCAGGCTAGAGTCTTGTAGAGGGGGGTAGAATTCCAGGTGTAGCGGTGAAATGCGTAGAGATCTGGAGGAATACCGGTGGCGAAGGCGGCCCCC…	573416	k__Bacteria, p__Proteobacteria, c__Gammaproteobacteria, o__Enterobacteriales, f__Enterobacteriaceae, g__, s__	647	0	0.0474271	0.013235	0.0202207	0.0682095	0.071541	0.133341	0.0798376	0.155132	0.111246	0.103218	0.0175819	0.0144016	0.0546701	0.0279864	0.0762574	0.0273988	0.0363827	0.0107013	0	0	0	0.00783085	0	0.00308869	0	0	0	0	0	0	0	0.0496179	0.00935454	0	0.00554324	0	0.0522739	0.0194649	0.00451304
OTU66	0	100	NR_028688	Citrobacter murliniae strain CDC 2970-59 16S ribosomal RNA gene, partial sequence	OTU66	CCTACGGGAGGCAGCAGTGGGGAATATTGCACAATGGGCGCAAGCCTGATGCAGCCATGCCGCGTGTATGAAGAAGGCCTTCGGGTTGTAAAGTACTTTCAGCGAGGAGGAAGGTGTTGAGGTTAATAACCTCAGCAATTGACGTTACTCGCAGAAGAAGCACCGGCTAACTCCGTGCCAGCAGCCGCGGTAATACGGAGGGTGCAAGCGTTAATCGGAATTACTGGGCGTAAAGCGCACGCAGGCGGTCTGTCAAGTCGGATGTGAAATCCCCGGGCTCAACCTGGGAACTGCATCCGAAACTGGCAGGCTAGAGTCTTGTAGAGGGGGGTAGAATTCCAGGTGTAGCGGTGAAATGCGTAGAGATCTGGAGGAATACCGGTGGCGAAGGCGGCCCCC…	563578	k__Bacteria, p__Proteobacteria, c__Gammaproteobacteria, o__Enterobacteriales, f__Enterobacteriaceae, g__, s__	2246	0.0522421	0.0632361	0.0330874	0.0495218	0	0.071541	0	0	0	0	0.0119235	0.263729	0.201623	0.254426	0.0513084	0.13478	0.0602773	0.161024	0	0	0	0	0	0	0	0.243717	0.199561	0.0668822	1.31817	0.543383	0.731057	0.517129	0.0595415	0.112254	0.0901597	0.0720621	0.174692	0.209096	0.119634	0.0135391
OTU73	0	99.57	NR_025635	Klebsiella variicola strain F2R9 16S ribosomal RNA gene, partial sequence	OTU73	CCTACGGGAGGCAGCAGTGGGGAATATTGCACAATGGGCGCAAGCCTGATGCAGCCATGCCGCGTGTATGAAGAAGGCCTTCGGGTTGTAAAGTACTTTCAGCGGGGAGGAAGGCGGTGAGGTTAATAACCTCATCGATTGACGTTACCCGCAGAAGAAGCACCGGCTAACTCCGTGCCAGCAGCCGCGGTAATACGGAGGGTGCAAGCGTTAATCGGAATTACTGGGCGTAAAGCGCACGCAGGCGGTCTGTCAAGTCGGATGTGAAATCCCCGGGCTCAACCTGGGAACTGCATTCGAAACTGGCAGGCTAGAGTCTTGTAGAGGGGGGTAGAATTCCAGGTGTAGCGGTGAAATGCGTAGAGATCTGGAGGAATACCGGTGGCGAAGGCGGCCCCC…	551401	k__Bacteria, p__Proteobacteria, c__Gammaproteobacteria, o__Enterobacteriales, f__Enterobacteriaceae, g__, s__	847	0	0.00790451	0.0165437	0.0081494	0.189053	0.100157	0.0783548	0.120897	0.11204	0.536003	0.189418	0	0.0240027	0.0294377	0.0419796	0.0230546	0.0246589	0.0238556	0.0107013	0	0.0125016	0.00810723	0	0.016292	0.00793367	0	0	0	0	0	0	0	0	0	0.00643998	0	0	0	0.00107333	0
OTU192	0	100	NR_117750	Citrobacter braakii strain DSM 17596 16S ribosomal RNA gene, partial sequence	OTU192	CCTACGGGAGGCAGCAGTGGGGAATATTGCACAATGGGCGCAAGCCTGATGCAGCCATGCCGCGTGTATGAAGAAGGCCTTCGGGTTGTAAAGTACTTTCAGCGAGGAGGAAGGTGTTGTGGTTAATAACCGCAGCAATTGACGTTACTCGCAGAAGAAGCACCGGCTAACTCCGTGCCAGCAGCCGCGGTAATACGGAGGGTGCAAGCGTTAATCGGAATTACTGGGCGTAAAGCGCACGCAGGCGGTCTGTCAAGTCGGATGTGAAATCCCCGGGCTCAACCTGGGAACTGCATCCGAAACTGGCAGGCTAGAGTCTTGTAGAGGGGGGTAGAATTCCAGGTGTAGCGGTGAAATGCGTAGAGATCTGGAGGAATACCGGTGGCGAAGGCGGCCCCC…	167950	k__Bacteria, p__Proteobacteria, c__Gammaproteobacteria, o__Enterobacteriales, f__Enterobacteriaceae, g__Citrobacter, s__	3146	0.130605	0.102759	0.0794097	0.104258	0.000537083	0.0143082	0	0	0	0	0.00247421	0.380941	0.379242	0.267042	0.0886235	0.13478	0.131514	0.230357	0.0035671	0	0	0	0	0	0.000594516	0.228484	0.129715	0.0780292	1.69715	0.595968	1.02778	0.626188	0.0992359	0.0935454	0.13524	0.121951	0.141937	0.627287	0.203199	0.0586696
OTU208	0	99.78	NR_117752	Citrobacter freundii strain LMG 3246 16S ribosomal RNA gene, partial sequence	OTU208	CCTACGGGAGGCAGCAGTGGGGAATATTGCACAATGGGCGCAAGCCTGATGCAGCCATGCCGCGTGTATGAAGAAGGCCTTCGGGTTGTAAAGTACTTTCAGCGAGGAGGAAGGCGTTGTGGTTAATAACCGCAACGATTGACGTTACTCGCAGAAGAAGCACCGGCTAACTCCGTGCCAGCAGCCGCGGTAATACGGAGGGTGCAAGCGTTAATCGGAATTACTGGGCGTAAAGCGCACGCAGGCGGTCTGTCAAGTCGGATGTGAAATCCCCGGGCTCAACCTGGGAACTGCATCCGAAACTGGCAGGCTAGAGTCTTGTAGAGGGGGGTAGAATTCCAGGTGTAGCGGTGAAATGCGTAGAGATCTGGAGGAATACCGGTGGCGAAGGCGGCCCCC…	674696	k__Bacteria, p__Proteobacteria, c__Gammaproteobacteria, o__Enterobacteriales, f__Enterobacteriaceae, g__Citrobacter, s__	3759	0.0783631	0.0948542	0.0595573	0.0775915	0	0.0429246	0	0	0	0	0.0071541	0.433687	0.53766	0.321712	0.172583	0.203944	0.131514	0.300183	0.0035671	0	0.0125016	0.00270241	0	0	0.00312851	0.243717	0.309319	0.0668822	1.56533	0.92901	1.2514	0.72761	0.0694651	0.121609	0.0515198	0.105322	0.251119	0.627287	0.204387	0.0812348
OTU212	0	100	NR_117752	Citrobacter freundii strain LMG 3246 16S ribosomal RNA gene, partial sequence	OTU212	CCTACGGGAGGCAGCAGTGGGGAATATTGCACAATGGGCGCAAGCCTGATGCAGCCATGCCGCGTGTATGAAGAAGGCCTTCGGGTTGTAAAGTACTTTCAGCGAGGAGGAAGGCGTTGTGGTTAATAACCGCAGCGATTGACGTTACTCGCAGAAGAAGCACCGGCTAACTCCGTGCCAGCAGCCGCGGTAATACGGAGGGTGCAAGCGTTAATCGGAATTACTGGGCGTAAAGCGCACGCAGGCGGTCTGTCAAGTCGGATGTGAAATCCCCGGGCTCAACCTGGGAACTGCATCCGAAACTGGCAGGCTAGAGTCTTGTAGAGGGGGGTAGAATTCCAGGTGTAGCGGTGAAATGCGTAGAGATCTGGAGGAATACCGGTGGCGAAGGCGGCCCCC…	1951154	k__Bacteria, p__Proteobacteria, c__Gammaproteobacteria, o__Enterobacteriales, f__Enterobacteriaceae, g__Citrobacter, s__	67	0.00870701	0	0	0.00290234	0.000537083	0	0	0	0	0	8.95138e-05	0	0.0288032	0.0021027	0	0	0.00547975	0.00606428	0	0	0	0	0	0	0	0	0	0	0	0	0	0	0	0	0	0.00554324	0.0218364	0	0.00456328	0
OTU153	0	100	NR_117789	Cronobacter muytjensii strain ATCC 51329 16S ribosomal RNA gene, partial sequence	OTU153	CCTACGGGAGGCAGCAGTGGGGAATATTGCACAATGGGCGCAAGCCTGATGCAGCCATGCCGCGTGTATGAAGAAGGCCTTCGGGTTGTAAAGTACTTTCAGCGAGGAGGAAGGGGTTAAGGTTAATAACCTTGGCCATTGACGTTACTCGCAGAAGAAGCACCGGCTAACTCCGTGCCAGCAGCCGCGGTAATACGGAGGGTGCAAGCGTTAATCGGAATTACTGGGCGTAAAGCGCACGCAGGCGGTCTGTCAAGTCGGATGTGAAATCCCCGGGCTCAACCTGGGAACTGCATCCGAAACTGGCAGGCTTGAGTCTCGTAGAGGGGGGTAGAATTCCAGGTGTAGCGGTGAAATGCGTAGAGATCTGGAGGAATACCGGTGGCGAAGGCGGCCCCC…	217549	k__Bacteria, p__Proteobacteria, c__Gammaproteobacteria, o__Enterobacteriales, f__Enterobacteriaceae, g__Enterobacter, s__	1212	0	0.00790451	0.00330874	0.00373775	0.0241687	0.143082	0.0962252	0.180205	0.0775661	0.0505663	0.0953022	0	0	0	0	0	0	0	0	0	0	0	0	0	0	0	0	0	0	0	0	0	0	0	0	0	0	0	0	0
OTU106	0	99.78	NR_025566	Kosakonia cowanii strain 888-76 16S ribosomal RNA gene, partial sequence	OTU106	CCTACGGGAGGCAGCAGTGGGGAATATTGCACAATGGGCGCAAGCCTGATGCAGCCATGCCGCGTGTATGAAGAAGGCCTTCGGGTTGTAAAGTACTTTCAGCGGGGAGGAAGGCGATGCGGTTAATAACCGCGTCGATTGACGTTACCCGCAGAAGAAGCACCGGCTAACTCCGTGCCAGCAGCCGCGGTAATACGGAGGGTGCAAGCGTTAATCGGAATTACTGGGCGTAAAGCGCACGCAGGCGGTCTGTCAAGTCGGATGTGAAATCCCCGGGCTCAACCTGGGAACTGCATCCGAAACTGGCAGGCTTGAGTCTCGTAGAGGGGGGTAGAATTCCAGGTGTAGCGGTGAAATGCGTAGAGATCTGGAGGAATACCGGTGGCGAAGGCGGCCCCC…	355066	k__Bacteria, p__Proteobacteria, c__Gammaproteobacteria, o__Enterobacteriales, f__Enterobacteriaceae, g__Enterobacter, s__cowanii	837	0	0.00790451	0	0.00263484	0.0306137	0	0.0384901	0.0729944	0.0689477	0.0202265	0.0385454	0.0117213	0	0	0	0.0212811	0.0273988	0.0100669	0	0	0	0.00270241	0	0	0.000450402	0	0	0	0	0	0	0	0	0.00935454	0	0.0110865	0	0	0.00340684	0
OTU147	0	99.78	NR_117304	Pantoea calida strain 1400/07 16S ribosomal RNA gene, partial sequence	OTU147	CCTACGGGAGGCAGCAGTGGGGAATATTGCACAATGGGCGCAAGCCTGATGCAGCCATGCCGCGTGTATGAAGAAGGCCTTCGGGTTGTAAAGTACTTTCAGCGGGGAGGAAGGGATGGTGCTTAATACGCGCCGTCATTGACGTTACCCGCAGAAGAAGCACCGGCTAACTCCGTGCCAGCAGCCGCGGTAATACGGAGGGTGCAAGCGTTAATCGGAATTACTGGGCGTAAAGCGCACGCAGGCGGTCTGTTAAGTCAGATGTGAAATCCCCGGGCTTAACCTGGGAACTGCATTTGAAACTGGCAGGCTTGAGTCTCGTAGAGGGGGGTAGAATTCCAGGTGTAGCGGTGAAATGCGTAGAGATCTGGAGGAATACCGGTGGCGAAGGCGGCCCCC…	259659	k__Bacteria, p__Proteobacteria, c__Gammaproteobacteria, o__Enterobacteriales, f__Enterobacteriaceae, g__Erwinia, s__	2393	0	0	0	0	0	0	0.00137465	0	0	0	0.000229108	0	0	0	0	0	0	0	0	0.0165426	0	0	0	0	0.0027571	0	0	0	0	0	0	0	0	0.00935454	0	0	0	0	0.00155909	0.7266
OTU217	0	99.36	NR_118122	Pantoea wallisii strain LMG 26277 16S ribosomal RNA gene, complete sequence	OTU217	CCTACGGGAGGCAGCAGTGGGGAATATTGCACAATGGGCGCAAGCCTGATGCAGCCATGCCGCGTGTATGAAGAAGGCCTTCGGGTTGTAAAGTACTTTCAGCGGGGAGGAAGGCGATAAGGTTAATAACCTTGTCGATTGACGTTACCCGCAGAAGAAGCACCGGCTAACTCCGTGCCAGCAGCCGCGGTAATACGGAGGGTGCAAGCGTTAATCGGAATTACTGGGCGTAAAGCGCACGCAGGCGGTCTGTTAAGTCAGATGTGAAATCCCCGGGCTCAACCTGGGAACTGCATTTGAAACTGGCAGGCTTGAGTCTCGTAGAGGGGGGTAGAATTCCAGGTGTAGCGGTGAAATGCGTAGAGATCTGGAGGAATACCGGTGGCGAAGGCGGCCCCC…	821991	k__Bacteria, p__Proteobacteria, c__Gammaproteobacteria, o__Enterobacteriales, f__Enterobacteriaceae, g__Erwinia, s__	207	0	0	0	0	0.0198721	0	0.0247436	0.0182486	0.0172369	0.0303398	0.0184068	0	0	0	0	0	0	0	0	0	0	0	0	0	0	0	0	0	0	0	0	0	0	0	0	0	0	0	0	0.00451304
OTU26	0	98.72	NR_104724	Erwinia aphidicola strain X 001 16S ribosomal RNA gene, partial sequence	OTU26	CCTACGGGAGGCAGCAGTGGGGAATATTGCACAATGGGCGCAAGCCTGATGCAGCCATGCCGCGTGTATGAAGAAGGCCTTCGGGTTGTAAAGTACTTTCAGCGGGGAGGAAGGGATGAAGCTTAATACGCTTCGTCATTGACGTTACCCGCAGAAGAAGCACCGGCTAACTCCGTGCCAGCAGCCGCGGTAATACGGAGGGTGCAAGCGTTAATCGGAATTACTGGGCGTAAAGCGCACGCAGGCGGTCTGTCAAGTCGGATGTGAAATCCCCGGGCTTAACCTGGGAACTGCATTCGAAACTGGCAGGCTAGAGTCTTGTAGAGGGGGGTAGAATTCCAGGTGTAGCGGTGAAATGCGTAGAGATCTGGAGGAATACCGGTGGCGAAGGCGGCCCCC…	754852	k__Bacteria, p__Proteobacteria, c__Gammaproteobacteria, o__Enterobacteriales, f__Enterobacteriaceae, g__Erwinia, s__	4065	0	0	0	0	0	0.0143082	0	0	0	0	0.0023847	0	0	0.0021027	0	0.00177343	0.00547975	0.00155931	0	0	0	0	0	0	0	0	0	0	0	0	0.00430034	0.000716723	0	0	0	0	0	0	0	0
OTU292	0	99.14	NR_117304	Pantoea calida strain 1400/07 16S ribosomal RNA gene, partial sequence	OTU292	CCTACGGGGGGCTGCAGTGGGGAATATTGCACAATGGGCGCAAGCCTGATGCAGCCATGCCGCGTGTATGAAGAAGGCCTTCGGGTTGTAAAGTACTTTCAGCGGGGAGGAAGGGATGGTGCTTAATACGCGCCGTCATTGACGTTACCCGCAGAAGAAGCACCGGCTAACTCCGTGCCAGCAGCCGCGGTAATACGGAGGGTGCAAGCGTTAATCGGAATTACTGGGCGTAAAGCGCACGCAGGCGGTCTGTTAAGTCAGATGTGAAATCCCCGGGCTTAACCTGGGAACTGCATTTGAAACTGGCAGGCTTGAGTCTCGTAGAGGGGGGTAGAATTCCAGGTGTAGCGGTGAAATGCGTAGAGATCTGGAGGAATACCGGTGGCGAAGGCGGCCCCC…	M00436:111:000000000-CGP8V:1:2109:19060:23881 1:N:0:TAAGGCGA+CTCTCTAT/M00436:111:000000000-CGP8V:1:2109:19060:23881 2:N:0:TAAGGCGA+CTCTCTAT	k__Bacteria, p__Proteobacteria, c__Gammaproteobacteria, o__Enterobacteriales, f__Enterobacteriaceae, g__Erwinia, s__	853	0	0	0	0	0	0	0	0	0	0	0	0	0	0	0	0	0	0	0	0	0	0	0	0	0	0	0	0	0	0	0	0	0	0	0	0	0	0	0	0.239191
OTU327	0	99.14	NR_117304	Pantoea calida strain 1400/07 16S ribosomal RNA gene, partial sequence	OTU327	CCTACGGGTGGCAGCAGTGGGGAATATTGCACAATGGGCGCAAGCCTGATGCAGCCATGCCGCGTGTATGAAGAAGGCCTTCGGGTTGTAAAGTACTTTCAGCGGGGAGGAAGGGATGGCGCTTAATACGCGCCGTCATTGACGTTACCCGCAGAAGAAGCACCGGCTAACTCCGTGCCAGCAGCCGCGGTAATACGGAGGGTGCAAGCGTTAATCGGAATTACTGGGCGTAAAGCGCACGCAGGCGGTCTGTTAAGTCAGATGTGAAATCCCCGGGCTTAACCTGGGAACTGCATTTGAAACTGGCAGGCTTGAGTCTCGTAGAGGGGGGTAGAATTCCAGGTGTAGCGGTGAAATGCGTAGAGATCTGGAGGAATACCGGTGGCGAAGGCGGCCCCC…	M00436:111:000000000-CGP8V:1:1102:9703:18131 1:N:0:CGTACTAG+CTCTCTAT/M00436:111:000000000-CGP8V:1:1102:9703:18131 2:N:0:CGTACTAG+CTCTCTAT	k__Bacteria, p__Proteobacteria, c__Gammaproteobacteria, o__Enterobacteriales, f__Enterobacteriaceae, g__Erwinia, s__	158	0	0	0	0	0	0	0	0	0	0	0	0	0	0	0	0	0.00273988	0.000456646	0	0	0	0	0	0	0	0	0	0	0	0	0	0	0	0	0	0	0	0	0	0.0225652
OTU360	0	97.64	NR_104724	Erwinia aphidicola strain X 001 16S ribosomal RNA gene, partial sequence	OTU360	CCTACGGGGTGCTGCAGTGGGGAATATTGCACAATGGGCGCAAGCCTGATGCAGCCATGCCGCGTGTATGAAGAAGGCCTTCGGGTTGTAAAGTACTTTCAGCGGGGAGGAAGGGATGAAGCTTAATACGCTTCGTCATTGACGTTACCCGCAGAAGAAGCACCGGCTAACTCCGTGCCAGCAGCCGCGGTAATACGGAGGGTGCAAGCGTTAATCGGAATTACTGGGCGTAAAGCGCACGCAGGCGGTCTGTCAAGTCGGATGTGAAATCCCCGGGCTTAACCTGGGAACTGCATTCGAAACTGGCAGGCTAGAGTCTTGTAGAGGGGGGTAGAATTCCAGGTGTAGCGGTGAAATGCGTAGAGATCTGGAGGAATACCGGTGGCGAAGGCGGCCCCC…	M00436:111:000000000-CGP8V:1:2110:11908:14002 1:N:0:CTCTCTAC+TATCCTCT/M00436:111:000000000-CGP8V:1:2110:11908:14002 2:N:0:CTCTCTAC+TATCCTCT	k__Bacteria, p__Proteobacteria, c__Gammaproteobacteria, o__Enterobacteriales, f__Enterobacteriaceae, g__Erwinia, s__	14	0	0	0	0	0	0	0	0	0	0	0	0	0	0	0	0	0	0	0	0	0	0	0	0	0	0	0	0	0	0	0	0	0	0	0	0	0	0	0	0
OTU70	0	100	NR_116752	Pantoea septica strain LMG 5345 16S ribosomal RNA gene, partial sequence	OTU70	CCTACGGGAGGCAGCAGTGGGGAATATTGCACAATGGGCGCAAGCCTGATGCAGCCATGCCGCGTGTATGAAGAAGGCCTTCGGGTTGTAAAGTACTTTCAGCGGGGAGGAAGGCGATGYGGTTAATAACCGCGTCGATTGACGTTACCCGCAGAAGAAGCACCGGCTAACTCCGTGCCAGCAGCCGCGGTAATACGGAGGGTGCAAGCGTTAATCGGAATTACTGGGCGTAAAGCGCACGCAGGCGGTCTGTCAAGTCGGATGTGAAATCCCCGGGCTTAACCTGGGAACTGCATTCGAAACTGGCAGGCTAGAGTCTTGTAGAGGGGGGTAGAATTCCAGGTGTAGCGGTGAAATGCGTAGAGATCTGGAGGAATACCGGTGGCGAAGGCGGCCCCC…	555895	k__Bacteria, p__Proteobacteria, c__Gammaproteobacteria, o__Enterobacteriales, f__Enterobacteriaceae, g__Erwinia, s__	21	0	0	0	0	0	0	0	0	0	0	0	0.0117213	0.0240027	0.00841078	0.0046644	0.00532028	0.0109595	0.0108465	0	0	0	0	0	0	0	0	0	0	0	0	0	0	0	0	0	0	0	0	0	0
OTU129	0	99.79	NR_041750	Klebsiella pneumoniae subsp. ozaenae strain ATCC 11296 16S ribosomal RNA gene, partial sequence	OTU129	CCTACGGGAGGCAGCAGTGGGGAATATTGCACAATGGGCGCAAGCCTGATGCAGCCATGCCGCGTGTGTGAAGAAGGCCTTCGGGTTGTAAAGCACTTTCAGCGGGGAGGAAGGCGTTAAGGTTAATAACCTTGGCGATTGACGTTACCCGCAGAAGAAGCACCGGCTAACTCCGTGCCAGCAGCCGCGGTAATACGGAGGGTGCAAGCGTTAATCGGAATTACTGGGCGTAAAGCGCACGCAGGCGGTCTGTCAAGTCGGATGTGAAATCCCCGGGCTCAACCTGGGAACTGCATTCGAAACTGGCAGGCTAGAGTCTTGTAGAGGGGGGTAGAATTCCAGGTGTAGCGGTGAAATGCGTAGAGATCTGGAGGAATACCGGTGGCGAAGGCGGCCCCC…	297311	k__Bacteria, p__Proteobacteria, c__Gammaproteobacteria, o__Enterobacteriales, f__Enterobacteriaceae, g__Klebsiella, s__	18349	0.374401	1.48605	0.552559	0.804336	1.82608	0.457862	1.56985	2.16246	1.75817	1.21359	1.498	0.128934	0.00960108	0.0126162	0.760297	1.28928	0.824703	0.504239	0.720554	0.959471	0.712589	0.81883	0.775255	0.879765	0.811077	0	0	0	0	0	0	0	0.476332	0.402245	0.0386399	0.157982	0.61142	0.104548	0.298528	3.11851
OTU134	0	99.78	NR_025635	Klebsiella variicola strain F2R9 16S ribosomal RNA gene, partial sequence	OTU134	CCTACGGGAGGCAGCAGTGGGGAATATTGCACAATGGGCGCAAGCCTGATGCAGCCATGCCGCGTGTGTGAAGAAGGCCTTCGGGTTGTAAAGCACTTTCAGCGGGGAGGAAGGCGGTGAGGTTAATAACCTCACCGATTGACGTTACCCGCAGAAGAAGCACCGGCTAACTCCGTGCCAGCAGCCGCGGTAATACGGAGGGTGCAAGCGTTAATCGGAATTACTGGGCGTAAAGCGCACGCAGGCGGTCTGTCAAGTCGGATGTGAAATCCCCGGGCTCAACCTGGGAACTGCATTCGAAACTGGCAGGCTAGAGTCTTGTAGAGGGGGGTAGAATTCCAGGTGTAGCGGTGAAATGCGTAGAGATCTGGAGGAATACCGGTGGCGAAGGCGGCCCCC…	295694	k__Bacteria, p__Proteobacteria, c__Gammaproteobacteria, o__Enterobacteriales, f__Enterobacteriaceae, g__Klebsiella, s__	778	0.034828	0.0237135	0.0231612	0.0272342	0.00268541	0.114466	0.240563	0.152832	0.0603292	0	0.0951459	0	0	0	0.149261	0.0691637	0.087676	0.0510167	0.0463723	0.0661704	0.0875109	0.0810723	0.0313234	0.0814598	0.0656515	0	0	0	0	0	0	0	0.00992359	0.00935454	0	0.0166297	0.0109182	0	0.00780434	0.0496435
OTU205	0	99.78	NR_134062	Klebsiella quasipneumoniae subsp. quasipneumoniae strain 01A030 16S ribosomal RNA, partial sequence	OTU205	CCTACGGGAGGCAGCAGTGGGGAATATTGCACAATGGGCGCAAGCCTGATGCAGCCATGCCGCGTGTGTGAAGAAGGCCTTCGGGTTGTAAAGCACTTTCAGCGGGGAGGAAGGCGATAAGGTTAATAACCTTGGCGATTGACGTTACCCGCAGAAGAAGCACCGGCTAACTCCGTGCCAGCAGCCGCGGTAATACGGAGGGTGCAAGCGTTAATCGGAATTACTGGGCGTAAAGCGCACGCAGGCGGTCTGTCAAGTCGGATGTGAAATCCCCGGGCTCAACCTGGGAACTGCATTCGAAACTGGCAGGCTAGAGTCTTGTAGAGGGGGGTAGAATTCCAGGTGTAGCGGTGAAATGCGTAGAGATCTGGAGGAATACCGGTGGCGAAGGCGGCCCCC…	10139	k__Bacteria, p__Proteobacteria, c__Gammaproteobacteria, o__Enterobacteriales, f__Enterobacteriaceae, g__Klebsiella, s__	10	0	0	0	0	0.000537083	0	0.00137465	0	0	0	0.000318621	0	0	0	0.00932879	0	0	0.0015548	0	0	0.00625078	0.00270241	0	0	0.0014922	0	0	0	0	0	0	0	0	0	0	0	0	0	0	0
OTU251	0	99.78	NR_134062	Klebsiella quasipneumoniae subsp. quasipneumoniae strain 01A030 16S ribosomal RNA, partial sequence	OTU251	CCTACGGGAGGCAGCAGTGGGGAATATTGCACAATGGGCGCAAGCCTGATGCAGCCATGCCGCGTGTGTGAAGAAGGCCTTCGGGTTGTAAAGCACTTTCAGCGGGGAGGAAGGCGATAAGGTTAATAACCTTGTTGATTGACGTTACCCGCAGAAGAAGCACCGGCTAACTCCGTGCCAGCAGCCGCGGTAATACGGAGGGTGCAAGCGTTAATCGGAATTACTGGGCGTAAAGCGCACGCAGGCGGTCTGTCAAGTCGGATGTGAAATCCCCGGGCTCAACCTGGGAACTGCATTCGAAACTGGCAGGCTAGAGTCTTGTAGAGGGGGGTAGAATTCCAGGTGTAGCGGTGAAATGCGTAGAGATCTGGAGGAATACCGGTGGCGAAGGCGGCCCCC…	4374146	k__Bacteria, p__Proteobacteria, c__Gammaproteobacteria, o__Enterobacteriales, f__Enterobacteriaceae, g__Klebsiella, s__	10	0	0	0	0	0.00107417	0	0.00274929	0	0	0	0.000637243	0	0.00480054	0	0	0.00177343	0	0.00109566	0	0	0	0	0	0	0	0	0	0	0	0	0	0	0	0	0	0	0	0	0	0
OTU63	0	99.78	NR_146667	Enterobacter tabaci strain YIM Hb-3 16S ribosomal RNA, partial sequence	OTU63	CCTACGGGAGGCAGCAGTGGGGAATATTGCACAATGGGCGCAAGCCTGATGCAGCCATGCCGCGTGTATGAAGAAGGCCTTCGGGTTGTAAAGTACTTTCAGCGGGGAGGAAGGTGCTGAGGTTAATAACCTCAGCAATTGACGTTACCCGCAGAAGAAGCACCGGCTAACTCCGTGCCAGCAGCCGCGGTAATACGGAGGGTGCAAGCGTTAATCGGAATTACTGGGCGTAAAGCGCACGCAGGCGGTCTGTCAAGTCGGATGTGAAATCCCCGGGCTCAACCTGGGAACTGCATTCGAAACTGGCAGGCTAGAGTCTTGTAGAGGGGGGTAGAATTCCAGGTGTAGCGGTGAAATGCGTAGAGATCTGGAGGAATACCGGTGGCGAAGGCGGCCCCC…	566134	k__Bacteria, p__Proteobacteria, c__Gammaproteobacteria, o__Enterobacteriales, f__Enterobacteriaceae, g__Klebsiella, s__	2191	0.026121	0.150186	0.0661748	0.0808272	0.103657	0.414938	0.177329	0.396907	0.249935	0.667476	0.33504	0.0703276	0.0144016	0.00630809	0.139932	0.251827	0.150693	0.105582	0.0428052	0.0165426	0.0500063	0.045941	0.0939702	0.0325839	0.0469749	0	0	0	0	0	0	0	0.0198472	0.0467727	0.0257599	0.0138581	0.0109182	0	0.019526	0.117339
OTU131	0	99.14	NR_125461	Raoultella electrica strain 1GB 16S ribosomal RNA gene, partial sequence	OTU131	CCTACGGGAGGCAGCAGTGGGGAATATTGCACAATGGGCGCAAGCCTGATGCAGCCATGCCGCGTGTATGAAGAAGGCCTTCGGGTTGTAAAGTACTTTCAGCGAGGAGGAAGGTGTTGAGGTTAATAACCGCAGCAATTGACGTTACTCGCAGAAGAAGCACCGGCTAACTCCGTGCCAGCAGCCGCGGTAATACGGAGGGTGCAAGCGTTAATCGGAATTACTGGGCGTAAAGCGCACGCAGGCGGTCTGTTAAGTCAGATGTGAAATCCCCGGGCTCAACCTGGGAACTGCATTTGAAACTGGCAGGCTTGAGTCTTGTAGAGGGGGGTAGAATTCCAGGTGTAGCGGTGAAATGCGTAGAGATCTGGAGGAATACCGGTGGCGAAGGCGGCCCCC…	296868	k__Bacteria, p__Proteobacteria, c__Gammaproteobacteria, o__Enterobacteriales, f__Enterobacteriaceae, g__Serratia, s__	583	0	0	0	0	0.0295396	0.300472	0.0714816	0.125459	0.0689477	0.111246	0.117858	0	0.0432048	0.0021027	0.0186576	0.0301483	0.043838	0.0229919	0.0214026	0	0.0125016	0.0162145	0.0234926	0.0325839	0.0176992	0.0152323	0	0	0	0	0	0.00253872	0.0198472	0	0	0	0	0	0.00330786	0.112826
OTU309	0	98.49	NR_125461	Raoultella electrica strain 1GB 16S ribosomal RNA gene, partial sequence	OTU309	CCTACGGGTGGCTGCAGTGGGGAATATTGCACAATGGGCGCAAGCCTGATGCAGCCATGCCGCGTGTATGAAGAAGGCCTTCGGGTTGTAAAGTACTTTCAGCGAGGAGGAAGGTGTTGAGGTTAATAACCTCAGCAATTGACGTTACTCGCAGAAGAAGCACCGGCTAACTCCGTGCCAGCAGCCGCGGTAATACGGAGGGTGCAAGCGTTAATCGGAATTACTGGGCGTAAAGCGCACGCAGGCGGTCTGTTAAGTCAGATGTGAAATCCCCGGGCTCAACCTGGGAACTGCATTTGAAACTGGCAGGCTTGAGTCTTGTAGAGGGGGGTAGAATTCCAGGTGTAGCGGTGAAATGCGTAGAGATCTGGAGGAATACCGGTGGCGAAGGCGGCCCCC…	M00436:111:000000000-CGP8V:1:1112:23573:25576 1:N:0:CTCTCTAC+CTCTCTAT/M00436:111:000000000-CGP8V:1:1112:23573:25576 2:N:0:CTCTCTAC+CTCTCTAT	k__Bacteria, p__Proteobacteria, c__Gammaproteobacteria, o__Enterobacteriales, f__Enterobacteriaceae, g__Serratia, s__	105	0	0	0.00330874	0.00110291	0.00698208	0.0572328	0.00412394	0.029654	0.00861846	0.0303398	0.0228252	0	0.00960108	0	0	0.00354685	0.00273988	0.00264797	0	0	0	0.0189169	0	0	0.00315281	0	0	0	0	0	0	0	0.00992359	0	0	0.00277162	0	0	0.00211587	0.0225652
OTU329	0	98.92	NR_117686	Klebsiella pneumoniae strain DSM 30104 16S ribosomal RNA gene, partial sequence	OTU329	CCTACGGGGGGCTGCAGTGGGGAATATTGCACAATGGGCGCAAGCCTGATGCAGCCATGCCGCGTGTGTGAAGAAGGCCTTCGGGTTGTAAAGCACTTTCAGCGGGGAGGAAGGCGATAAGGTTAATAACCTCATCGATTGACGTTACCCGCAGAAGAAGCACCGGCTAACTCCGTGCCAGCAGCCGCGGTAATACGGAGGGTGCAAGCGTTAATCGGAATTACTGGGCGTAAAGCGCACGCAGGCGGTCTGTCAAGTCGGATGTGAAATCCCCGGGCTCAACCTGGGAACTGCATTCGAAACTGGCAGGCTAGAGTCTTGTAGAGGGGGGTAGAATTCCAGGTGTAGCGGTGAAATGCGTAGAGATCTGGAGGAATACCGGTGGCGAAGGCGGCCCCC…	M00436:111:000000000-CGP8V:1:1111:8390:9652 1:N:0:CAGAGAGG+CTCTCTAT/M00436:111:000000000-CGP8V:1:1111:8390:9652 2:N:0:CAGAGAGG+CTCTCTAT	k__Bacteria, p__Proteobacteria, c__Gammaproteobacteria, o__Enterobacteriales, f__Enterobacteriaceae, g__Trabulsiella, s__	141	0	0.00790451	0	0.00263484	0.00805624	0.0143082	0.0673577	0.0433404	0.00861846	0	0.0236135	0	0	0.0021027	0.046644	0.0354685	0.0109595	0.0158625	0	0	0	0	0	0	0	0	0	0	0	0	0	0	0.00992359	0	0.00643998	0.00277162	0.0109182	0	0.0050089	0
OTU75	0	99.57	NR_117686	Klebsiella pneumoniae strain DSM 30104 16S ribosomal RNA gene, partial sequence	OTU75	CCTACGGGAGGCAGCAGTGGGGAATATTGCACAATGGGCGCAAGCCTGATGCAGCCATGCCGCGTGTGTGAAGAAGGCCTTCGGGTTGTAAAGCACCTTCAGCGGGGAGGAAGGCGATAAGGTTAATAACCTCATCGATTGACGTTACCCGCAGAAGAAGCACCGGCTAACTCCGTGCCAGCAGCCGCGGTAATACGGAGGGTGCAAGCGTTAATCGGAATTACTGGGCGTAAAGCGCACGCAGGCGGTCTGTCAAGTCGGATGTGAAATCCCCGGGCTCAACCTGGGAACTGCATTCGAAACTGGCAGGCTAGAGTCTTGTAGAGGGGGGTAGAATTCCAGGTGTAGCGGTGAAATGCGTAGAGATCTGGAGGAATACCGGTGGCGAAGGCGGCCCCC…	548165	k__Bacteria, p__Proteobacteria, c__Gammaproteobacteria, o__Enterobacteriales, f__Enterobacteriaceae, g__Trabulsiella, s__	950	0.00870701	0.0395226	0	0.0160765	0.00161125	0.300472	0.560856	0.48815	0.00861846	0	0.226618	0	0	0.027335	0.363823	0.205718	0.0575374	0.109069	0	0	0	0	0	0	0	0	0	0	0	0	0	0	0.00992359	0.0280636	0	0.0277162	0.0218364	0	0.01459	0
OTU140	0	100	NR_115465	Cloacibacillus evryensis strain 158 16S ribosomal RNA gene, complete sequence	OTU140	CCTACGGGAGGCAGCAGTGGGGAATATTGGGCAATGGGGGAAACCCTGACCCAGCGACGCCGCGTGAGTGAAGAAATCCCTCGGGATGTAAAACTCTGTTGTGTGGGAAGATAATGACGGTACCACACGAGGAAGCCCCGGCAAACTACGTGCCAGCAGCCGCGGTAATACGTAGGGGGCGAGCGTTGTTCGGAATTACTGGGCGTAAAGCGCACGCAGGCGGACCAGTAAGTCTGTCGTCAAAGGCGGAGGCTCAACCTTCGTTCCACGATAGATACTGCGGGTCTAGAGTATGTGAGAGGGAAGTGGAATTCCCGGTGTAGCGGTGAAATGCGTAGATATCGGGAGGAACACCAGTGGCGAAGGCGGCTTCCTGGCACACAACTGACGCTCATGTGC…	276742	k__Bacteria, p__Synergistetes, c__Synergistia, o__Synergistales, f__Synergistaceae, g__Cloacibacillus, s__	1933	0	0.00790451	0.00330874	0.00373775	0.1289	0.0572328	0.089352	0.132302	0.146514	0.182039	0.122723	0.0117213	0.00480054	0.0021027	0	0.00354685	0.00547975	0.00460852	0	0	0.00625078	0	0	0	0.0010418	0	0	0	0	0	0	0	0	0	0	0	0	0	0	0.0451304
OTU320	0	98.86	NR_115465	Cloacibacillus evryensis strain 158 16S ribosomal RNA gene, complete sequence	OTU320	CCTACGGGGGGCTGCAGTGGGGAATATTGGGCAATGGGGGGAACCCTGACCCAGCGACGCCGCGTGAGTGAAGAAATCCCTCGGGATGTAAAACTCTGTTGTGTGGGAAGATAATGACGGTACCACACGAGGAAGCCCCGGCAAACTACGTGCCAGCAGCCGCGGTAATACGTAGGGGGCGAGCGTTGTTCGGAATTACTGGGCGTAAAGCGCACGCAGGCGGACCAGTAAGTCTGTCGTCAAAGGCGGAGGCTCAACCTTCGTTCCACGATAGATACTGCGGGTCTAGAGTATGTGAGAGGGAAGTGGAATTCCCGGTGTAGCGGTGAAATGCGTAGATATCGGGAGGAACACCAGTGGCGAAGGCGGCTTCCTGGCACACAACTGACGCTCATGTGC…	M00436:111:000000000-CGP8V:1:1103:4577:18996 1:N:0:CTCTCTAC+CTCTCTAT/M00436:111:000000000-CGP8V:1:1103:4577:18996 2:N:0:CTCTCTAC+CTCTCTAT	k__Bacteria, p__Synergistetes, c__Synergistia, o__Synergistales, f__Synergistaceae, g__Cloacibacillus, s__	109	0	0	0	0	0.0187979	0.0143082	0.00824788	0.0136864	0	0.0809061	0.0226578	0	0	0	0	0.00532028	0	0.000886713	0	0	0	0	0	0	0	0	0	0	0	0	0	0	0	0	0	0	0	0	0	0
[truncated: 36 more columns]
