# Supplementary material for: Community Metabolic Interactions, Vitamin Production and Prebiotic Potential of Medicinal Herbs Used for Immunomodulation
Source: Front Genet. 2021 Feb 3;12:584197. doi: 10.3389/fgene.2021.584197 (PMC7886795; doi:10.3389/fgene.2021.584197)
Supplement: Supplementary file 3 [file Table_3.XLSX]

## Sheet: Arjuna-Control_StatT
Variable	Median Control	Quantile 25% Control	Quantile 75% Control	Total data points Control	Median Arjuna	Quantile 25% Arjuna	Quantile 75% Arjuna	Total data points Arjuna	Mann Whitney U	Mann Whitney test p-value	Mean Control	SD Control	Mean Arjuna	SD Arjuna	t	T-test p-value	Present in Control	Proportion in Control	Present in Arjuna	Proportion in Arjuna	Prop test p-value
GH1	0.53	0.53	0.55	3	0.915	0.91	0.92	6	18	0.0262394	0.543333	0.023094	0.918333	0.0231661	22.9401	1.73134e-05	3	100	6	100	NA
GH102	0.3	0.3	0.305	3	0.92	0.92	0.92	6	18	0.0212918	0.303333	0.0057735	0.925	0.0234521	61.3208	1.06046e-09	3	100	6	100	NA
GH103	0.3	0.3	0.305	3	0.92	0.92	0.92	6	18	0.0212918	0.303333	0.0057735	0.925	0.0234521	61.3208	1.06046e-09	3	100	6	100	NA
GH105	0.25	0.245	0.285	3	0.745	0.74	0.75	6	18	0.0249682	0.27	0.043589	0.738333	0.0194079	17.7507	0.00130816	3	100	6	100	NA
GH106	0.07	0.06	0.07	3	0	0	0	6	0	0.00871191	0.0633333	0.011547	0	0	-9.5	0.0108995	3	100	0	0	0.0244489
GH108	0.2	0.19	0.215	3	0.85	0.835	0.85	6	18	0.0256011	0.203333	0.0251661	0.841667	0.0183485	39.0491	2.68432e-05	3	100	6	100	NA
GH109	0.08	0.06	0.09	3	0	0	0	6	0	0.00911579	0.0733333	0.0305505	0	0	-4.15761	0.0532707	3	100	0	0	0.0244489
GH115	0.04	0.035	0.045	3	0	0	0	6	0	0.00911579	0.04	0.01	0	0	-6.9282	0.0202041	3	100	0	0	0.0244489
GH125	0.13	0.105	0.14	3	0	0	0	6	0	0.00911579	0.12	0.0360555	0	0	-5.76461	0.028799	3	100	0	0	0.0244489
GH127	0.32	0.31	0.32	3	0.84	0.8325	0.8475	6	18	0.0268831	0.313333	0.011547	0.84	0.02	49.964	9.75051e-10	3	100	6	100	NA
GH13	0.07	0.06	0.085	3	0	0	0	6	0	0.00911579	0.0733333	0.0251661	0	0	-5.04715	0.0370862	3	100	0	0	0.0244489
GH13_10	0.13	0.13	0.16	3	0.83	0.815	0.83	6	18	0.0249682	0.15	0.034641	0.823333	0.0206559	31.0219	0.000143146	3	100	6	100	NA
GH13_11	0.69	0.67	0.71	3	0.915	0.91	0.92	6	18	0.0268831	0.69	0.04	0.918333	0.0231661	9.14961	0.00417556	3	100	6	100	NA
GH13_13	0.07	0.07	0.085	3	0.04	0.0325	0.04	6	0	0.0243409	0.08	0.0173205	0.0383333	0.00752773	-3.98283	0.0427133	3	100	6	100	NA
GH13_16	0.14	0.135	0.175	3	0.855	0.85	0.86	6	18	0.0268831	0.16	0.043589	0.851667	0.017224	26.4702	0.000626343	3	100	6	100	NA
GH13_18	0.31	0.295	0.32	3	0.855	0.85	0.86	6	18	0.0268831	0.306667	0.0251661	0.86	0.0209762	32.8086	1.91779e-05	3	100	6	100	NA
GH13_19	0.3	0.3	0.305	3	0.915	0.9025	0.92	6	18	0.0268831	0.303333	0.0057735	0.916667	0.0242212	58.7766	1.5985e-09	3	100	6	100	NA
GH13_20	0.54	0.52	0.54	3	0	0	0.0075	6	0	0.0207003	0.526667	0.023094	0.00333333	0.00516398	-38.7684	0.000491864	3	100	2	33.3333	0.23568
GH13_21	0.37	0.355	0.405	3	0.915	0.91	0.92	6	18	0.0268831	0.383333	0.051316	0.918333	0.0231661	17.2025	0.00137642	3	100	6	100	NA
GH13_26	0.14	0.135	0.165	3	0.83	0.815	0.83	6	18	0.0256011	0.153333	0.0321455	0.823333	0.0206559	32.867	8.85702e-05	3	100	6	100	NA
GH13_29	0.37	0.365	0.4	3	0.915	0.91	0.92	6	18	0.0268831	0.386667	0.0378594	0.916667	0.0196638	22.7608	0.00050706	3	100	6	100	NA
GH13_38	0.05	0.04	0.06	3	0	0	0	6	0	0.00911579	0.05	0.02	0	0	-4.33013	0.0494136	3	100	0	0	0.0244489
GH13_5	0.3	0.295	0.3	3	0.875	0.87	0.88	6	18	0.0262394	0.296667	0.0057735	0.883333	0.0287518	48.0795	1.04321e-08	3	100	6	100	NA
GH13_8	0.06	0.05	0.075	3	0	0	0	6	0	0.00911579	0.0633333	0.0251661	0	0	-4.3589	0.0488103	3	100	0	0	0.0244489
GH13_9	0.83	0.81	0.845	3	0.915	0.91	0.92	6	18	0.0268831	0.826667	0.0351188	0.92	0.0209762	4.24048	0.0286579	3	100	6	100	NA
GH130	0.09	0.075	0.105	3	0.01	0.01	0.01	6	0	0.0162095	0.09	0.03	0.0116667	0.00408248	-4.50178	0.0444222	3	100	6	100	NA
GH133	0.07	0.06	0.08	3	0	0	0	6	0	0.00911579	0.07	0.02	0	0	-6.06218	0.0261483	3	100	0	0	0.0244489
GH144	0.05	0.04	0.065	3	0	0	0	6	0	0.00911579	0.0533333	0.0251661	0	0	-3.67065	0.0668611	3	100	0	0	0.0244489
GH145	0.04	0.035	0.055	3	0	0	0	6	0	0.00911579	0.0466667	0.0208167	0	0	-3.8829	0.0603815	3	100	0	0	0.0244489
GH146	0.06	0.045	0.065	3	0	0	0	6	0	0.00911579	0.0533333	0.0208167	0	0	-4.4376	0.0472139	3	100	0	0	0.0244489
GH16	0.08	0.065	0.09	3	0	0	0	6	0	0.00911579	0.0766667	0.0251661	0	0	-5.27656	0.0340908	3	100	0	0	0.0244489
GH18	0.58	0.575	0.645	3	0.885	0.8725	0.89	6	18	0.0275319	0.62	0.0781025	0.876667	0.0250333	5.55122	0.0247051	3	100	6	100	NA
GH19	0.16	0.16	0.19	3	0.865	0.8525	0.87	6	18	0.0268831	0.18	0.034641	0.86	0.0236643	30.6153	8.10435e-05	3	100	6	100	NA
GH2	0.74	0.74	0.765	3	0.915	0.91	0.92	6	18	0.0262394	0.756667	0.0288675	0.918333	0.0231661	8.43638	0.00225857	3	100	6	100	NA
GH20	0.26	0.26	0.27	3	0.85	0.835	0.85	6	18	0.0249682	0.266667	0.011547	0.843333	0.0265832	45.2762	6.77683e-10	3	100	6	100	NA
GH23	0.69	0.685	0.695	3	0.92	0.92	0.9275	6	18	0.0256011	0.69	0.01	0.926667	0.0233809	21.2153	1.32514e-07	3	100	6	100	NA
GH24	0.38	0.375	0.38	3	0.885	0.88	0.89	6	18	0.0262394	0.376667	0.0057735	0.89	0.0209762	55.8617	1.06805e-09	3	100	6	100	NA
GH25	0.6	0.57	0.615	3	0.045	0.04	0.0575	6	0	0.0275319	0.59	0.0458258	0.0483333	0.0147196	-19.9646	0.00154043	3	100	6	100	NA
GH26	0.14	0.135	0.145	3	0.25	0.25	0.2575	6	18	0.0249682	0.14	0.01	0.251667	0.00752773	17.0732	0.000303198	3	100	6	100	NA
GH28	0.18	0.165	0.185	3	0.29	0.2825	0.29	6	18	0.0249682	0.173333	0.0208167	0.29	0.0109545	9.09782	0.0050476	3	100	6	100	NA
GH29	0.17	0.16	0.185	3	0	0	0	6	0	0.0162095	0.173333	0.0251661	0.00166667	0.00408248	-11.7379	0.00652412	3	100	6	100	NA
GH3	0.82	0.815	0.825	3	0.92	0.92	0.92	6	18	0.0218895	0.82	0.01	0.925	0.0234521	9.39149	3.26768e-05	3	100	6	100	NA
GH30_4	0.04	0.035	0.05	3	0	0	0	6	0	0.00911579	0.0433333	0.0152753	0	0	-4.91354	0.0390123	3	100	0	0	0.0244489
GH31	0.57	0.56	0.58	3	0.915	0.91	0.92	6	18	0.0268831	0.57	0.02	0.918333	0.0231661	23.3378	4.54857e-06	3	100	6	100	NA
GH32	0.67	0.65	0.67	3	0.89	0.8825	0.8975	6	18	0.0268831	0.656667	0.023094	0.89	0.02	14.9241	0.000236527	3	100	6	100	NA
GH33	0.31	0.305	0.325	3	0.35	0.35	0.3575	6	17	0.0488846	0.316667	0.0208167	0.351667	0.0132916	2.65419	0.0809609	3	100	6	100	NA
GH35	0.1	0.09	0.105	3	0	0	0	6	0	0.0162095	0.0966667	0.0152753	0.00166667	0.00408248	-10.5846	0.00689358	3	100	6	100	NA
GH36	0.36	0.355	0.37	3	0.87	0.86	0.88	6	18	0.0249682	0.363333	0.0152753	0.865	0.0197484	41.9841	7.38069e-08	3	100	6	100	NA
GH37	0.31	0.31	0.315	3	0.915	0.91	0.92	6	18	0.0262394	0.313333	0.0057735	0.918333	0.0231661	60.3326	1.10148e-09	3	100	6	100	NA
GH38	0.42	0.41	0.425	3	0.855	0.85	0.86	6	18	0.0268831	0.416667	0.0152753	0.858333	0.0231661	34.1545	3.78546e-08	3	100	6	100	NA
GH4	0.56	0.555	0.57	3	0.915	0.91	0.92	6	18	0.0268831	0.563333	0.0152753	0.918333	0.0231661	27.4525	1.40759e-07	3	100	6	100	NA
GH42	0.25	0.245	0.27	3	0.585	0.5725	0.59	6	18	0.0256011	0.26	0.0264575	0.58	0.0126491	19.8456	0.000869905	3	100	6	100	NA
GH43_10	0.1	0.09	0.115	3	0.03	0.0225	0.0375	6	0	0.0262394	0.103333	0.0251661	0.03	0.00894427	-4.89494	0.0306704	3	100	6	100	NA
GH43_11	0.19	0.185	0.225	3	0.83	0.8225	0.845	6	18	0.0275319	0.21	0.043589	0.835	0.0216795	23.4284	0.00052658	3	100	6	100	NA
GH43_12	0.11	0.09	0.11	3	0	0	0	6	0	0.00871191	0.0966667	0.023094	0	0	-7.25	0.0184987	3	100	0	0	0.0244489
GH43_19	0.04	0.035	0.05	3	0	0	0	6	0	0.00911579	0.0433333	0.0152753	0	0	-4.91354	0.0390123	3	100	0	0	0.0244489
GH43_24	0.08	0.06	0.085	3	0	0	0	6	0	0.00911579	0.07	0.0264575	0	0	-4.58258	0.0444669	3	100	0	0	0.0244489
GH43_26	0.21	0.205	0.235	3	0.885	0.8725	0.89	6	18	0.0275319	0.223333	0.0321455	0.876667	0.0250333	30.8365	3.76051e-05	3	100	6	100	NA
GH43_31	0.05	0.04	0.06	3	0	0	0	6	0	0.00911579	0.05	0.02	0	0	-4.33013	0.0494136	3	100	0	0	0.0244489
GH5	0.13	0.115	0.155	3	0.255	0.25	0.26	6	18	0.0231034	0.136667	0.0404145	0.255	0.00547723	5.0483	0.035702	3	100	6	100	NA
GH5_13	0.13	0.13	0.15	3	0.78	0.765	0.795	6	18	0.0262394	0.143333	0.023094	0.783333	0.0233809	39.0296	1.79422e-06	3	100	6	100	NA
GH51	0.13	0.11	0.135	3	0.035	0.0225	0.04	6	0	0.0249682	0.12	0.0264575	0.0316667	0.00983192	-5.59291	0.022526	3	100	6	100	NA
GH53	0.23	0.225	0.23	3	0.585	0.5725	0.59	6	18	0.0249682	0.226667	0.0057735	0.58	0.0126491	57.4866	1.27273e-10	3	100	6	100	NA
GH57	0.06	0.055	0.075	3	0	0	0	6	0	0.0162095	0.0666667	0.0208167	0.00166667	0.00408248	-5.35706	0.0304975	3	100	6	100	NA
GH63	0.26	0.235	0.275	3	0.31	0.31	0.325	6	18	0.0256011	0.253333	0.0404145	0.32	0.0219089	2.66785	0.0880132	3	100	6	100	NA
GH65	0.42	0.405	0.425	3	0.845	0.84	0.85	6	18	0.0249682	0.413333	0.0208167	0.851667	0.0194079	30.4499	1.04024e-05	3	100	6	100	NA
GH73	0.74	0.73	0.745	3	0.915	0.91	0.92	6	18	0.0268831	0.736667	0.0152753	0.918333	0.0231661	14.0484	7.62405e-06	3	100	6	100	NA
GH77	0.89	0.88	0.89	3	0.915	0.91	0.92	6	18	0.0262394	0.883333	0.011547	0.92	0.0209762	3.37862	0.0125184	3	100	6	100	NA
GH78	0.15	0.145	0.16	3	0.03	0.03	0.0375	6	0	0.0212918	0.153333	0.0152753	0.0333333	0.00516398	-13.2339	0.00363922	3	100	6	100	NA
GH8	0.31	0.31	0.315	3	0.91	0.91	0.91	6	18	0.0212918	0.313333	0.0057735	0.915	0.0234521	59.348	1.29263e-09	3	100	6	100	NA
GH88	0.29	0.285	0.3	3	0.82	0.805	0.8275	6	18	0.0275319	0.293333	0.0152753	0.818333	0.0213698	42.321	2.66745e-08	3	100	6	100	NA
GH92	0.06	0.05	0.075	3	0	0	0	6	0	0.00911579	0.0633333	0.0251661	0	0	-4.3589	0.0488103	3	100	0	0	0.0244489
GH95	0.1	0.075	0.105	3	0	0	0	6	0	0.00911579	0.0866667	0.0321455	0	0	-4.66974	0.0429268	3	100	0	0	0.0244489
GH97	0.06	0.05	0.075	3	0	0	0	6	0	0.00911579	0.0633333	0.0251661	0	0	-4.3589	0.0488103	3	100	0	0	0.0244489
PL22_1	0.15	0.15	0.185	3	0.865	0.8525	0.87	6	18	0.0249682	0.173333	0.0404145	0.856667	0.0196638	27.6926	0.000366741	3	100	6	100	NA
Glc	0.61	0.6	0.615	3	0.915	0.91	0.92	6	18	0.0268831	0.606667	0.0152753	0.92	0.0209762	25.4893	5.56216e-07	3	100	6	100	NA
Gal	0.81	0.805	0.82	3	0.915	0.91	0.92	6	18	0.0268831	0.813333	0.0152753	0.918333	0.0231661	8.11974	0.000180081	3	100	6	100	NA
Fru	0.81	0.805	0.81	3	0.99	0.99	0.9975	6	18	0.0243409	0.806667	0.0057735	0.991667	0.00752773	40.8044	7.72367e-08	3	100	6	100	NA
Man	0.51	0.505	0.52	3	0.915	0.91	0.92	6	18	0.0268831	0.513333	0.0152753	0.918333	0.0231661	31.319	6.37651e-08	3	100	6	100	NA
GlcA	0.45	0.445	0.455	3	0.915	0.91	0.92	6	18	0.0268831	0.45	0.01	0.92	0.0209762	45.5076	6.86051e-10	3	100	6	100	NA
GalA	0.44	0.435	0.445	3	0.915	0.91	0.92	6	18	0.0268831	0.44	0.01	0.92	0.0209762	46.4758	5.92602e-10	3	100	6	100	NA
Xyl	0.7	0.685	0.705	3	0.915	0.91	0.92	6	18	0.0268831	0.693333	0.0208167	0.918333	0.0231661	14.7122	5.22683e-05	3	100	6	100	NA
Ara	0.66	0.65	0.68	3	0.915	0.91	0.92	6	18	0.0268831	0.666667	0.0305505	0.918333	0.0231661	12.5746	0.000772943	3	100	6	100	NA
Rha	0.41	0.4	0.41	3	0.895	0.89	0.9	6	18	0.0262394	0.403333	0.011547	0.9	0.0209762	45.765	1.21809e-09	3	100	6	100	NA
Rib	0.61	0.605	0.655	3	0.99	0.99	0.99	6	18	0.0162095	0.636667	0.0550757	0.991667	0.00408248	11.1489	0.00779616	3	100	6	100	NA
shannon	2.93	2.925	2.935	3	3.785	2.755	4.875	6	9	1	2.93	0.01	3.79333	1.21819	1.73584	0.143094	3	100	6	100	NA
Butyrate	0.13	0.125	0.13	3	0	0	0	6	0	0.00871191	0.126667	0.0057735	0	0	-38	0.000691802	3	100	0	0	0.0244489
Propionate	0.46	0.455	0.475	3	0.13	0.1225	0.1375	6	0	0.0275319	0.466667	0.0208167	0.126667	0.0206559	-23.1579	1.81958e-05	3	100	6	100	NA
X.Clostridium..aldenense_1	0.703502	0.518842	0.734859	3	0	0	0	6	0	0.00911579	0.6013	0.233446	0	0	-4.46134	0.0467474	3	100	0	0	0.0244489
X.Clostridium..aldenense_2	0.017414	0.0126593	0.147674	3	0	0	0	6	0	0.00911579	0.101084	0.15323	0	0	-1.14261	0.371542	3	100	0	0	0.0244489
X.Clostridium..aldenense_3	0.992599	0.903274	1.04962	3	0	0	0	6	0	0.0162095	0.97106	0.147525	0.000229108	0.000561197	-11.3982	0.00760895	3	100	6	100	NA
X.Clostridium..aldenense_4	0.00992622	0.00496311	0.0180236	3	0	0	0	6	3	0.0518299	0.0120157	0.0131853	0	0	-1.57842	0.255215	2	66.6667	0	0	0.156376
X.Clostridium..aldenense_5	3.38703	2.61665	3.60245	3	0	0	0	6	0	0.0162095	3.01706	1.03656	0.000229108	0.000561197	-5.04099	0.0371717	3	100	6	100	NA
X.Clostridium..asparagiforme	0	0	0.00395226	3	0	0	0	6	6	0.238593	0.00263484	0.00456367	0	0	-1	0.42265	3	100	0	0	0.0244489
X.Clostridium..celerecrescens	0	0	0	3	0	0	0	6	9	NA	0	0	0	0	NA	NA	0	0	0	0	NA
X.Clostridium..citroniae	0.118568	0.105606	0.268252	3	0	0	0	6	0	0.00911579	0.209716	0.180789	0	0	-2.00919	0.182259	3	100	0	0	0.0244489
X.Clostridium..clostridioforme_1	0	0	0.233266	3	0	0	0	6	6	0.238593	0.155511	0.269352	0	0	-1	0.42265	3	100	0	0	0.0244489
X.Clostridium..clostridioforme_2	0.0696561	0.0596436	0.0941119	3	0	0	0	6	0	0.00911579	0.079285	0.0354627	0	0	-3.8724	0.0606803	3	100	0	0	0.0244489
X.Clostridium..clostridioforme_3	0.600784	0.570054	1.00785	3	0.00149295	0.000343661	0.00211362	6	0	0.0275319	0.851672	0.488744	0.00326253	0.00548724	-3.00657	0.0950923	3	100	4	66.6667	0.776814
X.Clostridium..colinum	0	0	0	3	0	0	0	6	10.5	0.637352	0	0	0.0023847	0.0058413	1	0.363217	0	0	6	100	0.0244489
X.Clostridium..hathewayi_1	0	0	0.00790451	3	0	0	0	6	6	0.238593	0.00526968	0.00912735	0	0	-1	0.42265	3	100	0	0	0.0244489
X.Clostridium..hathewayi_2	0	0	0	3	0	0	0	6	9	NA	0	0	0	0	NA	NA	0	0	0	0	NA
X.Clostridium..hathewayi_3	0.0264699	0.013235	0.0329962	3	0	0	0	6	3	0.0518299	0.0219975	0.0201373	0	0	-1.89205	0.199021	2	66.6667	0	0	0.156376
X.Clostridium..hylemonae	0	0	0.00330874	3	0	0	0	6	6	0.238593	0.00220583	0.0038206	0	0	-1	0.42265	3	100	0	0	0.0244489
X.Clostridium..lactatifermentans_1	0	0	0	3	0	0	0	6	9	NA	0	0	0	0	NA	NA	0	0	0	0	NA
X.Clostridium..lactatifermentans_2	0	0	0	3	0	0	0	6	9	NA	0	0	0	0	NA	NA	0	0	0	0	NA
X.Clostridium..lavalense	0	0	0	3	0	0	0	6	9	NA	0	0	0	0	NA	NA	0	0	0	0	NA
X.Clostridium..methylpentosum	0.252944	0.129781	0.492167	3	0	0	0	6	0	0.00911579	0.330317	0.368528	0	0	-1.55246	0.260744	3	100	0	0	0.0244489
X.Clostridium..oroticum	0	0	0	3	0	0	0	6	9	NA	0	0	0	0	NA	NA	0	0	0	0	NA
X.Clostridium..polysaccharolyticum	0	0	0.0231612	3	0	0	0	6	6	0.238593	0.0154408	0.0267442	0	0	-1	0.42265	3	100	0	0	0.0244489
X.Clostridium..saccharolyticum_1	0	0	0	3	0	0	0	6	9	NA	0	0	0	0	NA	NA	0	0	0	0	NA
X.Clostridium..saccharolyticum_2	0	0	0	3	0	0	0	6	9	NA	0	0	0	0	NA	NA	0	0	0	0	NA
X.Clostridium..scindens_1	0.0231612	0.0115806	0.0550554	3	0	0	0	6	3	0.0518299	0.0367036	0.045029	0	0	-1.41181	0.293494	2	66.6667	0	0	0.156376
X.Clostridium..scindens_2	0.0363961	0.0269051	0.120957	3	0	0	0	6	0	0.00911579	0.0864425	0.103558	0	0	-1.44579	0.28513	3	100	0	0	0.0244489
X.Clostridium..symbiosum_1	0.191554	0.155334	0.364531	3	0	0	0	6	0	0.00911579	0.282725	0.2236	0	0	-2.19004	0.159928	3	100	0	0	0.0244489
X.Clostridium..symbiosum_2	0.0522421	0.0443191	0.136784	3	0	0	0	6	0	0.00911579	0.103322	0.102502	0	0	-1.7459	0.222943	3	100	0	0	0.0244489
X.Clostridium..symbiosum_3	0	0	0	3	0	0	0	6	9	NA	0	0	0	0	NA	NA	0	0	0	0	NA
X.Clostridium..symbiosum_4	7.53156	6.02565	10.2475	3	0	0	0.00206197	6	0	0.0218895	8.33823	4.27924	0.00522761	0.0115108	-3.37283	0.0777853	3	100	2	33.3333	0.23568
X.Clostridium..xylanolyticum	0	0	0	3	0	0	0	6	9	NA	0	0	0	0	NA	NA	0	0	0	0	NA
X.Eubacterium..eligens_1	0	0	0.00330874	3	0	0	0	6	6	0.238593	0.00220583	0.0038206	0	0	-1	0.42265	3	100	0	0	0.0244489
X.Eubacterium..eligens_2	0	0	0	3	0	0	0	6	9	NA	0	0	0	0	NA	NA	0	0	0	0	NA
X.Eubacterium..eligens_3	0	0	0.00165437	3	0	0	0	6	6	0.238593	0.00110291	0.0019103	0	0	-1	0.42265	3	100	0	0	0.0244489
X.Eubacterium..eligens_4	0	0	0	3	0	0	0	6	9	NA	0	0	0	0	NA	NA	0	0	0	0	NA
X.Eubacterium..eligens_5	0	0	0.00330874	3	0	0	0	6	6	0.238593	0.00220583	0.0038206	0	0	-1	0.42265	3	100	0	0	0.0244489
X.Eubacterium..eligens_6	0	0	0	3	0	0	0	6	9	NA	0	0	0	0	NA	NA	0	0	0	0	NA
X.Eubacterium..siraeum_1	0	0	0	3	0	0	0	6	9	NA	0	0	0	0	NA	NA	0	0	0	0	NA
X.Eubacterium..siraeum_2	0	0	0	3	0	0	0	6	9	NA	0	0	0	0	NA	NA	0	0	0	0	NA
X.Ruminococcus..obeum_1	0	0	0.00790451	3	0	0	0	6	6	0.238593	0.00526968	0.00912735	0	0	-1	0.42265	3	100	0	0	0.0244489
X.Ruminococcus..obeum_2	0	0	0.00395226	3	0	0	0	6	6	0.238593	0.00263484	0.00456367	0	0	-1	0.42265	3	100	0	0	0.0244489
Acidaminococcus.intestini_1	0	0	0.0794097	3	0.00936586	0.00557623	0.0132595	6	12	0.516853	0.0529398	0.0916944	0.0124028	0.0123099	-0.762291	0.524289	3	100	6	100	NA
Acidaminococcus.intestini_2	0	0	0.00661748	3	0.000687323	0	0.00680751	6	9	1	0.00441165	0.0076412	0.00335106	0.00471313	-0.220359	0.840705	3	100	3	50	0.453255
Acidaminococcus.intestini_3	0	0	0.00165437	3	0	0	0	6	8	0.859684	0.00110291	0.0019103	0.000687323	0.00168359	-0.319795	0.766645	3	100	6	100	NA
Acidaminococcus.intestini_4	0	0	0	3	0	0	0	6	9	NA	0	0	0	0	NA	NA	0	0	0	0	NA
Aerosakkonema.funiforme	0	0	0	3	0	0	0	6	9	NA	0	0	0	0	NA	NA	0	0	0	0	NA
Alistipes.onderdonkii	0.374401	0.333434	0.440319	3	0	0	0	6	0	0.00911579	0.391035	0.107851	0	0	-6.27987	0.0244316	3	100	0	0	0.0244489
Alistipes.shahii_1	0.0316181	0.0201625	0.0323527	3	0	0	0	6	0	0.00911579	0.0244708	0.0136716	0	0	-3.1002	0.0901907	3	100	0	0	0.0244489
Alistipes.shahii_2	0.0711406	0.0573378	0.0752752	3	0	0	0	6	0	0.00911579	0.0646951	0.0187858	0	0	-5.96489	0.0269737	3	100	0	0	0.0244489
Anaerostipes.hadrus_1	0.0694835	0.0390953	0.169118	3	0	0	0	6	0	0.00911579	0.115648	0.136031	0	0	-1.47252	0.278758	3	100	0	0	0.0244489
Anaerostipes.hadrus_2	10.7269	10.035	14.6147	3	0.000805624	0	0.00555773	6	0	0.0256011	12.8575	4.93735	0.00379878	0.00579616	-4.50914	0.045828	3	100	3	50	0.453255
Anaerostipes.hadrus_3	1.10663	0.562023	1.81891	3	0	0	0	6	0	0.00911579	1.21841	1.26061	0	0	-1.67407	0.236094	3	100	0	0	0.0244489
Anaerostipes.hadrus_4	0.403666	0.379685	0.445629	3	0	0	0	6	0	0.00911579	0.415654	0.0667569	0	0	-10.7844	0.00848887	3	100	0	0	0.0244489
Anaerostipes.hadrus_5	0.00790451	0.00395226	0.0105697	3	0	0	0	6	3	0.0518299	0.00704649	0.00665907	0	0	-1.83282	0.208285	2	66.6667	0	0	0.156376
Anaerostipes.hadrus_6	0.277934	0.273344	0.46548	3	0	0	0	6	0	0.00911579	0.399904	0.219258	0	0	-3.15909	0.0872825	3	100	0	0	0.0244489
Anaerostipes.hadrus_7	0.076101	0.0538595	0.125121	3	0	0	0	6	0	0.00911579	0.0939531	0.0729189	0	0	-2.23168	0.155321	3	100	0	0	0.0244489
Anaerostipes.hadrus_8	2.4815	2.0312	2.49311	3	0	0	0	6	0	0.00911579	2.18904	0.526789	0	0	-7.19743	0.0187623	3	100	0	0	0.0244489
Anaerotruncus.rubiinfantis	0	0	0	3	0	0	0	6	9	NA	0	0	0	0	NA	NA	0	0	0	0	NA
Bacteroides.caecimuris	0.0363961	0.0356121	0.0656251	3	0	0	0	6	0	0.00911579	0.0553594	0.0342124	0	0	-2.80265	0.107221	3	100	0	0	0.0244489
Bacteroides.cellulosilyticus_1	0	0	0	3	0	0	0	6	9	NA	0	0	0	0	NA	NA	0	0	0	0	NA
Bacteroides.cellulosilyticus_2	0.015809	0.012258	0.0261026	3	0	0	0	6	0	0.00911579	0.0203041	0.0143814	0	0	-2.44535	0.134341	3	100	0	0	0.0244489
Bacteroides.cellulosilyticus_3	0.00790451	0.00395226	0.0105697	3	0	0	0	6	3	0.0518299	0.00704649	0.00665907	0	0	-1.83282	0.208285	2	66.6667	0	0	0.156376
Bacteroides.cellulosilyticus_4	0	0	0.00165437	3	0	0	0	6	6	0.238593	0.00110291	0.0019103	0	0	-1	0.42265	3	100	0	0	0.0244489
Bacteroides.cellulosilyticus_5	0.548542	0.4126	0.615071	3	0	0	0.000402812	6	0	0.0218895	0.502267	0.206399	0.000318622	0.000560177	-4.21222	0.052003	3	100	2	33.3333	0.23568
Bacteroides.dorei_1	0	0	0	3	0	0	0	6	9	NA	0	0	0	0	NA	NA	0	0	0	0	NA
Bacteroides.dorei_2	0	0	0	3	0	0	0	6	9	NA	0	0	0	0	NA	NA	0	0	0	0	NA
Bacteroides.eggerthii_1	0	0	0	3	0	0	0	6	9	NA	0	0	0	0	NA	NA	0	0	0	0	NA
Bacteroides.eggerthii_2	0	0	0	3	0	0	0	6	10.5	0.637352	0	0	0.000380179	0.000931245	1	0.363217	0	0	6	100	0.0244489
Bacteroides.eggerthii_3	0	0	0	3	0	0	0	6	9	NA	0	0	0	0	NA	NA	0	0	0	0	NA
Bacteroides.faecis_1	0.00661748	0.00330874	0.007261	3	0	0	0	6	3	0.0518299	0.00484066	0.00424124	0	0	-1.97684	0.186691	2	66.6667	0	0	0.156376
Bacteroides.faecis_2	0	0	0	3	0	0	0	6	9	NA	0	0	0	0	NA	NA	0	0	0	0	NA
Bacteroides.faecis_3	0	0	0	3	0	0	0	6	9	NA	0	0	0	0	NA	NA	0	0	0	0	NA
Bacteroides.faecis_4	0	0	0	3	0	0	0	6	9	NA	0	0	0	0	NA	NA	0	0	0	0	NA
Bacteroides.faecis_5	0	0	0	3	0	0	0	6	9	NA	0	0	0	0	NA	NA	0	0	0	0	NA
Bacteroides.faecis_6	0	0	0	3	0	0	0	6	9	NA	0	0	0	0	NA	NA	0	0	0	0	NA
Bacteroides.faecis_7	0	0	0	3	0	0	0	6	9	NA	0	0	0	0	NA	NA	0	0	0	0	NA
Bacteroides.finegoldii	0	0	0	3	0	0	0	6	9	NA	0	0	0	0	NA	NA	0	0	0	0	NA
Bacteroides.fragilis	0	0	0	3	0	0	0	6	9	NA	0	0	0	0	NA	NA	0	0	0	0	NA
Bacteroides.intestinalis_1	0.200261	0.127796	0.225863	3	0	0	0	6	0	0.00911579	0.169019	0.10173	0	0	-2.8777	0.10252	3	100	0	0	0.0244489
Bacteroides.intestinalis_2	0.00790451	0.00395226	0.00830576	3	0	0	0	6	3	0.0518299	0.00553717	0.00481209	0	0	-1.99304	0.184455	2	66.6667	0	0	0.156376
Bacteroides.nordii_1	0.126472	0.115478	0.169116	3	0	0	0	6	0	0.00911579	0.147572	0.0566647	0	0	-4.51078	0.0457971	3	100	0	0	0.0244489
Bacteroides.nordii_2	0.00790451	0.00395226	0.0204959	3	0	0	0	6	3	0.0518299	0.013664	0.0172792	0	0	-1.36966	0.304299	2	66.6667	0	0	0.156376
Bacteroides.oleiciplenus	0.00790451	0.007261	0.00830576	3	0	0	0	6	0	0.00911579	0.007743	0.00105409	0	0	-12.7231	0.00612085	3	100	0	0	0.0244489
Bacteroides.ovatus_1	0	0	0.0165437	3	0	0	0	6	7	0.595883	0.0110291	0.019103	0.00143641	0.00351847	-0.862478	0.47673	3	100	6	100	NA
Bacteroides.ovatus_2	0	0	0	3	0	0	0	6	9	NA	0	0	0	0	NA	NA	0	0	0	0	NA
Bacteroides.ovatus_3	0	0	0	3	0	0	0	6	9	NA	0	0	0	0	NA	NA	0	0	0	0	NA
Bacteroides.ovatus_4	0	0	0.00330874	3	0	0	0	6	6	0.238593	0.00220583	0.0038206	0	0	-1	0.42265	3	100	0	0	0.0244489
Bacteroides.ovatus_5	0	0	0	3	0	0	0	6	9	NA	0	0	0	0	NA	NA	0	0	0	0	NA
Bacteroides.ovatus_6	0	0	0	3	0	0	0	6	9	NA	0	0	0	0	NA	NA	0	0	0	0	NA
Bacteroides.ovatus_7	0	0	0	3	0	0	0	6	9	NA	0	0	0	0	NA	NA	0	0	0	0	NA
Bacteroides.ovatus_8	0	0	0	3	0	0	0	6	9	NA	0	0	0	0	NA	NA	0	0	0	0	NA
Bacteroides.paurosaccharolyticus	0	0	0	3	0	0	0	6	9	NA	0	0	0	0	NA	NA	0	0	0	0	NA
Bacteroides.stercorirosoris_1	0.00661748	0.00330874	0.007261	3	0	0	0	6	3	0.0518299	0.00484066	0.00424124	0	0	-1.97684	0.186691	2	66.6667	0	0	0.156376
Bacteroides.stercorirosoris_2	0	0	0	3	0	0	0	6	9	NA	0	0	0	0	NA	NA	0	0	0	0	NA
Bacteroides.stercorirosoris_3	0	0	0.00496311	3	0	0	0	6	6	0.238593	0.00330874	0.0057309	0	0	-1	0.42265	3	100	0	0	0.0244489
Bacteroides.stercorirosoris_4	0	0	0	3	0	0	0	6	9	NA	0	0	0	0	NA	NA	0	0	0	0	NA
Bacteroides.stercorirosoris_5	0	0	0	3	0	0	0	6	9	NA	0	0	0	0	NA	NA	0	0	0	0	NA
Bacteroides.stercoris_1	0.121898	0.0965194	0.150285	3	0	0	0	6	0	0.00911579	0.123904	0.0537937	0	0	-3.98945	0.0574682	3	100	0	0	0.0244489
Bacteroides.stercoris_2	0	0	0	3	0	0	0	6	9	NA	0	0	0	0	NA	NA	0	0	0	0	NA
Bacteroides.thetaiotaomicron_1	0	0	0	3	0	0	0	6	9	NA	0	0	0	0	NA	NA	0	0	0	0	NA
Bacteroides.thetaiotaomicron_2	0	0	0.00330874	3	0	0	0	6	6	0.238593	0.00220583	0.0038206	0	0	-1	0.42265	3	100	0	0	0.0244489
Bacteroides.thetaiotaomicron_3	0	0	0	3	0	0	0	6	9	NA	0	0	0	0	NA	NA	0	0	0	0	NA
Bacteroides.thetaiotaomicron_4	0	0	0.0264699	3	0	0	0	6	6	0.238593	0.0176466	0.0305648	0	0	-1	0.42265	3	100	0	0	0.0244489
Bacteroides.uniformis_1	0.104484	0.0561943	0.106836	3	0	0	0	6	0	0.00911579	0.073859	0.0571667	0	0	-2.2378	0.154659	3	100	0	0	0.0244489
Bacteroides.uniformis_2	0	0	0.00395226	3	0	0	0	6	6	0.238593	0.00263484	0.00456367	0	0	-1	0.42265	3	100	0	0	0.0244489
Bacteroides.uniformis_3	0.243796	0.2128	0.280718	3	0	0	0	6	0	0.0162095	0.247746	0.0680036	0.000380179	0.000931245	-6.30011	0.0242693	3	100	6	100	NA
Bacteroides.uniformis_4	0.113191	0.0882136	0.13766	3	0	0	0	6	0	0.00911579	0.112852	0.0494469	0	0	-3.95303	0.0584406	3	100	0	0	0.0244489
Bacteroides.uniformis_5	0.043535	0.0415288	0.0449287	3	0	0	0	6	0	0.00911579	0.0431267	0.00341823	0	0	-21.8527	0.00208751	3	100	0	0	0.0244489
Bacteroides.uniformis_6	0	0	0.00395226	3	0	0	0	6	6	0.238593	0.00263484	0.00456367	0	0	-1	0.42265	3	100	0	0	0.0244489
Bacteroides.uniformis_7	2.89943	2.45359	3.59047	3	0.000687323	0	0.00356616	6	0	0.0256011	3.0629	1.14566	0.00431631	0.00797096	-4.62402	0.0437207	3	100	3	50	0.453255
Bacteroides.uniformis_8	0.00661748	0.00330874	0.00766224	3	0	0	0	6	3.5	0.125047	0.00510816	0.0045455	8.95138e-05	0.000219263	-1.91123	0.195843	2	66.6667	6	100	0.70766
Bacteroides.vulgatus_1	0	0	0.00330874	3	0	0	0.000805624	6	9	1	0.00220583	0.0038206	0.00355012	0.00818103	0.335857	0.746836	3	100	2	33.3333	0.23568
Bacteroides.vulgatus_2	0	0	0.0043535	3	0	0	0	6	6	0.238593	0.00290234	0.00502699	0	0	-1	0.42265	3	100	0	0	0.0244489
Bacteroides.vulgatus_3	0	0	0	3	0	0	0	6	10.5	0.637352	0	0	8.95138e-05	0.000219263	1	0.363217	0	0	6	100	0.0244489
Bacteroides.vulgatus_4	0	0	0	3	0	0	0	6	9	NA	0	0	0	0	NA	NA	0	0	0	0	NA
Bacteroides.vulgatus_5	0	0	0	3	0	0	0	6	9	NA	0	0	0	0	NA	NA	0	0	0	0	NA
Bacteroides.vulgatus_6	0	0	0	3	0.000268542	0	0.00116526	6	13.5	0.219768	0	0	0.00200417	0.0040089	1.22457	0.275279	0	0	3	50	0.453255
Bacteroides.vulgatus_7	0	0	0	3	0	0	0	6	9	NA	0	0	0	0	NA	NA	0	0	0	0	NA
Bacteroides.vulgatus_8	0	0	0	3	0	0	0	6	9	NA	0	0	0	0	NA	NA	0	0	0	0	NA
Bacteroides.vulgatus_9	0	0	0	3	0	0	0	6	9	NA	0	0	0	0	NA	NA	0	0	0	0	NA
Bacteroides.vulgatus_10	0	0	0	3	0	0	0	6	9	NA	0	0	0	0	NA	NA	0	0	0	0	NA
Bacteroides.vulgatus_11	0	0	0	3	0	0	0	6	9	NA	0	0	0	0	NA	NA	0	0	0	0	NA
Bacteroides.vulgatus_12	0.00661748	0.00330874	0.00766224	3	0.000268542	0	0.00184508	6	4.5	0.280713	0.00510816	0.0045455	0.000927908	0.00125573	-1.56333	0.249648	2	66.6667	3	50	1
Bacteroides.xylanisolvens_1	0.00330874	0.00165437	0.00560663	3	0	0	0	6	3	0.0518299	0.00373775	0.00396968	0	0	-1.63085	0.244496	2	66.6667	0	0	0.156376
Bacteroides.xylanisolvens_2	0	0	0	3	0	0	0	6	9	NA	0	0	0	0	NA	NA	0	0	0	0	NA
Bacteroides.xylanisolvens_3	0	0	0	3	0	0	0	6	9	NA	0	0	0	0	NA	NA	0	0	0	0	NA
Bacteroides.xylanisolvens_4	0	0	0	3	0	0	0	6	9	NA	0	0	0	0	NA	NA	0	0	0	0	NA
Bacteroides.xylanolyticus_1	0	0	0	3	0	0	0	6	9	NA	0	0	0	0	NA	NA	0	0	0	0	NA
Bacteroides.xylanolyticus_2	0	0	0	3	0	0	0	6	9	NA	0	0	0	0	NA	NA	0	0	0	0	NA
Bacteroides.xylanolyticus_3	0	0	0	3	0	0	0	6	9	NA	0	0	0	0	NA	NA	0	0	0	0	NA
Bacteroides.xylanolyticus_4	0	0	0	3	0	0	0	6	9	NA	0	0	0	0	NA	NA	0	0	0	0	NA
Barnesiella.intestinihominis_1	0	0	0	3	0	0	0	6	9	NA	0	0	0	0	NA	NA	0	0	0	0	NA
Barnesiella.intestinihominis_2	0	0	0	3	0	0	0	6	9	NA	0	0	0	0	NA	NA	0	0	0	0	NA
Bifidobacterium.faecale	0	0	0	3	0	0	0	6	9	NA	0	0	0	0	NA	NA	0	0	0	0	NA
Bifidobacterium.longum	0	0	0	3	0	0	0	6	9	NA	0	0	0	0	NA	NA	0	0	0	0	NA
Blautia.faecis	0.00330874	0.00165437	0.00560663	3	0	0	0	6	3	0.0518299	0.00373775	0.00396968	0	0	-1.63085	0.244496	2	66.6667	0	0	0.156376
Blautia.hydrogenotrophica	0	0	0.0165437	3	0	0	0	6	6	0.238593	0.0110291	0.019103	0	0	-1	0.42265	3	100	0	0	0.0244489
Blautia.luti_1	0	0	0.0043535	3	0	0	0	6	6	0.238593	0.00290234	0.00502699	0	0	-1	0.42265	3	100	0	0	0.0244489
Blautia.luti_2	0	0	0.00330874	3	0	0	0	6	6	0.238593	0.00220583	0.0038206	0	0	-1	0.42265	3	100	0	0	0.0244489
Blautia.marasmi_1	0	0	0.00330874	3	0	0	0	6	6	0.238593	0.00220583	0.0038206	0	0	-1	0.42265	3	100	0	0	0.0244489
Blautia.marasmi_2	2.59736	1.30263	3.38836	3	0	0	0.000402812	6	0	0.0218895	2.26154	2.10591	0.000547729	0.00109973	-1.85961	0.204026	3	100	2	33.3333	0.23568
Blautia.wexlerae_1	0	0	0.00496311	3	0	0	0	6	6	0.238593	0.00330874	0.0057309	0	0	-1	0.42265	3	100	0	0	0.0244489
Blautia.wexlerae_2	0	0	0.00661748	3	0	0	0	6	6	0.238593	0.00441165	0.0076412	0	0	-1	0.42265	3	100	0	0	0.0244489
Blautia.wexlerae_3	0.00870701	0.0043535	0.010971	3	0	0	0	6	3	0.0518299	0.00731399	0.00672654	0	0	-1.88331	0.200352	2	66.6667	0	0	0.156376
Blautia.wexlerae_4	0	0	0.00165437	3	0	0	0	6	6	0.238593	0.00110291	0.0019103	0	0	-1	0.42265	3	100	0	0	0.0244489
Blautia.wexlerae_5	0	0	0	3	0	0	0	6	9	NA	0	0	0	0	NA	NA	0	0	0	0	NA
Blautia.wexlerae_6	0	0	0.00496311	3	0	0	0	6	6	0.238593	0.00330874	0.0057309	0	0	-1	0.42265	3	100	0	0	0.0244489
Blautia.wexlerae_7	0	0	0.0115806	3	0	0	0	6	6	0.238593	0.00772039	0.0133721	0	0	-1	0.42265	3	100	0	0	0.0244489
Blautia.wexlerae_8	0	0	0	3	0	0	0	6	9	NA	0	0	0	0	NA	NA	0	0	0	0	NA
Blautia.wexlerae_9	0	0	0	3	0	0	0	6	9	NA	0	0	0	0	NA	NA	0	0	0	0	NA
Buttiauxella.warmboldiae	0	0	0	3	0.0178104	0.00488165	0.0295981	6	16.5	0.0590582	0	0	0.0187741	0.0172026	2.67325	0.0441759	0	0	5	83.3333	0.0968751
Butyrivibrio.crossotus_1	0	0	0.00165437	3	0	0	0	6	6	0.238593	0.00110291	0.0019103	0	0	-1	0.42265	3	100	0	0	0.0244489
Butyrivibrio.crossotus_2	0	0	0	3	0	0	0	6	9	NA	0	0	0	0	NA	NA	0	0	0	0	NA
Butyrivibrio.crossotus_3	0	0	0	3	0	0	0	6	9	NA	0	0	0	0	NA	NA	0	0	0	0	NA
Citrobacter.braakii	0.102759	0.0910842	0.116682	3	0	0	0.000402812	6	0	0.0218895	0.104258	0.0256306	0.00247421	0.00580142	-6.79183	0.0183967	3	100	2	33.3333	0.23568
Citrobacter.freundii_1	0.0783631	0.0689602	0.0866086	3	0	0	0	6	0	0.0162095	0.0775915	0.0176611	0.0071541	0.0175239	-5.65489	0.00460683	3	100	6	100	NA
Citrobacter.freundii_2	0	0	0.0043535	3	0	0	0	6	7	0.595883	0.00290234	0.00502699	8.95138e-05	0.000219263	-0.968697	0.434722	3	100	6	100	NA
Citrobacter.murliniae	0.0522421	0.0426647	0.0577391	3	0	0	0	6	3	0.119795	0.0495218	0.0152573	0.0119235	0.0292065	-2.53623	0.0395925	3	100	6	100	NA
Cloacibacillus.evryensis_1	0.00330874	0.00165437	0.00560663	3	0.130601	0.099239	0.142961	6	18	0.0238095	0.00373775	0.00396968	0.122723	0.0438563	6.59186	0.0010674	2	66.6667	6	100	0.70766
Cloacibacillus.evryensis_2	0	0	0	3	0.0139973	0.00960752	0.0176755	6	16.5	0.0590582	0	0	0.0226578	0.029254	1.89717	0.116284	0	0	5	83.3333	0.0968751
Clostridium.argentinense	0	0	0	3	0	0	0	6	9	NA	0	0	0	0	NA	NA	0	0	0	0	NA
Clostridium.intestinale	0	0	0.0198524	3	0	0	0	6	6	0.238593	0.013235	0.0229236	0	0	-1	0.42265	3	100	0	0	0.0244489
Clostridium.perfringens	0	0	0	3	0	0	0	6	9	NA	0	0	0	0	NA	NA	0	0	0	0	NA
Clostridium.septicum	0	0	0	3	0	0	0	6	9	NA	0	0	0	0	NA	NA	0	0	0	0	NA
Clostridium.sporogenes_1	0	0	0	3	0	0	0	6	9	NA	0	0	0	0	NA	NA	0	0	0	0	NA
Clostridium.sporogenes_2	0	0	0	3	0	0	0	6	9	NA	0	0	0	0	NA	NA	0	0	0	0	NA
Clostridium.sporogenes_3	0	0	0	3	0	0	0	6	9	NA	0	0	0	0	NA	NA	0	0	0	0	NA
Collinsella.aerofaciens	0	0	0	3	0	0	0	6	9	NA	0	0	0	0	NA	NA	0	0	0	0	NA
Coprococcus.catus	0	0	0	3	0	0	0	6	9	NA	0	0	0	0	NA	NA	0	0	0	0	NA
Coprococcus.comes	0.67044	0.647896	0.679066	3	0	0	0	6	0	0.00911579	0.661161	0.0321896	0	0	-35.5756	0.000789188	3	100	0	0	0.0244489
Cronobacter.helveticus_1	0	0	0	3	0.00806881	0.00187979	0.00973957	6	15	0.119795	0	0	0.0070364	0.00618045	2.78873	0.0385027	0	0	4	66.6667	0.23568
Cronobacter.helveticus_2	0	0	0	3	0	0	0.000805624	6	12	0.376759	0	0	0.000637243	0.00112035	1.39324	0.222315	0	0	2	33.3333	0.776814
Cronobacter.helveticus_3	0.015809	0.012258	0.0161764	3	0.095557	0.0752019	0.117252	6	18	0.0238095	0.0136866	0.00432805	0.108822	0.0589339	3.93299	0.0105852	3	100	6	100	NA
Cronobacter.helveticus_4	0	0	0.00165437	3	0.00701402	0.000687323	0.0113737	6	13	0.345231	0.00110291	0.0019103	0.00760999	0.00808074	1.87069	0.11063	3	100	4	66.6667	0.776814
Cronobacter.malonaticus_1	0.0316181	0.0273896	0.0375766	3	0.340789	0.20248	0.493142	6	18	0.0238095	0.0327714	0.0102358	0.362735	0.194036	4.15389	0.00866919	3	100	6	100	NA
Cronobacter.malonaticus_2	0	0	0.00165437	3	0.0542288	0.0518073	0.0619927	6	18	0.0275319	0.00110291	0.0019103	0.0579782	0.0131416	10.384	8.94618e-05	3	100	6	100	NA
Cronobacter.muytjensii	0.00330874	0.00165437	0.00560663	3	0.0868957	0.0573163	0.131368	6	18	0.0238095	0.00373775	0.00396968	0.0953022	0.0580828	3.84358	0.0116638	2	66.6667	6	100	0.70766
Cronobacter.pulveris_1	0	0	0	3	0.0950216	0.0625216	0.107496	6	18	0.0256011	0	0	0.0809421	0.0365219	5.42872	0.00287482	0	0	6	100	0.0244489
Cronobacter.pulveris_2	0	0	0	3	0.00140908	0.000134271	0.00366322	6	15	0.119795	0	0	0.00259343	0.00335921	1.89109	0.117196	0	0	4	66.6667	0.23568
Cronobacter.sakazakii_1	0.213422	0.179503	0.289558	3	0.42594	0.36758	0.602498	6	16	0.0952381	0.241567	0.112722	0.48725	0.211448	2.2726	0.0583211	3	100	6	100	NA
Cronobacter.sakazakii_2	0.330866	0.205138	0.366998	3	1.64175	1.33089	2.0472	6	18	0.0238095	0.271135	0.169925	1.68352	0.67278	4.84263	0.00273465	3	100	6	100	NA
Cronobacter.sakazakii_3	0.126472	0.0996322	0.15466	3	0.360642	0.267156	0.401697	6	16	0.0952381	0.127371	0.055033	0.321453	0.125256	3.2238	0.0145815	3	100	6	100	NA
Cronobacter.sakazakii_4	0.00330874	0.00165437	0.0135111	3	0.0612408	0.0482221	0.082887	6	18	0.0238095	0.00900743	0.0128429	0.0626837	0.0245673	4.30346	0.00373937	2	66.6667	6	100	0.70766
Cronobacter.sakazakii_5	0	0	0.00395226	3	0.00747351	0.00430139	0.0110823	6	14	0.237302	0.00263484	0.00456367	0.00746409	0.00535129	1.41093	0.219791	3	100	5	83.3333	1
Cronobacter.sakazakii_6	0.0316181	0.0224265	0.0375766	3	0.0883196	0.0636194	0.100377	6	17	0.047619	0.0294627	0.0152646	0.0918786	0.0452575	3.04906	0.0197442	3	100	6	100	NA
Cronobacter.sakazakii_7	0.0783631	0.0739233	0.130083	3	0.63925	0.495821	0.714011	6	18	0.0238095	0.109883	0.0624429	0.615606	0.147334	7.21167	0.000177564	3	100	6	100	NA
Desulfovibrio.desulfuricans_1	0.0783631	0.0639971	0.0984654	3	0.0144038	0.00342161	0.0189502	6	0	0.0275319	0.0821873	0.0346271	0.0134537	0.0121918	-3.33623	0.0672914	3	100	4	66.6667	0.776814
Desulfovibrio.desulfuricans_2	0.162128	0.120246	0.175918	3	0.0317759	0.0143681	0.0686634	6	2	0.0952381	0.1434	0.0579871	0.039835	0.0360642	-2.83171	0.071441	3	100	5	83.3333	1
Desulfovibrio.piger_1	0	0	0	3	0	0	0	6	9	NA	0	0	0	0	NA	NA	0	0	0	0	NA
Desulfovibrio.piger_2	0	0	0	3	0	0	0	6	9	NA	0	0	0	0	NA	NA	0	0	0	0	NA
Dorea.formicigenerans_1	0.00870701	0.00766224	0.012258	3	0	0	0	6	0	0.00911579	0.0103778	0.00481818	0	0	-3.73065	0.0649311	3	100	0	0	0.0244489
Dorea.formicigenerans_2	0.0959534	0.0610372	0.138879	3	0	0	0	6	0	0.00911579	0.101293	0.0779786	0	0	-2.2499	0.153362	3	100	0	0	0.0244489
Dorea.formicigenerans_3	7.14687	6.15942	8.30824	3	0.00114054	0	0.00366322	6	0	0.0256011	7.26282	2.15117	0.0034522	0.00557546	-5.845	0.0280446	3	100	3	50	0.453255
Dorea.formicigenerans_4	0.00330874	0.00165437	0.0103614	3	0	0	0	6	3	0.0518299	0.00690759	0.00924802	0	0	-1.29371	0.325027	2	66.6667	0	0	0.156376
Dorea.longicatena	0.39374	0.295676	0.497262	3	0	0	0	6	0	0.00911579	0.397379	0.20161	0	0	-3.41392	0.0761322	3	100	0	0	0.0244489
Eggerthella.lenta	0	0	0	3	0	0	0	6	9	NA	0	0	0	0	NA	NA	0	0	0	0	NA
Emergencia.timonensis_1	0	0	0	3	0	0	0	6	9	NA	0	0	0	0	NA	NA	0	0	0	0	NA
Emergencia.timonensis_2	0	0	0	3	0	0	0	6	9	NA	0	0	0	0	NA	NA	0	0	0	0	NA
Emergencia.timonensis_3	0	0	0.00395226	3	0	0	0	6	6	0.238593	0.00263484	0.00456367	0	0	-1	0.42265	3	100	0	0	0.0244489
Emergencia.timonensis_4	0	0	0	3	0	0	0	6	9	NA	0	0	0	0	NA	NA	0	0	0	0	NA
Enterobacter.bugandensis	0	0	0	3	0	0	0.00103098	6	12	0.376759	0	0	0.000676677	0.00112728	1.47037	0.20142	0	0	2	33.3333	0.776814
Enterobacter.cloacae_1	0.0790451	0.0525831	0.30753	3	0.119044	0.0594993	0.167236	6	9	1	0.213727	0.280362	0.129499	0.103041	-0.503626	0.659112	3	100	6	100	NA
Enterobacter.cloacae_2	0.0711406	0.0442773	0.146413	3	0.0796601	0.03329	0.0882715	6	9	1	0.103413	0.105891	0.0758288	0.057749	-0.420982	0.705918	3	100	6	100	NA
Enterobacter.cloacae_3	0	0	0	3	0	0	0.000402812	6	12	0.376759	0	0	0.00123505	0.00277047	1.09196	0.32465	0	0	2	33.3333	0.776814
Enterobacter.cloacae_4	6.89595	6.62933	8.34087	3	50.0107	46.8564	52.69	6	18	0.0238095	7.68148	1.84178	50.5521	4.41459	20.4871	1.72716e-07	3	100	6	100	NA
Enterobacter.cloacae_5	0	0	0	3	0	0	0	6	10.5	0.637352	0	0	0.000179028	0.000438526	1	0.363217	0	0	6	100	0.0244489
Enterobacter.cloacae_6	0	0	0	3	0.0534762	0.0436601	0.104016	6	18	0.0256011	0	0	0.0720811	0.0375921	4.69679	0.00535246	0	0	6	100	0.0244489
Enterobacter.cloacae_7	0	0	0	3	0.000687323	0	0.00376527	6	13.5	0.219768	0	0	0.00179509	0.00231231	1.90159	0.115628	0	0	3	50	0.453255
Enterobacter.cloacae_8	0.356987	0.312498	0.455152	3	2.5135	2.46546	2.63071	6	18	0.0238095	0.39277	0.145981	2.49049	0.217685	17.1271	2.66227e-06	3	100	6	100	NA
Enterobacter.cloacae_9	0.229231	0.208914	0.23216	3	1.79677	1.72813	1.8411	6	18	0.0238095	0.217639	0.0253205	1.80125	0.231902	16.5312	1.01863e-05	3	100	6	100	NA
Enterobacter.cloacae_10	0.00992622	0.00496311	0.0128676	3	0.0530215	0.0447742	0.0870237	6	18	0.0238095	0.00857841	0.00799023	0.065462	0.0273223	4.71258	0.00277871	2	66.6667	6	100	0.70766
Enterobacter.cloacae_11	0	0	0.00165437	3	0.0571298	0.0451862	0.0595551	6	18	0.0275319	0.00110291	0.0019103	0.0527982	0.00945157	12.8816	1.84304e-05	3	100	6	100	NA
Enterobacter.cloacae_12	0.00661748	0.00330874	0.0191178	3	0.0614899	0.0510305	0.080606	6	17	0.047619	0.0127452	0.0166759	0.0694359	0.0343883	3.33021	0.0126926	2	66.6667	6	100	0.70766
Enterobacter.cloacae_13	0.00330874	0.00165437	0.00560663	3	0.0379246	0.0348515	0.0458931	6	18	0.0238095	0.00373775	0.00396968	0.0371834	0.0129093	5.81969	0.00085574	2	66.6667	6	100	0.70766
Enterobacter.cloacae_14	0	0	0	3	0.0380969	0.0314927	0.0423067	6	18	0.0256011	0	0	0.0335257	0.0131896	6.22617	0.00156343	0	0	6	100	0.0244489
Enterobacter.cloacae_15	0	0	0.00165437	3	0.0173722	0.0148551	0.019869	6	18	0.0275319	0.00110291	0.0019103	0.0197555	0.0109126	4.06417	0.00770989	3	100	6	100	NA
Enterobacter.cloacae_16	0	0	0.00165437	3	0.0128568	0.0080879	0.0165047	6	16	0.0878251	0.00110291	0.0019103	0.0113005	0.0068383	3.39728	0.0134945	3	100	5	83.3333	1
Enterobacter.cloacae_17	0.00790451	0.00395226	0.00830576	3	0.00936586	0.00730954	0.0142099	6	13	0.380952	0.00553717	0.00481209	0.0147779	0.0142788	1.431	0.197573	2	66.6667	6	100	0.70766
Enterobacter.cloacae_18	0	0	0.00165437	3	0.00271735	0.000671354	0.00581974	6	12	0.500184	0.00110291	0.0019103	0.00348273	0.00355249	1.30614	0.234048	3	100	4	66.6667	0.776814
Enterobacter.kobei_1	0.0330874	0.0165437	0.036305	3	0.184392	0.140721	0.227896	6	18	0.0238095	0.0242033	0.0212062	0.183624	0.0552486	6.21188	0.000469844	2	66.6667	6	100	0.70766
Enterobacter.kobei_2	0.344109	0.24171	0.397333	3	2.00812	1.89791	2.36242	6	18	0.0238095	0.311326	0.158191	2.07422	0.392114	9.56525	3.01404e-05	3	100	6	100	NA
Enterobacter.kobei_3	0	0	0.0043535	3	0.0173463	0.00990046	0.0223446	6	15	0.148635	0.00290234	0.00502699	0.0177625	0.0138977	2.33175	0.053557	3	100	5	83.3333	1
Enterobacter.kobei_4	0.516163	0.397394	0.64145	3	3.50433	3.34023	3.76136	6	18	0.0238095	0.520508	0.244086	3.64226	1.04651	6.93911	0.000453617	3	100	6	100	NA
Enterobacter.kobei_5	0.0992622	0.0801056	0.132628	3	0.722261	0.592073	0.973011	6	18	0.0238095	0.108735	0.0531597	0.815651	0.313887	5.36484	0.00220408	3	100	6	100	NA
Enterobacter.massiliensis_1	0	0	0	3	0.0112013	0.0103342	0.0294369	6	18	0.0256011	0	0	0.0294565	0.0360818	1.99972	0.101976	0	0	6	100	0.0244489
Enterobacter.massiliensis_2	0	0	0	3	0.0126172	0.00937154	0.0468812	6	18	0.0256011	0	0	0.0334337	0.0377243	2.1709	0.0820503	0	0	6	100	0.0244489
Enterobacter.tabaci_1	0	0	0	3	0	0	0	6	10.5	0.637352	0	0	0.000626597	0.00153484	1	0.363217	0	0	6	100	0.0244489
Enterobacter.tabaci_2	0.013235	0.00661748	0.030331	3	0.141736	0.0970191	0.171869	6	18	0.0238095	0.0202207	0.0244731	0.134125	0.0461521	4.83652	0.00203112	2	66.6667	6	100	0.70766
Enterobacter.tabaci_3	0.0397049	0.0372664	0.0633273	3	0.215415	0.18471	0.263183	6	18	0.0238095	0.0538275	0.0287881	0.249601	0.110062	4.08643	0.00607736	3	100	6	100	NA
Enterobacter.tabaci_4	2.93154	2.77182	3.8806	3	17.5921	14.887	20.4338	6	18	0.0238095	3.45777	1.19878	17.834	3.36012	9.35664	4.07052e-05	3	100	6	100	NA
Enterobacter.tabaci_5	0	0	0	3	0	0	0.000805624	6	12	0.376759	0	0	0.000866351	0.00165271	1.28402	0.255413	0	0	2	33.3333	0.776814
Enterobacter.tabaci_6	0.156726	0.127994	0.192979	3	0.815648	0.713364	0.936738	6	18	0.0238095	0.16174	0.0651293	0.824771	0.1429	9.55279	2.89573e-05	3	100	6	100	NA
Enterobacter.tabaci_7	0.0783631	0.0739233	0.10637	3	0.412739	0.340797	0.475145	6	18	0.0238095	0.0940744	0.0351841	0.41879	0.118628	6.18302	0.000636224	3	100	6	100	NA
Enterobacter.tabaci_8	0	0	0	3	0.00447884	0.00103098	0.00767228	6	15	0.119795	0	0	0.00445007	0.00397703	2.74084	0.0407511	0	0	4	66.6667	0.23568
Enterobacter.tabaci_9	0	0	0.00395226	3	0.00134271	0	0.00273332	6	10	0.887537	0.00263484	0.00456367	0.00259133	0.00391812	-0.0141153	0.989494	3	100	3	50	0.453255
Enterobacter.tabaci_10	0.0661748	0.0461479	0.10818	3	0.323421	0.195481	0.41043	6	17	0.047619	0.0808272	0.0633169	0.33504	0.203164	2.80464	0.02838	3	100	6	100	NA
Enterococcus.casseliflavus	0	0	0	3	0	0	0	6	9	NA	0	0	0	0	NA	NA	0	0	0	0	NA
Enterococcus.dispar	0	0	0.00330874	3	0	0	0	6	6	0.238593	0.00220583	0.0038206	0	0	-1	0.42265	3	100	0	0	0.0244489
Enterococcus.hirae	0.00330874	0.00165437	0.00560663	3	0.0352212	0.00293113	0.0604456	6	13.5	0.299677	0.00373775	0.00396968	0.0325557	0.0320022	2.17259	0.078789	2	66.6667	5	83.3333	1
Erwinia.aphidicola_1	0	0	0	3	0	0	0	6	10.5	0.637352	0	0	0.0023847	0.0058413	1	0.363217	0	0	6	100	0.0244489
Erwinia.aphidicola_2	0	0	0	3	0	0	0	6	9	NA	0	0	0	0	NA	NA	0	0	0	0	NA
Erysipelatoclostridium.ramosum	0	0	0	3	0	0	0	6	9	NA	0	0	0	0	NA	NA	0	0	0	0	NA
Escherichia.fergusonii_1	2.3596	1.95444	2.51157	3	0.221891	0.140925	0.287735	6	0	0.0238095	2.19081	0.575983	0.205231	0.112768	-5.91446	0.0250766	3	100	6	100	NA
Escherichia.fergusonii_2	0.026121	0.0249173	0.0329129	3	0.0317759	0.0293665	0.0459085	6	12	0.547619	0.0298465	0.00862205	0.0405366	0.023509	0.988756	0.356563	3	100	6	100	NA
Escherichia.fergusonii_3	0.121898	0.0886149	0.146976	3	0.0525677	0.0347305	0.0595551	6	3	0.166667	0.116428	0.0585533	0.0486026	0.0201794	-1.94928	0.176685	3	100	6	100	NA
Escherichia.fergusonii_4	0.0430136	0.0412681	0.0476278	3	0.0105139	0.00886948	0.0213807	6	1	0.047619	0.0449261	0.00657187	0.0162128	0.0153149	-3.92607	0.00571963	3	100	5	83.3333	1
Escherichia.fergusonii_5	0.00870701	0.0043535	0.0126254	3	0	0	0.00513242	6	5	0.322199	0.0084169	0.00827566	0.00266227	0.00418731	-1.13402	0.352794	2	66.6667	2	33.3333	0.812524
Escherichia.fergusonii_6	0.00330874	0.00165437	0.00600787	3	0	0	0	6	3	0.0518299	0.00400525	0.00439509	0	0	-1.57842	0.255215	2	66.6667	0	0	0.156376
Escherichia.fergusonii_7	0.00661748	0.00330874	0.0112133	3	0.00274929	0	0.00701402	6	6.5	0.589639	0.0074755	0.00793936	0.00369034	0.0042027	-0.773369	0.503921	2	66.6667	3	50	1
Escherichia.fergusonii_8	3.00392	2.5335	3.16956	3	0.838586	0.58532	1.45747	6	0	0.0238095	2.80073	0.659956	0.986379	0.512247	-4.17437	0.0211387	3	100	6	100	NA
Escherichia.fergusonii_9	0	0	0.00496311	3	0.00114054	0	0.00338995	6	10	0.887537	0.00330874	0.0057309	0.00269232	0.00395283	-0.167446	0.877681	3	100	3	50	0.453255
Escherichia.fergusonii_10	0	0	0	3	0	0	0	6	10.5	0.637352	0	0	8.95138e-05	0.000219263	1	0.363217	0	0	6	100	0.0244489
Escherichia.fergusonii_11	5.60731	4.4557	5.76001	3	1.6767	1.08214	2.84392	6	0	0.0238095	4.94137	1.42613	1.92796	1.02158	-3.26488	0.0452841	3	100	6	100	NA
Escherichia.fergusonii_12	0.304404	0.274722	0.308928	3	0.125146	0.0914411	0.154197	6	0	0.0238095	0.287632	0.0371623	0.115862	0.0532449	-5.62395	0.00153308	3	100	6	100	NA
Escherichia.fergusonii_13	0.172054	0.117645	0.186158	3	0.0611343	0.053953	0.0734022	6	2	0.0952381	0.145184	0.0723567	0.0696284	0.0401512	-1.68365	0.203174	3	100	6	100	NA
Escherichia.fergusonii_14	0.185289	0.179594	0.197129	3	0.0583238	0.0313733	0.0849303	6	0	0.0238095	0.189386	0.0178897	0.0604963	0.0333625	-7.54023	0.000154578	3	100	6	100	NA
Escherichia.fergusonii_15	0	0	0.00165437	3	0	0	0.00120844	6	9	1	0.00110291	0.0019103	0.0010289	0.00184703	-0.0553975	0.958504	3	100	2	33.3333	0.23568
Escherichia.fergusonii_16	0.0553316	0.0491726	0.0581403	3	0.022324	0.0138869	0.033247	6	2	0.0952381	0.0530981	0.00917397	0.0268971	0.0191673	-2.77287	0.0276898	3	100	6	100	NA
Escherichia.fergusonii_17	0.017414	0.0126593	0.0186332	3	0.00887443	0.00215462	0.0142582	6	6	0.516853	0.015057	0.00631307	0.0103888	0.0108068	-0.815728	0.443349	3	100	4	66.6667	0.776814
Escherichia.fergusonii_18	0	0	0.0043535	3	0	0	0	6	7	0.595883	0.00290234	0.00502699	0.000380179	0.000931245	-0.861648	0.477069	3	100	6	100	NA
Escherichia.hermannii_1	0	0	0.00395226	3	0	0	0	6	6	0.238593	0.00263484	0.00456367	0	0	-1	0.42265	3	100	0	0	0.0244489
Escherichia.hermannii_2	0	0	0	3	0	0	0	6	9	NA	0	0	0	0	NA	NA	0	0	0	0	NA
Eubacterium.desmolans_1	0	0	0	3	0	0	0	6	9	NA	0	0	0	0	NA	NA	0	0	0	0	NA
Eubacterium.desmolans_2	0.10588	0.0529398	0.148717	3	0	0	0	6	3.5	0.125047	0.0991446	0.0959545	0.000229108	0.000561197	-1.78548	0.216101	2	66.6667	6	100	0.70766
Eubacterium.desmolans_3	0	0	0	3	0	0	0	6	9	NA	0	0	0	0	NA	NA	0	0	0	0	NA
Eubacterium.desmolans_4	0	0	0.00165437	3	0	0	0	6	6	0.238593	0.00110291	0.0019103	0	0	-1	0.42265	3	100	0	0	0.0244489
Eubacterium.desmolans_5	0	0	0	3	0	0	0	6	9	NA	0	0	0	0	NA	NA	0	0	0	0	NA
Eubacterium.desmolans_6	0	0	0	3	0	0	0	6	9	NA	0	0	0	0	NA	NA	0	0	0	0	NA
Eubacterium.ramulus.strain.ATCC.29099.16S.ribosomal.RNA.gene..partial.sequence	0	0	0	3	0	0	0	6	9	NA	0	0	0	0	NA	NA	0	0	0	0	NA
Faecalibacterium.prausnitzii	0	0	0	3	0	0	0	6	9	NA	0	0	0	0	NA	NA	0	0	0	0	NA
Flavonifractor.plautii_1	4.3448	4.24733	4.61425	3	0	0	0.000805624	6	0	0.0218895	4.45945	0.380113	0.00494843	0.0116028	-20.293	0.00240889	3	100	2	33.3333	0.23568
Flavonifractor.plautii_2	0	0	0	3	0	0	0	6	9	NA	0	0	0	0	NA	NA	0	0	0	0	NA
Flavonifractor.plautii_3	0.0553316	0.0450798	0.0574444	3	0	0	0	6	0	0.00911579	0.0499056	0.0132274	0	0	-6.53484	0.0226252	3	100	0	0	0.0244489
Flavonifractor.plautii_4	0.0297786	0.0227938	0.0453639	3	0	0	0	6	0	0.00911579	0.0355122	0.0231098	0	0	-2.6616	0.116917	3	100	0	0	0.0244489
Flavonifractor.plautii_5	0	0	0	3	0	0	0	6	9	NA	0	0	0	0	NA	NA	0	0	0	0	NA
Flintibacter.butyricus_1	0.150186	0.0750929	0.511846	3	0	0	0	6	3.5	0.125047	0.341231	0.467041	0.000229108	0.000561197	-1.26463	0.333417	2	66.6667	6	100	0.70766
Flintibacter.butyricus_2	0	0	0.00661748	3	0	0	0	6	6	0.238593	0.00441165	0.0076412	0	0	-1	0.42265	3	100	0	0	0.0244489
Flintibacter.butyricus_3	0	0	0.00165437	3	0	0	0	6	6	0.238593	0.00110291	0.0019103	0	0	-1	0.42265	3	100	0	0	0.0244489
Flintibacter.butyricus_4	0	0	0	3	0	0	0	6	9	NA	0	0	0	0	NA	NA	0	0	0	0	NA
Flintibacter.butyricus_5	0.015809	0.0112133	0.020965	3	0	0	0	6	0	0.00911579	0.0161825	0.00975714	0	0	-2.87266	0.102827	3	100	0	0	0.0244489
Gracilibacter.thermotolerans	0	0	0	3	0	0	0	6	9	NA	0	0	0	0	NA	NA	0	0	0	0	NA
Hespellia.porcina_1	0.00661748	0.00330874	0.007261	3	0	0	0	6	3	0.0518299	0.00484066	0.00424124	0	0	-1.97684	0.186691	2	66.6667	0	0	0.156376
Hespellia.porcina_2	0	0	0	3	0	0	0	6	9	NA	0	0	0	0	NA	NA	0	0	0	0	NA
Hungatella.effluvii	0.126472	0.0632361	0.137246	3	0	0	0	6	3	0.0518299	0.0914971	0.0799679	0	0	-1.98177	0.186007	2	66.6667	0	0	0.156376
Hydrogenoanaerobacterium.saccharovorans	0	0	0.0380505	3	0	0	0	6	6	0.238593	0.025367	0.0439369	0	0	-1	0.42265	3	100	0	0	0.0244489
Ihubacter.massiliensis_1	0.0165437	0.0126254	0.0319854	3	0	0	0	6	0	0.00911579	0.0242259	0.0204713	0	0	-2.04973	0.176902	3	100	0	0	0.0244489
Ihubacter.massiliensis_2	0	0	0	3	0	0	0	6	9	NA	0	0	0	0	NA	NA	0	0	0	0	NA
Ihubacter.massiliensis_3	0	0	0.00165437	3	0	0	0	6	6	0.238593	0.00110291	0.0019103	0	0	-1	0.42265	3	100	0	0	0.0244489
Ihubacter.massiliensis_4	0	0	0.00827185	3	0	0	0	6	6	0.238593	0.00551456	0.00955151	0	0	-1	0.42265	3	100	0	0	0.0244489
Intestinibacillus.massiliensis_1	0.0496311	0.0248155	0.0727041	3	0	0	0	6	3	0.0518299	0.0484694	0.0478991	0	0	-1.75267	0.221754	2	66.6667	0	0	0.156376
Intestinibacillus.massiliensis_2	0	0	0	3	0	0	0	6	9	NA	0	0	0	0	NA	NA	0	0	0	0	NA
Intestinibacillus.massiliensis_3	0	0	0	3	0	0	0	6	9	NA	0	0	0	0	NA	NA	0	0	0	0	NA
Intestinimonas.butyriciproducens	2.96132	2.88249	3.3066	3	0	0	0	6	0	0.0162095	3.13895	0.451152	0.00168554	0.00412872	-12.0443	0.00682091	3	100	6	100	NA
Klebsiella.oxytoca_1	0	0	0.00496311	3	0.00824788	0	0.0192938	6	12	0.4795	0.00330874	0.0057309	0.0180439	0.0277339	1.24918	0.259767	3	100	3	50	0.453255
Klebsiella.oxytoca_2	0	0	0	3	0	0	0	6	9	NA	0	0	0	0	NA	NA	0	0	0	0	NA
Klebsiella.oxytoca_3	0	0	0	3	0	0	0	6	10.5	0.637352	0	0	0.000687323	0.00168359	1	0.363217	0	0	6	100	0.0244489
Klebsiella.pneumoniae_1	0	0	0.00395226	3	0.0114633	0.0081968	0.0360824	6	16	0.0878251	0.00263484	0.00456367	0.0236135	0.0261296	1.90925	0.108498	3	100	5	83.3333	1
Klebsiella.pneumoniae_2	0.00870701	0.0043535	0.0241148	3	0.154545	0.00336305	0.44123	6	11.5	0.604066	0.0160765	0.0207663	0.226618	0.258873	1.97947	0.103227	2	66.6667	5	83.3333	1
Klebsiella.pneumoniae_3	0.552559	0.46348	1.0193	3	1.66401	1.30266	1.8091	6	15	0.166667	0.804336	0.597062	1.498	0.597455	1.64267	0.174168	3	100	6	100	NA
Klebsiella.pneumoniae_4	0.034828	0.0190684	0.0371753	3	0.0232637	0.0202722	0.0390349	6	10	0.904762	0.0258864	0.0196933	0.0293522	0.0148028	0.269162	0.804295	3	100	6	100	NA
Klebsiella.pneumoniae_5	0	0	0	3	0	0	0.000805624	6	12	0.376759	0	0	0.000408135	0.000639381	1.56358	0.178682	0	0	2	33.3333	0.776814
Klebsiella.quasipneumoniae_1	0	0	0	3	0	0	0.000402812	6	12	0.376759	0	0	0.000318622	0.000560177	1.39324	0.222315	0	0	2	33.3333	0.776814
Klebsiella.quasipneumoniae_2	0	0	0	3	0	0	0.000805624	6	12	0.376759	0	0	0.000637243	0.00112035	1.39324	0.222315	0	0	2	33.3333	0.776814
Klebsiella.quasipneumoniae_3	0.00790451	0.00395226	0.0105697	3	0.0154789	0.011162	0.0268441	6	16	0.0952381	0.00704649	0.00665907	0.0190246	0.0106977	2.05865	0.0830013	2	66.6667	6	100	0.70766
Klebsiella.quasipneumoniae_4	0.135658	0.0983037	0.324726	3	0.678725	0.494021	0.755361	6	15	0.166667	0.2368	0.242774	0.583546	0.271528	1.94036	0.115437	3	100	6	100	NA
Klebsiella.quasipneumoniae_5	0.00330874	0.00165437	0.00560663	3	0.00206197	0	0.0237858	6	9.5	1	0.00373775	0.00396968	0.0108462	0.0152896	1.06904	0.325149	2	66.6667	3	50	1
Klebsiella.variicola_1	0.0237135	0.0234374	0.0292708	3	0.0873974	0.0170964	0.14324	6	12	0.547619	0.0272342	0.00658221	0.0951459	0.0934462	1.77139	0.135571	3	100	5	83.3333	1
Klebsiella.variicola_2	0.0959534	0.0610372	0.210019	3	0.214541	0.200802	0.328186	6	13	0.380952	0.14872	0.155833	0.350828	0.352726	1.1903	0.272729	3	100	6	100	NA
Klebsiella.variicola_3	0.00790451	0.00395226	0.0122241	3	0.116468	0.103128	0.172014	6	18	0.0238095	0.0081494	0.00827456	0.189418	0.173843	2.54835	0.0509453	2	66.6667	6	100	0.70766
Kluyvera.intermedia_1	0.00330874	0.00165437	0.0214157	3	0.0722677	0.0327893	0.0865132	6	16	0.0952381	0.0142771	0.0219257	0.0685321	0.0453438	2.4193	0.0463218	2	66.6667	6	100	0.70766
Kluyvera.intermedia_2	0	0	0	3	0.0458533	0.0323311	0.0707648	6	18	0.0256011	0	0	0.048822	0.0266631	4.48519	0.00648755	0	0	6	100	0.0244489
Kosakonia.cowanii	0	0	0.00395226	3	0.0345519	0.0228233	0.0613333	6	16	0.0878251	0.00263484	0.00456367	0.0385454	0.0282676	3.03372	0.0256614	3	100	5	83.3333	1
Lachnoclostridium.pacaense_1	0.076101	0.0728785	0.998449	3	0	0	0	6	0	0.00911579	0.688851	1.0669	0	0	-1.11831	0.379732	3	100	0	0	0.0244489
Lachnoclostridium.pacaense_2	0	0	0	3	0	0	0	6	10.5	0.637352	0	0	0.000380179	0.000931245	1	0.363217	0	0	6	100	0.0244489
Lachnoclostridium.pacaense_3	0.00330874	0.00165437	0.0648905	3	0	0	0	6	3	0.0518299	0.0432603	0.0720826	0	0	-1.03949	0.407748	2	66.6667	0	0	0.156376
Lachnoclostridium.pacaense_4	0	0	0	3	0	0	0	6	9	NA	0	0	0	0	NA	NA	0	0	0	0	NA
Lachnoclostridium.pacaense_5	0.0562486	0.0498918	0.640724	3	0	0	0	6	0	0.00911579	0.441661	0.678594	0	0	-1.1273	0.376678	3	100	0	0	0.0244489
Lachnoclostridium.pacaense_6	0.00870701	0.0043535	0.599926	3	0	0	0	6	3.5	0.125047	0.399951	0.685209	0.000229108	0.000561197	-1.01041	0.418666	2	66.6667	6	100	0.70766
Lachnoclostridium.pacaense_7	0	0	0	3	0	0	0	6	9	NA	0	0	0	0	NA	NA	0	0	0	0	NA
Lachnoclostridium.pacaense_8	0.00330874	0.00165437	0.00560663	3	0	0	0	6	3	0.0518299	0.00373775	0.00396968	0	0	-1.63085	0.244496	2	66.6667	0	0	0.156376
Lachnoclostridium.pacaense_9	0	0	0.00790451	3	0	0	0	6	6	0.238593	0.00526968	0.00912735	0	0	-1	0.42265	3	100	0	0	0.0244489
Lachnoclostridium.pacaense_10	0.00330874	0.00165437	0.088604	3	0	0	0	6	3	0.0518299	0.0590693	0.0994594	0	0	-1.02867	0.411771	2	66.6667	0	0	0.156376
Lachnoclostridium.pacaense_11	0.0553316	0.0407263	0.249351	3	0	0	0	6	0	0.00911579	0.174941	0.232925	0	0	-1.30088	0.323	3	100	0	0	0.0244489
Lachnoclostridium.pacaense_12	0	0	0.0522421	3	0	0	0	6	6	0.238593	0.034828	0.0603239	0	0	-1	0.42265	3	100	0	0	0.0244489
Lachnospira.pectinoschiza_1	0	0	0	3	0	0	0	6	9	NA	0	0	0	0	NA	NA	0	0	0	0	NA
Lachnospira.pectinoschiza_2	0	0	0	3	0	0	0	6	9	NA	0	0	0	0	NA	NA	0	0	0	0	NA
Lactobacillus.rogosae_1	0	0	0	3	0	0	0	6	9	NA	0	0	0	0	NA	NA	0	0	0	0	NA
Lactobacillus.rogosae_2	0	0	0	3	0	0	0	6	9	NA	0	0	0	0	NA	NA	0	0	0	0	NA
Lactobacillus.rogosae_3	0	0	0	3	0	0	0	6	9	NA	0	0	0	0	NA	NA	0	0	0	0	NA
Lactococcus.taiwanensis	0	0	0	3	0	0	0	6	9	NA	0	0	0	0	NA	NA	0	0	0	0	NA
Leclercia.adecarboxylata_1	0	0	0	3	0.0176738	0.00549108	0.0256001	6	16.5	0.0590582	0	0	0.0223279	0.0251229	2.17698	0.0814228	0	0	5	83.3333	0.0968751
Leclercia.adecarboxylata_2	0.013235	0.00661748	0.030331	3	0.0955418	0.0736151	0.127817	6	18	0.0238095	0.0202207	0.0244731	0.103218	0.0358959	4.07713	0.00678175	2	66.6667	6	100	0.70766
Lutispora.thermophila	0	0	0	3	0	0	0	6	9	NA	0	0	0	0	NA	NA	0	0	0	0	NA
Megamonas.funiformis_1	0.034828	0.030649	0.0687934	3	0	0	0	6	0	0.00911579	0.0546855	0.0418418	0	0	-2.26372	0.151899	3	100	0	0	0.0244489
Megamonas.funiformis_2	0.00330874	0.00165437	0.00560663	3	0	0	0	6	3	0.0518299	0.00373775	0.00396968	0	0	-1.63085	0.244496	2	66.6667	0	0	0.156376
Megamonas.funiformis_3	0	0	0	3	0	0	0	6	9	NA	0	0	0	0	NA	NA	0	0	0	0	NA
Oscillibacter.ruminantium_1	0.135658	0.0796859	0.215848	3	0	0	0	6	0	0.00911579	0.151803	0.136878	0	0	-1.92091	0.194705	3	100	0	0	0.0244489
Oscillibacter.ruminantium_2	0	0	0	3	0	0	0	6	10.5	0.637352	0	0	0.0023847	0.0058413	1	0.363217	0	0	6	100	0.0244489
Oscillibacter.ruminantium_3	0	0	0	3	0	0	0	6	10.5	0.637352	0	0	8.95138e-05	0.000219263	1	0.363217	0	0	6	100	0.0244489
Oscillibacter.ruminantium_4	0	0	0.00661748	3	0	0	0	6	6	0.238593	0.00441165	0.0076412	0	0	-1	0.42265	3	100	0	0	0.0244489
Oscillibacter.ruminantium_5	0.00330874	0.00165437	0.0190684	3	0	0	0	6	3	0.0518299	0.0127123	0.0192241	0	0	-1.14535	0.370634	2	66.6667	0	0	0.156376
Oscillibacter.ruminantium_6	0.00870701	0.0043535	0.0201625	3	0	0	0	6	3	0.0518299	0.0134417	0.0163321	0	0	-1.42552	0.290085	2	66.6667	0	0	0.156376
Oscillibacter.ruminantium_7	0	0	0	3	0	0	0	6	9	NA	0	0	0	0	NA	NA	0	0	0	0	NA
Oscillibacter.ruminantium_8	0	0	0.0118568	3	0	0	0	6	6	0.238593	0.00790451	0.013691	0	0	-1	0.42265	3	100	0	0	0.0244489
Oscillibacter.ruminantium_9	0	0	0	3	0	0	0	6	9	NA	0	0	0	0	NA	NA	0	0	0	0	NA
Oscillibacter.ruminantium_10	0	0	0.00330874	3	0	0	0	6	6	0.238593	0.00220583	0.0038206	0	0	-1	0.42265	3	100	0	0	0.0244489
Oscillibacter.ruminantium_11	0	0	0	3	0	0	0	6	9	NA	0	0	0	0	NA	NA	0	0	0	0	NA
Oscillibacter.ruminantium_12	0	0	0	3	0	0	0	6	9	NA	0	0	0	0	NA	NA	0	0	0	0	NA
Oscillibacter.ruminantium_13	0.00870701	0.00830576	0.0142797	3	0	0	0	6	0	0.00911579	0.0121547	0.00667854	0	0	-3.15226	0.087613	3	100	0	0	0.0244489
Oscillibacter.ruminantium_14	1.91554	1.77194	2.55589	3	0	0	0	6	0	0.0162095	2.2467	0.834768	0.000229108	0.000561197	-4.66118	0.0430744	3	100	6	100	NA
Oscillibacter.ruminantium_15	0	0	0	3	0	0	0	6	9	NA	0	0	0	0	NA	NA	0	0	0	0	NA
Oscillibacter.ruminantium_16	0	0	0	3	0	0	0	6	9	NA	0	0	0	0	NA	NA	0	0	0	0	NA
Oscillibacter.ruminantium_17	0	0	0	3	0	0	0	6	9	NA	0	0	0	0	NA	NA	0	0	0	0	NA
Oscillibacter.ruminantium_18	0	0	0	3	0	0	0	6	9	NA	0	0	0	0	NA	NA	0	0	0	0	NA
Oscillibacter.ruminantium_19	0.0529398	0.0438839	0.0620402	3	0	0	0	6	0	0.00911579	0.0529695	0.0181563	0	0	-5.05311	0.0370035	3	100	0	0	0.0244489
Oscillibacter.valericigenes_1	0.565956	0.389689	0.671755	3	0	0	0	6	0	0.0162095	0.518977	0.284985	0.000229108	0.000561197	-3.15279	0.0875869	3	100	6	100	NA
Oscillibacter.valericigenes_2	0	0	0	3	0	0	0	6	9	NA	0	0	0	0	NA	NA	0	0	0	0	NA
Oscillibacter.valericigenes_3	0.017414	0.0126593	0.0302138	3	0	0	0	6	0	0.00911579	0.0227774	0.0181586	0	0	-2.17261	0.161913	3	100	0	0	0.0244489
Oscillibacter.valericigenes_4	0	0	0.00790451	3	0	0	0	6	6	0.238593	0.00526968	0.00912735	0	0	-1	0.42265	3	100	0	0	0.0244489
Oscillibacter.valericigenes_5	2.07227	1.27327	2.39603	3	0	0	0	6	0	0.00911579	1.75544	1.1558	0	0	-2.63066	0.119208	3	100	0	0	0.0244489
Paenibacillus.telluris	0	0	0	3	0	0	0	6	9	NA	0	0	0	0	NA	NA	0	0	0	0	NA
Pantoea.calida_1	0	0	0	3	0	0	0	6	10.5	0.637352	0	0	0.000229108	0.000561197	1	0.363217	0	0	6	100	0.0244489
Pantoea.calida_2	0	0	0	3	0	0	0	6	9	NA	0	0	0	0	NA	NA	0	0	0	0	NA
Pantoea.calida_3	0	0	0	3	0	0	0	6	9	NA	0	0	0	0	NA	NA	0	0	0	0	NA
Pantoea.septica	0	0	0	3	0	0	0	6	9	NA	0	0	0	0	NA	NA	0	0	0	0	NA
Pantoea.wallisii_1	0	0	0	3	0	0	0.00120844	6	12	0.376759	0	0	0.000648721	0.00102707	1.54715	0.1825	0	0	2	33.3333	0.776814
Pantoea.wallisii_2	0	0	0	3	0.0190603	0.0174898	0.0235257	6	16.5	0.0590582	0	0	0.0184068	0.010246	4.40048	0.00701871	0	0	5	83.3333	0.0968751
Parabacteroides.goldsteinii	0	0	0	3	0	0	0	6	10.5	0.637352	0	0	0.0047694	0.0116826	1	0.363217	0	0	6	100	0.0244489
Parabacteroides.johnsonii_1	0	0	0	3	0	0	0	6	9	NA	0	0	0	0	NA	NA	0	0	0	0	NA
Parabacteroides.johnsonii_2	0	0	0	3	0	0	0	6	9	NA	0	0	0	0	NA	NA	0	0	0	0	NA
Parabacteroides.merdae	0	0	0	3	0	0	0	6	9	NA	0	0	0	0	NA	NA	0	0	0	0	NA
Parasutterella.excrementihominis_1	0	0	0	3	0.0214623	0	0.139675	6	13.5	0.219768	0	0	0.079797	0.112121	1.74331	0.141739	0	0	3	50	0.453255
Parasutterella.excrementihominis_2	0	0	0.00330874	3	0.0683273	0.0349797	0.100889	6	18	0.0275319	0.00220583	0.0038206	0.0739771	0.0453737	3.84737	0.0114141	3	100	6	100	NA
Parasutterella.excrementihominis_3	0	0	0	3	0	0	0.00309295	6	12	0.376759	0	0	0.00307202	0.00574643	1.30949	0.24731	0	0	2	33.3333	0.776814
Parasutterella.excrementihominis_4	0	0	0	3	0	0	0	6	10.5	0.637352	0	0	0.000229108	0.000561197	1	0.363217	0	0	6	100	0.0244489
Phascolarctobacterium.faecium_1	0.767627	0.710326	0.81461	3	0.816786	0.699102	0.914346	6	11	0.714286	0.760748	0.104453	0.772993	0.224192	0.111716	0.914189	3	100	6	100	NA
Phascolarctobacterium.faecium_2	0.284562	0.281248	0.294654	3	0.241065	0.223221	0.272359	6	4	0.261905	0.289081	0.013965	0.249736	0.0582018	-1.56805	0.167766	3	100	6	100	NA
Phascolarctobacterium.faecium_3	0.0696561	0.0387803	0.0761873	3	0.032353	0.0269765	0.039386	6	5	0.380952	0.0534263	0.0399604	0.0297245	0.0163583	-0.986827	0.414436	3	100	5	83.3333	1
Phascolarctobacterium.faecium_4	0.0397049	0.0198524	0.050327	3	0.0130291	0.0106779	0.0163493	6	5.5	0.436661	0.0335513	0.030937	0.0123924	0.00717047	-1.16901	0.357575	2	66.6667	5	83.3333	1
Phascolarctobacterium.faecium_5	0.00661748	0.00330874	0.007261	3	0.0122141	0.00914926	0.0185915	6	17	0.047619	0.00484066	0.00424124	0.0147938	0.00823523	2.39302	0.0485875	2	66.6667	6	100	0.70766
Phascolarctobacterium.faecium_6	0.00870701	0.0043535	0.00931661	3	0.00847825	0.00171081	0.0105846	6	11	0.693641	0.00621107	0.00541338	0.00938576	0.0105341	0.597164	0.569523	2	66.6667	4	66.6667	1
Phascolarctobacterium.faecium_7	0.00790451	0.007261	0.00830576	3	0.000955865	0.000134271	0.00205447	6	2	0.091925	0.007743	0.00105409	0.00213521	0.00329559	-3.79762	0.00758875	3	100	4	66.6667	0.776814
Phascolarctobacterium.faecium_8	7.93209	7.0488	8.29884	3	5.25657	4.9476	5.5812	6	1	0.047619	7.58773	1.28511	5.10845	1.44622	-2.6147	0.0514568	3	100	6	100	NA
Phascolarctobacterium.succinatutens_1	0	0	0	3	0	0	0	6	9	NA	0	0	0	0	NA	NA	0	0	0	0	NA
Phascolarctobacterium.succinatutens_2	0	0	0.00395226	3	0	0	0	6	6	0.238593	0.00263484	0.00456367	0	0	-1	0.42265	3	100	0	0	0.0244489
Phocea.massiliensis	0	0	0	3	0	0	0	6	9	NA	0	0	0	0	NA	NA	0	0	0	0	NA
Pseudoflavonifractor.capillosus_1	0	0	0	3	0	0	0	6	9	NA	0	0	0	0	NA	NA	0	0	0	0	NA
Pseudoflavonifractor.capillosus_2	0	0	0	3	0	0	0	6	9	NA	0	0	0	0	NA	NA	0	0	0	0	NA
Pseudoflavonifractor.capillosus_3	0	0	0	3	0	0	0	6	9	NA	0	0	0	0	NA	NA	0	0	0	0	NA
Pseudoflavonifractor.phocaeensis_1	0.26121	0.181984	0.68151	3	0	0	0	6	0	0.0162095	0.488593	0.536939	0.000229108	0.000561197	-1.57536	0.255859	3	100	6	100	NA
Pseudoflavonifractor.phocaeensis_2	0.017414	0.00870701	0.0980429	3	0	0	0	6	3	0.0518299	0.065362	0.0985148	0	0	-1.14917	0.369367	2	66.6667	0	0	0.156376
Pseudoflavonifractor.phocaeensis_3	0.00870701	0.0043535	0.133394	3	0	0	0	6	3	0.0518299	0.0889295	0.146555	0	0	-1.05101	0.403511	2	66.6667	0	0	0.156376
Pseudoflavonifractor.phocaeensis_4	0	0	0	3	0	0	0	6	9	NA	0	0	0	0	NA	NA	0	0	0	0	NA
Raoultella.electrica_1	0	0	0	3	0.0913638	0.0695812	0.121906	6	18	0.0256011	0	0	0.117858	0.0957001	3.01662	0.0295304	0	0	6	100	0.0244489
Raoultella.electrica_2	0	0	0.00165437	3	0.0191362	0.00739117	0.0301683	6	18	0.0275319	0.00110291	0.0019103	0.0228252	0.0204429	2.58035	0.0478604	3	100	6	100	NA
Raoultella.ornithinolytica	0.00870701	0.00600787	0.0241148	3	0.119624	0.0881725	0.16063	6	17	0.047619	0.0171794	0.0195371	0.140691	0.0963296	3.01896	0.0246516	3	100	6	100	NA
Romboutsia.sedimentorum	0.043535	0.0366568	0.0691946	3	0	0	0	6	0	0.00911579	0.056056	0.034297	0	0	-2.83091	0.105416	3	100	0	0	0.0244489
Roseburia.faecis_1	0	0	0	3	0	0	0	6	9	NA	0	0	0	0	NA	NA	0	0	0	0	NA
Roseburia.faecis_2	0	0	0	3	0	0	0	6	9	NA	0	0	0	0	NA	NA	0	0	0	0	NA
Ruminococcus.bromii_1	0	0	0	3	0	0	0	6	9	NA	0	0	0	0	NA	NA	0	0	0	0	NA
Ruminococcus.bromii_2	0	0	0	3	0	0	0	6	9	NA	0	0	0	0	NA	NA	0	0	0	0	NA
Ruminococcus.faecis	0	0	0	3	0	0	0	6	9	NA	0	0	0	0	NA	NA	0	0	0	0	NA
Salmonella.enterica	0	0	0	3	0	0	0.00721689	6	12	0.376759	0	0	0.00497484	0.0084049	1.44985	0.206788	0	0	2	33.3333	0.776814
Siccibacter.colletis_1	0	0	0	3	0.00890519	0.00304505	0.0248839	6	16.5	0.0590582	0	0	0.0149275	0.0163089	2.24202	0.075024	0	0	5	83.3333	0.0968751
Siccibacter.colletis_2	0	0	0	3	0	0	0	6	9	NA	0	0	0	0	NA	NA	0	0	0	0	NA
Sporobacter.termitidis	0	0	0	3	0	0	0	6	9	NA	0	0	0	0	NA	NA	0	0	0	0	NA
Stella.humosa	0	0	0	3	0	0	0	6	9	NA	0	0	0	0	NA	NA	0	0	0	0	NA
Sutterella.massiliensis_1	0	0	0	3	0.0132913	0.00114054	0.0442882	6	15	0.119795	0	0	0.0231622	0.0269919	2.10194	0.0895323	0	0	4	66.6667	0.23568
Sutterella.massiliensis_2	0	0	0	3	0.00619717	0.00160125	0.0105846	6	16.5	0.0590582	0	0	0.00839434	0.00970016	2.11974	0.0875341	0	0	5	83.3333	0.0968751
Sutterella.massiliensis_3	0	0	0	3	0.0104037	0.00171081	0.0186609	6	15	0.119795	0	0	0.014021	0.0162994	2.1071	0.0889488	0	0	4	66.6667	0.23568
Sutterella.wadsworthensis_1	0	0	0	3	0.0286164	0	0.059826	6	13.5	0.219768	0	0	0.0368908	0.0435645	2.07425	0.0927376	0	0	3	50	0.453255
Sutterella.wadsworthensis_2	0	0	0.00165437	3	0	0	0	6	8	0.859684	0.00110291	0.0019103	0.00563937	0.0138136	0.78947	0.463256	3	100	6	100	NA
Sutterella.wadsworthensis_3	0	0	0	3	0	0	0	6	9	NA	0	0	0	0	NA	NA	0	0	0	0	NA
Sutterella.wadsworthensis_4	0	0	0.00330874	3	0	0	0	6	8	0.859684	0.00220583	0.0038206	0.0215728	0.0528424	0.893093	0.411935	3	100	6	100	NA

## Sheet: Hawthorn Berry-Control_StatT
Variable	Median Control	Quantile 25% Control	Quantile 75% Control	Total data points Control	Median Hawthorn Berry	Quantile 25% Hawthorn Berry	Quantile 75% Hawthorn Berry	Total data points Hawthorn Berry	Mann Whitney U	Mann Whitney test p-value	Mean Control	SD Control	Mean Hawthorn Berry	SD Hawthorn Berry	t	T-test p-value	Present in Control	Proportion in Control	Present in Hawthorn Berry	Proportion in Hawthorn Berry	Prop test p-value
GH1	0.53	0.53	0.55	3	0.455	0.42	0.4675	6	18	0.0268831	0.543333	0.023094	0.44	0.0368782	5.1382	0.0018728	3	100	6	100	NA
GH102	0.3	0.3	0.305	3	0.315	0.2575	0.3725	6	9	1	0.303333	0.0057735	0.311667	0.0713909	-0.284073	0.787466	3	100	6	100	NA
GH103	0.3	0.3	0.305	3	0.315	0.2575	0.3725	6	9	1	0.303333	0.0057735	0.313333	0.0688961	-0.353063	0.738063	3	100	6	100	NA
GH105	0.25	0.245	0.285	3	0.45	0.3875	0.49	6	0	0.0275319	0.27	0.043589	0.448333	0.0722265	-4.60029	0.00310354	3	100	6	100	NA
GH106	0.07	0.06	0.07	3	0.22	0.2125	0.2275	6	0	0.0268831	0.0633333	0.011547	0.22	0.0260768	-12.4725	4.90775e-06	3	100	6	100	NA
GH108	0.2	0.19	0.215	3	0.305	0.22	0.3825	6	2.5	0.119782	0.203333	0.0251661	0.303333	0.094163	-2.43332	0.0495415	3	100	6	100	NA
GH109	0.08	0.06	0.09	3	0.24	0.225	0.2475	6	0	0.0275319	0.0733333	0.0305505	0.236667	0.0301109	-7.59713	0.00155667	3	100	6	100	NA
GH115	0.04	0.035	0.045	3	0.2	0.1925	0.2075	6	0	0.0275319	0.04	0.01	0.201667	0.0231661	-14.5902	1.71217e-06	3	100	6	100	NA
GH125	0.13	0.105	0.14	3	0.17	0.1625	0.1925	6	0.5	0.0372492	0.12	0.0360555	0.178333	0.0263944	-2.4886	0.0851974	3	100	6	100	NA
GH127	0.32	0.31	0.32	3	0.49	0.43	0.5275	6	0	0.0268831	0.313333	0.011547	0.486667	0.0625033	-6.57228	0.000763711	3	100	6	100	NA
GH13	0.07	0.06	0.085	3	0.245	0.24	0.25	6	0	0.0268831	0.0733333	0.0251661	0.246667	0.0320416	-8.86593	0.000249968	3	100	6	100	NA
GH13_10	0.13	0.13	0.16	3	0.21	0.12	0.3	6	7	0.696118	0.15	0.034641	0.206667	0.101522	-1.23137	0.259695	3	100	6	100	NA
GH13_11	0.69	0.67	0.71	3	0.495	0.465	0.51	6	18	0.0275319	0.69	0.04	0.483333	0.0436654	7.08398	0.0013775	3	100	6	100	NA
GH13_13	0.07	0.07	0.085	3	0.23	0.23	0.2525	6	0	0.0249682	0.08	0.0173205	0.238333	0.022286	-11.7114	5.85785e-05	3	100	6	100	NA
GH13_16	0.14	0.135	0.175	3	0.21	0.11	0.31	6	7.5	0.795418	0.16	0.043589	0.208333	0.114266	-0.911878	0.392674	3	100	6	100	NA
GH13_18	0.31	0.295	0.32	3	0.31	0.2475	0.365	6	9	1	0.306667	0.0251661	0.301667	0.0705455	0.155002	0.881338	3	100	6	100	NA
GH13_19	0.3	0.3	0.305	3	0.29	0.21	0.3625	6	9	1	0.303333	0.0057735	0.283333	0.0868716	0.561459	0.598316	3	100	6	100	NA
GH13_20	0.54	0.52	0.54	3	0.39	0.36	0.4275	6	18	0.0268831	0.526667	0.023094	0.39	0.055857	5.17373	0.0013086	3	100	6	100	NA
GH13_21	0.37	0.355	0.405	3	0.36	0.285	0.4275	6	11	0.714286	0.383333	0.051316	0.356667	0.085479	0.582531	0.580019	3	100	6	100	NA
GH13_26	0.14	0.135	0.165	3	0.21	0.12	0.3	6	7	0.697334	0.153333	0.0321455	0.206667	0.101522	-1.17444	0.281155	3	100	6	100	NA
GH13_29	0.37	0.365	0.4	3	0.345	0.2775	0.4125	6	11.5	0.604066	0.386667	0.0378594	0.345	0.0771362	1.08696	0.313324	3	100	6	100	NA
GH13_38	0.05	0.04	0.06	3	0.225	0.2125	0.23	6	0	0.0275319	0.05	0.02	0.223333	0.0294392	-10.4	5.11425e-05	3	100	6	100	NA
GH13_5	0.3	0.295	0.3	3	0.34	0.26	0.4125	6	8.5	1	0.296667	0.0057735	0.34	0.0867179	-1.21863	0.276453	3	100	6	100	NA
GH13_8	0.06	0.05	0.075	3	0.225	0.22	0.23	6	0	0.0268831	0.0633333	0.0251661	0.226667	0.0258199	-9.09907	0.000646484	3	100	6	100	NA
GH13_9	0.83	0.81	0.845	3	0.68	0.6625	0.6975	6	18	0.0238095	0.826667	0.0351188	0.678333	0.0376386	5.83058	0.00323937	3	100	6	100	NA
GH130	0.09	0.075	0.105	3	0.245	0.2325	0.25	6	0	0.0275319	0.09	0.03	0.243333	0.0294392	-7.27324	0.00186747	3	100	6	100	NA
GH133	0.07	0.06	0.08	3	0.235	0.2225	0.24	6	0	0.0275319	0.07	0.02	0.233333	0.0294392	-9.8	7.14373e-05	3	100	6	100	NA
GH144	0.05	0.04	0.065	3	0.155	0.15	0.1675	6	0	0.0275319	0.0533333	0.0251661	0.158333	0.0204124	-6.26873	0.00566906	3	100	6	100	NA
GH145	0.04	0.035	0.055	3	0.215	0.21	0.22	6	0	0.0268831	0.0466667	0.0208167	0.215	0.0225832	-11.113	0.000210449	3	100	6	100	NA
GH146	0.06	0.045	0.065	3	0.21	0.2025	0.2175	6	0	0.0275319	0.0533333	0.0208167	0.211667	0.0231661	-10.353	0.000248141	3	100	6	100	NA
GH16	0.08	0.065	0.09	3	0.25	0.24	0.2675	6	0	0.0275319	0.0766667	0.0251661	0.255	0.0339116	-8.88587	0.00018669	3	100	6	100	NA
GH18	0.58	0.575	0.645	3	0.79	0.7425	0.845	6	1	0.0518218	0.62	0.0781025	0.786667	0.0647045	-3.18918	0.0409995	3	100	6	100	NA
GH19	0.16	0.16	0.19	3	0.23	0.14	0.32	6	7	0.696118	0.18	0.034641	0.226667	0.101522	-1.01407	0.345801	3	100	6	100	NA
GH2	0.74	0.74	0.765	3	0.775	0.755	0.7875	6	4.5	0.295583	0.756667	0.0288675	0.775	0.0234521	-0.953821	0.403116	3	100	6	100	NA
GH20	0.26	0.26	0.27	3	0.49	0.435	0.545	6	0	0.0275319	0.266667	0.011547	0.493333	0.0833467	-6.53725	0.000951026	3	100	6	100	NA
GH23	0.69	0.685	0.695	3	0.81	0.81	0.8175	6	0	0.0256011	0.69	0.01	0.811667	0.0132916	-15.3557	1.14867e-05	3	100	6	100	NA
GH24	0.38	0.375	0.38	3	0.385	0.32	0.4275	6	9	1	0.376667	0.0057735	0.373333	0.0608824	0.13292	0.899269	3	100	6	100	NA
GH25	0.6	0.57	0.615	3	0.59	0.515	0.62	6	10	0.896417	0.59	0.0458258	0.583333	0.0784007	0.16054	0.877303	3	100	6	100	NA
GH26	0.14	0.135	0.145	3	0.195	0.18	0.21	6	0	0.0268831	0.14	0.01	0.198333	0.0263944	-4.77174	0.00214054	3	100	6	100	NA
GH28	0.18	0.165	0.185	3	0.33	0.3225	0.3375	6	0	0.0275319	0.173333	0.0208167	0.331667	0.0231661	-10.353	0.000248141	3	100	6	100	NA
GH29	0.17	0.16	0.185	3	0.305	0.265	0.33	6	0	0.0275319	0.173333	0.0251661	0.295	0.0450555	-5.19051	0.00146247	3	100	6	100	NA
GH3	0.82	0.815	0.825	3	0.83	0.8125	0.84	6	6.5	0.596242	0.82	0.01	0.83	0.02	-1	0.350972	3	100	6	100	NA
GH30_4	0.04	0.035	0.05	3	0.205	0.2	0.21	6	0	0.0268831	0.0433333	0.0152753	0.205	0.0225832	-12.6714	1.62101e-05	3	100	6	100	NA
GH31	0.57	0.56	0.58	3	0.7	0.6725	0.7275	6	0	0.0238095	0.57	0.02	0.698333	0.0416733	-6.24142	0.000435132	3	100	6	100	NA
GH32	0.67	0.65	0.67	3	0.73	0.7025	0.75	6	0	0.0268831	0.656667	0.023094	0.725	0.0327109	-3.62109	0.012032	3	100	6	100	NA
GH33	0.31	0.305	0.325	3	0.395	0.39	0.4	6	0	0.0268831	0.316667	0.0208167	0.398333	0.017224	-5.865	0.00665979	3	100	6	100	NA
GH35	0.1	0.09	0.105	3	0.265	0.2525	0.27	6	0	0.0275319	0.0966667	0.0152753	0.263333	0.0294392	-11.1803	1.1832e-05	3	100	6	100	NA
GH36	0.36	0.355	0.37	3	0.58	0.535	0.6175	6	0	0.0238095	0.363333	0.0152753	0.58	0.0586515	-8.49111	0.000126145	3	100	6	100	NA
GH37	0.31	0.31	0.315	3	0.3	0.2275	0.3725	6	9	1	0.313333	0.0057735	0.298333	0.0847152	0.431716	0.683617	3	100	6	100	NA
GH38	0.42	0.41	0.425	3	0.42	0.38	0.475	6	9	1	0.416667	0.0152753	0.428333	0.0676511	-0.402405	0.701518	3	100	6	100	NA
GH4	0.56	0.555	0.57	3	0.485	0.4275	0.5275	6	17.5	0.0380559	0.563333	0.0152753	0.48	0.060663	3.16989	0.0188795	3	100	6	100	NA
GH42	0.25	0.245	0.27	3	0.445	0.415	0.46	6	0	0.0275319	0.26	0.0264575	0.443333	0.0427395	-7.90569	0.000167217	3	100	6	100	NA
GH43_10	0.1	0.09	0.115	3	0.255	0.25	0.2675	6	0	0.0275319	0.103333	0.0251661	0.253333	0.0242212	-8.53474	0.00110161	3	100	6	100	NA
GH43_11	0.19	0.185	0.225	3	0.27	0.1875	0.36	6	6.5	0.604066	0.21	0.043589	0.27	0.101784	-1.23508	0.2567	3	100	6	100	NA
GH43_12	0.11	0.09	0.11	3	0.2	0.1825	0.21	6	0	0.0268831	0.0966667	0.023094	0.196667	0.0250333	-5.95257	0.00287562	3	100	6	100	NA
GH43_19	0.04	0.035	0.05	3	0.205	0.2	0.21	6	0	0.0268831	0.0433333	0.0152753	0.205	0.0225832	-12.6714	1.62101e-05	3	100	6	100	NA
GH43_24	0.08	0.06	0.085	3	0.23	0.2225	0.2375	6	0	0.0275319	0.07	0.0264575	0.23	0.0260768	-8.59338	0.000970172	3	100	6	100	NA
GH43_26	0.21	0.205	0.235	3	0.335	0.2425	0.42	6	2	0.091925	0.223333	0.0321455	0.336667	0.102697	-2.47183	0.0451553	3	100	6	100	NA
GH43_31	0.05	0.04	0.06	3	0.185	0.18	0.19	6	0	0.0268831	0.05	0.02	0.185	0.0225832	-9.13637	0.000398359	3	100	6	100	NA
GH5	0.13	0.115	0.155	3	0.155	0.13	0.1875	6	5	0.343028	0.136667	0.0404145	0.16	0.0334664	-0.862949	0.444084	3	100	6	100	NA
GH5_13	0.13	0.13	0.15	3	0.23	0.1475	0.32	6	4.5	0.295583	0.143333	0.023094	0.23	0.0973653	-2.06714	0.0842308	3	100	6	100	NA
GH51	0.13	0.11	0.135	3	0.275	0.245	0.2975	6	0	0.0238095	0.12	0.0264575	0.268333	0.0386868	-6.75095	0.000562311	3	100	6	100	NA
GH53	0.23	0.225	0.23	3	0.345	0.295	0.38	6	0	0.0268831	0.226667	0.0057735	0.341667	0.0598052	-4.66685	0.00501747	3	100	6	100	NA
GH57	0.06	0.055	0.075	3	0.225	0.22	0.23	6	0	0.0268831	0.0666667	0.0208167	0.226667	0.0258199	-10.0087	0.000158688	3	100	6	100	NA
GH63	0.26	0.235	0.275	3	0.33	0.315	0.33	6	0.5	0.0348568	0.253333	0.0404145	0.326667	0.0265832	-2.8497	0.0676529	3	100	6	100	NA
GH65	0.42	0.405	0.425	3	0.41	0.3475	0.4575	6	9	1	0.413333	0.0208167	0.405	0.0659545	0.282617	0.786202	3	100	6	100	NA
GH73	0.74	0.73	0.745	3	0.805	0.8	0.825	6	0	0.0268831	0.736667	0.0152753	0.81	0.0167332	-6.57376	0.00185187	3	100	6	100	NA
GH77	0.89	0.88	0.89	3	0.895	0.8825	0.9	6	5.5	0.426777	0.883333	0.011547	0.891667	0.0147196	-0.928477	0.394235	3	100	6	100	NA
GH78	0.15	0.145	0.16	3	0.31	0.28	0.31	6	0	0.0256011	0.153333	0.0152753	0.295	0.0333167	-8.73923	5.17834e-05	3	100	6	100	NA
GH8	0.31	0.31	0.315	3	0.35	0.2875	0.405	6	8	0.895533	0.313333	0.0057735	0.346667	0.0677249	-1.19694	0.283566	3	100	6	100	NA
GH88	0.29	0.285	0.3	3	0.48	0.4075	0.5375	6	0	0.0238095	0.293333	0.0152753	0.478333	0.0813429	-5.38429	0.00203113	3	100	6	100	NA
GH92	0.06	0.05	0.075	3	0.225	0.22	0.23	6	0	0.0268831	0.0633333	0.0251661	0.226667	0.0258199	-9.09907	0.000646484	3	100	6	100	NA
GH95	0.1	0.075	0.105	3	0.29	0.255	0.3175	6	0	0.0238095	0.0866667	0.0321455	0.281667	0.0466548	-7.33258	0.0003722	3	100	6	100	NA
GH97	0.06	0.05	0.075	3	0.225	0.22	0.23	6	0	0.0268831	0.0633333	0.0251661	0.225	0.0288097	-8.64831	0.000474626	3	100	6	100	NA
PL22_1	0.15	0.15	0.185	3	0.21	0.1175	0.31	6	9	1	0.173333	0.0404145	0.211667	0.110167	-0.756563	0.474634	3	100	6	100	NA
Glc	0.61	0.6	0.615	3	0.71	0.7	0.7275	6	0	0.0275319	0.606667	0.0152753	0.713333	0.0307679	-6.94996	0.000231181	3	100	6	100	NA
Gal	0.81	0.805	0.82	3	0.785	0.755	0.8075	6	14	0.241317	0.813333	0.0152753	0.778333	0.0386868	1.93485	0.0947168	3	100	6	100	NA
Fru	0.81	0.805	0.81	3	0.795	0.77	0.82	6	9	1	0.806667	0.0057735	0.79	0.0394968	1.01222	0.354528	3	100	6	100	NA
Man	0.51	0.505	0.52	3	0.505	0.465	0.53	6	10	0.895533	0.513333	0.0152753	0.495	0.0554076	0.755127	0.477557	3	100	6	100	NA
GlcA	0.45	0.445	0.455	3	0.56	0.4975	0.6	6	0	0.0275319	0.45	0.01	0.555	0.0668581	-3.76363	0.0112554	3	100	6	100	NA
GalA	0.44	0.435	0.445	3	0.55	0.4875	0.59	6	0	0.0275319	0.44	0.01	0.545	0.0668581	-3.76363	0.0112554	3	100	6	100	NA
Xyl	0.7	0.685	0.705	3	0.73	0.7075	0.7375	6	3.5	0.192954	0.693333	0.0208167	0.726667	0.0287518	-1.98419	0.0979072	3	100	6	100	NA
Ara	0.66	0.65	0.68	3	0.685	0.6575	0.6975	6	7	0.696118	0.666667	0.0305505	0.678333	0.0278687	-0.555836	0.609799	3	100	6	100	NA
Rha	0.41	0.4	0.41	3	0.54	0.49	0.5675	6	0	0.0268831	0.403333	0.011547	0.536667	0.0524087	-5.94964	0.00108474	3	100	6	100	NA
Rib	0.61	0.605	0.655	3	0.49	0.4425	0.5525	6	18	0.0238095	0.636667	0.0550757	0.486667	0.0791623	3.30847	0.0170969	3	100	6	100	NA
shannon	2.93	2.925	2.935	3	5.76	5.57	5.92	6	0	0.0238095	2.93	0.01	5.74667	0.210586	-32.6891	4.54519e-07	3	100	6	100	NA
Butyrate	0.13	0.125	0.13	3	0.265	0.26	0.2775	6	0	0.0268831	0.126667	0.0057735	0.263333	0.0301109	-10.7302	5.49372e-05	3	100	6	100	NA
Propionate	0.46	0.455	0.475	3	0.495	0.47	0.535	6	5	0.362126	0.466667	0.0208167	0.495	0.0450555	-1.28951	0.238226	3	100	6	100	NA
X.Clostridium..aldenense_1	0.703502	0.518842	0.734859	3	0.0641912	0.0623227	0.077862	6	18	0.0238095	0.6013	0.233446	0.0648301	0.0206265	3.97258	0.0571791	3	100	6	100	NA
X.Clostridium..aldenense_2	0.017414	0.0126593	0.147674	3	0.129415	0.0257122	0.17497	6	10	0.904762	0.101084	0.15323	0.106006	0.0884233	-0.0515077	0.962501	3	100	5	83.3333	1
X.Clostridium..aldenense_3	0.992599	0.903274	1.04962	3	0.110062	0.0948567	0.133478	6	18	0.0238095	0.97106	0.147525	0.10828	0.0316586	10.015	0.00842798	3	100	6	100	NA
X.Clostridium..aldenense_4	0.00992622	0.00496311	0.0180236	3	0	0	0	6	15	0.0518299	0.0120157	0.0131853	0	0	1.57842	0.255215	2	66.6667	0	0	0.156376
X.Clostridium..aldenense_5	3.38703	2.61665	3.60245	3	0.321759	0.243705	0.358118	6	18	0.0238095	3.01706	1.03656	0.302873	0.0686969	4.53032	0.0450594	3	100	6	100	NA
X.Clostridium..asparagiforme	0	0	0.00395226	3	0.0620666	0.0168696	0.120968	6	0	0.0275319	0.00263484	0.00456367	0.0682957	0.0577493	-2.76784	0.038439	3	100	6	100	NA
X.Clostridium..celerecrescens	0	0	0	3	0.00136994	0	0.00508044	6	4.5	0.219768	0	0	0.00623396	0.0112987	-1.35148	0.234467	0	0	3	50	0.453255
X.Clostridium..citroniae	0.118568	0.105606	0.268252	3	0.128172	0.0810252	0.162402	6	11	0.714286	0.209716	0.180789	0.119891	0.0533643	0.842419	0.481959	3	100	6	100	NA
X.Clostridium..clostridioforme_1	0	0	0.233266	3	0.0898255	0.0424293	0.140489	6	6	0.516853	0.155511	0.269352	0.0978322	0.0681747	0.365096	0.74814	3	100	6	100	NA
X.Clostridium..clostridioforme_2	0.0696561	0.0596436	0.0941119	3	0.0238943	0.020184	0.0247857	6	18	0.0238095	0.079285	0.0354627	0.0227185	0.00842518	2.72461	0.105954	3	100	6	100	NA
X.Clostridium..clostridioforme_3	0.600784	0.570054	1.00785	3	0.842261	0.606682	1.00692	6	9	1	0.851672	0.488744	0.801252	0.299851	0.163923	0.88096	3	100	6	100	NA
X.Clostridium..colinum	0	0	0	3	0.582284	0.405285	0.740101	6	0	0.0256011	0	0	0.612463	0.263376	-5.69612	0.0023266	0	0	6	100	0.0244489
X.Clostridium..hathewayi_1	0	0	0.00790451	3	0	0	0	6	12	0.238593	0.00526968	0.00912735	0	0	1	0.42265	3	100	0	0	0.0244489
X.Clostridium..hathewayi_2	0	0	0	3	0	0	0	6	7.5	0.637352	0	0	0.000591142	0.001448	-1	0.363217	0	0	6	100	0.0244489
X.Clostridium..hathewayi_3	0.0264699	0.013235	0.0329962	3	0.0213223	0.0158397	0.0243548	6	10	0.904762	0.0219975	0.0201373	0.0227238	0.0150481	-0.0552344	0.959247	2	66.6667	6	100	0.70766
X.Clostridium..hylemonae	0	0	0.00330874	3	0.0132036	0.0118944	0.0343219	6	1	0.0518218	0.00220583	0.0038206	0.0243065	0.0225559	-2.33402	0.0618163	3	100	6	100	NA
X.Clostridium..lactatifermentans_1	0	0	0	3	0	0	0	6	9	NA	0	0	0	0	NA	NA	0	0	0	0	NA
X.Clostridium..lactatifermentans_2	0	0	0	3	0	0	0	6	9	NA	0	0	0	0	NA	NA	0	0	0	0	NA
X.Clostridium..lavalense	0	0	0	3	0.00936104	0.00363193	0.0139047	6	1.5	0.0590582	0	0	0.0118379	0.0126846	-2.28599	0.0710042	0	0	5	83.3333	0.0968751
X.Clostridium..methylpentosum	0.252944	0.129781	0.492167	3	0.0776017	0.0512771	0.0819389	6	12	0.547619	0.330317	0.368528	0.0712837	0.024298	1.21611	0.347539	3	100	6	100	NA
X.Clostridium..oroticum	0	0	0	3	0	0	0	6	7.5	0.637352	0	0	0.000976772	0.00239259	-1	0.363217	0	0	6	100	0.0244489
X.Clostridium..polysaccharolyticum	0	0	0.0231612	3	0.0295805	0.0198814	0.0550441	6	5	0.35802	0.0154408	0.0267442	0.033968	0.0252487	-0.997956	0.376509	3	100	5	83.3333	1
X.Clostridium..saccharolyticum_1	0	0	0	3	0	0	0	6	9	NA	0	0	0	0	NA	NA	0	0	0	0	NA
X.Clostridium..saccharolyticum_2	0	0	0	3	0.00473247	0.0011661	0.0135296	6	3	0.119795	0	0	0.0102288	0.0137499	-1.82222	0.128043	0	0	4	66.6667	0.23568
X.Clostridium..scindens_1	0.0231612	0.0115806	0.0550554	3	0.00571574	0.000525674	0.0103126	6	12	0.511482	0.0367036	0.045029	0.00778849	0.00947382	1.10012	0.381805	2	66.6667	4	66.6667	1
X.Clostridium..scindens_2	0.0363961	0.0269051	0.120957	3	0.00338355	0.000525674	0.0264374	6	15	0.153854	0.0864425	0.103558	0.01542	0.0221128	1.17457	0.356541	3	100	4	66.6667	0.776814
X.Clostridium..symbiosum_1	0.191554	0.155334	0.364531	3	0.298827	0.24659	0.357692	6	7	0.714286	0.282725	0.2236	0.292497	0.0827644	-0.0732283	0.947554	3	100	6	100	NA
X.Clostridium..symbiosum_2	0.0522421	0.0443191	0.136784	3	0.0982939	0.0640925	0.0987789	6	7	0.714286	0.103322	0.102502	0.0829179	0.0245706	0.339927	0.764712	3	100	6	100	NA
X.Clostridium..symbiosum_3	0	0	0	3	0.00105135	0	0.00402397	6	4.5	0.219768	0	0	0.00192794	0.00232041	-2.03519	0.0974643	0	0	3	50	0.453255
X.Clostridium..symbiosum_4	7.53156	6.02565	10.2475	3	9.5926	8.50454	10.784	6	7	0.714286	8.33823	4.27924	9.56438	1.65486	-0.478715	0.673763	3	100	6	100	NA
X.Clostridium..xylanolyticum	0	0	0	3	0	0	0	6	9	NA	0	0	0	0	NA	NA	0	0	0	0	NA
X.Eubacterium..eligens_1	0	0	0.00330874	3	0.342962	0.254092	0.410437	6	0	0.0275319	0.00220583	0.0038206	0.338667	0.165629	-4.97327	0.00417543	3	100	6	100	NA
X.Eubacterium..eligens_2	0	0	0	3	0	0	0.00133007	6	6	0.376759	0	0	0.00127234	0.00235707	-1.32223	0.243345	0	0	2	33.3333	0.776814
X.Eubacterium..eligens_3	0	0	0.00165437	3	0.0129543	0.00992691	0.0143481	6	0	0.0275319	0.00110291	0.0019103	0.0133919	0.00668955	-4.1724	0.00519056	3	100	6	100	NA
X.Eubacterium..eligens_4	0	0	0	3	0.00410563	0.00246374	0.0047665	6	1.5	0.0590582	0	0	0.00349585	0.00213656	-4.00788	0.010243	0	0	5	83.3333	0.0968751
X.Eubacterium..eligens_5	0	0	0.00330874	3	0.487376	0.369125	0.705047	6	0	0.0275319	0.00220583	0.0038206	0.497852	0.236326	-5.13596	0.00364676	3	100	6	100	NA
X.Eubacterium..eligens_6	0	0	0	3	0.0125206	0.00338498	0.0222074	6	1.5	0.0590582	0	0	0.015307	0.015537	-2.41323	0.0606221	0	0	5	83.3333	0.0968751
X.Eubacterium..siraeum_1	0	0	0	3	0.171232	0.102841	0.264967	6	0	0.0256011	0	0	0.185569	0.110746	-4.10443	0.00931437	0	0	6	100	0.0244489
X.Eubacterium..siraeum_2	0	0	0	3	0.195568	0.12057	0.24303	6	0	0.0256011	0	0	0.188447	0.0787064	-5.86482	0.00204384	0	0	6	100	0.0244489
X.Ruminococcus..obeum_1	0	0	0.00790451	3	0.0631399	0.0538166	0.207147	6	0	0.0275319	0.00526968	0.00912735	0.128295	0.118793	-2.5219	0.0519573	3	100	6	100	NA
X.Ruminococcus..obeum_2	0	0	0.00395226	3	0.0895342	0.0883908	0.163266	6	0	0.0275319	0.00263484	0.00456367	0.121761	0.0760682	-3.82228	0.0120172	3	100	6	100	NA
Acidaminococcus.intestini_1	0	0	0.0794097	3	0.0239804	0.00939546	0.0312671	6	5	0.36415	0.0529398	0.0916944	0.0452251	0.0682326	0.128962	0.905153	3	100	6	100	NA
Acidaminococcus.intestini_2	0	0	0.00661748	3	0	0	0.0034983	6	9	1	0.00441165	0.0076412	0.00477785	0.00960124	-0.0620523	0.952868	3	100	2	33.3333	0.23568
Acidaminococcus.intestini_3	0	0	0.00165437	3	0	0	0	6	12	0.238593	0.00110291	0.0019103	0	0	1	0.42265	3	100	0	0	0.0244489
Acidaminococcus.intestini_4	0	0	0	3	0	0	0	6	9	NA	0	0	0	0	NA	NA	0	0	0	0	NA
Aerosakkonema.funiforme	0	0	0	3	0	0	0	6	9	NA	0	0	0	0	NA	NA	0	0	0	0	NA
Alistipes.onderdonkii	0.374401	0.333434	0.440319	3	0.0477325	0.0242256	0.0724194	6	18	0.0238095	0.391035	0.107851	0.0497315	0.0363504	5.33187	0.026275	3	100	6	100	NA
Alistipes.shahii_1	0.0316181	0.0201625	0.0323527	3	0.00105135	0	0.00584595	6	17	0.0488846	0.0244708	0.0136716	0.00348628	0.00488273	2.5776	0.109113	3	100	3	50	0.453255
Alistipes.shahii_2	0.0711406	0.0573378	0.0752752	3	0.0150808	0.00973647	0.0207614	6	18	0.0238095	0.0646951	0.0187858	0.0156612	0.00822991	4.31847	0.0356835	3	100	6	100	NA
Anaerostipes.hadrus_1	0.0694835	0.0390953	0.169118	3	0.012884	0.00499234	0.0403813	6	13	0.380952	0.115648	0.136031	0.0529506	0.0932727	0.718333	0.524684	3	100	5	83.3333	1
Anaerostipes.hadrus_2	10.7269	10.035	14.6147	3	1.71086	1.05023	2.59149	6	18	0.0238095	12.8575	4.93735	2.35069	2.13107	3.52531	0.0554868	3	100	6	100	NA
Anaerostipes.hadrus_3	1.10663	0.562023	1.81891	3	0.0386543	0.0114356	0.0609775	6	14	0.261905	1.21841	1.26061	0.0561123	0.0675534	1.59583	0.25124	3	100	6	100	NA
Anaerostipes.hadrus_4	0.403666	0.379685	0.445629	3	0.0526854	0.0204613	0.187677	6	15	0.166667	0.415654	0.0667569	0.161512	0.231064	2.49399	0.0446602	3	100	6	100	NA
Anaerostipes.hadrus_5	0.00790451	0.00395226	0.0105697	3	0	0	0.00439548	6	13	0.322199	0.00704649	0.00665907	0.00257695	0.00416374	1.06326	0.37025	2	66.6667	2	33.3333	0.812524
Anaerostipes.hadrus_6	0.277934	0.273344	0.46548	3	0.0538132	0.0333927	0.0751432	6	16	0.0952381	0.399904	0.219258	0.0911405	0.109067	2.30093	0.121967	3	100	6	100	NA
Anaerostipes.hadrus_7	0.076101	0.0538595	0.125121	3	0.0158311	0.00471505	0.0454651	6	16	0.0952381	0.0939531	0.0729189	0.026234	0.0286484	1.54984	0.244543	3	100	5	83.3333	1
Anaerostipes.hadrus_8	2.4815	2.0312	2.49311	3	0.390205	0.211477	1.00114	6	15	0.166667	2.18904	0.526789	0.841133	1.02719	2.60198	0.0358501	3	100	6	100	NA
Anaerotruncus.rubiinfantis	0	0	0	3	0.00240027	0	0.0059312	6	4.5	0.219768	0	0	0.00380498	0.00476147	-1.95743	0.107641	0	0	3	50	0.453255
Bacteroides.caecimuris	0.0363961	0.0356121	0.0656251	3	0.00891035	0.0055532	0.0111912	6	18	0.0238095	0.0553594	0.0342124	0.00959836	0.00668466	2.29492	0.143982	3	100	6	100	NA
Bacteroides.cellulosilyticus_1	0	0	0	3	0	0	0	6	9	NA	0	0	0	0	NA	NA	0	0	0	0	NA
Bacteroides.cellulosilyticus_2	0.015809	0.012258	0.0261026	3	0.0801083	0.0674146	0.085797	6	0	0.0238095	0.0203041	0.0143814	0.0742245	0.0174819	-4.92475	0.00446788	3	100	6	100	NA
Bacteroides.cellulosilyticus_3	0.00790451	0.00395226	0.0105697	3	0.0260815	0.0164815	0.0284362	6	1	0.047619	0.00704649	0.00665907	0.0222163	0.00854704	-2.92179	0.031211	2	66.6667	6	100	0.70766
Bacteroides.cellulosilyticus_4	0	0	0.00165437	3	0	0	0.00205491	6	9	1	0.00110291	0.0019103	0.00143342	0.00243005	-0.222796	0.832203	3	100	2	33.3333	0.23568
Bacteroides.cellulosilyticus_5	0.548542	0.4126	0.615071	3	1.66599	1.51739	1.81093	6	0	0.0238095	0.502267	0.206399	1.66631	0.417561	-5.59662	0.000844277	3	100	6	100	NA
Bacteroides.dorei_1	0	0	0	3	0.143607	0.100882	0.181444	6	0	0.0256011	0	0	0.141539	0.0576022	-6.01886	0.00182039	0	0	6	100	0.0244489
Bacteroides.dorei_2	0	0	0	3	0.00507207	0.00382624	0.006101	6	1.5	0.0590582	0	0	0.00653354	0.00658416	-2.43066	0.0593327	0	0	5	83.3333	0.0968751
Bacteroides.eggerthii_1	0	0	0	3	0.0440929	0.0235354	0.0599471	6	0	0.0256011	0	0	0.0441577	0.0234969	-4.60333	0.00582269	0	0	6	100	0.0244489
Bacteroides.eggerthii_2	0	0	0	3	0.00706467	0.00325504	0.0102173	6	1.5	0.0590582	0	0	0.00633721	0.00448045	-3.46459	0.0179534	0	0	5	83.3333	0.0968751
Bacteroides.eggerthii_3	0	0	0	3	0	0	0	6	7.5	0.637352	0	0	0.000976772	0.00239259	-1	0.363217	0	0	6	100	0.0244489
Bacteroides.faecis_1	0.00661748	0.00330874	0.007261	3	0.351616	0.170879	0.465799	6	0	0.0238095	0.00484066	0.00424124	0.329052	0.182905	-4.33955	0.00739568	2	66.6667	6	100	0.70766
Bacteroides.faecis_2	0	0	0	3	0.00946493	0.00849692	0.0250115	6	0	0.0256011	0	0	0.0224417	0.0256098	-2.14647	0.0846223	0	0	6	100	0.0244489
Bacteroides.faecis_3	0	0	0	3	0.11351	0.0675457	0.123204	6	0	0.0256011	0	0	0.0996959	0.0422592	-5.77872	0.00218276	0	0	6	100	0.0244489
Bacteroides.faecis_4	0	0	0	3	0.234946	0.17139	0.294609	6	0	0.0256011	0	0	0.218652	0.0930781	-5.75417	0.0022244	0	0	6	100	0.0244489
Bacteroides.faecis_5	0	0	0	3	0.0021027	0	0.00465175	6	4.5	0.219768	0	0	0.00297884	0.00363636	-2.00658	0.101086	0	0	3	50	0.453255
Bacteroides.faecis_6	0	0	0	3	0.00177343	0	0.00528219	6	4.5	0.219768	0	0	0.00293785	0.00354129	-2.0321	0.0978493	0	0	3	50	0.453255
Bacteroides.faecis_7	0	0	0	3	0.000886713	0	0.00404376	6	4.5	0.219768	0	0	0.00214701	0.00276855	-1.89958	0.115926	0	0	3	50	0.453255
Bacteroides.finegoldii	0	0	0	3	0.065049	0.0356414	0.0750659	6	0	0.0256011	0	0	0.0591686	0.0281595	-5.14685	0.00362445	0	0	6	100	0.0244489
Bacteroides.fragilis	0	0	0	3	0	0	0	6	9	NA	0	0	0	0	NA	NA	0	0	0	0	NA
Bacteroides.intestinalis_1	0.200261	0.127796	0.225863	3	0.465815	0.419248	0.595469	6	0	0.0238095	0.169019	0.10173	0.527868	0.183314	-3.77206	0.00754973	3	100	6	100	NA
Bacteroides.intestinalis_2	0.00790451	0.00395226	0.00830576	3	0.0479809	0.0435827	0.051755	6	0	0.0238095	0.00553717	0.00481209	0.0457934	0.0150018	-5.98592	0.000696922	2	66.6667	6	100	0.70766
Bacteroides.nordii_1	0.126472	0.115478	0.169116	3	0.508011	0.472941	0.638486	6	0	0.0238095	0.147572	0.0566647	0.542592	0.147602	-5.76114	0.000732441	3	100	6	100	NA
Bacteroides.nordii_2	0.00790451	0.00395226	0.0204959	3	0.045045	0.0334052	0.0489632	6	2	0.0952381	0.013664	0.0172792	0.0415102	0.0175786	-2.2659	0.0835527	2	66.6667	6	100	0.70766
Bacteroides.oleiciplenus	0.00790451	0.007261	0.00830576	3	0.13313	0.107293	0.182129	6	0	0.0238095	0.007743	0.00105409	0.144022	0.0533836	-6.25068	0.00152733	3	100	6	100	NA
Bacteroides.ovatus_1	0	0	0.0165437	3	0.26095	0.249685	0.267493	6	0	0.0275319	0.0110291	0.019103	0.283861	0.0924822	-6.93636	0.00052097	3	100	6	100	NA
Bacteroides.ovatus_2	0	0	0	3	0.149779	0.137895	0.165154	6	0	0.0256011	0	0	0.156905	0.0471562	-8.15031	0.000451667	0	0	6	100	0.0244489
Bacteroides.ovatus_3	0	0	0	3	0.203522	0.186717	0.252773	6	0	0.0256011	0	0	0.214416	0.0596301	-8.80779	0.000313172	0	0	6	100	0.0244489
Bacteroides.ovatus_4	0	0	0.00330874	3	0.00473247	0.00274312	0.00519035	6	7	0.693641	0.00220583	0.0038206	0.00379142	0.0022639	-0.66298	0.558999	3	100	5	83.3333	1
Bacteroides.ovatus_5	0	0	0	3	0.0278868	0.0212513	0.0290711	6	0	0.0256011	0	0	0.0251662	0.0124377	-4.95625	0.00426192	0	0	6	100	0.0244489
Bacteroides.ovatus_6	0	0	0	3	0.00177343	0	0.00438501	6	4.5	0.219768	0	0	0.00296872	0.00383764	-1.89487	0.116628	0	0	3	50	0.453255
Bacteroides.ovatus_7	0	0	0	3	0.388642	0.342042	0.454865	6	0	0.0256011	0	0	0.400668	0.0909752	-10.7879	0.000118698	0	0	6	100	0.0244489
Bacteroides.ovatus_8	0	0	0	3	0	0	0.00157702	6	6	0.376759	0	0	0.00195063	0.00384115	-1.24391	0.268669	0	0	2	33.3333	0.776814
Bacteroides.paurosaccharolyticus	0	0	0	3	0	0	0	6	9	NA	0	0	0	0	NA	NA	0	0	0	0	NA
Bacteroides.stercorirosoris_1	0.00661748	0.00330874	0.007261	3	0.0587409	0.0516399	0.0671933	6	0	0.0238095	0.00484066	0.00424124	0.05718	0.0143335	-8.25112	0.000120581	2	66.6667	6	100	0.70766
Bacteroides.stercorirosoris_2	0	0	0	3	0	0	0	6	7.5	0.637352	0	0	0.000350449	0.000858422	-1	0.363217	0	0	6	100	0.0244489
Bacteroides.stercorirosoris_3	0	0	0.00496311	3	0.00694527	0.00486824	0.0129039	6	5	0.35802	0.00330874	0.0057309	0.00874404	0.00709553	-1.23597	0.270819	3	100	5	83.3333	1
Bacteroides.stercorirosoris_4	0	0	0	3	0.0566914	0.0491905	0.0617117	6	0	0.0256011	0	0	0.0560717	0.0207809	-6.60929	0.00119262	0	0	6	100	0.0244489
Bacteroides.stercorirosoris_5	0	0	0	3	0	0	0	6	7.5	0.637352	0	0	0.00160018	0.00391962	-1	0.363217	0	0	6	100	0.0244489
Bacteroides.stercoris_1	0.121898	0.0965194	0.150285	3	0.149496	0.0942937	0.193603	6	7	0.714286	0.123904	0.0537937	0.148064	0.0659986	-0.587607	0.582288	3	100	6	100	NA
Bacteroides.stercoris_2	0	0	0	3	0	0	0	6	7.5	0.637352	0	0	0.00080009	0.00195981	-1	0.363217	0	0	6	100	0.0244489
Bacteroides.thetaiotaomicron_1	0	0	0	3	0.0155791	0.00807519	0.018103	6	0	0.0256011	0	0	0.0156953	0.0104851	-3.66667	0.0144937	0	0	6	100	0.0244489
Bacteroides.thetaiotaomicron_2	0	0	0.00330874	3	0.191227	0.166447	0.221822	6	0	0.0275319	0.00220583	0.0038206	0.190669	0.0455681	-10.0603	0.00014194	3	100	6	100	NA
Bacteroides.thetaiotaomicron_3	0	0	0	3	0.0577173	0.0533038	0.064047	6	0	0.0256011	0	0	0.0581554	0.0114502	-12.4409	5.94895e-05	0	0	6	100	0.0244489
Bacteroides.thetaiotaomicron_4	0	0	0.0264699	3	2.83516	2.39694	3.22251	6	0	0.0275319	0.0176466	0.0305648	2.81143	0.514174	-13.2626	3.94984e-05	3	100	6	100	NA
Bacteroides.uniformis_1	0.104484	0.0561943	0.106836	3	0.101031	0.0799833	0.145719	6	6	0.547619	0.073859	0.0571667	0.109532	0.0434831	-0.951886	0.40706	3	100	6	100	NA
Bacteroides.uniformis_2	0	0	0.00395226	3	0	0	0	6	11	0.595883	0.00263484	0.00456367	0.000777399	0.00190423	0.676138	0.559271	3	100	6	100	NA
Bacteroides.uniformis_3	0.243796	0.2128	0.280718	3	0.606271	0.520134	0.755355	6	0	0.0238095	0.247746	0.0680036	0.624772	0.180646	-4.51266	0.00290112	3	100	6	100	NA
Bacteroides.uniformis_4	0.113191	0.0882136	0.13766	3	0.0501239	0.0387565	0.0766108	6	15	0.166667	0.112852	0.0494469	0.0653975	0.0380367	1.46021	0.23373	3	100	6	100	NA
Bacteroides.uniformis_5	0.043535	0.0415288	0.0449287	3	0.0130614	0.0111499	0.0209476	6	18	0.0238095	0.0431267	0.00341823	0.0157281	0.0066196	8.18762	8.70826e-05	3	100	6	100	NA
Bacteroides.uniformis_6	0	0	0.00395226	3	0	0	0.00315404	6	10	0.878088	0.00263484	0.00456367	0.00167767	0.00265122	0.336027	0.761233	3	100	2	33.3333	0.23568
Bacteroides.uniformis_7	2.89943	2.45359	3.59047	3	1.51543	1.15668	1.67683	6	18	0.0238095	3.0629	1.14566	1.42595	0.352425	2.41825	0.125776	3	100	6	100	NA
Bacteroides.uniformis_8	0.00661748	0.00330874	0.00766224	3	0.029793	0.0196889	0.0363403	6	0	0.0238095	0.00510816	0.0045455	0.029218	0.0125898	-4.17775	0.00443372	2	66.6667	6	100	0.70766
Bacteroides.vulgatus_1	0	0	0.00330874	3	0.76532	0.61867	0.88561	6	0	0.0275319	0.00220583	0.0038206	0.790601	0.240031	-8.04344	0.000478271	3	100	6	100	NA
Bacteroides.vulgatus_2	0	0	0.0043535	3	0.749875	0.697342	0.799361	6	0	0.0275319	0.00290234	0.00502699	0.754111	0.0895288	-20.4884	4.57451e-06	3	100	6	100	NA
Bacteroides.vulgatus_3	0	0	0	3	0.122704	0.114399	0.18163	6	0	0.0256011	0	0	0.147729	0.0620973	-5.82733	0.00210302	0	0	6	100	0.0244489
Bacteroides.vulgatus_4	0	0	0	3	0.191923	0.174113	0.207596	6	0	0.0256011	0	0	0.2078	0.0705921	-7.21048	0.000799659	0	0	6	100	0.0244489
Bacteroides.vulgatus_5	0	0	0	3	0.0180532	0.0123378	0.0229712	6	1.5	0.0590582	0	0	0.0185168	0.0134305	-3.37714	0.0197355	0	0	5	83.3333	0.0968751
Bacteroides.vulgatus_6	0	0	0	3	0.965423	0.856367	0.998644	6	0	0.0256011	0	0	0.912253	0.127968	-17.4619	1.12904e-05	0	0	6	100	0.0244489
Bacteroides.vulgatus_7	0	0	0	3	0.00403008	0.000684969	0.00606114	6	3	0.119795	0	0	0.00394951	0.00371589	-2.60349	0.0480462	0	0	4	66.6667	0.23568
Bacteroides.vulgatus_8	0	0	0	3	0.317995	0.288308	0.407324	6	0	0.0256011	0	0	0.349844	0.116946	-7.32766	0.000742167	0	0	6	100	0.0244489
Bacteroides.vulgatus_9	0	0	0	3	0.181028	0.171809	0.191195	6	0	0.0256011	0	0	0.183668	0.0233735	-19.248	6.98073e-06	0	0	6	100	0.0244489
Bacteroides.vulgatus_10	0	0	0	3	0.121543	0.113798	0.123239	6	0	0.0256011	0	0	0.122644	0.0205783	-14.5986	2.72368e-05	0	0	6	100	0.0244489
Bacteroides.vulgatus_11	0	0	0	3	0.0385717	0.0339938	0.0437466	6	0	0.0256011	0	0	0.0432422	0.014604	-7.25288	0.000778266	0	0	6	100	0.0244489
Bacteroides.vulgatus_12	0.00661748	0.00330874	0.00766224	3	3.63812	3.32938	3.89632	6	0	0.0238095	0.00510816	0.0045455	3.58421	0.523573	-16.7433	1.38544e-05	2	66.6667	6	100	0.70766
Bacteroides.xylanisolvens_1	0.00330874	0.00165437	0.00560663	3	0.0678522	0.0519657	0.0862879	6	0	0.0238095	0.00373775	0.00396968	0.0774058	0.0362795	-4.91537	0.0038965	2	66.6667	6	100	0.70766
Bacteroides.xylanisolvens_2	0	0	0	3	0.103658	0.0713251	0.118396	6	0	0.0256011	0	0	0.0971937	0.033988	-7.00468	0.000913929	0	0	6	100	0.0244489
Bacteroides.xylanisolvens_3	0	0	0	3	0.0103168	0.00205491	0.0135984	6	3	0.119795	0	0	0.00967822	0.00900026	-2.634	0.0463094	0	0	4	66.6667	0.23568
Bacteroides.xylanisolvens_4	0	0	0	3	0	0	0.00266014	6	6	0.376759	0	0	0.00136854	0.00214939	-1.55962	0.179595	0	0	2	33.3333	0.776814
Bacteroides.xylanolyticus_1	0	0	0	3	0.00404076	0.000443357	0.00877783	6	3	0.119795	0	0	0.00685419	0.00897542	-1.87058	0.120323	0	0	4	66.6667	0.23568
Bacteroides.xylanolyticus_2	0	0	0	3	0	0	0	6	9	NA	0	0	0	0	NA	NA	0	0	0	0	NA
Bacteroides.xylanolyticus_3	0	0	0	3	0	0	0	6	9	NA	0	0	0	0	NA	NA	0	0	0	0	NA
Bacteroides.xylanolyticus_4	0	0	0	3	0.00240027	0	0.0106623	6	4.5	0.219768	0	0	0.0058331	0.00757873	-1.88529	0.118071	0	0	3	50	0.453255
Barnesiella.intestinihominis_1	0	0	0	3	0	0	0.00133007	6	6	0.376759	0	0	0.00189575	0.0038409	-1.20899	0.280711	0	0	2	33.3333	0.776814
Barnesiella.intestinihominis_2	0	0	0	3	0.00647717	0.00146516	0.00897423	6	3	0.119795	0	0	0.00656283	0.00634648	-2.53299	0.0523387	0	0	4	66.6667	0.23568
Bifidobacterium.faecale	0	0	0	3	0.0152336	0.010625	0.0300797	6	0	0.0256011	0	0	0.0239526	0.0222521	-2.63668	0.0461602	0	0	6	100	0.0244489
Bifidobacterium.longum	0	0	0	3	0.0107365	0.00927872	0.0135411	6	1.5	0.0590582	0	0	0.0103873	0.00597373	-4.25923	0.00802073	0	0	5	83.3333	0.0968751
Blautia.faecis	0.00330874	0.00165437	0.00560663	3	0.179039	0.142947	0.51326	6	0	0.0238095	0.00373775	0.00396968	0.346956	0.308622	-2.72362	0.0415661	2	66.6667	6	100	0.70766
Blautia.hydrogenotrophica	0	0	0.0165437	3	0.0687676	0.0377917	0.0771742	6	2	0.091925	0.0110291	0.019103	0.066371	0.036688	-2.9753	0.0211651	3	100	6	100	NA
Blautia.luti_1	0	0	0.0043535	3	0.0364149	0.0188602	0.0539426	6	0	0.0275319	0.00290234	0.00502699	0.0426046	0.0311	-3.04838	0.0252013	3	100	6	100	NA
Blautia.luti_2	0	0	0.00330874	3	0.184792	0.12862	0.416676	6	0	0.0275319	0.00220583	0.0038206	0.287728	0.231519	-3.02003	0.0293748	3	100	6	100	NA
Blautia.marasmi_1	0	0	0.00330874	3	0	0	0	6	10	0.859684	0.00220583	0.0038206	0.00118228	0.00289599	0.408976	0.708341	3	100	6	100	NA
Blautia.marasmi_2	2.59736	1.30263	3.38836	3	0.506121	0.390648	0.64634	6	12	0.547619	2.26154	2.10591	0.571925	0.327427	1.38134	0.298543	3	100	6	100	NA
Blautia.wexlerae_1	0	0	0.00496311	3	0.0643228	0.0289702	0.164597	6	0	0.0275319	0.00330874	0.0057309	0.0961893	0.0871625	-2.59897	0.0475287	3	100	6	100	NA
Blautia.wexlerae_2	0	0	0.00661748	3	0.099019	0.0289519	0.210668	6	0	0.0275319	0.00441165	0.0076412	0.13953	0.140361	-2.35104	0.0648768	3	100	6	100	NA
Blautia.wexlerae_3	0.00870701	0.0043535	0.010971	3	0.113014	0.0210869	0.218632	6	1	0.047619	0.00731399	0.00672654	0.138818	0.140907	-2.28085	0.0709881	2	66.6667	6	100	0.70766
Blautia.wexlerae_4	0	0	0.00165437	3	0.0152883	0.000443357	0.0450493	6	5	0.345231	0.00110291	0.0019103	0.0242514	0.0283078	-1.99399	0.101712	3	100	4	66.6667	0.776814
Blautia.wexlerae_5	0	0	0	3	0.00314336	0.000684969	0.00448712	6	3	0.119795	0	0	0.00324968	0.0031784	-2.50442	0.0541965	0	0	4	66.6667	0.23568
Blautia.wexlerae_6	0	0	0.00496311	3	0.652696	0.23984	1.22293	6	0	0.0275319	0.00330874	0.0057309	0.751258	0.599722	-3.05463	0.0282613	3	100	6	100	NA
Blautia.wexlerae_7	0	0	0.0115806	3	1.0972	0.421625	2.19735	6	0	0.0275319	0.00772039	0.0133721	1.42272	1.21571	-2.85069	0.0357751	3	100	6	100	NA
Blautia.wexlerae_8	0	0	0	3	0.00105135	0	0.00772648	6	4.5	0.219768	0	0	0.00390417	0.00533919	-1.79114	0.133269	0	0	3	50	0.453255
Blautia.wexlerae_9	0	0	0	3	0.00617048	0.000684969	0.0111912	6	3	0.119795	0	0	0.00681396	0.00694925	-2.40181	0.0614834	0	0	4	66.6667	0.23568
Buttiauxella.warmboldiae	0	0	0	3	0.00136994	0	0.0114862	6	4.5	0.219768	0	0	0.00551706	0.00757673	-1.78361	0.134567	0	0	3	50	0.453255
Butyrivibrio.crossotus_1	0	0	0.00165437	3	0.0681193	0.063636	0.168951	6	0	0.0275319	0.00110291	0.0019103	0.123235	0.092358	-3.23776	0.0229501	3	100	6	100	NA
Butyrivibrio.crossotus_2	0	0	0	3	0	0	0	6	7.5	0.637352	0	0	0.000456646	0.00111855	-1	0.363217	0	0	6	100	0.0244489
Butyrivibrio.crossotus_3	0	0	0	3	0	0	0	6	7.5	0.637352	0	0	0.000976772	0.00239259	-1	0.363217	0	0	6	100	0.0244489
Citrobacter.braakii	0.102759	0.0910842	0.116682	3	0.200911	0.132331	0.351192	6	2	0.0952381	0.104258	0.0256306	0.230357	0.130523	-2.28018	0.064945	3	100	6	100	NA
Citrobacter.freundii_1	0.0783631	0.0689602	0.0866086	3	0.262828	0.180423	0.405693	6	0	0.0238095	0.0775915	0.0176611	0.300183	0.160421	-3.35832	0.0187645	3	100	6	100	NA
Citrobacter.freundii_2	0	0	0.0043535	3	0.00105135	0	0.00463549	6	8	0.887537	0.00290234	0.00502699	0.00606428	0.0113439	-0.578535	0.581033	3	100	3	50	0.453255
Citrobacter.murliniae	0.0522421	0.0426647	0.0577391	3	0.168202	0.0789031	0.241225	6	3	0.166667	0.0495218	0.0152573	0.161024	0.0935912	-2.84366	0.0323643	3	100	6	100	NA
Cloacibacillus.evryensis_1	0.00330874	0.00165437	0.00560663	3	0.0041737	0.00246374	0.00530995	6	7.5	0.795418	0.00373775	0.00396968	0.00460852	0.0040008	-0.309404	0.772027	2	66.6667	5	83.3333	1
Cloacibacillus.evryensis_2	0	0	0	3	0	0	0	6	7.5	0.637352	0	0	0.000886713	0.002172	-1	0.363217	0	0	6	100	0.0244489
Clostridium.argentinense	0	0	0	3	0	0	0	6	9	NA	0	0	0	0	NA	NA	0	0	0	0	NA
Clostridium.intestinale	0	0	0.0198524	3	0	0	0.0239413	6	9	1	0.013235	0.0229236	0.0646843	0.143375	-0.857343	0.427098	3	100	2	33.3333	0.23568
Clostridium.perfringens	0	0	0	3	0	0	0	6	7.5	0.637352	0	0	0.000886713	0.002172	-1	0.363217	0	0	6	100	0.0244489
Clostridium.septicum	0	0	0	3	0.00443489	0.00105135	0.0047665	6	3	0.119795	0	0	0.00325516	0.00257906	-3.09162	0.0271094	0	0	4	66.6667	0.23568
Clostridium.sporogenes_1	0	0	0	3	0	0	0	6	9	NA	0	0	0	0	NA	NA	0	0	0	0	NA
Clostridium.sporogenes_2	0	0	0	3	0	0	0	6	9	NA	0	0	0	0	NA	NA	0	0	0	0	NA
Clostridium.sporogenes_3	0	0	0	3	0	0	0	6	9	NA	0	0	0	0	NA	NA	0	0	0	0	NA
Collinsella.aerofaciens	0	0	0	3	0.00314336	0.000684969	0.00404076	6	3	0.119795	0	0	0.00414896	0.00532721	-1.90772	0.114721	0	0	4	66.6667	0.23568
Coprococcus.catus	0	0	0	3	0	0	0	6	7.5	0.637352	0	0	0.000295571	0.000723999	-1	0.363217	0	0	6	100	0.0244489
Coprococcus.comes	0.67044	0.647896	0.679066	3	0.310718	0.259458	0.335594	6	18	0.0238095	0.661161	0.0321896	0.292801	0.0566939	12.4098	7.78769e-06	3	100	6	100	NA
Cronobacter.helveticus_1	0	0	0	3	0	0	0.00133007	6	6	0.376759	0	0	0.000752217	0.00120474	-1.52942	0.18671	0	0	2	33.3333	0.776814
Cronobacter.helveticus_2	0	0	0	3	0	0	0	6	9	NA	0	0	0	0	NA	NA	0	0	0	0	NA
Cronobacter.helveticus_3	0.015809	0.012258	0.0161764	3	0.00740427	0.00294696	0.0103126	6	15	0.166667	0.0136866	0.00432805	0.00699224	0.00545445	2.00009	0.100365	3	100	5	83.3333	1
Cronobacter.helveticus_4	0	0	0.00165437	3	0	0	0	6	12	0.238593	0.00110291	0.0019103	0	0	1	0.42265	3	100	0	0	0.0244489
Cronobacter.malonaticus_1	0.0316181	0.0273896	0.0375766	3	0	0	0.00439548	6	18	0.0218895	0.0327714	0.0102358	0.00253157	0.00407235	4.92583	0.0284611	3	100	2	33.3333	0.23568
Cronobacter.malonaticus_2	0	0	0.00165437	3	0.00177343	0	0.00404076	6	6	0.4795	0.00110291	0.0019103	0.00209213	0.00232588	-0.679713	0.527042	3	100	3	50	0.453255
Cronobacter.muytjensii	0.00330874	0.00165437	0.00560663	3	0	0	0	6	15	0.0518299	0.00373775	0.00396968	0	0	1.63085	0.244496	2	66.6667	0	0	0.156376
Cronobacter.pulveris_1	0	0	0	3	0	0	0.00205491	6	6	0.376759	0	0	0.00163893	0.00288829	-1.38994	0.223253	0	0	2	33.3333	0.776814
Cronobacter.pulveris_2	0	0	0	3	0	0	0	6	9	NA	0	0	0	0	NA	NA	0	0	0	0	NA
Cronobacter.sakazakii_1	0.213422	0.179503	0.289558	3	0.00526252	0.0011661	0.00811551	6	18	0.0275319	0.241567	0.112722	0.00505861	0.00450118	3.63267	0.0679637	3	100	4	66.6667	0.776814
Cronobacter.sakazakii_2	0.330866	0.205138	0.366998	3	0.0111809	0.00676995	0.0173319	6	18	0.0238095	0.271135	0.169925	0.012505	0.00994328	2.63397	0.118544	3	100	5	83.3333	1
Cronobacter.sakazakii_3	0.126472	0.0996322	0.15466	3	0.00886979	0.00742298	0.009533	6	18	0.0238095	0.127371	0.055033	0.00854242	0.00183791	3.73883	0.0645629	3	100	6	100	NA
Cronobacter.sakazakii_4	0.00330874	0.00165437	0.0135111	3	0	0	0	6	15	0.0518299	0.00900743	0.0128429	0	0	1.21478	0.348405	2	66.6667	0	0	0.156376
Cronobacter.sakazakii_5	0	0	0.00395226	3	0	0	0	6	12	0.238593	0.00263484	0.00456367	0	0	1	0.42265	3	100	0	0	0.0244489
Cronobacter.sakazakii_6	0.0316181	0.0224265	0.0375766	3	0.00105135	0	0.00258058	6	18	0.0256011	0.0294627	0.0152646	0.00169381	0.00214568	3.13544	0.0862531	3	100	3	50	0.453255
Cronobacter.sakazakii_7	0.0783631	0.0739233	0.130083	3	0.00759471	0.00352007	0.0116427	6	18	0.0238095	0.109883	0.0624429	0.00860802	0.00650451	2.8016	0.10601	3	100	6	100	NA
Desulfovibrio.desulfuricans_1	0.0783631	0.0639971	0.0984654	3	0.00726386	0.00507532	0.00925571	6	18	0.0238095	0.0821873	0.0346271	0.00716343	0.00478927	3.73489	0.0629223	3	100	5	83.3333	1
Desulfovibrio.desulfuricans_2	0.162128	0.120246	0.175918	3	0.0113404	0.010625	0.0215513	6	18	0.0238095	0.1434	0.0579871	0.0174444	0.0163358	3.68974	0.0588172	3	100	5	83.3333	1
Desulfovibrio.piger_1	0	0	0	3	0.0801932	0.0668444	0.0880701	6	0	0.0256011	0	0	0.0747221	0.0298886	-6.12378	0.00168459	0	0	6	100	0.0244489
Desulfovibrio.piger_2	0	0	0	3	0	0	0	6	7.5	0.637352	0	0	0.000456646	0.00111855	-1	0.363217	0	0	6	100	0.0244489
Dorea.formicigenerans_1	0.00870701	0.00766224	0.012258	3	0.000886713	0	0.00249826	6	18	0.0256011	0.0103778	0.00481818	0.00152962	0.00191678	3.06194	0.0763859	3	100	3	50	0.453255
Dorea.formicigenerans_2	0.0959534	0.0610372	0.138879	3	0.00499234	0.00322101	0.00606114	6	18	0.0238095	0.101293	0.0779786	0.00477229	0.00325248	2.14297	0.165143	3	100	5	83.3333	1
Dorea.formicigenerans_3	7.14687	6.15942	8.30824	3	0.932098	0.813864	1.03841	6	18	0.0238095	7.26282	2.15117	0.932639	0.179402	5.08802	0.0360042	3	100	6	100	NA
Dorea.formicigenerans_4	0.00330874	0.00165437	0.0103614	3	0	0	0	6	15	0.0518299	0.00690759	0.00924802	0	0	1.29371	0.325027	2	66.6667	0	0	0.156376
Dorea.longicatena	0.39374	0.295676	0.497262	3	0.479227	0.393126	0.542821	6	7	0.714286	0.397379	0.20161	0.471921	0.154643	-0.562931	0.610128	3	100	6	100	NA
Eggerthella.lenta	0	0	0	3	0	0	0.00205491	6	6	0.376759	0	0	0.00125674	0.00205308	-1.49938	0.194057	0	0	2	33.3333	0.776814
Emergencia.timonensis_1	0	0	0	3	0.00587905	0.00274312	0.00897423	6	1.5	0.0590582	0	0	0.00893342	0.0109378	-2.00061	0.10186	0	0	5	83.3333	0.0968751
Emergencia.timonensis_2	0	0	0	3	0	0	0.00133007	6	6	0.376759	0	0	0.00303545	0.0066047	-1.12576	0.311383	0	0	2	33.3333	0.776814
Emergencia.timonensis_3	0	0	0.00395226	3	0	0	0	6	12	0.238593	0.00263484	0.00456367	0	0	1	0.42265	3	100	0	0	0.0244489
Emergencia.timonensis_4	0	0	0	3	0.00273988	0	0.00576541	6	4.5	0.219768	0	0	0.00422226	0.00553569	-1.86831	0.120675	0	0	3	50	0.453255
Enterobacter.bugandensis	0	0	0	3	0	0	0	6	9	NA	0	0	0	0	NA	NA	0	0	0	0	NA
Enterobacter.cloacae_1	0.0790451	0.0525831	0.30753	3	0.0364799	0.0141974	0.0726864	6	12	0.547619	0.213727	0.280362	0.0531288	0.0574308	0.981917	0.426062	3	100	5	83.3333	1
Enterobacter.cloacae_2	0.0711406	0.0442773	0.146413	3	0.0172806	0.0059326	0.0342396	6	14	0.261905	0.103413	0.105891	0.0378828	0.0569763	1.00182	0.400385	3	100	5	83.3333	1
Enterobacter.cloacae_3	0	0	0	3	0	0	0.00266014	6	6	0.376759	0	0	0.00150443	0.00240948	-1.52942	0.18671	0	0	2	33.3333	0.776814
Enterobacter.cloacae_4	6.89595	6.62933	8.34087	3	13.6994	8.04794	19.3933	6	5	0.380952	7.68148	1.84178	13.3157	6.74092	-1.90973	0.10276	3	100	6	100	NA
Enterobacter.cloacae_5	0	0	0	3	0	0	0	6	9	NA	0	0	0	0	NA	NA	0	0	0	0	NA
Enterobacter.cloacae_6	0	0	0	3	0.0147824	0.00882486	0.0191327	6	1.5	0.0590582	0	0	0.0164944	0.0144051	-2.80475	0.0377811	0	0	5	83.3333	0.0968751
Enterobacter.cloacae_7	0	0	0	3	0	0	0.00133007	6	6	0.376759	0	0	0.00127234	0.00235707	-1.32223	0.243345	0	0	2	33.3333	0.776814
Enterobacter.cloacae_8	0.356987	0.312498	0.455152	3	0.605637	0.396118	0.900004	6	5	0.380952	0.39277	0.145981	0.628932	0.327396	-1.49457	0.178675	3	100	6	100	NA
Enterobacter.cloacae_9	0.229231	0.208914	0.23216	3	0.423153	0.301253	0.517617	6	2	0.0952381	0.217639	0.0253205	0.423321	0.180612	-2.73623	0.0379387	3	100	6	100	NA
Enterobacter.cloacae_10	0.00992622	0.00496311	0.0128676	3	0.0117581	0.00706326	0.0179312	6	7	0.714286	0.00857841	0.00799023	0.0155447	0.012291	-1.02204	0.34551	2	66.6667	6	100	0.70766
Enterobacter.cloacae_11	0	0	0.00165437	3	0.014977	0.0122892	0.0183746	6	1	0.0518218	0.00110291	0.0019103	0.0144933	0.00742968	-4.14891	0.00572162	3	100	6	100	NA
Enterobacter.cloacae_12	0.00661748	0.00330874	0.0191178	3	0.0154617	0.00992691	0.0234215	6	7	0.714286	0.0127452	0.0166759	0.0157636	0.00973377	-0.289796	0.792721	2	66.6667	6	100	0.70766
Enterobacter.cloacae_13	0.00330874	0.00165437	0.00560663	3	0.00706467	0.00277716	0.0156329	6	5.5	0.436661	0.00373775	0.00396968	0.00931422	0.00881944	-1.30655	0.232654	2	66.6667	5	83.3333	1
Enterobacter.cloacae_14	0	0	0	3	0.00759471	0.0046192	0.018293	6	1.5	0.0590582	0	0	0.0108891	0.009885	-2.69832	0.0428703	0	0	5	83.3333	0.0968751
Enterobacter.cloacae_15	0	0	0.00165437	3	0.00193806	0.000443357	0.0087453	6	6	0.500184	0.00110291	0.0019103	0.0055822	0.00760022	-1.36026	0.221868	3	100	4	66.6667	0.776814
Enterobacter.cloacae_16	0	0	0.00165437	3	0.000886713	0	0.00866299	6	7	0.671373	0.00110291	0.0019103	0.00445435	0.00632483	-1.19362	0.274648	3	100	3	50	0.453255
Enterobacter.cloacae_17	0.00790451	0.00395226	0.00830576	3	0.0023322	0	0.00527591	6	13.5	0.280713	0.00553717	0.00481209	0.00274204	0.0030484	0.918165	0.429744	2	66.6667	3	50	1
Enterobacter.cloacae_18	0	0	0.00165437	3	0	0	0.00205491	6	9	1	0.00110291	0.0019103	0.00134336	0.00223538	-0.167967	0.873484	3	100	2	33.3333	0.23568
Enterobacter.kobei_1	0.0330874	0.0165437	0.036305	3	0.0165296	0.0036004	0.035488	6	9	1	0.0242033	0.0212062	0.0297983	0.0396607	-0.275622	0.791029	2	66.6667	4	66.6667	1
Enterobacter.kobei_2	0.344109	0.24171	0.397333	3	0.584541	0.313929	0.863773	6	6	0.547619	0.311326	0.158191	0.594053	0.379602	-1.57173	0.160171	3	100	6	100	NA
Enterobacter.kobei_3	0	0	0.0043535	3	0.0023322	0	0.00589716	6	8	0.887537	0.00290234	0.00502699	0.00419332	0.00560942	-0.349197	0.742486	3	100	3	50	0.453255
Enterobacter.kobei_4	0.516163	0.397394	0.64145	3	0.892404	0.515231	1.44153	6	5	0.380952	0.520508	0.244086	0.970525	0.508749	-1.79295	0.116257	3	100	6	100	NA
Enterobacter.kobei_5	0.0992622	0.0801056	0.132628	3	0.205148	0.140534	0.26514	6	3	0.166667	0.108735	0.0531597	0.199441	0.0753086	-2.08797	0.0840811	3	100	6	100	NA
Enterobacter.massiliensis_1	0	0	0	3	0.0224868	0.00547975	0.0267534	6	3	0.119795	0	0	0.0201609	0.018226	-2.70952	0.0423002	0	0	4	66.6667	0.23568
Enterobacter.massiliensis_2	0	0	0	3	0.0185574	0.00612667	0.0318532	6	1.5	0.0590582	0	0	0.0203268	0.0182184	-2.73296	0.041135	0	0	5	83.3333	0.0968751
Enterobacter.tabaci_1	0	0	0	3	0	0	0	6	9	NA	0	0	0	0	NA	NA	0	0	0	0	NA
Enterobacter.tabaci_2	0.013235	0.00661748	0.030331	3	0.026981	0.0108958	0.0405775	6	7.5	0.795418	0.0202207	0.0244731	0.0298727	0.0271573	-0.537415	0.616289	2	66.6667	5	83.3333	1
Enterobacter.tabaci_3	0.0397049	0.0372664	0.0633273	3	0.0604668	0.0546786	0.068778	6	7	0.714286	0.0538275	0.0287881	0.0604319	0.0160792	-0.369577	0.739251	3	100	6	100	NA
Enterobacter.tabaci_4	2.93154	2.77182	3.8806	3	4.26879	2.32336	5.9223	6	7	0.714286	3.45777	1.19878	4.27519	2.30587	-0.699602	0.507206	3	100	6	100	NA
Enterobacter.tabaci_5	0	0	0	3	0	0	0	6	7.5	0.637352	0	0	0.000295571	0.000723999	-1	0.363217	0	0	6	100	0.0244489
Enterobacter.tabaci_6	0.156726	0.127994	0.192979	3	0.154043	0.134913	0.217444	6	8	0.904762	0.16174	0.0651293	0.168499	0.0729078	-0.140946	0.893907	3	100	6	100	NA
Enterobacter.tabaci_7	0.0783631	0.0739233	0.10637	3	0.106515	0.0619257	0.159117	6	8	0.904762	0.0940744	0.0351841	0.109802	0.0685142	-0.454952	0.663151	3	100	6	100	NA
Enterobacter.tabaci_8	0	0	0	3	0	0	0.00205491	6	6	0.376759	0	0	0.00134336	0.00223538	-1.47203	0.200991	0	0	2	33.3333	0.776814
Enterobacter.tabaci_9	0	0	0.00395226	3	0	0	0.00133007	6	10	0.878088	0.00263484	0.00456367	0.00109566	0.00194871	0.559228	0.624333	3	100	2	33.3333	0.23568
Enterobacter.tabaci_10	0.0661748	0.0461479	0.10818	3	0.10513	0.0283831	0.148003	6	8	0.904762	0.0808272	0.0633169	0.105582	0.0938237	-0.467521	0.656789	3	100	6	100	NA
Enterococcus.casseliflavus	0	0	0	3	0.0021027	0	0.00721607	6	4.5	0.219768	0	0	0.00354869	0.00420272	-2.0683	0.0934416	0	0	3	50	0.453255
Enterococcus.dispar	0	0	0.00330874	3	0.0406365	0.0303934	0.0500085	6	0	0.0275319	0.00220583	0.0038206	0.0476483	0.0283356	-3.85877	0.0104359	3	100	6	100	NA
Enterococcus.hirae	0.00330874	0.00165437	0.00560663	3	0.151643	0.10636	0.173869	6	0	0.0238095	0.00373775	0.00396968	0.144353	0.0575351	-5.95822	0.00178581	2	66.6667	6	100	0.70766
Erwinia.aphidicola_1	0	0	0	3	0.000886713	0	0.00202038	6	4.5	0.219768	0	0	0.00155931	0.00214501	-1.78065	0.135081	0	0	3	50	0.453255
Erwinia.aphidicola_2	0	0	0	3	0	0	0	6	9	NA	0	0	0	0	NA	NA	0	0	0	0	NA
Erysipelatoclostridium.ramosum	0	0	0	3	0.000886713	0	0.00743995	6	4.5	0.219768	0	0	0.00360262	0.00495644	-1.78042	0.135121	0	0	3	50	0.453255
Escherichia.fergusonii_1	2.3596	1.95444	2.51157	3	0.694893	0.383357	1.10974	6	18	0.0238095	2.19081	0.575983	0.729219	0.423678	3.89926	0.0276134	3	100	6	100	NA
Escherichia.fergusonii_2	0.026121	0.0249173	0.0329129	3	0.0113404	0.00673009	0.0173319	6	15	0.166667	0.0298465	0.00862205	0.0148638	0.0147731	1.91592	0.0998267	3	100	5	83.3333	1
Escherichia.fergusonii_3	0.121898	0.0886149	0.146976	3	0.0592973	0.0434187	0.0783582	6	15	0.166667	0.116428	0.0585533	0.0613768	0.0225434	1.57127	0.240472	3	100	6	100	NA
Escherichia.fergusonii_4	0.0430136	0.0412681	0.0476278	3	0.0269107	0.016635	0.0371773	6	15	0.166667	0.0449261	0.00657187	0.028566	0.016027	2.16301	0.0675277	3	100	6	100	NA
Escherichia.fergusonii_5	0.00870701	0.0043535	0.0126254	3	0	0	0.00157702	6	12	0.4795	0.0084169	0.00827566	0.00425754	0.00943625	0.677693	0.530152	2	66.6667	2	33.3333	0.812524
Escherichia.fergusonii_6	0.00330874	0.00165437	0.00600787	3	0	0	0	6	13.5	0.219768	0.00400525	0.00439509	0.000591142	0.001448	1.31037	0.309174	2	66.6667	6	100	0.70766
Escherichia.fergusonii_7	0.00661748	0.00330874	0.0112133	3	0.00377021	0.000684969	0.00559561	6	13	0.35802	0.0074755	0.00793936	0.00328486	0.00282664	0.886568	0.459491	2	66.6667	4	66.6667	1
Escherichia.fergusonii_8	3.00392	2.5335	3.16956	3	1.47748	0.872118	1.88165	6	18	0.0238095	2.80073	0.659956	1.36834	0.582328	3.18943	0.0379598	3	100	6	100	NA
Escherichia.fergusonii_9	0	0	0.00496311	3	0.00387612	0.00294162	0.00454965	6	7	0.693641	0.00330874	0.0057309	0.00332618	0.00179964	-0.00514488	0.996324	3	100	5	83.3333	1
Escherichia.fergusonii_10	0	0	0	3	0	0	0.00157702	6	6	0.376759	0	0	0.00115054	0.00197606	-1.42619	0.213148	0	0	2	33.3333	0.776814
Escherichia.fergusonii_11	5.60731	4.4557	5.76001	3	2.78976	1.48526	3.58895	6	15	0.166667	4.94137	1.42613	2.56312	1.18104	2.49251	0.0774061	3	100	6	100	NA
Escherichia.fergusonii_12	0.304404	0.274722	0.308928	3	0.120916	0.0655563	0.145195	6	18	0.0238095	0.287632	0.0371623	0.1137	0.0572938	5.47985	0.00144645	3	100	6	100	NA
Escherichia.fergusonii_13	0.172054	0.117645	0.186158	3	0.111235	0.0646974	0.135455	6	14	0.261905	0.145184	0.0723567	0.0992336	0.0502214	0.98743	0.396021	3	100	6	100	NA
Escherichia.fergusonii_14	0.185289	0.179594	0.197129	3	0.101918	0.0714737	0.123425	6	18	0.0238095	0.189386	0.0178897	0.098449	0.0406099	4.65552	0.00232786	3	100	6	100	NA
Escherichia.fergusonii_15	0	0	0.00165437	3	0	0	0	6	12	0.238593	0.00110291	0.0019103	0	0	1	0.42265	3	100	0	0	0.0244489
Escherichia.fergusonii_16	0.0553316	0.0491726	0.0581403	3	0.0409642	0.0222698	0.0614568	6	10	0.904762	0.0530981	0.00917397	0.053313	0.048698	-0.0104473	0.992023	3	100	6	100	NA
Escherichia.fergusonii_17	0.017414	0.0126593	0.0186332	3	0.00377021	0.00201504	0.0059312	6	17	0.047619	0.015057	0.00631307	0.00415845	0.00336924	2.79754	0.0804546	3	100	5	83.3333	1
Escherichia.fergusonii_18	0	0	0.0043535	3	0	0	0	6	12	0.238593	0.00290234	0.00502699	0	0	1	0.42265	3	100	0	0	0.0244489
Escherichia.hermannii_1	0	0	0.00395226	3	0	0	0	6	11	0.595883	0.00263484	0.00456367	0.000591142	0.001448	0.75683	0.521723	3	100	6	100	NA
Escherichia.hermannii_2	0	0	0	3	0	0	0	6	7.5	0.637352	0	0	0.000295571	0.000723999	-1	0.363217	0	0	6	100	0.0244489
Eubacterium.desmolans_1	0	0	0	3	0.0637739	0.0623227	0.0685912	6	0	0.0256011	0	0	0.0631376	0.00829599	-18.6421	8.17578e-06	0	0	6	100	0.0244489
Eubacterium.desmolans_2	0.10588	0.0529398	0.148717	3	4.08219	3.31721	4.74041	6	0	0.0238095	0.0991446	0.0959545	4.14829	0.978472	-10.0405	0.000135479	2	66.6667	6	100	0.70766
Eubacterium.desmolans_3	0	0	0	3	0.190176	0.125817	0.225321	6	0	0.0256011	0	0	0.197748	0.0963041	-5.0297	0.00400185	0	0	6	100	0.0244489
Eubacterium.desmolans_4	0	0	0.00165437	3	0.140154	0.120717	0.156351	6	0	0.0275319	0.00110291	0.0019103	0.140595	0.0471913	-7.22856	0.000768959	3	100	6	100	NA
Eubacterium.desmolans_5	0	0	0	3	0.0308409	0.0258218	0.038988	6	0	0.0256011	0	0	0.0348664	0.014388	-5.93585	0.00193701	0	0	6	100	0.0244489
Eubacterium.desmolans_6	0	0	0	3	0.564954	0.427315	0.70765	6	0	0.0256011	0	0	0.574482	0.26047	-5.4025	0.00293633	0	0	6	100	0.0244489
Eubacterium.ramulus.strain.ATCC.29099.16S.ribosomal.RNA.gene..partial.sequence	0	0	0	3	0.0150808	0.00806016	0.0355689	6	1.5	0.0590582	0	0	0.0223754	0.0216848	-2.5275	0.0526901	0	0	5	83.3333	0.0968751
Faecalibacterium.prausnitzii	0	0	0	3	0.00315404	0	0.0120719	6	4.5	0.219768	0	0	0.00578382	0.00696122	-2.03519	0.0974644	0	0	3	50	0.453255
Flavonifractor.plautii_1	4.3448	4.24733	4.61425	3	1.60255	1.37135	2.20115	6	18	0.0238095	4.45945	0.380113	1.9579	0.85473	6.06855	0.00050662	3	100	6	100	NA
Flavonifractor.plautii_2	0	0	0	3	0	0	0.00205491	6	6	0.376759	0	0	0.00115754	0.00185218	-1.53084	0.186368	0	0	2	33.3333	0.776814
Flavonifractor.plautii_3	0.0553316	0.0450798	0.0574444	3	0.0285414	0.0201105	0.0356003	6	14	0.261905	0.0499056	0.0132274	0.0312519	0.0142607	1.94251	0.117468	3	100	6	100	NA
Flavonifractor.plautii_4	0.0297786	0.0227938	0.0453639	3	0.0140505	0.0127353	0.0167868	6	15	0.166667	0.0355122	0.0231098	0.019636	0.0157998	1.07129	0.363062	3	100	6	100	NA
Flavonifractor.plautii_5	0	0	0	3	0	0	0	6	9	NA	0	0	0	0	NA	NA	0	0	0	0	NA
Flintibacter.butyricus_1	0.150186	0.0750929	0.511846	3	0.344885	0.00120013	1.10748	6	8	0.895533	0.341231	0.467041	1.46863	2.6957	-0.994998	0.360989	2	66.6667	4	66.6667	1
Flintibacter.butyricus_2	0	0	0.00661748	3	0.00273988	0	0.00576541	6	8	0.887537	0.00441165	0.0076412	0.0173098	0.0369494	-0.820682	0.444314	3	100	3	50	0.453255
Flintibacter.butyricus_3	0	0	0.00165437	3	0	0	0.00410981	6	8	0.878088	0.00110291	0.0019103	0.00652048	0.0134669	-0.96615	0.375303	3	100	2	33.3333	0.23568
Flintibacter.butyricus_4	0	0	0	3	0.0749961	0.0249413	0.124593	6	0	0.0256011	0	0	0.0753504	0.0584565	-3.15739	0.0251689	0	0	6	100	0.0244489
Flintibacter.butyricus_5	0.015809	0.0112133	0.020965	3	0.00377021	0.000684969	0.00785049	6	15	0.153854	0.0161825	0.00975714	0.00588863	0.00720069	1.62002	0.199506	3	100	4	66.6667	0.776814
Gracilibacter.thermotolerans	0	0	0	3	0	0	0.00315404	6	6	0.376759	0	0	0.00230108	0.00395212	-1.42619	0.213148	0	0	2	33.3333	0.776814
Hespellia.porcina_1	0.00661748	0.00330874	0.007261	3	0.075243	0.0297255	0.109285	6	0	0.0238095	0.00484066	0.00424124	0.09712	0.0978974	-2.3046	0.0689848	2	66.6667	6	100	0.70766
Hespellia.porcina_2	0	0	0	3	0	0	0	6	9	NA	0	0	0	0	NA	NA	0	0	0	0	NA
Hungatella.effluvii	0.126472	0.0632361	0.137246	3	0	0	0.00439548	6	14	0.203092	0.0914971	0.0799679	0.00330897	0.00573517	1.90765	0.196022	2	66.6667	2	33.3333	0.812524
Hydrogenoanaerobacterium.saccharovorans	0	0	0.0380505	3	0.0451711	0.0307574	0.0508107	6	6	0.516853	0.025367	0.0439369	0.0420052	0.0164504	-0.634055	0.583681	3	100	6	100	NA
Ihubacter.massiliensis_1	0.0165437	0.0126254	0.0319854	3	0.0846439	0.0532001	0.114058	6	1	0.047619	0.0242259	0.0204713	0.0838848	0.0348977	-3.22284	0.0160801	3	100	6	100	NA
Ihubacter.massiliensis_2	0	0	0	3	0	0	0	6	9	NA	0	0	0	0	NA	NA	0	0	0	0	NA
Ihubacter.massiliensis_3	0	0	0.00165437	3	0.0161504	0.009	0.0249445	6	2	0.0878251	0.00110291	0.0019103	0.0159327	0.0112543	-3.13855	0.0223369	3	100	5	83.3333	1
Ihubacter.massiliensis_4	0	0	0.00827185	3	0	0	0	6	12	0.238593	0.00551456	0.00955151	0	0	1	0.42265	3	100	0	0	0.0244489
Intestinibacillus.massiliensis_1	0.0496311	0.0248155	0.0727041	3	1.74335	1.61112	2.02465	6	0	0.0238095	0.0484694	0.0478991	1.80478	0.36838	-11.4858	5.82788e-05	2	66.6667	6	100	0.70766
Intestinibacillus.massiliensis_2	0	0	0	3	0.0852588	0.0825636	0.0950667	6	0	0.0256011	0	0	0.086036	0.022923	-9.19356	0.000255476	0	0	6	100	0.0244489
Intestinibacillus.massiliensis_3	0	0	0	3	0.0141974	0.0128088	0.0177936	6	1.5	0.0590582	0	0	0.0140653	0.0082038	-4.19962	0.00849263	0	0	5	83.3333	0.0968751
Intestinimonas.butyriciproducens	2.96132	2.88249	3.3066	3	0.405182	0.321273	0.630345	6	18	0.0238095	3.13895	0.451152	0.464693	0.212916	9.73898	0.00504823	3	100	6	100	NA
Klebsiella.oxytoca_1	0	0	0.00496311	3	0.00282477	0.000525674	0.00448712	6	8	0.892738	0.00330874	0.0057309	0.00265497	0.00235716	0.189726	0.864703	3	100	4	66.6667	0.776814
Klebsiella.oxytoca_2	0	0	0	3	0	0	0	6	9	NA	0	0	0	0	NA	NA	0	0	0	0	NA
Klebsiella.oxytoca_3	0	0	0	3	0	0	0.00133007	6	6	0.376759	0	0	0.00109566	0.00194871	-1.37722	0.226904	0	0	2	33.3333	0.776814
Klebsiella.pneumoniae_1	0	0	0.00395226	3	0.0065311	0.000525674	0.0293413	6	5	0.345231	0.00263484	0.00456367	0.0158625	0.0202411	-1.5251	0.178775	3	100	4	66.6667	0.776814
Klebsiella.pneumoniae_2	0.00870701	0.0043535	0.0241148	3	0.0424362	0.00683376	0.168672	6	6	0.511482	0.0160765	0.0207663	0.109069	0.146539	-1.52412	0.183831	2	66.6667	4	66.6667	1
Klebsiella.pneumoniae_3	0.552559	0.46348	1.0193	3	0.444615	0.0416956	0.808601	6	12	0.547619	0.804336	0.597062	0.504239	0.531369	0.736812	0.505574	3	100	6	100	NA
Klebsiella.pneumoniae_4	0.034828	0.0190684	0.0371753	3	0.00704013	0.00146516	0.0090515	6	14	0.243305	0.0258864	0.0196933	0.00803951	0.00913852	1.49143	0.252236	3	100	4	66.6667	0.776814
Klebsiella.pneumoniae_5	0	0	0	3	0	0	0	6	7.5	0.637352	0	0	0.000591142	0.001448	-1	0.363217	0	0	6	100	0.0244489
Klebsiella.quasipneumoniae_1	0	0	0	3	0	0	0	6	7.5	0.637352	0	0	0.0015548	0.00380846	-1	0.363217	0	0	6	100	0.0244489
Klebsiella.quasipneumoniae_2	0	0	0	3	0	0	0.00133007	6	6	0.376759	0	0	0.00109566	0.00194871	-1.37722	0.226904	0	0	2	33.3333	0.776814
Klebsiella.quasipneumoniae_3	0.00790451	0.00395226	0.0105697	3	0.0023322	0	0.00938573	6	10.5	0.787406	0.00704649	0.00665907	0.00496855	0.00624549	0.450428	0.676606	2	66.6667	3	50	1
Klebsiella.quasipneumoniae_4	0.135658	0.0983037	0.324726	3	0.160073	0.0145266	0.310595	6	12	0.547619	0.2368	0.242774	0.172803	0.175587	0.406509	0.710826	3	100	6	100	NA
Klebsiella.quasipneumoniae_5	0.00330874	0.00165437	0.00560663	3	0	0	0.00532028	6	11	0.671373	0.00373775	0.00396968	0.00255222	0.00396988	0.422341	0.69403	2	66.6667	2	33.3333	0.812524
Klebsiella.variicola_1	0.0237135	0.0234374	0.0292708	3	0.0345818	0	0.0830479	6	9	1	0.0272342	0.00658221	0.0510167	0.0618599	-0.93124	0.392747	3	100	3	50	0.453255
Klebsiella.variicola_2	0.0959534	0.0610372	0.210019	3	0.0419796	0	0.140174	6	13	0.35802	0.14872	0.155833	0.0827453	0.105389	0.661541	0.556162	3	100	3	50	0.453255
Klebsiella.variicola_3	0.00790451	0.00395226	0.0122241	3	0.0243308	0.0232916	0.028243	6	2.5	0.119782	0.0081494	0.00827456	0.0238556	0.0136385	-2.14083	0.0732082	2	66.6667	5	83.3333	1
Kluyvera.intermedia_1	0.00330874	0.00165437	0.0214157	3	0.0259265	0.0174167	0.0410412	6	5.5	0.436661	0.0142771	0.0219257	0.0296882	0.0230511	-0.977024	0.380308	2	66.6667	5	83.3333	1
Kluyvera.intermedia_2	0	0	0	3	0.0187937	0.00555431	0.0322679	6	1.5	0.0590582	0	0	0.019431	0.0170419	-2.79288	0.0383142	0	0	5	83.3333	0.0968751
Kosakonia.cowanii	0	0	0.00395226	3	0.00586063	0	0.0188912	6	6	0.4795	0.00263484	0.00456367	0.0100669	0.0121072	-1.32687	0.227008	3	100	3	50	0.453255
Lachnoclostridium.pacaense_1	0.076101	0.0728785	0.998449	3	0.0166882	0.00500979	0.037068	6	16	0.0952381	0.688851	1.0669	0.164459	0.364785	0.82748	0.486874	3	100	5	83.3333	1
Lachnoclostridium.pacaense_2	0	0	0	3	0	0	0.0345818	6	6	0.376759	0	0	0.0815378	0.178095	-1.12146	0.313044	0	0	2	33.3333	0.776814
Lachnoclostridium.pacaense_3	0.00330874	0.00165437	0.0648905	3	0	0	0.0036004	6	12	0.4795	0.0432603	0.0720826	0.0115446	0.0259976	0.738452	0.529195	2	66.6667	2	33.3333	0.812524
Lachnoclostridium.pacaense_4	0	0	0	3	0.00266014	0	0.010121	6	4.5	0.219768	0	0	0.00604062	0.00794332	-1.86275	0.12154	0	0	3	50	0.453255
Lachnoclostridium.pacaense_5	0.0562486	0.0498918	0.640724	3	0.265545	0.0451106	0.472088	6	10	0.904762	0.441661	0.678594	0.316372	0.333985	0.302023	0.785975	3	100	6	100	NA
Lachnoclostridium.pacaense_6	0.00870701	0.0043535	0.599926	3	0	0	0.197128	6	12	0.4795	0.399951	0.685209	0.117659	0.190984	0.700102	0.551697	2	66.6667	2	33.3333	0.812524
Lachnoclostridium.pacaense_7	0	0	0	3	0	0	0	6	7.5	0.637352	0	0	0.000777399	0.00190423	-1	0.363217	0	0	6	100	0.0244489
Lachnoclostridium.pacaense_8	0.00330874	0.00165437	0.00560663	3	0	0	0	6	13.5	0.219768	0.00373775	0.00396968	0.000976772	0.00239259	1.10822	0.355017	2	66.6667	6	100	0.70766
Lachnoclostridium.pacaense_9	0	0	0.00790451	3	0	0	0.0036004	6	10	0.878088	0.00526968	0.00912735	0.00171338	0.00266304	0.660941	0.571845	3	100	2	33.3333	0.23568
Lachnoclostridium.pacaense_10	0.00330874	0.00165437	0.088604	3	0.00371149	0.000525674	0.0409345	6	10	0.895533	0.0590693	0.0994594	0.0276201	0.0432953	0.523442	0.645252	2	66.6667	4	66.6667	1
Lachnoclostridium.pacaense_11	0.0553316	0.0407263	0.249351	3	0.246305	0.200003	0.372716	6	5	0.380952	0.174941	0.232925	0.272714	0.140432	-0.668807	0.555333	3	100	6	100	NA
Lachnoclostridium.pacaense_12	0	0	0.0522421	3	0.00901468	0.00157702	0.0309167	6	7	0.68583	0.034828	0.0603239	0.0988341	0.215425	-0.676655	0.522667	3	100	4	66.6667	0.776814
Lachnospira.pectinoschiza_1	0	0	0	3	0.0723131	0.0583339	0.128138	6	0	0.0256011	0	0	0.0943856	0.050111	-4.61368	0.0057683	0	0	6	100	0.0244489
Lachnospira.pectinoschiza_2	0	0	0	3	0.131757	0.0713005	0.242196	6	0	0.0256011	0	0	0.161817	0.121594	-3.25979	0.022451	0	0	6	100	0.0244489
Lactobacillus.rogosae_1	0	0	0	3	0.644299	0.482156	0.817891	6	0	0.0256011	0	0	0.637903	0.213834	-7.30722	0.00075183	0	0	6	100	0.0244489
Lactobacillus.rogosae_2	0	0	0	3	1.33925	0.869558	1.5433	6	0	0.0256011	0	0	1.21652	0.453292	-6.57379	0.00122225	0	0	6	100	0.0244489
Lactobacillus.rogosae_3	0	0	0	3	0.00808752	0.000443357	0.0146396	6	3	0.119795	0	0	0.0080793	0.00830264	-2.3836	0.062884	0	0	4	66.6667	0.23568
Lactococcus.taiwanensis	0	0	0	3	0.00105135	0	0.00752227	6	4.5	0.219768	0	0	0.00510177	0.00778612	-1.605	0.1694	0	0	3	50	0.453255
Leclercia.adecarboxylata_1	0	0	0	3	0.0021027	0	0.00721607	6	4.5	0.219768	0	0	0.00591326	0.00902175	-1.60551	0.16929	0	0	3	50	0.453255
Leclercia.adecarboxylata_2	0.013235	0.00661748	0.030331	3	0.0276926	0.0200361	0.0479992	6	4	0.261905	0.0202207	0.0244731	0.0363827	0.0241341	-0.938258	0.40079	2	66.6667	6	100	0.70766
Lutispora.thermophila	0	0	0	3	0.0224868	0.0180959	0.0309665	6	0	0.0256011	0	0	0.0321062	0.0284759	-2.76176	0.0397514	0	0	6	100	0.0244489
Megamonas.funiformis_1	0.034828	0.030649	0.0687934	3	0.298262	0.244394	0.391364	6	0	0.0238095	0.0546855	0.0418418	0.296641	0.119876	-4.4333	0.00333237	3	100	6	100	NA
Megamonas.funiformis_2	0.00330874	0.00165437	0.00560663	3	0.00507207	0.00274312	0.00857074	6	6.5	0.604066	0.00373775	0.00396968	0.00852518	0.0106863	-0.971464	0.364415	2	66.6667	5	83.3333	1
Megamonas.funiformis_3	0	0	0	3	0.00225665	0.000443357	0.00428537	6	3	0.119795	0	0	0.00310711	0.00354398	-2.14754	0.0845078	0	0	4	66.6667	0.23568
Oscillibacter.ruminantium_1	0.135658	0.0796859	0.215848	3	1.05917	0.935289	1.22503	6	0	0.0238095	0.151803	0.136878	1.08576	0.196543	-8.29292	0.000200679	3	100	6	100	NA
Oscillibacter.ruminantium_2	0	0	0	3	1.01752	0.5166	1.17865	6	0	0.0256011	0	0	0.905774	0.462557	-4.79657	0.00489845	0	0	6	100	0.0244489
Oscillibacter.ruminantium_3	0	0	0	3	1.3206	0.623899	2.10939	6	0	0.0256011	0	0	1.48219	1.07694	-3.37121	0.0198634	0	0	6	100	0.0244489
Oscillibacter.ruminantium_4	0	0	0.00661748	3	0.547605	0.197677	0.745242	6	0	0.0275319	0.00441165	0.0076412	0.495874	0.372576	-3.22974	0.0231568	3	100	6	100	NA
Oscillibacter.ruminantium_5	0.00330874	0.00165437	0.0190684	3	0.0967968	0.0801957	0.115354	6	1	0.047619	0.0127123	0.0192241	0.0966914	0.0420232	-4.10994	0.0045204	2	66.6667	6	100	0.70766
Oscillibacter.ruminantium_6	0.00870701	0.0043535	0.0201625	3	0	0	0.0684077	6	10	0.887537	0.0134417	0.0163321	0.0733763	0.139892	-1.03543	0.345652	2	66.6667	2	33.3333	0.812524
Oscillibacter.ruminantium_7	0	0	0	3	0.0298427	0.0135399	0.0579513	6	0	0.0256011	0	0	0.0477459	0.0544225	-2.14898	0.0843533	0	0	6	100	0.0244489
Oscillibacter.ruminantium_8	0	0	0.0118568	3	0	0	0	6	11	0.595883	0.00790451	0.013691	0.00105135	0.00257527	0.859425	0.477976	3	100	6	100	NA
Oscillibacter.ruminantium_9	0	0	0	3	0.0159918	0.00565531	0.0243465	6	0	0.0256011	0	0	0.0152356	0.0111945	-3.33375	0.0206937	0	0	6	100	0.0244489
Oscillibacter.ruminantium_10	0	0	0.00330874	3	0.0130202	0.00679574	0.0174105	6	3	0.148635	0.00220583	0.0038206	0.0114266	0.00756317	-2.42994	0.0458795	3	100	5	83.3333	1
Oscillibacter.ruminantium_11	0	0	0	3	0.0133047	0.00448411	0.0178826	6	1.5	0.0590582	0	0	0.0111273	0.00838781	-3.24951	0.0227081	0	0	5	83.3333	0.0968751
Oscillibacter.ruminantium_12	0	0	0	3	0	0	0.00133007	6	6	0.376759	0	0	0.000646021	0.00100621	-1.57265	0.176608	0	0	2	33.3333	0.776814
Oscillibacter.ruminantium_13	0.00870701	0.00830576	0.0142797	3	0.00370214	0.00226199	0.00556157	6	16	0.0952381	0.0121547	0.00667854	0.00445702	0.00297212	1.90429	0.175249	3	100	6	100	NA
Oscillibacter.ruminantium_14	1.91554	1.77194	2.55589	3	0.536378	0.340578	0.915294	6	18	0.0238095	2.2467	0.834768	0.629652	0.348174	3.21816	0.0679315	3	100	6	100	NA
Oscillibacter.ruminantium_15	0	0	0	3	0.00240027	0	0.00519035	6	4.5	0.219768	0	0	0.004019	0.00548171	-1.79588	0.132458	0	0	3	50	0.453255
Oscillibacter.ruminantium_16	0	0	0	3	0.00136994	0	0.00334511	6	4.5	0.219768	0	0	0.00202456	0.00244299	-2.02995	0.098118	0	0	3	50	0.453255
Oscillibacter.ruminantium_17	0	0	0	3	0	0	0	6	7.5	0.637352	0	0	0.000295571	0.000723999	-1	0.363217	0	0	6	100	0.0244489
Oscillibacter.ruminantium_18	0	0	0	3	0.0744083	0	0.177559	6	4.5	0.219768	0	0	0.112742	0.13917	-1.98435	0.103999	0	0	3	50	0.453255
Oscillibacter.ruminantium_19	0.0529398	0.0438839	0.0620402	3	0.00736388	0.00496346	0.00941759	6	18	0.0238095	0.0529695	0.0181563	0.00918627	0.00661382	4.04475	0.0451329	3	100	6	100	NA
Oscillibacter.valericigenes_1	0.565956	0.389689	0.671755	3	0.40323	0.201303	0.62983	6	11	0.714286	0.518977	0.284985	0.470466	0.37208	0.216632	0.836563	3	100	6	100	NA
Oscillibacter.valericigenes_2	0	0	0	3	0.123275	0.0465664	0.25104	6	1.5	0.0590582	0	0	0.158337	0.151123	-2.56641	0.0502536	0	0	5	83.3333	0.0968751
Oscillibacter.valericigenes_3	0.017414	0.0126593	0.0302138	3	0.0263799	0.0222698	0.0361627	6	8	0.904762	0.0227774	0.0181586	0.0263265	0.0123601	-0.305038	0.780461	3	100	6	100	NA
Oscillibacter.valericigenes_4	0	0	0.00790451	3	0	0	0	6	12	0.238593	0.00526968	0.00912735	0	0	1	0.42265	3	100	0	0	0.0244489
Oscillibacter.valericigenes_5	2.07227	1.27327	2.39603	3	1.01417	0.784478	1.341	6	12	0.547619	1.75544	1.1558	1.06157	0.354415	1.01621	0.408406	3	100	6	100	NA
Paenibacillus.telluris	0	0	0	3	0	0	0	6	9	NA	0	0	0	0	NA	NA	0	0	0	0	NA
Pantoea.calida_1	0	0	0	3	0	0	0	6	9	NA	0	0	0	0	NA	NA	0	0	0	0	NA
Pantoea.calida_2	0	0	0	3	0	0	0	6	9	NA	0	0	0	0	NA	NA	0	0	0	0	NA
Pantoea.calida_3	0	0	0	3	0	0	0	6	7.5	0.637352	0	0	0.000456646	0.00111855	-1	0.363217	0	0	6	100	0.0244489
Pantoea.septica	0	0	0	3	0.00968514	0.00609291	0.0115308	6	0	0.0256011	0	0	0.0108465	0.00705058	-3.76825	0.0130464	0	0	6	100	0.0244489
Pantoea.wallisii_1	0	0	0	3	0	0	0.00205491	6	6	0.376759	0	0	0.00338696	0.0070399	-1.17847	0.291633	0	0	2	33.3333	0.776814
Pantoea.wallisii_2	0	0	0	3	0	0	0	6	9	NA	0	0	0	0	NA	NA	0	0	0	0	NA
Parabacteroides.goldsteinii	0	0	0	3	0.0294709	0.0258218	0.0374981	6	0	0.0256011	0	0	0.0305672	0.00866587	-8.6401	0.000343016	0	0	6	100	0.0244489
Parabacteroides.johnsonii_1	0	0	0	3	0	0	0	6	7.5	0.637352	0	0	0.000456646	0.00111855	-1	0.363217	0	0	6	100	0.0244489
Parabacteroides.johnsonii_2	0	0	0	3	0.00470374	0.00246374	0.00762988	6	1.5	0.0590582	0	0	0.0048431	0.00361119	-3.2851	0.0218312	0	0	5	83.3333	0.0968751
Parabacteroides.merdae	0	0	0	3	0	0	0	6	9	NA	0	0	0	0	NA	NA	0	0	0	0	NA
Parasutterella.excrementihominis_1	0	0	0	3	0	0	0.00315404	6	6	0.376759	0	0	0.00158761	0.00248466	-1.56514	0.178323	0	0	2	33.3333	0.776814
Parasutterella.excrementihominis_2	0	0	0.00330874	3	0.0913806	0.0672385	0.153183	6	0	0.0275319	0.00220583	0.0038206	0.107558	0.0660975	-3.89122	0.0112191	3	100	6	100	NA
Parasutterella.excrementihominis_3	0	0	0	3	0.00371149	0.000525674	0.00749479	6	3	0.119795	0	0	0.00500737	0.00560808	-2.18711	0.0803889	0	0	4	66.6667	0.23568
Parasutterella.excrementihominis_4	0	0	0	3	0	0	0	6	9	NA	0	0	0	0	NA	NA	0	0	0	0	NA
Phascolarctobacterium.faecium_1	0.767627	0.710326	0.81461	3	0.333212	0.225643	0.352323	6	18	0.0238095	0.760748	0.104453	0.304635	0.10189	6.22593	0.00340588	3	100	6	100	NA
Phascolarctobacterium.faecium_2	0.284562	0.281248	0.294654	3	0.147669	0.140561	0.15687	6	18	0.0238095	0.289081	0.013965	0.1542	0.0238901	10.659	2.26216e-05	3	100	6	100	NA
Phascolarctobacterium.faecium_3	0.0696561	0.0387803	0.0761873	3	0.0261229	0.0231515	0.0339146	6	12	0.547619	0.0534263	0.0399604	0.0275092	0.00792714	1.11246	0.377959	3	100	6	100	NA
Phascolarctobacterium.faecium_4	0.0397049	0.0198524	0.050327	3	0.0130567	0.0109886	0.0166113	6	12	0.547619	0.0335513	0.030937	0.014522	0.00514212	1.0581	0.398364	2	66.6667	6	100	0.70766
Phascolarctobacterium.faecium_5	0.00661748	0.00330874	0.007261	3	0.00240027	0	0.0059312	6	11.5	0.589639	0.00484066	0.00424124	0.00362486	0.00440955	0.400039	0.708428	2	66.6667	3	50	1
Phascolarctobacterium.faecium_6	0.00870701	0.0043535	0.00931661	3	0.00273988	0	0.00669022	6	13.5	0.280713	0.00621107	0.00541338	0.00349737	0.00394208	0.77194	0.4945	2	66.6667	3	50	1
Phascolarctobacterium.faecium_7	0.00790451	0.007261	0.00830576	3	0	0	0	6	18	0.0162095	0.007743	0.00105409	0.000591142	0.001448	8.42962	0.000224102	3	100	6	100	NA
Phascolarctobacterium.faecium_8	7.93209	7.0488	8.29884	3	3.87315	3.38891	4.12294	6	18	0.0238095	7.58773	1.28511	3.74396	0.61946	4.90355	0.0250064	3	100	6	100	NA
Phascolarctobacterium.succinatutens_1	0	0	0	3	0	0	0	6	9	NA	0	0	0	0	NA	NA	0	0	0	0	NA
Phascolarctobacterium.succinatutens_2	0	0	0.00395226	3	0	0	0	6	12	0.238593	0.00263484	0.00456367	0	0	1	0.42265	3	100	0	0	0.0244489
Phocea.massiliensis	0	0	0	3	0	0	0	6	9	NA	0	0	0	0	NA	NA	0	0	0	0	NA
Pseudoflavonifractor.capillosus_1	0	0	0	3	0.977295	0.229616	1.35124	6	1.5	0.0590582	0	0	1.2075	1.41188	-2.09491	0.0903354	0	0	5	83.3333	0.0968751
Pseudoflavonifractor.capillosus_2	0	0	0	3	0	0	0	6	7.5	0.637352	0	0	0.000456646	0.00111855	-1	0.363217	0	0	6	100	0.0244489
Pseudoflavonifractor.capillosus_3	0	0	0	3	0.00347263	0.000684969	0.00465175	6	3	0.119795	0	0	0.00373106	0.00394801	-2.31488	0.0684888	0	0	4	66.6667	0.23568
Pseudoflavonifractor.phocaeensis_1	0.26121	0.181984	0.68151	3	0.0335758	0.0253278	0.0400537	6	18	0.0238095	0.488593	0.536939	0.0359237	0.013894	1.45997	0.281648	3	100	6	100	NA
Pseudoflavonifractor.phocaeensis_2	0.017414	0.00870701	0.0980429	3	0	0	0.00157702	6	14	0.203092	0.065362	0.0985148	0.00126374	0.0022301	1.12681	0.376794	2	66.6667	2	33.3333	0.812524
Pseudoflavonifractor.phocaeensis_3	0.00870701	0.0043535	0.133394	3	0.0915038	0.0415389	0.178161	6	7.5	0.795418	0.0889295	0.146555	0.105253	0.0891435	-0.177217	0.871491	2	66.6667	5	83.3333	1
Pseudoflavonifractor.phocaeensis_4	0	0	0	3	0	0	0	6	7.5	0.637352	0	0	0.000777399	0.00190423	-1	0.363217	0	0	6	100	0.0244489
Raoultella.electrica_1	0	0	0	3	0.0244029	0.00624142	0.0399407	6	1.5	0.0590582	0	0	0.0229919	0.019381	-2.90586	0.0335609	0	0	5	83.3333	0.0968751
Raoultella.electrica_2	0	0	0.00165437	3	0.00136994	0	0.00334511	6	7	0.671373	0.00110291	0.0019103	0.00264797	0.00374693	-0.8193	0.44002	3	100	3	50	0.453255
Raoultella.ornithinolytica	0.00870701	0.00600787	0.0241148	3	0.0333315	0.00939546	0.0545636	6	6	0.547619	0.0171794	0.0195371	0.0325796	0.0278149	-0.96218	0.374677	3	100	5	83.3333	1
Romboutsia.sedimentorum	0.043535	0.0366568	0.0691946	3	0.765544	0.563543	1.21153	6	0	0.0238095	0.056056	0.034297	0.920684	0.479418	-4.39521	0.00673075	3	100	6	100	NA
Roseburia.faecis_1	0	0	0	3	0	0	0	6	9	NA	0	0	0	0	NA	NA	0	0	0	0	NA
Roseburia.faecis_2	0	0	0	3	0	0	0	6	7.5	0.637352	0	0	0.00080009	0.00195981	-1	0.363217	0	0	6	100	0.0244489
Ruminococcus.bromii_1	0	0	0	3	0	0	0	6	9	NA	0	0	0	0	NA	NA	0	0	0	0	NA
Ruminococcus.bromii_2	0	0	0	3	0	0	0	6	9	NA	0	0	0	0	NA	NA	0	0	0	0	NA
Ruminococcus.faecis	0	0	0	3	0.00240027	0	0.00559561	6	4.5	0.219768	0	0	0.00566386	0.00904247	-1.53427	0.185549	0	0	3	50	0.453255
Salmonella.enterica	0	0	0	3	0	0	0	6	9	NA	0	0	0	0	NA	NA	0	0	0	0	NA
Siccibacter.colletis_1	0	0	0	3	0	0	0	6	9	NA	0	0	0	0	NA	NA	0	0	0	0	NA
Siccibacter.colletis_2	0	0	0	3	0	0	0	6	9	NA	0	0	0	0	NA	NA	0	0	0	0	NA
Sporobacter.termitidis	0	0	0	3	0.00410981	0	0.0128561	6	4.5	0.219768	0	0	0.00879492	0.0119982	-1.79553	0.132519	0	0	3	50	0.453255
Stella.humosa	0	0	0	3	0	0	0	6	9	NA	0	0	0	0	NA	NA	0	0	0	0	NA
Sutterella.massiliensis_1	0	0	0	3	0.135704	0.122124	0.158032	6	0	0.0256011	0	0	0.150382	0.0456161	-8.07519	0.000471743	0	0	6	100	0.0244489
Sutterella.massiliensis_2	0	0	0	3	0.0722974	0.0551798	0.0852017	6	0	0.0256011	0	0	0.0822063	0.0531027	-3.79196	0.0127328	0	0	6	100	0.0244489
Sutterella.massiliensis_3	0	0	0	3	0.15806	0.13388	0.18026	6	0	0.0256011	0	0	0.163613	0.0567477	-7.06226	0.000880114	0	0	6	100	0.0244489
Sutterella.wadsworthensis_1	0	0	0	3	1.06007	0.201586	1.74533	6	0	0.0256011	0	0	1.0268	0.920975	-2.73094	0.0412342	0	0	6	100	0.0244489
Sutterella.wadsworthensis_2	0	0	0.00165437	3	0.0421146	0.0184757	0.0486497	6	0	0.0275319	0.00110291	0.0019103	0.0358596	0.0212437	-3.97558	0.00992984	3	100	6	100	NA
Sutterella.wadsworthensis_3	0	0	0	3	0.00136994	0	0.00428537	6	4.5	0.219768	0	0	0.00230808	0.00277058	-2.04059	0.0967955	0	0	3	50	0.453255
Sutterella.wadsworthensis_4	0	0	0.00330874	3	0.113487	0.0837259	0.137032	6	0	0.0275319	0.00220583	0.0038206	0.120502	0.0732816	-3.94342	0.0106916	3	100	6	100	NA

## Sheet: Kalmegh-Control_Stat
Variable	Median Control	Quantile 25% Control	Quantile 75% Control	Total data points Control	Median Kalmegh	Quantile 25% Kalmegh	Quantile 75% Kalmegh	Total data points Kalmegh	Mann Whitney U	Mann Whitney test p-value	Mean Control	SD Control	Mean Kalmegh	SD Kalmegh	t	T-test p-value	Present in Control	Proportion in Control	Present in Kalmegh	Proportion in Kalmegh	Prop test p-value
GH1	0.53	0.53	0.55	3	0.405	0.3775	0.425	6	18	0.0268831	0.543333	0.023094	0.396667	0.0355903	7.43736	0.000277468	3	100	6	100	NA
GH102	0.3	0.3	0.305	3	0.295	0.2825	0.3375	6	11	0.693641	0.303333	0.0057735	0.306667	0.039833	-0.200805	0.848191	3	100	6	100	NA
GH103	0.3	0.3	0.305	3	0.29	0.2725	0.33	6	11	0.693641	0.303333	0.0057735	0.298333	0.0397073	0.302122	0.773837	3	100	6	100	NA
GH105	0.25	0.245	0.285	3	0.525	0.52	0.5375	6	0	0.0275319	0.27	0.043589	0.53	0.0236643	-9.64508	0.00412235	3	100	6	100	NA
GH106	0.07	0.06	0.07	3	0.24	0.2175	0.2475	6	0	0.0262394	0.0633333	0.011547	0.236667	0.0233809	-14.8876	1.60235e-06	3	100	6	100	NA
GH108	0.2	0.19	0.215	3	0.36	0.35	0.4075	6	0	0.0275319	0.203333	0.0251661	0.378333	0.0416733	-7.82189	0.000164593	3	100	6	100	NA
GH109	0.08	0.06	0.09	3	0.26	0.23	0.26	6	0	0.0249682	0.0733333	0.0305505	0.251667	0.0271416	-8.56137	0.00149985	3	100	6	100	NA
GH115	0.04	0.035	0.045	3	0.22	0.1975	0.22	6	0	0.0249682	0.04	0.01	0.213333	0.0196638	-17.5292	5.63991e-07	3	100	6	100	NA
GH125	0.13	0.105	0.14	3	0.24	0.2325	0.2475	6	0	0.0275319	0.12	0.0360555	0.241667	0.017224	-5.5373	0.0190341	3	100	6	100	NA
GH127	0.32	0.31	0.32	3	0.515	0.495	0.535	6	0	0.0275319	0.313333	0.011547	0.52	0.0363318	-12.7088	7.34221e-06	3	100	6	100	NA
GH13	0.07	0.06	0.085	3	0.28	0.25	0.28	6	0	0.0249682	0.0733333	0.0251661	0.271667	0.0271416	-10.8541	0.000240701	3	100	6	100	NA
GH13_10	0.13	0.13	0.16	3	0.24	0.2175	0.285	6	0	0.0262394	0.15	0.034641	0.248333	0.0430891	-3.69183	0.013742	3	100	6	100	NA
GH13_11	0.69	0.67	0.71	3	0.43	0.4125	0.455	6	18	0.0238095	0.69	0.04	0.438333	0.0371035	9.11227	0.00100815	3	100	6	100	NA
GH13_13	0.07	0.07	0.085	3	0.29	0.26	0.29	6	0	0.0243409	0.08	0.0173205	0.28	0.0244949	-14.1421	1.15477e-05	3	100	6	100	NA
GH13_16	0.14	0.135	0.175	3	0.24	0.2175	0.285	6	1.5	0.0683572	0.16	0.043589	0.25	0.045607	-2.87494	0.0417976	3	100	6	100	NA
GH13_18	0.31	0.295	0.32	3	0.265	0.2375	0.3075	6	13.5	0.299677	0.306667	0.0251661	0.271667	0.0453505	1.48716	0.182442	3	100	6	100	NA
GH13_19	0.3	0.3	0.305	3	0.265	0.245	0.3075	6	12	0.516853	0.303333	0.0057735	0.273333	0.0436654	1.65423	0.155257	3	100	6	100	NA
GH13_20	0.54	0.52	0.54	3	0.375	0.3525	0.3975	6	18	0.0268831	0.526667	0.023094	0.371667	0.0292689	8.65725	0.000287337	3	100	6	100	NA
GH13_21	0.37	0.355	0.405	3	0.3	0.29	0.3475	6	15	0.153854	0.383333	0.051316	0.32	0.0447214	1.81987	0.150816	3	100	6	100	NA
GH13_26	0.14	0.135	0.165	3	0.24	0.2175	0.285	6	0	0.0268831	0.153333	0.0321455	0.248333	0.0430891	-3.71511	0.0117982	3	100	6	100	NA
GH13_29	0.37	0.365	0.4	3	0.35	0.3175	0.3825	6	13.5	0.299677	0.386667	0.0378594	0.35	0.0409878	1.33199	0.247357	3	100	6	100	NA
GH13_38	0.05	0.04	0.06	3	0.25	0.2275	0.2575	6	0	0.0275319	0.05	0.02	0.245	0.0258844	-12.4581	4.11753e-05	3	100	6	100	NA
GH13_5	0.3	0.295	0.3	3	0.335	0.3075	0.3775	6	3.5	0.185326	0.296667	0.0057735	0.34	0.0428952	-2.43086	0.05606	3	100	6	100	NA
GH13_8	0.06	0.05	0.075	3	0.27	0.2475	0.2775	6	0	0.0268831	0.0633333	0.0251661	0.266667	0.0233809	-11.6962	0.000397186	3	100	6	100	NA
GH13_9	0.83	0.81	0.845	3	0.65	0.6325	0.675	6	18	0.0238095	0.826667	0.0351188	0.653333	0.0280476	7.44378	0.00342662	3	100	6	100	NA
GH130	0.09	0.075	0.105	3	0.28	0.25	0.28	6	0	0.0249682	0.09	0.03	0.271667	0.0271416	-8.83526	0.00124933	3	100	6	100	NA
GH133	0.07	0.06	0.08	3	0.28	0.2575	0.28	6	0	0.0256011	0.07	0.02	0.273333	0.0250333	-13.1863	3.86304e-05	3	100	6	100	NA
GH144	0.05	0.04	0.065	3	0.22	0.205	0.22	6	0	0.0256011	0.0533333	0.0251661	0.213333	0.0206559	-9.52411	0.00140366	3	100	6	100	NA
GH145	0.04	0.035	0.055	3	0.235	0.215	0.24	6	0	0.0275319	0.0466667	0.0208167	0.231667	0.0248328	-11.766	9.19996e-05	3	100	6	100	NA
GH146	0.06	0.045	0.065	3	0.235	0.215	0.24	6	0	0.0275319	0.0533333	0.0208167	0.23	0.0219089	-11.7923	0.000194822	3	100	6	100	NA
GH16	0.08	0.065	0.09	3	0.29	0.26	0.29	6	0	0.0249682	0.0766667	0.0251661	0.281667	0.0271416	-11.219	0.000208966	3	100	6	100	NA
GH18	0.58	0.575	0.645	3	0.83	0.82	0.855	6	0	0.0268831	0.62	0.0781025	0.835	0.0216795	-4.67871	0.0369574	3	100	6	100	NA
GH19	0.16	0.16	0.19	3	0.25	0.2275	0.295	6	1.5	0.0660197	0.18	0.034641	0.258333	0.0430891	-2.94095	0.031637	3	100	6	100	NA
GH2	0.74	0.74	0.765	3	0.78	0.765	0.7875	6	4.5	0.293511	0.756667	0.0288675	0.778333	0.0160208	-1.21015	0.323408	3	100	6	100	NA
GH20	0.26	0.26	0.27	3	0.525	0.505	0.56	6	0	0.0275319	0.266667	0.011547	0.533333	0.0393277	-15.3393	2.76262e-06	3	100	6	100	NA
GH23	0.69	0.685	0.695	3	0.79	0.7825	0.7975	6	0	0.0275319	0.69	0.01	0.788333	0.017224	-10.808	2.02402e-05	3	100	6	100	NA
GH24	0.38	0.375	0.38	3	0.365	0.3375	0.4075	6	11.5	0.602537	0.376667	0.0057735	0.371667	0.0453505	0.265789	0.800405	3	100	6	100	NA
GH25	0.6	0.57	0.615	3	0.495	0.4825	0.5075	6	17	0.047619	0.59	0.0458258	0.501667	0.0318852	2.99574	0.0575055	3	100	6	100	NA
GH26	0.14	0.135	0.145	3	0.27	0.2625	0.285	6	0	0.0268831	0.14	0.01	0.27	0.0189737	-13.4563	3.62709e-06	3	100	6	100	NA
GH28	0.18	0.165	0.185	3	0.4	0.385	0.4075	6	0	0.0268831	0.173333	0.0208167	0.395	0.0164317	-16.105	0.000292561	3	100	6	100	NA
GH29	0.17	0.16	0.185	3	0.325	0.2975	0.33	6	0	0.0275319	0.173333	0.0251661	0.315	0.0294958	-7.50715	0.000801081	3	100	6	100	NA
GH3	0.82	0.815	0.825	3	0.88	0.865	0.88	6	0	0.0249682	0.82	0.01	0.875	0.0122474	-7.20119	0.000804438	3	100	6	100	NA
GH30_4	0.04	0.035	0.05	3	0.225	0.205	0.2375	6	0	0.0275319	0.0433333	0.0152753	0.225	0.0234521	-13.956	7.35842e-06	3	100	6	100	NA
GH31	0.57	0.56	0.58	3	0.68	0.66	0.715	6	0	0.0256011	0.57	0.02	0.688333	0.0325064	-6.72691	0.00041455	3	100	6	100	NA
GH32	0.67	0.65	0.67	3	0.665	0.645	0.6925	6	7.5	0.791971	0.656667	0.023094	0.668333	0.0318852	-0.626099	0.555906	3	100	6	100	NA
GH33	0.31	0.305	0.325	3	0.45	0.45	0.465	6	0	0.0256011	0.316667	0.0208167	0.455	0.0176068	-9.87815	0.00110661	3	100	6	100	NA
GH35	0.1	0.09	0.105	3	0.285	0.2575	0.29	6	0	0.0268831	0.0966667	0.0152753	0.28	0.0268328	-13.0363	5.7396e-06	3	100	6	100	NA
GH36	0.36	0.355	0.37	3	0.61	0.5925	0.6275	6	0	0.0275319	0.363333	0.0152753	0.616667	0.0307679	-16.5061	8.04459e-07	3	100	6	100	NA
GH37	0.31	0.31	0.315	3	0.27	0.2475	0.3075	6	12.5	0.432768	0.313333	0.0057735	0.275	0.0432435	2.13366	0.0824359	3	100	6	100	NA
GH38	0.42	0.41	0.425	3	0.49	0.4725	0.515	6	0	0.0275319	0.416667	0.0152753	0.498333	0.0318852	-5.19399	0.00127746	3	100	6	100	NA
GH4	0.56	0.555	0.57	3	0.415	0.3825	0.4475	6	18	0.0238095	0.563333	0.0152753	0.416667	0.0417931	7.63631	0.000140611	3	100	6	100	NA
GH42	0.25	0.245	0.27	3	0.47	0.47	0.485	6	0	0.0256011	0.26	0.0264575	0.478333	0.0183485	-12.8333	0.00100762	3	100	6	100	NA
GH43_10	0.1	0.09	0.115	3	0.31	0.2925	0.3275	6	0	0.0238095	0.103333	0.0251661	0.308333	0.0263944	-11.3327	0.000234696	3	100	6	100	NA
GH43_11	0.19	0.185	0.225	3	0.335	0.3225	0.385	6	0	0.0268831	0.21	0.043589	0.351667	0.0381663	-4.78617	0.0111953	3	100	6	100	NA
GH43_12	0.11	0.09	0.11	3	0.25	0.2275	0.2575	6	0	0.0262394	0.0966667	0.023094	0.246667	0.0233809	-9.14755	0.00067345	3	100	6	100	NA
GH43_19	0.04	0.035	0.05	3	0.235	0.2075	0.24	6	0	0.0268831	0.0433333	0.0152753	0.228333	0.0240139	-14.0293	6.20679e-06	3	100	6	100	NA
GH43_24	0.08	0.06	0.085	3	0.25	0.22	0.25	6	0	0.0249682	0.07	0.0264575	0.241667	0.0271416	-9.0969	0.000647468	3	100	6	100	NA
GH43_26	0.21	0.205	0.235	3	0.375	0.3525	0.42	6	0	0.0238095	0.223333	0.0321455	0.385	0.0423084	-6.37661	0.00108352	3	100	6	100	NA
GH43_31	0.05	0.04	0.06	3	0.215	0.195	0.22	6	0	0.0268831	0.05	0.02	0.211667	0.0194079	-11.5443	0.000333263	3	100	6	100	NA
GH5	0.13	0.115	0.155	3	0.155	0.14	0.1775	6	4.5	0.291421	0.136667	0.0404145	0.16	0.0228035	-0.928804	0.429333	3	100	6	100	NA
GH5_13	0.13	0.13	0.15	3	0.27	0.245	0.325	6	0	0.0268831	0.143333	0.023094	0.285	0.0488876	-5.90221	0.000603878	3	100	6	100	NA
GH51	0.13	0.11	0.135	3	0.305	0.285	0.3175	6	0	0.0238095	0.12	0.0264575	0.3	0.0260768	-9.66755	0.000614473	3	100	6	100	NA
GH53	0.23	0.225	0.23	3	0.41	0.4025	0.425	6	0	0.0268831	0.226667	0.0057735	0.415	0.0273861	-16.1429	4.74499e-06	3	100	6	100	NA
GH57	0.06	0.055	0.075	3	0.265	0.2375	0.27	6	0	0.0268831	0.0666667	0.0208167	0.26	0.0268328	-11.8888	5.36569e-05	3	100	6	100	NA
GH63	0.26	0.235	0.275	3	0.28	0.28	0.295	6	4.5	0.291421	0.253333	0.0404145	0.285	0.0176068	-1.297	0.305706	3	100	6	100	NA
GH65	0.42	0.405	0.425	3	0.455	0.45	0.505	6	0	0.0275319	0.413333	0.0208167	0.475	0.03937	-3.07268	0.0185858	3	100	6	100	NA
GH73	0.74	0.73	0.745	3	0.72	0.7125	0.7425	6	11.5	0.597843	0.736667	0.0152753	0.726667	0.0233809	0.769484	0.470397	3	100	6	100	NA
GH77	0.89	0.88	0.89	3	0.895	0.89	0.9075	6	4	0.222801	0.883333	0.011547	0.896667	0.0121106	-1.60644	0.178697	3	100	6	100	NA
GH78	0.15	0.145	0.16	3	0.325	0.3125	0.345	6	0	0.0238095	0.153333	0.0152753	0.328333	0.0231661	-13.5329	9.49971e-06	3	100	6	100	NA
GH8	0.31	0.31	0.315	3	0.365	0.35	0.41	6	0	0.0249682	0.313333	0.0057735	0.38	0.0368782	-4.32338	0.00614765	3	100	6	100	NA
GH88	0.29	0.285	0.3	3	0.535	0.515	0.555	6	0	0.0275319	0.293333	0.0152753	0.54	0.0309839	-15.9965	9.82601e-07	3	100	6	100	NA
GH92	0.06	0.05	0.075	3	0.27	0.24	0.27	6	0	0.0249682	0.0633333	0.0251661	0.26	0.0244949	-11.15	0.000375415	3	100	6	100	NA
GH95	0.1	0.075	0.105	3	0.3	0.27	0.3075	6	0	0.0275319	0.0866667	0.0321455	0.291667	0.030605	-9.16279	0.000883059	3	100	6	100	NA
GH97	0.06	0.05	0.075	3	0.255	0.2275	0.26	6	0	0.0268831	0.0633333	0.0251661	0.248333	0.0240139	-10.5547	0.000512034	3	100	6	100	NA
PL22_1	0.15	0.15	0.185	3	0.24	0.2175	0.2925	6	2	0.0905591	0.173333	0.0404145	0.253333	0.0504645	-2.57012	0.0491527	3	100	6	100	NA
Glc	0.61	0.6	0.615	3	0.675	0.655	0.71	6	0	0.0268831	0.606667	0.0152753	0.681667	0.0318852	-4.76999	0.00205865	3	100	6	100	NA
Gal	0.81	0.805	0.82	3	0.75	0.74	0.7675	6	18	0.0249682	0.813333	0.0152753	0.753333	0.0150555	5.58156	0.00492672	3	100	6	100	NA
Fru	0.81	0.805	0.81	3	0.8	0.7925	0.8075	6	12	0.502121	0.806667	0.0057735	0.801667	0.0116905	0.858898	0.419073	3	100	6	100	NA
Man	0.51	0.505	0.52	3	0.44	0.4175	0.4625	6	18	0.0275319	0.513333	0.0152753	0.44	0.0316228	4.69042	0.00226435	3	100	6	100	NA
GlcA	0.45	0.445	0.455	3	0.56	0.55	0.585	6	0	0.0275319	0.45	0.01	0.57	0.0303315	-8.7831	6.88352e-05	3	100	6	100	NA
GalA	0.44	0.435	0.445	3	0.555	0.5425	0.5825	6	0	0.0238095	0.44	0.01	0.563333	0.0307679	-8.92149	6.40643e-05	3	100	6	100	NA
Xyl	0.7	0.685	0.705	3	0.705	0.685	0.7175	6	6.5	0.600991	0.693333	0.0208167	0.703333	0.0258199	-0.625543	0.558732	3	100	6	100	NA
Ara	0.66	0.65	0.68	3	0.64	0.6225	0.6725	6	13	0.380952	0.666667	0.0305505	0.646667	0.0326599	0.904534	0.412818	3	100	6	100	NA
Rha	0.41	0.4	0.41	3	0.535	0.5225	0.5625	6	0	0.0268831	0.403333	0.011547	0.546667	0.0320416	-9.76265	3.05695e-05	3	100	6	100	NA
Rib	0.61	0.605	0.655	3	0.49	0.47	0.525	6	18	0.0275319	0.636667	0.0550757	0.496667	0.034448	4.02657	0.03097	3	100	6	100	NA
shannon	2.93	2.925	2.935	3	5.715	5.5425	5.7975	6	0	0.0238095	2.93	0.01	5.65167	0.232501	-28.6209	9.01328e-07	3	100	6	100	NA
Butyrate	0.13	0.125	0.13	3	0.275	0.2625	0.28	6	0	0.0268831	0.126667	0.0057735	0.273333	0.0175119	-18.5934	5.75496e-07	3	100	6	100	NA
Propionate	0.46	0.455	0.475	3	0.525	0.5025	0.555	6	0.5	0.0380559	0.466667	0.0208167	0.531667	0.0386868	-3.27511	0.0142007	3	100	6	100	NA
X.Clostridium..aldenense_1	0.703502	0.518842	0.734859	3	0.117662	0.104862	0.137741	6	18	0.0238095	0.6013	0.233446	0.145314	0.0766193	3.2956	0.0703623	3	100	6	100	NA
X.Clostridium..aldenense_2	0.017414	0.0126593	0.147674	3	0.0740758	0.0518171	0.200237	6	6	0.547619	0.101084	0.15323	0.152282	0.17084	-0.454473	0.670318	3	100	6	100	NA
X.Clostridium..aldenense_3	0.992599	0.903274	1.04962	3	0.189585	0.16496	0.237827	6	18	0.0238095	0.97106	0.147525	0.193871	0.0640151	8.72335	0.00728708	3	100	6	100	NA
X.Clostridium..aldenense_4	0.00992622	0.00496311	0.0180236	3	0.00135121	0	0.00536369	6	12.5	0.418492	0.0120157	0.0131853	0.0042493	0.00650682	0.963258	0.419034	2	66.6667	3	50	1
X.Clostridium..aldenense_5	3.38703	2.61665	3.60245	3	0.569843	0.425331	0.735241	6	18	0.0238095	3.01706	1.03656	0.593157	0.211369	4.00878	0.0531974	3	100	6	100	NA
X.Clostridium..asparagiforme	0	0	0.00395226	3	0.424162	0.305255	0.467176	6	0	0.0275319	0.00263484	0.00456367	0.383555	0.11475	-8.11843	0.000446565	3	100	6	100	NA
X.Clostridium..celerecrescens	0	0	0	3	0.00391543	0	0.0263956	6	4.5	0.219768	0	0	0.0139422	0.0191117	-1.78693	0.133994	0	0	3	50	0.453255
X.Clostridium..citroniae	0.118568	0.105606	0.268252	3	0.0319189	0.0240279	0.0329599	6	18	0.0238095	0.209716	0.180789	0.030096	0.010598	1.71938	0.227258	3	100	6	100	NA
X.Clostridium..clostridioforme_1	0	0	0.233266	3	0.456892	0.249616	0.661776	6	3	0.153854	0.155511	0.269352	0.479238	0.267779	-1.70301	0.162583	3	100	6	100	NA
X.Clostridium..clostridioforme_2	0.0696561	0.0596436	0.0941119	3	0.0163785	0.00405362	0.0217551	6	18	0.0275319	0.079285	0.0354627	0.0135366	0.0110682	3.13579	0.0783572	3	100	4	66.6667	0.776814
X.Clostridium..clostridioforme_3	0.600784	0.570054	1.00785	3	1.08688	0.954561	1.30729	6	5	0.380952	0.851672	0.488744	1.31123	0.613787	-1.21777	0.276402	3	100	6	100	NA
X.Clostridium..colinum	0	0	0	3	0.100387	0.0762987	0.128094	6	0	0.0256011	0	0	0.103404	0.0338422	-7.48436	0.000672748	0	0	6	100	0.0244489
X.Clostridium..hathewayi_1	0	0	0.00790451	3	0	0	0	6	12	0.238593	0.00526968	0.00912735	0	0	1	0.42265	3	100	0	0	0.0244489
X.Clostridium..hathewayi_2	0	0	0	3	0.00717901	0.0015627	0.0100528	6	3	0.119795	0	0	0.00678684	0.00613579	-2.7094	0.0423066	0	0	4	66.6667	0.23568
X.Clostridium..hathewayi_3	0.0264699	0.013235	0.0329962	3	0.0242311	0.0199374	0.0306803	6	9	1	0.0219975	0.0201373	0.0274974	0.0117638	-0.437226	0.694422	2	66.6667	6	100	0.70766
X.Clostridium..hylemonae	0	0	0.00330874	3	0.87362	0.613891	0.91285	6	0	0.0275319	0.00220583	0.0038206	0.799616	0.448768	-4.35216	0.00733939	3	100	6	100	NA
X.Clostridium..lactatifermentans_1	0	0	0	3	0.16587	0	0.387661	6	4.5	0.219768	0	0	0.371146	0.577107	-1.5753	0.176006	0	0	3	50	0.453255
X.Clostridium..lactatifermentans_2	0	0	0	3	0.00312539	0	0.00958866	6	4.5	0.219768	0	0	0.00833954	0.0128913	-1.5846	0.17391	0	0	3	50	0.453255
X.Clostridium..lavalense	0	0	0	3	0	0	0.0182413	6	6	0.376759	0	0	0.00956781	0.0150792	-1.55421	0.18085	0	0	2	33.3333	0.776814
X.Clostridium..methylpentosum	0.252944	0.129781	0.492167	3	0.46687	0.424778	0.485605	6	5	0.380952	0.330317	0.368528	0.481564	0.153685	-0.681821	0.556251	3	100	6	100	NA
X.Clostridium..oroticum	0	0	0	3	0.00625078	0	0.0148717	6	4.5	0.219768	0	0	0.00766646	0.00856779	-2.1918	0.0799148	0	0	3	50	0.453255
X.Clostridium..polysaccharolyticum	0	0	0.0231612	3	0.100222	0.0616588	0.147563	6	0	0.0275319	0.0154408	0.0267442	0.132481	0.107989	-2.50555	0.0457077	3	100	6	100	NA
X.Clostridium..saccharolyticum_1	0	0	0	3	0.0742856	0.0550704	0.153986	6	0	0.0256011	0	0	0.105555	0.0851216	-3.03747	0.0288339	0	0	6	100	0.0244489
X.Clostridium..saccharolyticum_2	0	0	0	3	0.0962013	0.0857426	0.107638	6	0	0.0256011	0	0	0.10529	0.0303109	-8.50875	0.000368774	0	0	6	100	0.0244489
X.Clostridium..scindens_1	0.0231612	0.0115806	0.0550554	3	0.00895319	0.00135121	0.0148717	6	12	0.511482	0.0367036	0.045029	0.0103508	0.0109754	0.998939	0.417928	2	66.6667	4	66.6667	1
X.Clostridium..scindens_2	0.0363961	0.0269051	0.120957	3	0.0121996	0.00202681	0.0216924	6	16	0.091925	0.0864425	0.103558	0.0139271	0.0140832	1.20728	0.348815	3	100	4	66.6667	0.776814
X.Clostridium..symbiosum_1	0.191554	0.155334	0.364531	3	0.116756	0.0876809	0.188275	6	14	0.261905	0.282725	0.2236	0.134683	0.0686888	1.12063	0.37017	3	100	6	100	NA
X.Clostridium..symbiosum_2	0.0522421	0.0443191	0.136784	3	0.0439506	0.0269986	0.0746491	6	12	0.547619	0.103322	0.102502	0.0517999	0.0320623	0.850054	0.477763	3	100	6	100	NA
X.Clostridium..symbiosum_3	0	0	0	3	0.00178355	0	0.00557986	6	4.5	0.219768	0	0	0.00435164	0.00638128	-1.6704	0.155706	0	0	3	50	0.453255
X.Clostridium..symbiosum_4	7.53156	6.02565	10.2475	3	3.89743	3.35671	6.67945	6	15	0.166667	8.33823	4.27924	4.7794	2.54666	1.32769	0.284157	3	100	6	100	NA
X.Clostridium..xylanolyticum	0	0	0	3	1.41729	1.25612	1.63507	6	0	0.0256011	0	0	1.45107	0.317765	-11.1856	9.96605e-05	0	0	6	100	0.0244489
X.Eubacterium..eligens_1	0	0	0.00330874	3	4.69609	3.70716	5.52565	6	0	0.0275319	0.00220583	0.0038206	4.51173	1.26544	-8.72889	0.000326753	3	100	6	100	NA
X.Eubacterium..eligens_2	0	0	0	3	0.030337	0.0224652	0.0957664	6	0	0.0256011	0	0	0.056043	0.0528734	-2.59633	0.0484641	0	0	6	100	0.0244489
X.Eubacterium..eligens_3	0	0	0.00165437	3	0.240422	0.213438	0.297212	6	0	0.0275319	0.00110291	0.0019103	0.267024	0.135441	-4.8083	0.00483793	3	100	6	100	NA
X.Eubacterium..eligens_4	0	0	0	3	0.0484622	0.0365602	0.0773427	6	0	0.0256011	0	0	0.0582138	0.0354936	-4.01746	0.0101463	0	0	6	100	0.0244489
X.Eubacterium..eligens_5	0	0	0.00330874	3	2.80853	2.55724	2.88331	6	0	0.0275319	0.00220583	0.0038206	2.77626	0.33664	-20.1822	5.49648e-06	3	100	6	100	NA
X.Eubacterium..eligens_6	0	0	0	3	0.0212047	0.0100799	0.043094	6	0	0.0256011	0	0	0.0284317	0.0239137	-2.91227	0.0333117	0	0	6	100	0.0244489
X.Eubacterium..siraeum_1	0	0	0	3	0.242326	0.160871	0.304667	6	0	0.0256011	0	0	0.223362	0.0957095	-5.71649	0.00229011	0	0	6	100	0.0244489
X.Eubacterium..siraeum_2	0	0	0	3	0.221391	0.184415	0.271607	6	0	0.0256011	0	0	0.218492	0.0639954	-8.36302	0.000400089	0	0	6	100	0.0244489
X.Ruminococcus..obeum_1	0	0	0.00790451	3	0.00391543	0	0.00803814	6	8	0.887537	0.00526968	0.00912735	0.00537167	0.00662341	-0.0172208	0.987307	3	100	3	50	0.453255
X.Ruminococcus..obeum_2	0	0	0.00395226	3	0.00448596	0.000891774	0.0130975	6	6	0.500184	0.00263484	0.00456367	0.00682093	0.00739598	-1.04459	0.334433	3	100	4	66.6667	0.776814
Acidaminococcus.intestini_1	0	0	0.0794097	3	0.165377	0.116894	0.203336	6	3	0.153854	0.0529398	0.0916944	0.233189	0.219259	-1.73324	0.126798	3	100	6	100	NA
Acidaminococcus.intestini_2	0	0	0.00661748	3	0.00490894	0.000891774	0.013309	6	6	0.500184	0.00441165	0.0076412	0.0101018	0.0135574	-0.803936	0.44919	3	100	4	66.6667	0.776814
Acidaminococcus.intestini_3	0	0	0.00165437	3	0.00178355	0	0.00494539	6	6	0.4795	0.00110291	0.0019103	0.00253712	0.00291159	-0.884484	0.410103	3	100	3	50	0.453255
Acidaminococcus.intestini_4	0	0	0	3	0	0	0	6	9	NA	0	0	0	0	NA	NA	0	0	0	0	NA
Aerosakkonema.funiforme	0	0	0	3	0	0	0	6	9	NA	0	0	0	0	NA	NA	0	0	0	0	NA
Alistipes.onderdonkii	0.374401	0.333434	0.440319	3	0.087417	0.0672532	0.0978821	6	18	0.0238095	0.391035	0.107851	0.0856713	0.0282214	4.82217	0.0353588	3	100	6	100	NA
Alistipes.shahii_1	0.0316181	0.0201625	0.0323527	3	0	0	0	6	17	0.0338949	0.0244708	0.0136716	0.00271533	0.00665116	2.60629	0.0969204	3	100	6	100	NA
Alistipes.shahii_2	0.0711406	0.0573378	0.0752752	3	0.00312539	0	0.00743584	6	18	0.0256011	0.0646951	0.0187858	0.00506226	0.0065125	5.34005	0.0258332	3	100	3	50	0.453255
Anaerostipes.hadrus_1	0.0694835	0.0390953	0.169118	3	0	0	0	6	18	0.00911579	0.115648	0.136031	0	0	1.47252	0.278758	3	100	0	0	0.0244489
Anaerostipes.hadrus_2	10.7269	10.035	14.6147	3	0.00704082	0.00423802	0.0100649	6	18	0.0238095	12.8575	4.93735	0.00750016	0.00576385	4.50784	0.0458527	3	100	5	83.3333	1
Anaerostipes.hadrus_3	1.10663	0.562023	1.81891	3	0	0	0	6	18	0.00911579	1.21841	1.26061	0	0	1.67407	0.236094	3	100	0	0	0.0244489
Anaerostipes.hadrus_4	0.403666	0.379685	0.445629	3	0	0	0	6	18	0.0162095	0.415654	0.0667569	0.0027571	0.00675349	10.6856	0.00834402	3	100	6	100	NA
Anaerostipes.hadrus_5	0.00790451	0.00395226	0.0105697	3	0	0	0	6	15	0.0518299	0.00704649	0.00665907	0	0	1.83282	0.208285	2	66.6667	0	0	0.156376
Anaerostipes.hadrus_6	0.277934	0.273344	0.46548	3	0	0	0	6	18	0.00911579	0.399904	0.219258	0	0	3.15909	0.0872825	3	100	0	0	0.0244489
Anaerostipes.hadrus_7	0.076101	0.0538595	0.125121	3	0	0	0	6	18	0.00911579	0.0939531	0.0729189	0	0	2.23168	0.155321	3	100	0	0	0.0244489
Anaerostipes.hadrus_8	2.4815	2.0312	2.49311	3	0	0	0	6	18	0.0162095	2.18904	0.526789	0.00118903	0.00291252	7.19346	0.0187809	3	100	6	100	NA
Anaerotruncus.rubiinfantis	0	0	0	3	0	0	0	6	9	NA	0	0	0	0	NA	NA	0	0	0	0	NA
Bacteroides.caecimuris	0.0363961	0.0356121	0.0656251	3	0	0	0	6	18	0.00911579	0.0553594	0.0342124	0	0	2.80265	0.107221	3	100	0	0	0.0244489
Bacteroides.cellulosilyticus_1	0	0	0	3	0	0	0	6	9	NA	0	0	0	0	NA	NA	0	0	0	0	NA
Bacteroides.cellulosilyticus_2	0.015809	0.012258	0.0261026	3	0.209435	0.168658	0.253942	6	0	0.0238095	0.0203041	0.0143814	0.21657	0.0552114	-8.17071	0.000157167	3	100	6	100	NA
Bacteroides.cellulosilyticus_3	0.00790451	0.00395226	0.0105697	3	0.0798761	0.0537465	0.0986555	6	0	0.0238095	0.00704649	0.00665907	0.0819292	0.0415862	-4.30179	0.00623066	2	66.6667	6	100	0.70766
Bacteroides.cellulosilyticus_4	0	0	0.00165437	3	0.00992952	0.00291858	0.0181372	6	3	0.148635	0.00110291	0.0019103	0.0123998	0.0127216	-2.12772	0.0822458	3	100	5	83.3333	1
Bacteroides.cellulosilyticus_5	0.548542	0.4126	0.615071	3	5.28186	4.67179	5.55937	6	0	0.0238095	0.502267	0.206399	5.41595	1.091	-10.6573	5.80953e-05	3	100	6	100	NA
Bacteroides.dorei_1	0	0	0	3	0.310333	0.181384	0.396458	6	0	0.0256011	0	0	0.308481	0.146474	-5.15875	0.00358848	0	0	6	100	0.0244489
Bacteroides.dorei_2	0	0	0	3	0	0	0.00202681	6	6	0.376759	0	0	0.00104492	0.00164171	-1.55905	0.179726	0	0	2	33.3333	0.776814
Bacteroides.eggerthii_1	0	0	0	3	0.0682549	0.0631728	0.107015	6	1.5	0.0590582	0	0	0.0915867	0.0783461	-2.86346	0.0352636	0	0	5	83.3333	0.0968751
Bacteroides.eggerthii_2	0	0	0	3	0.0225397	0.00882373	0.0294291	6	1.5	0.0590582	0	0	0.0189401	0.0135653	-3.42001	0.018838	0	0	5	83.3333	0.0968751
Bacteroides.eggerthii_3	0	0	0	3	0	0	0	6	7.5	0.637352	0	0	0.0010418	0.00255187	-1	0.363217	0	0	6	100	0.0244489
Bacteroides.faecis_1	0.00661748	0.00330874	0.007261	3	0.372328	0.254162	0.462616	6	0	0.0238095	0.00484066	0.00424124	0.36121	0.123261	-7.07353	0.000856792	2	66.6667	6	100	0.70766
Bacteroides.faecis_2	0	0	0	3	0.0188473	0.00994613	0.0287911	6	1.5	0.0590582	0	0	0.0186518	0.0134797	-3.38935	0.019475	0	0	5	83.3333	0.0968751
Bacteroides.faecis_3	0	0	0	3	0.0898975	0.0792422	0.117671	6	0	0.0256011	0	0	0.0900859	0.0343589	-6.42234	0.00135882	0	0	6	100	0.0244489
Bacteroides.faecis_4	0	0	0	3	0.184206	0.150817	0.296166	6	0	0.0256011	0	0	0.226553	0.099778	-5.56173	0.00258511	0	0	6	100	0.0244489
Bacteroides.faecis_5	0	0	0	3	0	0	0	6	7.5	0.637352	0	0	0.000594516	0.00145626	-1	0.363217	0	0	6	100	0.0244489
Bacteroides.faecis_6	0	0	0	3	0	0	0.00202681	6	6	0.376759	0	0	0.00588105	0.0131263	-1.09746	0.322458	0	0	2	33.3333	0.776814
Bacteroides.faecis_7	0	0	0	3	0	0	0	6	9	NA	0	0	0	0	NA	NA	0	0	0	0	NA
Bacteroides.finegoldii	0	0	0	3	0.40691	0.326984	0.449658	6	0	0.0256011	0	0	0.385882	0.0789984	-11.965	7.19079e-05	0	0	6	100	0.0244489
Bacteroides.fragilis	0	0	0	3	0	0	0	6	9	NA	0	0	0	0	NA	NA	0	0	0	0	NA
Bacteroides.intestinalis_1	0.200261	0.127796	0.225863	3	0.548073	0.492215	0.622165	6	0	0.0238095	0.169019	0.10173	0.553737	0.0984692	-5.40533	0.00581744	3	100	6	100	NA
Bacteroides.intestinalis_2	0.00790451	0.00395226	0.00830576	3	0.0479736	0.0359232	0.0536135	6	0	0.0238095	0.00553717	0.00481209	0.0433698	0.019417	-4.50403	0.00396338	2	66.6667	6	100	0.70766
Bacteroides.nordii_1	0.126472	0.115478	0.169116	3	0.146921	0.108455	0.187984	6	9	1	0.147572	0.0566647	0.151033	0.0567154	-0.0863626	0.935237	3	100	6	100	NA
Bacteroides.nordii_2	0.00790451	0.00395226	0.0204959	3	0.00940426	0.00671489	0.0144216	6	8.5	1	0.013664	0.0172792	0.00950216	0.00613657	0.404612	0.72094	2	66.6667	5	83.3333	1
Bacteroides.oleiciplenus	0.00790451	0.007261	0.00830576	3	0.503316	0.458222	0.53154	6	0	0.0238095	0.007743	0.00105409	0.471757	0.116691	-9.73943	0.000193645	3	100	6	100	NA
Bacteroides.ovatus_1	0	0	0.0165437	3	0.605371	0.492115	0.64898	6	0	0.0275319	0.0110291	0.019103	0.582683	0.138979	-9.89024	0.000120397	3	100	6	100	NA
Bacteroides.ovatus_2	0	0	0	3	0.276634	0.265359	0.327977	6	0	0.0256011	0	0	0.292039	0.0606516	-11.7944	7.70992e-05	0	0	6	100	0.0244489
Bacteroides.ovatus_3	0	0	0	3	0.438859	0.357263	0.477026	6	0	0.0256011	0	0	0.424656	0.0828814	-12.5503	5.70072e-05	0	0	6	100	0.0244489
Bacteroides.ovatus_4	0	0	0.00330874	3	0	0	0	6	10	0.859684	0.00220583	0.0038206	0.00208359	0.00510374	0.0402833	0.969307	3	100	6	100	NA
Bacteroides.ovatus_5	0	0	0	3	0.0652108	0.0528826	0.0780385	6	0	0.0256011	0	0	0.065067	0.0211651	-7.53036	0.000653852	0	0	6	100	0.0244489
Bacteroides.ovatus_6	0	0	0	3	0.00448596	0.000891774	0.00603929	6	3	0.119795	0	0	0.00384226	0.00327881	-2.87042	0.0349774	0	0	4	66.6667	0.23568
Bacteroides.ovatus_7	0	0	0	3	0.670712	0.573642	0.693429	6	0	0.0256011	0	0	0.64721	0.0937596	-16.9085	1.32324e-05	0	0	6	100	0.0244489
Bacteroides.ovatus_8	0	0	0	3	0	0	0.00202681	6	6	0.376759	0	0	0.00436583	0.00943229	-1.13377	0.308307	0	0	2	33.3333	0.776814
Bacteroides.paurosaccharolyticus	0	0	0	3	0.00312539	0	0.00966993	6	4.5	0.219768	0	0	0.00545369	0.00667463	-2.00142	0.101754	0	0	3	50	0.453255
Bacteroides.stercorirosoris_1	0.00661748	0.00330874	0.007261	3	0.134929	0.130372	0.156569	6	0	0.0238095	0.00484066	0.00424124	0.140167	0.0423741	-7.74553	0.000480718	2	66.6667	6	100	0.70766
Bacteroides.stercorirosoris_2	0	0	0	3	0	0	0	6	9	NA	0	0	0	0	NA	NA	0	0	0	0	NA
Bacteroides.stercorirosoris_3	0	0	0.00496311	3	0.0597812	0.0323492	0.0872525	6	2	0.0878251	0.00330874	0.0057309	0.0607451	0.0465197	-2.97943	0.0287066	3	100	5	83.3333	1
Bacteroides.stercorirosoris_4	0	0	0	3	0.1674	0.139886	0.172785	6	0	0.0256011	0	0	0.148184	0.0507023	-7.15895	0.000826604	0	0	6	100	0.0244489
Bacteroides.stercorirosoris_5	0	0	0	3	0.00135121	0	0.00536369	6	4.5	0.219768	0	0	0.00279734	0.0034856	-1.96582	0.106492	0	0	3	50	0.453255
Bacteroides.stercoris_1	0.121898	0.0965194	0.150285	3	0.688455	0.614592	0.791188	6	0	0.0238095	0.123904	0.0537937	0.67951	0.264264	-4.94899	0.00289011	3	100	6	100	NA
Bacteroides.stercoris_2	0	0	0	3	0	0	0	6	7.5	0.637352	0	0	0.00135121	0.00330976	-1	0.363217	0	0	6	100	0.0244489
Bacteroides.thetaiotaomicron_1	0	0	0	3	0.0058278	0.00135121	0.012264	6	3	0.119795	0	0	0.00707776	0.00699943	-2.4769	0.0560536	0	0	4	66.6667	0.23568
Bacteroides.thetaiotaomicron_2	0	0	0.00330874	3	0.127203	0.104762	0.134622	6	0	0.0275319	0.00220583	0.0038206	0.114613	0.0363827	-7.48578	0.000557423	3	100	6	100	NA
Bacteroides.thetaiotaomicron_3	0	0	0	3	0.0164173	0.00876107	0.0255382	6	0	0.0256011	0	0	0.0186969	0.0130946	-3.49747	0.0173313	0	0	6	100	0.0244489
Bacteroides.thetaiotaomicron_4	0	0	0.0264699	3	1.84959	1.58969	1.94352	6	0	0.0275319	0.0176466	0.0305648	1.77106	0.255066	-16.602	9.25605e-06	3	100	6	100	NA
Bacteroides.uniformis_1	0.104484	0.0561943	0.106836	3	0.0035671	0	0.0119176	6	16	0.0878251	0.073859	0.0571667	0.00615637	0.00736878	2.0428	0.175708	3	100	3	50	0.453255
Bacteroides.uniformis_2	0	0	0.00395226	3	0	0	0	6	11	0.595883	0.00263484	0.00456367	0.000450402	0.00110325	0.817205	0.495511	3	100	6	100	NA
Bacteroides.uniformis_3	0.243796	0.2128	0.280718	3	1.26528	1.20391	1.31634	6	0	0.0238095	0.247746	0.0680036	1.2149	0.233748	-9.37268	5.81086e-05	3	100	6	100	NA
Bacteroides.uniformis_4	0.113191	0.0882136	0.13766	3	0.121406	0.0994272	0.138766	6	8	0.904762	0.112852	0.0494469	0.120197	0.0401748	-0.223109	0.836231	3	100	6	100	NA
Bacteroides.uniformis_5	0.043535	0.0415288	0.0449287	3	0.0502102	0.0303454	0.0755468	6	6	0.547619	0.0431267	0.00341823	0.0530665	0.0307822	-0.781382	0.468385	3	100	6	100	NA
Bacteroides.uniformis_6	0	0	0.00395226	3	0	0	0.00468809	6	9	1	0.00263484	0.00456367	0.00375712	0.0066303	-0.297101	0.776664	3	100	2	33.3333	0.23568
Bacteroides.uniformis_7	2.89943	2.45359	3.59047	3	2.54275	2.39927	2.7682	6	11	0.714286	3.0629	1.14566	2.55447	0.315682	0.754476	0.52438	3	100	6	100	NA
Bacteroides.uniformis_8	0.00661748	0.00330874	0.00766224	3	0.0441805	0.0315185	0.0566272	6	0	0.0238095	0.00510816	0.0045455	0.0431495	0.0193388	-4.5724	0.00382762	2	66.6667	6	100	0.70766
Bacteroides.vulgatus_1	0	0	0.00330874	3	0.22543	0.186558	0.240734	6	0	0.0275319	0.00220583	0.0038206	0.225709	0.0564593	-9.6526	0.000183297	3	100	6	100	NA
Bacteroides.vulgatus_2	0	0	0.0043535	3	0.25656	0.212465	0.276551	6	0	0.0275319	0.00290234	0.00502699	0.242484	0.048963	-11.8613	5.7544e-05	3	100	6	100	NA
Bacteroides.vulgatus_3	0	0	0	3	0.151684	0.135644	0.186013	6	0	0.0256011	0	0	0.161991	0.0410187	-9.67353	0.000200399	0	0	6	100	0.0244489
Bacteroides.vulgatus_4	0	0	0	3	0.261888	0.216462	0.30068	6	0	0.0256011	0	0	0.256272	0.0722686	-8.68616	0.000334493	0	0	6	100	0.0244489
Bacteroides.vulgatus_5	0	0	0	3	0.0336156	0.0208082	0.0387419	6	0	0.0256011	0	0	0.0316066	0.0127286	-6.08237	0.00173671	0	0	6	100	0.0244489
Bacteroides.vulgatus_6	0	0	0	3	0.363237	0.342957	0.410802	6	0	0.0256011	0	0	0.375196	0.0427088	-21.5187	4.01998e-06	0	0	6	100	0.0244489
Bacteroides.vulgatus_7	0	0	0	3	0	0	0	6	9	NA	0	0	0	0	NA	NA	0	0	0	0	NA
Bacteroides.vulgatus_8	0	0	0	3	0.0977836	0.0950162	0.107038	6	0	0.0256011	0	0	0.100001	0.0129006	-18.9877	7.46652e-06	0	0	6	100	0.0244489
Bacteroides.vulgatus_9	0	0	0	3	0.050831	0.0342265	0.0662972	6	0	0.0256011	0	0	0.0527705	0.0211193	-6.12052	0.00168862	0	0	6	100	0.0244489
Bacteroides.vulgatus_10	0	0	0	3	0.0492518	0.0469982	0.0529431	6	0	0.0256011	0	0	0.0508877	0.00671057	-18.575	8.32271e-06	0	0	6	100	0.0244489
Bacteroides.vulgatus_11	0	0	0	3	0.0319189	0.0254329	0.0466553	6	0	0.0256011	0	0	0.0377082	0.017504	-5.27683	0.00325341	0	0	6	100	0.0244489
Bacteroides.vulgatus_12	0.00661748	0.00330874	0.00766224	3	1.93711	1.88829	2.06851	6	0	0.0238095	0.00510816	0.0045455	1.97171	0.184098	-26.1504	1.49025e-06	2	66.6667	6	100	0.70766
Bacteroides.xylanisolvens_1	0.00330874	0.00165437	0.00560663	3	0.158216	0.141558	0.194589	6	0	0.0238095	0.00373775	0.00396968	0.176789	0.0619743	-6.81181	0.000974055	2	66.6667	6	100	0.70766
Bacteroides.xylanisolvens_2	0	0	0	3	0.0598602	0.047085	0.0776964	6	1.5	0.0590582	0	0	0.0743612	0.0674564	-2.70022	0.0427729	0	0	5	83.3333	0.0968751
Bacteroides.xylanisolvens_3	0	0	0	3	0.0154055	0.0129433	0.0284573	6	1.5	0.0590582	0	0	0.0217596	0.0192306	-2.77161	0.0392902	0	0	5	83.3333	0.0968751
Bacteroides.xylanisolvens_4	0	0	0	3	0.00313475	0.000675603	0.00557986	6	3	0.119795	0	0	0.00339186	0.00320604	-2.59146	0.0487509	0	0	4	66.6667	0.23568
Bacteroides.xylanolyticus_1	0	0	0	3	0.00569898	0.000891774	0.0113339	6	3	0.119795	0	0	0.00669858	0.00673109	-2.43766	0.058823	0	0	4	66.6667	0.23568
Bacteroides.xylanolyticus_2	0	0	0	3	0.0819866	0.0555539	0.0916165	6	0	0.0256011	0	0	0.0848912	0.0484512	-4.29174	0.00777617	0	0	6	100	0.0244489
Bacteroides.xylanolyticus_3	0	0	0	3	0.0738151	0.0587354	0.109544	6	0	0.0256011	0	0	0.086121	0.0351426	-6.00275	0.00184236	0	0	6	100	0.0244489
Bacteroides.xylanolyticus_4	0	0	0	3	0	0	0	6	9	NA	0	0	0	0	NA	NA	0	0	0	0	NA
Barnesiella.intestinihominis_1	0	0	0	3	0	0	0	6	9	NA	0	0	0	0	NA	NA	0	0	0	0	NA
Barnesiella.intestinihominis_2	0	0	0	3	0.0120227	0.00463304	0.0162726	6	1.5	0.0590582	0	0	0.0100745	0.00730846	-3.37655	0.0197483	0	0	5	83.3333	0.0968751
Bifidobacterium.faecale	0	0	0	3	0	0	0	6	9	NA	0	0	0	0	NA	NA	0	0	0	0	NA
Bifidobacterium.longum	0	0	0	3	0	0	0	6	9	NA	0	0	0	0	NA	NA	0	0	0	0	NA
Blautia.faecis	0.00330874	0.00165437	0.00560663	3	0.0106715	0.00463304	0.015597	6	4.5	0.299677	0.00373775	0.00396968	0.00962409	0.00692775	-1.617	0.152476	2	66.6667	5	83.3333	1
Blautia.hydrogenotrophica	0	0	0.0165437	3	0	0	0	6	11	0.595883	0.0110291	0.019103	0.000450402	0.00110325	0.958364	0.438724	3	100	6	100	NA
Blautia.luti_1	0	0	0.0043535	3	0	0	0	6	11	0.595883	0.00290234	0.00502699	0.00130514	0.00319693	0.501901	0.651999	3	100	6	100	NA
Blautia.luti_2	0	0	0.00330874	3	0.00853958	0.000891774	0.0151243	6	5	0.345231	0.00220583	0.0038206	0.0108875	0.0125784	-1.55339	0.167783	3	100	4	66.6667	0.776814
Blautia.marasmi_1	0	0	0.00330874	3	0	0	0	6	11	0.595883	0.00220583	0.0038206	0.000594516	0.00145626	0.705311	0.545335	3	100	6	100	NA
Blautia.marasmi_2	2.59736	1.30263	3.38836	3	0.137656	0.0933582	0.192673	6	12	0.547619	2.26154	2.10591	0.224384	0.23761	1.6702	0.235271	3	100	6	100	NA
Blautia.wexlerae_1	0	0	0.00496311	3	0	0	0	6	12	0.238593	0.00330874	0.0057309	0	0	1	0.42265	3	100	0	0	0.0244489
Blautia.wexlerae_2	0	0	0.00661748	3	0	0	0	6	12	0.238593	0.00441165	0.0076412	0	0	1	0.42265	3	100	0	0	0.0244489
Blautia.wexlerae_3	0.00870701	0.0043535	0.010971	3	0	0	0	6	15	0.0518299	0.00731399	0.00672654	0	0	1.88331	0.200352	2	66.6667	0	0	0.156376
Blautia.wexlerae_4	0	0	0.00165437	3	0	0	0	6	12	0.238593	0.00110291	0.0019103	0	0	1	0.42265	3	100	0	0	0.0244489
Blautia.wexlerae_5	0	0	0	3	0	0	0	6	9	NA	0	0	0	0	NA	NA	0	0	0	0	NA
Blautia.wexlerae_6	0	0	0.00496311	3	0	0	0.00468809	6	9	1	0.00330874	0.0057309	0.00375712	0.0066303	-0.104888	0.920769	3	100	2	33.3333	0.23568
Blautia.wexlerae_7	0	0	0.0115806	3	0	0	0	6	11	0.595883	0.00772039	0.0133721	0.000450402	0.00110325	0.940062	0.445844	3	100	6	100	NA
Blautia.wexlerae_8	0	0	0	3	0	0	0	6	9	NA	0	0	0	0	NA	NA	0	0	0	0	NA
Blautia.wexlerae_9	0	0	0	3	0	0	0	6	9	NA	0	0	0	0	NA	NA	0	0	0	0	NA
Buttiauxella.warmboldiae	0	0	0	3	0.00313475	0.000675603	0.00676491	6	3	0.119795	0	0	0.00443365	0.00489275	-2.21965	0.0771621	0	0	4	66.6667	0.23568
Butyrivibrio.crossotus_1	0	0	0.00165437	3	0.997635	0.919154	1.17726	6	0	0.0275319	0.00110291	0.0019103	1.06063	0.204988	-12.6597	5.45217e-05	3	100	6	100	NA
Butyrivibrio.crossotus_2	0	0	0	3	0.00490894	0.000891774	0.00764312	6	3	0.119795	0	0	0.00850172	0.0124778	-1.66895	0.155997	0	0	4	66.6667	0.23568
Butyrivibrio.crossotus_3	0	0	0	3	0	0	0	6	7.5	0.637352	0	0	0.000450402	0.00110325	-1	0.363217	0	0	6	100	0.0244489
Citrobacter.braakii	0.102759	0.0910842	0.116682	3	0	0	0	6	18	0.0162095	0.104258	0.0256306	0.000594516	0.00145626	6.99965	0.0196372	3	100	6	100	NA
Citrobacter.freundii_1	0.0783631	0.0689602	0.0866086	3	0.00135121	0	0.00335093	6	18	0.0256011	0.0775915	0.0176611	0.00312851	0.00484955	7.16883	0.0154516	3	100	3	50	0.453255
Citrobacter.freundii_2	0	0	0.0043535	3	0	0	0	6	12	0.238593	0.00290234	0.00502699	0	0	1	0.42265	3	100	0	0	0.0244489
Citrobacter.murliniae	0.0522421	0.0426647	0.0577391	3	0	0	0	6	18	0.00911579	0.0495218	0.0152573	0	0	5.62185	0.0302138	3	100	0	0	0.0244489
Cloacibacillus.evryensis_1	0.00330874	0.00165437	0.00560663	3	0	0	0	6	13.5	0.219768	0.00373775	0.00396968	0.0010418	0.00255187	1.07086	0.366101	2	66.6667	6	100	0.70766
Cloacibacillus.evryensis_2	0	0	0	3	0	0	0	6	9	NA	0	0	0	0	NA	NA	0	0	0	0	NA
Clostridium.argentinense	0	0	0	3	0.180966	0.0560243	0.252473	6	0	0.0256011	0	0	0.212833	0.215015	-2.42463	0.0597752	0	0	6	100	0.0244489
Clostridium.intestinale	0	0	0.0198524	3	0.379137	0.274801	0.491233	6	0	0.0275319	0.013235	0.0229236	0.465655	0.283486	-3.88387	0.0110362	3	100	6	100	NA
Clostridium.perfringens	0	0	0	3	0	0	0	6	9	NA	0	0	0	0	NA	NA	0	0	0	0	NA
Clostridium.septicum	0	0	0	3	0	0	0	6	9	NA	0	0	0	0	NA	NA	0	0	0	0	NA
Clostridium.sporogenes_1	0	0	0	3	0.00391543	0	0.0141767	6	4.5	0.219768	0	0	0.0122918	0.0194069	-1.55143	0.181497	0	0	3	50	0.453255
Clostridium.sporogenes_2	0	0	0	3	0.0035671	0	0.0140025	6	4.5	0.219768	0	0	0.0104301	0.0154704	-1.65144	0.15956	0	0	3	50	0.453255
Clostridium.sporogenes_3	0	0	0	3	0	0	0	6	7.5	0.637352	0	0	0.00130514	0.00319693	-1	0.363217	0	0	6	100	0.0244489
Collinsella.aerofaciens	0	0	0	3	0	0	0	6	9	NA	0	0	0	0	NA	NA	0	0	0	0	NA
Coprococcus.catus	0	0	0	3	0	0	0	6	9	NA	0	0	0	0	NA	NA	0	0	0	0	NA
Coprococcus.comes	0.67044	0.647896	0.679066	3	0.447406	0.385357	0.566907	6	15	0.166667	0.661161	0.0321896	0.496589	0.167481	2.32268	0.0615719	3	100	6	100	NA
Cronobacter.helveticus_1	0	0	0	3	0	0	0	6	7.5	0.637352	0	0	0.000450402	0.00110325	-1	0.363217	0	0	6	100	0.0244489
Cronobacter.helveticus_2	0	0	0	3	0	0	0	6	9	NA	0	0	0	0	NA	NA	0	0	0	0	NA
Cronobacter.helveticus_3	0.015809	0.012258	0.0161764	3	0.0130068	0.00899853	0.015597	6	11	0.714286	0.0136866	0.00432805	0.0125177	0.00835398	0.276468	0.790328	3	100	5	83.3333	1
Cronobacter.helveticus_4	0	0	0.00165437	3	0	0	0	6	12	0.238593	0.00110291	0.0019103	0	0	1	0.42265	3	100	0	0	0.0244489
Cronobacter.malonaticus_1	0.0316181	0.0273896	0.0375766	3	0	0	0	6	18	0.00911579	0.0327714	0.0102358	0	0	5.54542	0.0310137	3	100	0	0	0.0244489
Cronobacter.malonaticus_2	0	0	0.00165437	3	0	0	0	6	12	0.238593	0.00110291	0.0019103	0	0	1	0.42265	3	100	0	0	0.0244489
Cronobacter.muytjensii	0.00330874	0.00165437	0.00560663	3	0	0	0	6	15	0.0518299	0.00373775	0.00396968	0	0	1.63085	0.244496	2	66.6667	0	0	0.156376
Cronobacter.pulveris_1	0	0	0	3	0.00270241	0	0.0120525	6	4.5	0.219768	0	0	0.00599419	0.00751857	-1.95286	0.108273	0	0	3	50	0.453255
Cronobacter.pulveris_2	0	0	0	3	0	0	0	6	7.5	0.637352	0	0	0.000594516	0.00145626	-1	0.363217	0	0	6	100	0.0244489
Cronobacter.sakazakii_1	0.213422	0.179503	0.289558	3	0	0	0	6	18	0.0162095	0.241567	0.112722	0.000594516	0.00145626	3.70256	0.0658077	3	100	6	100	NA
Cronobacter.sakazakii_2	0.330866	0.205138	0.366998	3	0.0109737	0.00135121	0.0255382	6	18	0.0275319	0.271135	0.169925	0.0138447	0.0143449	2.61791	0.119306	3	100	4	66.6667	0.776814
Cronobacter.sakazakii_3	0.126472	0.0996322	0.15466	3	0	0	0.00535065	6	18	0.0218895	0.127371	0.055033	0.00390436	0.00670612	3.8715	0.059285	3	100	2	33.3333	0.23568
Cronobacter.sakazakii_4	0.00330874	0.00165437	0.0135111	3	0	0	0	6	15	0.0518299	0.00900743	0.0128429	0	0	1.21478	0.348405	2	66.6667	0	0	0.156376
Cronobacter.sakazakii_5	0	0	0.00395226	3	0	0	0	6	11	0.595883	0.00263484	0.00456367	0.000594516	0.00145626	0.755373	0.522374	3	100	6	100	NA
Cronobacter.sakazakii_6	0.0316181	0.0224265	0.0375766	3	0	0	0.00202681	6	18	0.0218895	0.0294627	0.0152646	0.0014922	0.00256964	3.15152	0.0845535	3	100	2	33.3333	0.23568
Cronobacter.sakazakii_7	0.0783631	0.0739233	0.130083	3	0	0	0	6	18	0.0162095	0.109883	0.0624429	0.0010418	0.00255187	3.01781	0.0943055	3	100	6	100	NA
Desulfovibrio.desulfuricans_1	0.0783631	0.0639971	0.0984654	3	0.0273522	0.0194691	0.0493833	6	16	0.0952381	0.0821873	0.0346271	0.0347954	0.0202099	2.19127	0.125738	3	100	6	100	NA
Desulfovibrio.desulfuricans_2	0.162128	0.120246	0.175918	3	0.0978034	0.0672458	0.122507	6	13	0.380952	0.1434	0.0579871	0.101436	0.0500353	1.07	0.351589	3	100	6	100	NA
Desulfovibrio.piger_1	0	0	0	3	0.579556	0.465105	0.67982	6	0	0.0256011	0	0	0.577225	0.142546	-9.91894	0.000177749	0	0	6	100	0.0244489
Desulfovibrio.piger_2	0	0	0	3	0.00569898	0.00291858	0.0143647	6	1.5	0.0590582	0	0	0.00927435	0.00963413	-2.35801	0.0649108	0	0	5	83.3333	0.0968751
Dorea.formicigenerans_1	0.00870701	0.00766224	0.012258	3	0	0	0	6	17	0.0338949	0.0103778	0.00481818	0.00118903	0.00291252	3.03738	0.062317	3	100	6	100	NA
Dorea.formicigenerans_2	0.0959534	0.0610372	0.138879	3	0.00713419	0	0.0176314	6	18	0.0256011	0.101293	0.0779786	0.00955707	0.0109431	2.02766	0.177316	3	100	3	50	0.453255
Dorea.formicigenerans_3	7.14687	6.15942	8.30824	3	2.01582	1.68547	2.37639	6	18	0.0238095	7.26282	2.15117	2.05727	0.548997	4.12471	0.0484387	3	100	6	100	NA
Dorea.formicigenerans_4	0.00330874	0.00165437	0.0103614	3	0	0	0.00468809	6	12	0.4795	0.00690759	0.00924802	0.0037989	0.00672518	0.51778	0.639195	2	66.6667	2	33.3333	0.812524
Dorea.longicatena	0.39374	0.295676	0.497262	3	0.0783923	0.068453	0.0816538	6	18	0.0238095	0.397379	0.20161	0.0877731	0.0376876	2.63691	0.114603	3	100	6	100	NA
Eggerthella.lenta	0	0	0	3	0	0	0	6	9	NA	0	0	0	0	NA	NA	0	0	0	0	NA
Emergencia.timonensis_1	0	0	0	3	0.00625078	0	0.017313	6	4.5	0.219768	0	0	0.018813	0.0317057	-1.45344	0.205839	0	0	3	50	0.453255
Emergencia.timonensis_2	0	0	0	3	0	0	0.0141877	6	6	0.376759	0	0	0.0112988	0.0199034	-1.39053	0.223084	0	0	2	33.3333	0.776814
Emergencia.timonensis_3	0	0	0.00395226	3	0.00178355	0	0.00557986	6	8	0.887537	0.00263484	0.00456367	0.00298752	0.00357693	-0.117075	0.913582	3	100	3	50	0.453255
Emergencia.timonensis_4	0	0	0	3	0	0	0	6	7.5	0.637352	0	0	0.00130514	0.00319693	-1	0.363217	0	0	6	100	0.0244489
Enterobacter.bugandensis	0	0	0	3	0	0	0	6	9	NA	0	0	0	0	NA	NA	0	0	0	0	NA
Enterobacter.cloacae_1	0.0790451	0.0525831	0.30753	3	0.0212047	0.0187935	0.029951	6	16	0.0952381	0.213727	0.280362	0.029288	0.0189171	1.13816	0.372573	3	100	6	100	NA
Enterobacter.cloacae_2	0.0711406	0.0442773	0.146413	3	0.00717901	0.0015627	0.0137731	6	18	0.0275319	0.103413	0.105891	0.00776039	0.00724437	1.56276	0.257967	3	100	4	66.6667	0.776814
Enterobacter.cloacae_3	0	0	0	3	0	0	0	6	9	NA	0	0	0	0	NA	NA	0	0	0	0	NA
Enterobacter.cloacae_4	6.89595	6.62933	8.34087	3	16.6439	15.7516	21.8008	6	0	0.0238095	7.68148	1.84178	18.4573	4.22795	-5.31533	0.0011068	3	100	6	100	NA
Enterobacter.cloacae_5	0	0	0	3	0	0	0	6	9	NA	0	0	0	0	NA	NA	0	0	0	0	NA
Enterobacter.cloacae_6	0	0	0	3	0	0	0	6	7.5	0.637352	0	0	0.000900803	0.00220651	-1	0.363217	0	0	6	100	0.0244489
Enterobacter.cloacae_7	0	0	0	3	0	0	0	6	7.5	0.637352	0	0	0.00271533	0.00665116	-1	0.363217	0	0	6	100	0.0244489
Enterobacter.cloacae_8	0.356987	0.312498	0.455152	3	0.794329	0.620131	0.829933	6	1	0.047619	0.39277	0.145981	0.744757	0.171086	-3.21561	0.0250853	3	100	6	100	NA
Enterobacter.cloacae_9	0.229231	0.208914	0.23216	3	0.538766	0.433627	0.659127	6	0	0.0238095	0.217639	0.0253205	0.549103	0.132605	-5.91107	0.00126775	3	100	6	100	NA
Enterobacter.cloacae_10	0.00992622	0.00496311	0.0128676	3	0.0121996	0.00470213	0.0164799	6	6.5	0.604066	0.00857841	0.00799023	0.0115853	0.00935279	-0.502128	0.637838	2	66.6667	5	83.3333	1
Enterobacter.cloacae_11	0	0	0.00165437	3	0.00981788	0.00178355	0.0132594	6	4	0.224916	0.00110291	0.0019103	0.00813492	0.00689912	-2.32479	0.0571545	3	100	4	66.6667	0.776814
Enterobacter.cloacae_12	0.00661748	0.00330874	0.0191178	3	0.00940426	0.00671489	0.0148943	6	8.5	1	0.0127452	0.0166759	0.00964898	0.00632117	0.310623	0.782092	2	66.6667	5	83.3333	1
Enterobacter.cloacae_13	0.00330874	0.00165437	0.00560663	3	0.0135508	0.00805306	0.0216924	6	3.5	0.194835	0.00373775	0.00396968	0.0137886	0.00968999	-2.1984	0.0641027	2	66.6667	5	83.3333	1
Enterobacter.cloacae_14	0	0	0	3	0.0134966	0.00267532	0.0202875	6	3	0.119795	0	0	0.0136163	0.0128806	-2.58939	0.0488727	0	0	4	66.6667	0.23568
Enterobacter.cloacae_15	0	0	0.00165437	3	0	0	0	6	10	0.859684	0.00110291	0.0019103	0.00237806	0.00582505	-0.486444	0.642347	3	100	6	100	NA
Enterobacter.cloacae_16	0	0	0.00165437	3	0	0	0	6	10	0.859684	0.00110291	0.0019103	0.00261028	0.00639387	-0.53194	0.612634	3	100	6	100	NA
Enterobacter.cloacae_17	0.00790451	0.00395226	0.00830576	3	0.00135121	0	0.00870157	6	9.5	1	0.00553717	0.00481209	0.00484423	0.0067277	0.177371	0.865395	2	66.6667	3	50	1
Enterobacter.cloacae_18	0	0	0.00165437	3	0	0	0	6	12	0.238593	0.00110291	0.0019103	0	0	1	0.42265	3	100	0	0	0.0244489
Enterobacter.kobei_1	0.0330874	0.0165437	0.036305	3	0	0	0	6	14.5	0.125047	0.0242033	0.0212062	0.000594516	0.00145626	1.92602	0.193357	2	66.6667	6	100	0.70766
Enterobacter.kobei_2	0.344109	0.24171	0.397333	3	0	0	0	6	18	0.00911579	0.311326	0.158191	0	0	3.40874	0.0763377	3	100	0	0	0.0244489
Enterobacter.kobei_3	0	0	0.0043535	3	0	0	0	6	12	0.238593	0.00290234	0.00502699	0	0	1	0.42265	3	100	0	0	0.0244489
Enterobacter.kobei_4	0.516163	0.397394	0.64145	3	0	0	0	6	18	0.0162095	0.520508	0.244086	0.00118903	0.00291252	3.685	0.0663777	3	100	6	100	NA
Enterobacter.kobei_5	0.0992622	0.0801056	0.132628	3	0	0	0	6	18	0.00911579	0.108735	0.0531597	0	0	3.54282	0.0712602	3	100	0	0	0.0244489
Enterobacter.massiliensis_1	0	0	0	3	0	0	0	6	7.5	0.637352	0	0	0.00271533	0.00665116	-1	0.363217	0	0	6	100	0.0244489
Enterobacter.massiliensis_2	0	0	0	3	0.00135121	0	0.00536369	6	4.5	0.219768	0	0	0.00268123	0.00329053	-1.99592	0.102472	0	0	3	50	0.453255
Enterobacter.tabaci_1	0	0	0	3	0	0	0	6	9	NA	0	0	0	0	NA	NA	0	0	0	0	NA
Enterobacter.tabaci_2	0.013235	0.00661748	0.030331	3	0	0	0	6	15	0.0518299	0.0202207	0.0244731	0	0	1.43109	0.288711	2	66.6667	0	0	0.156376
Enterobacter.tabaci_3	0.0397049	0.0372664	0.0633273	3	0.0690729	0.0517731	0.0823028	6	5	0.380952	0.0538275	0.0287881	0.069267	0.0207252	-0.827833	0.46689	3	100	6	100	NA
Enterobacter.tabaci_4	2.93154	2.77182	3.8806	3	4.79267	4.27093	6.00457	6	3	0.166667	3.45777	1.19878	5.04067	1.16242	-1.88625	0.132836	3	100	6	100	NA
Enterobacter.tabaci_5	0	0	0	3	0	0	0	6	7.5	0.637352	0	0	0.000594516	0.00145626	-1	0.363217	0	0	6	100	0.0244489
Enterobacter.tabaci_6	0.156726	0.127994	0.192979	3	0.151296	0.129397	0.213628	6	9	1	0.16174	0.0651293	0.164894	0.0607671	-0.0700149	0.947684	3	100	6	100	NA
Enterobacter.tabaci_7	0.0783631	0.0739233	0.10637	3	0.107626	0.0844377	0.128072	6	7	0.714286	0.0940744	0.0351841	0.0977696	0.0459665	-0.133617	0.898614	3	100	6	100	NA
Enterobacter.tabaci_8	0	0	0	3	0	0	0	6	9	NA	0	0	0	0	NA	NA	0	0	0	0	NA
Enterobacter.tabaci_9	0	0	0.00395226	3	0	0	0	6	12	0.238593	0.00263484	0.00456367	0	0	1	0.42265	3	100	0	0	0.0244489
Enterobacter.tabaci_10	0.0661748	0.0461479	0.10818	3	0.0443731	0.0351392	0.0489899	6	12	0.547619	0.0808272	0.0633169	0.0469749	0.0259593	0.889417	0.455515	3	100	6	100	NA
Enterococcus.casseliflavus	0	0	0	3	0.0140816	0.00920581	0.0161344	6	1.5	0.0590582	0	0	0.0123275	0.00746993	-4.04235	0.00989971	0	0	5	83.3333	0.0968751
Enterococcus.dispar	0	0	0.00330874	3	0.0483966	0.0394997	0.0629401	6	0	0.0275319	0.00220583	0.0038206	0.0475721	0.0193721	-5.52542	0.00172851	3	100	6	100	NA
Enterococcus.hirae	0.00330874	0.00165437	0.00560663	3	0.00391543	0	0.0120918	6	8.5	1	0.00373775	0.00396968	0.00907135	0.0129984	-0.922711	0.389241	2	66.6667	3	50	1
Erwinia.aphidicola_1	0	0	0	3	0	0	0	6	9	NA	0	0	0	0	NA	NA	0	0	0	0	NA
Erwinia.aphidicola_2	0	0	0	3	0	0	0	6	9	NA	0	0	0	0	NA	NA	0	0	0	0	NA
Erysipelatoclostridium.ramosum	0	0	0	3	0	0	0	6	9	NA	0	0	0	0	NA	NA	0	0	0	0	NA
Escherichia.fergusonii_1	2.3596	1.95444	2.51157	3	0	0	0	6	18	0.0162095	2.19081	0.575983	0.00208359	0.00510374	6.58162	0.0223109	3	100	6	100	NA
Escherichia.fergusonii_2	0.026121	0.0249173	0.0329129	3	0	0	0	6	18	0.00911579	0.0298465	0.00862205	0	0	5.99574	0.0267079	3	100	0	0	0.0244489
Escherichia.fergusonii_3	0.121898	0.0886149	0.146976	3	0	0	0	6	18	0.00911579	0.116428	0.0585533	0	0	3.44403	0.0749521	3	100	0	0	0.0244489
Escherichia.fergusonii_4	0.0430136	0.0412681	0.0476278	3	0	0	0	6	18	0.00911579	0.0449261	0.00657187	0	0	11.8405	0.00705738	3	100	0	0	0.0244489
Escherichia.fergusonii_5	0.00870701	0.0043535	0.0126254	3	0	0	0	6	15	0.0518299	0.0084169	0.00827566	0	0	1.76161	0.220196	2	66.6667	0	0	0.156376
Escherichia.fergusonii_6	0.00330874	0.00165437	0.00600787	3	0	0	0	6	15	0.0518299	0.00400525	0.00439509	0	0	1.57842	0.255215	2	66.6667	0	0	0.156376
Escherichia.fergusonii_7	0.00661748	0.00330874	0.0112133	3	0	0	0	6	15	0.0518299	0.0074755	0.00793936	0	0	1.63085	0.244496	2	66.6667	0	0	0.156376
Escherichia.fergusonii_8	3.00392	2.5335	3.16956	3	0.00178355	0	0.0196441	6	18	0.0256011	2.80073	0.659956	0.0185472	0.03291	7.2973	0.0181427	3	100	3	50	0.453255
Escherichia.fergusonii_9	0	0	0.00496311	3	0	0	0	6	12	0.238593	0.00330874	0.0057309	0	0	1	0.42265	3	100	0	0	0.0244489
Escherichia.fergusonii_10	0	0	0	3	0	0	0	6	9	NA	0	0	0	0	NA	NA	0	0	0	0	NA
Escherichia.fergusonii_11	5.60731	4.4557	5.76001	3	0.00748252	0.00178355	0.0347743	6	18	0.0275319	4.94137	1.42613	0.0180581	0.0225083	5.97905	0.0268355	3	100	4	66.6667	0.776814
Escherichia.fergusonii_12	0.304404	0.274722	0.308928	3	0	0	0	6	18	0.00911579	0.287632	0.0371623	0	0	13.4059	0.00551827	3	100	0	0	0.0244489
Escherichia.fergusonii_13	0.172054	0.117645	0.186158	3	0	0	0	6	18	0.00911579	0.145184	0.0723567	0	0	3.47537	0.0737516	3	100	0	0	0.0244489
Escherichia.fergusonii_14	0.185289	0.179594	0.197129	3	0	0	0	6	18	0.00911579	0.189386	0.0178897	0	0	18.336	0.00296114	3	100	0	0	0.0244489
Escherichia.fergusonii_15	0	0	0.00165437	3	0	0	0	6	12	0.238593	0.00110291	0.0019103	0	0	1	0.42265	3	100	0	0	0.0244489
Escherichia.fergusonii_16	0.0553316	0.0491726	0.0581403	3	0	0	0	6	18	0.00911579	0.0530981	0.00917397	0	0	10.025	0.00980419	3	100	0	0	0.0244489
Escherichia.fergusonii_17	0.017414	0.0126593	0.0186332	3	0	0	0	6	18	0.00911579	0.015057	0.00631307	0	0	4.13103	0.0539039	3	100	0	0	0.0244489
Escherichia.fergusonii_18	0	0	0.0043535	3	0	0	0	6	12	0.238593	0.00290234	0.00502699	0	0	1	0.42265	3	100	0	0	0.0244489
Escherichia.hermannii_1	0	0	0.00395226	3	0.0717212	0.0639288	0.0800117	6	0	0.0275319	0.00263484	0.00456367	0.0700447	0.0125206	-11.7221	9.19894e-06	3	100	6	100	NA
Escherichia.hermannii_2	0	0	0	3	0.00669249	0.0015627	0.0139444	6	3	0.119795	0	0	0.00769034	0.0073714	-2.55547	0.050926	0	0	4	66.6667	0.23568
Eubacterium.desmolans_1	0	0	0	3	0.0408552	0.0121616	0.0770962	6	0	0.0256011	0	0	0.0448043	0.0371017	-2.95802	0.0315909	0	0	6	100	0.0244489
Eubacterium.desmolans_2	0.10588	0.0529398	0.148717	3	0.129383	0.101442	0.206884	6	6	0.547619	0.0991446	0.0959545	0.145326	0.0711549	-0.738278	0.511428	2	66.6667	6	100	0.70766
Eubacterium.desmolans_3	0	0	0	3	0.0494411	0.0385675	0.0594867	6	0	0.0256011	0	0	0.0579099	0.0312352	-4.54134	0.00616114	0	0	6	100	0.0244489
Eubacterium.desmolans_4	0	0	0.00165437	3	0.00312539	0	0.00691334	6	6	0.4795	0.00110291	0.0019103	0.00353597	0.00390571	-1.25495	0.250043	3	100	3	50	0.453255
Eubacterium.desmolans_5	0	0	0	3	0	0	0	6	9	NA	0	0	0	0	NA	NA	0	0	0	0	NA
Eubacterium.desmolans_6	0	0	0	3	0.328018	0.284036	0.342937	6	0	0.0256011	0	0	0.313633	0.0362135	-21.2142	4.31409e-06	0	0	6	100	0.0244489
Eubacterium.ramulus.strain.ATCC.29099.16S.ribosomal.RNA.gene..partial.sequence	0	0	0	3	0.064689	0.0201858	0.0959765	6	0	0.0256011	0	0	0.0603855	0.0457732	-3.23145	0.0231685	0	0	6	100	0.0244489
Faecalibacterium.prausnitzii	0	0	0	3	0.00940426	0.00202681	0.0167396	6	3	0.119795	0	0	0.0145314	0.0185894	-1.91478	0.113688	0	0	4	66.6667	0.23568
Flavonifractor.plautii_1	4.3448	4.24733	4.61425	3	2.53167	2.31943	3.6797	6	15	0.166667	4.45945	0.380113	3.32001	1.69315	1.57115	0.167964	3	100	6	100	NA
Flavonifractor.plautii_2	0	0	0	3	0	0	0	6	7.5	0.637352	0	0	0.00208359	0.00510374	-1	0.363217	0	0	6	100	0.0244489
Flavonifractor.plautii_3	0.0553316	0.0450798	0.0574444	3	0.0524111	0.0429037	0.0618598	6	9	1	0.0499056	0.0132274	0.0513032	0.0128109	-0.150987	0.887352	3	100	6	100	NA
Flavonifractor.plautii_4	0.0297786	0.0227938	0.0453639	3	0.0239071	0.0199374	0.0427373	6	10	0.904762	0.0355122	0.0231098	0.0311307	0.0251352	0.260308	0.80625	3	100	5	83.3333	1
Flavonifractor.plautii_5	0	0	0	3	0	0	0	6	9	NA	0	0	0	0	NA	NA	0	0	0	0	NA
Flintibacter.butyricus_1	0.150186	0.0750929	0.511846	3	0.0943605	0.00802597	0.859569	6	8	0.895533	0.341231	0.467041	0.470047	0.672446	-0.334758	0.749578	2	66.6667	4	66.6667	1
Flintibacter.butyricus_2	0	0	0.00661748	3	0	0	0.0162145	6	8	0.878088	0.00441165	0.0076412	0.0077704	0.0120853	-0.507475	0.629277	3	100	2	33.3333	0.23568
Flintibacter.butyricus_3	0	0	0.00165437	3	0	0	0.00468809	6	8	0.878088	0.00110291	0.0019103	0.00419461	0.0076335	-0.935241	0.385238	3	100	2	33.3333	0.23568
Flintibacter.butyricus_4	0	0	0	3	0.695229	0.559146	0.761636	6	0	0.0256011	0	0	0.744889	0.451786	-4.03863	0.00993618	0	0	6	100	0.0244489
Flintibacter.butyricus_5	0.015809	0.0112133	0.020965	3	0.00704082	0.0015627	0.0161454	6	12	0.516853	0.0161825	0.00975714	0.011014	0.0128455	0.671554	0.529731	3	100	4	66.6667	0.776814
Gracilibacter.thermotolerans	0	0	0	3	0.00312539	0	0.00764312	6	4.5	0.219768	0	0	0.0051501	0.00662293	-1.90477	0.115157	0	0	3	50	0.453255
Hespellia.porcina_1	0.00661748	0.00330874	0.007261	3	0.273563	0.226458	0.443484	6	0	0.0238095	0.00484066	0.00424124	0.307004	0.168109	-4.39996	0.00698071	2	66.6667	6	100	0.70766
Hespellia.porcina_2	0	0	0	3	0	0	0	6	9	NA	0	0	0	0	NA	NA	0	0	0	0	NA
Hungatella.effluvii	0.126472	0.0632361	0.137246	3	0	0	0.00202681	6	14	0.203092	0.0914971	0.0799679	0.00175554	0.0031665	1.94298	0.19129	2	66.6667	2	33.3333	0.812524
Hydrogenoanaerobacterium.saccharovorans	0	0	0.0380505	3	0.100528	0.0863463	0.102469	6	1	0.0518218	0.025367	0.0439369	0.0939122	0.0172105	-2.6041	0.104572	3	100	6	100	NA
Ihubacter.massiliensis_1	0.0165437	0.0126254	0.0319854	3	0.0680525	0.0476458	0.119371	6	2	0.0952381	0.0242259	0.0204713	0.0849694	0.0457676	-2.74747	0.0286082	3	100	6	100	NA
Ihubacter.massiliensis_2	0	0	0	3	0	0	0.00608042	6	6	0.376759	0	0	0.00432379	0.00737104	-1.43685	0.21026	0	0	2	33.3333	0.776814
Ihubacter.massiliensis_3	0	0	0.00165437	3	0.0096144	0.00291858	0.0163224	6	3	0.148635	0.00110291	0.0019103	0.011843	0.0123219	-2.08549	0.0867072	3	100	5	83.3333	1
Ihubacter.massiliensis_4	0	0	0.00827185	3	0	0	0.00405362	6	10	0.878088	0.00551456	0.00955151	0.00208984	0.00328342	0.603461	0.601682	3	100	2	33.3333	0.23568
Intestinibacillus.massiliensis_1	0.0496311	0.0248155	0.0727041	3	0.0304902	0.0198386	0.0425927	6	11	0.714286	0.0484694	0.0478991	0.0390262	0.0291275	0.313697	0.775872	2	66.6667	6	100	0.70766
Intestinibacillus.massiliensis_2	0	0	0	3	0	0	0	6	7.5	0.637352	0	0	0.0027571	0.00675349	-1	0.363217	0	0	6	100	0.0244489
Intestinibacillus.massiliensis_3	0	0	0	3	0	0	0	6	9	NA	0	0	0	0	NA	NA	0	0	0	0	NA
Intestinimonas.butyriciproducens	2.96132	2.88249	3.3066	3	0.974424	0.935095	0.990744	6	18	0.0238095	3.13895	0.451152	1.05346	0.259864	7.41514	0.00730219	3	100	6	100	NA
Klebsiella.oxytoca_1	0	0	0.00496311	3	0	0	0	6	12	0.238593	0.00330874	0.0057309	0	0	1	0.42265	3	100	0	0	0.0244489
Klebsiella.oxytoca_2	0	0	0	3	0	0	0	6	9	NA	0	0	0	0	NA	NA	0	0	0	0	NA
Klebsiella.oxytoca_3	0	0	0	3	0	0	0	6	9	NA	0	0	0	0	NA	NA	0	0	0	0	NA
Klebsiella.pneumoniae_1	0	0	0.00395226	3	0	0	0	6	12	0.238593	0.00263484	0.00456367	0	0	1	0.42265	3	100	0	0	0.0244489
Klebsiella.pneumoniae_2	0.00870701	0.0043535	0.0241148	3	0	0	0	6	15	0.0518299	0.0160765	0.0207663	0	0	1.34089	0.311956	2	66.6667	0	0	0.156376
Klebsiella.pneumoniae_3	0.552559	0.46348	1.0193	3	0.797042	0.734229	0.864532	6	6	0.547619	0.804336	0.597062	0.811077	0.0958921	-0.01943	0.986223	3	100	6	100	NA
Klebsiella.pneumoniae_4	0.034828	0.0190684	0.0371753	3	0.0110496	0.00195771	0.0157279	6	14	0.243305	0.0258864	0.0196933	0.0118163	0.012262	1.13258	0.344755	3	100	4	66.6667	0.776814
Klebsiella.pneumoniae_5	0	0	0	3	0	0	0	6	7.5	0.637352	0	0	0.000450402	0.00110325	-1	0.363217	0	0	6	100	0.0244489
Klebsiella.quasipneumoniae_1	0	0	0	3	0	0	0.00202681	6	6	0.376759	0	0	0.0014922	0.00256964	-1.42242	0.214177	0	0	2	33.3333	0.776814
Klebsiella.quasipneumoniae_2	0	0	0	3	0	0	0	6	9	NA	0	0	0	0	NA	NA	0	0	0	0	NA
Klebsiella.quasipneumoniae_3	0.00790451	0.00395226	0.0105697	3	0	0	0	6	15	0.0518299	0.00704649	0.00665907	0	0	1.83282	0.208285	2	66.6667	0	0	0.156376
Klebsiella.quasipneumoniae_4	0.135658	0.0983037	0.324726	3	0.139484	0.113345	0.148247	6	9	1	0.2368	0.242774	0.132879	0.0247861	0.739489	0.535935	3	100	6	100	NA
Klebsiella.quasipneumoniae_5	0.00330874	0.00165437	0.00560663	3	0	0	0	6	13.5	0.219768	0.00373775	0.00396968	0.00130514	0.00319693	0.92233	0.417596	2	66.6667	6	100	0.70766
Klebsiella.variicola_1	0.0237135	0.0234374	0.0292708	3	0.0736214	0.0513218	0.0813629	6	1	0.047619	0.0272342	0.00658221	0.0656515	0.0224317	-3.87469	0.0072607	3	100	6	100	NA
Klebsiella.variicola_2	0.0959534	0.0610372	0.210019	3	0.690702	0.675419	0.701992	6	0	0.0238095	0.14872	0.155833	0.697861	0.0629422	-5.86892	0.0191867	3	100	6	100	NA
Klebsiella.variicola_3	0.00790451	0.00395226	0.0122241	3	0.00940426	0.00202681	0.0120515	6	9	1	0.0081494	0.00827456	0.00793367	0.0066978	0.0391913	0.97094	2	66.6667	4	66.6667	1
Kluyvera.intermedia_1	0.00330874	0.00165437	0.0214157	3	0.0394434	0.0205291	0.0475958	6	3	0.166667	0.0142771	0.0219257	0.0345534	0.016036	-1.42275	0.24655	2	66.6667	6	100	0.70766
Kluyvera.intermedia_2	0	0	0	3	0.0162532	0.0157999	0.0228253	6	0	0.0256011	0	0	0.0183039	0.00995926	-4.50187	0.00638854	0	0	6	100	0.0244489
Kosakonia.cowanii	0	0	0.00395226	3	0	0	0	6	11	0.595883	0.00263484	0.00456367	0.000450402	0.00110325	0.817205	0.495511	3	100	6	100	NA
Lachnoclostridium.pacaense_1	0.076101	0.0728785	0.998449	3	0.00312539	0	0.00743584	6	16	0.0878251	0.688851	1.0669	0.0365775	0.082771	1.05734	0.400638	3	100	3	50	0.453255
Lachnoclostridium.pacaense_2	0	0	0	3	0.0716948	0.0124069	0.133411	6	3	0.119795	0	0	0.0901007	0.0967874	-2.28026	0.0715144	0	0	4	66.6667	0.23568
Lachnoclostridium.pacaense_3	0.00330874	0.00165437	0.0648905	3	0	0	0	6	15	0.0518299	0.0432603	0.0720826	0	0	1.03949	0.407748	2	66.6667	0	0	0.156376
Lachnoclostridium.pacaense_4	0	0	0	3	0	0	0.00267532	6	6	0.376759	0	0	0.00330984	0.006518	-1.24385	0.268688	0	0	2	33.3333	0.776814
Lachnoclostridium.pacaense_5	0.0562486	0.0498918	0.640724	3	0.0599919	0.0324313	0.100677	6	11	0.714286	0.441661	0.678594	0.0658142	0.0410417	0.95844	0.438666	3	100	6	100	NA
Lachnoclostridium.pacaense_6	0.00870701	0.0043535	0.599926	3	0.237967	0.0397845	0.734068	6	6	0.547619	0.399951	0.685209	0.379615	0.411379	0.0473182	0.965483	2	66.6667	6	100	0.70766
Lachnoclostridium.pacaense_7	0	0	0	3	0	0	0	6	9	NA	0	0	0	0	NA	NA	0	0	0	0	NA
Lachnoclostridium.pacaense_8	0.00330874	0.00165437	0.00560663	3	0	0	0	6	15	0.0518299	0.00373775	0.00396968	0	0	1.63085	0.244496	2	66.6667	0	0	0.156376
Lachnoclostridium.pacaense_9	0	0	0.00790451	3	0	0	0	6	11	0.595883	0.00526968	0.00912735	0.000450402	0.00110325	0.911207	0.457177	3	100	6	100	NA
Lachnoclostridium.pacaense_10	0.00330874	0.00165437	0.088604	3	0	0	0	6	13.5	0.219768	0.0590693	0.0994594	0.00261028	0.00639387	0.9822	0.429197	2	66.6667	6	100	0.70766
Lachnoclostridium.pacaense_11	0.0553316	0.0407263	0.249351	3	0.613735	0.206911	1.68673	6	3	0.166667	0.174941	0.232925	0.971603	1.00867	-1.83906	0.115907	3	100	6	100	NA
Lachnoclostridium.pacaense_12	0	0	0.0522421	3	0	0	0	6	12	0.238593	0.034828	0.0603239	0	0	1	0.42265	3	100	0	0	0.0244489
Lachnospira.pectinoschiza_1	0	0	0	3	0.0159768	0.0132916	0.0182606	6	0	0.0256011	0	0	0.0178598	0.00800218	-5.46692	0.00278788	0	0	6	100	0.0244489
Lachnospira.pectinoschiza_2	0	0	0	3	0.441913	0.343559	0.539565	6	0	0.0256011	0	0	0.442721	0.180041	-6.0233	0.00181438	0	0	6	100	0.0244489
Lactobacillus.rogosae_1	0	0	0	3	0.195847	0.180142	0.222745	6	0	0.0256011	0	0	0.209554	0.0475718	-10.79	0.000118587	0	0	6	100	0.0244489
Lactobacillus.rogosae_2	0	0	0	3	0.443266	0.363127	0.456779	6	0	0.0256011	0	0	0.429757	0.141778	-7.42488	0.000698152	0	0	6	100	0.0244489
Lactobacillus.rogosae_3	0	0	0	3	0.00135121	0	0.00335093	6	4.5	0.219768	0	0	0.00312851	0.00484955	-1.5802	0.174899	0	0	3	50	0.453255
Lactococcus.taiwanensis	0	0	0	3	0	0	0	6	9	NA	0	0	0	0	NA	NA	0	0	0	0	NA
Leclercia.adecarboxylata_1	0	0	0	3	0	0	0	6	9	NA	0	0	0	0	NA	NA	0	0	0	0	NA
Leclercia.adecarboxylata_2	0.013235	0.00661748	0.030331	3	0	0	0.00587314	6	14	0.203092	0.0202207	0.0244731	0.00308869	0.00487031	1.20066	0.348772	2	66.6667	2	33.3333	0.812524
Lutispora.thermophila	0	0	0	3	0.0238983	0.0163546	0.0422692	6	0	0.0256011	0	0	0.0309392	0.0225292	-3.36387	0.0200231	0	0	6	100	0.0244489
Megamonas.funiformis_1	0.034828	0.030649	0.0687934	3	0.0315721	0.0035671	0.0544117	6	12	0.516853	0.0546855	0.0418418	0.0303414	0.0288386	0.905878	0.431874	3	100	4	66.6667	0.776814
Megamonas.funiformis_2	0.00330874	0.00165437	0.00560663	3	0	0	0	6	15	0.0518299	0.00373775	0.00396968	0	0	1.63085	0.244496	2	66.6667	0	0	0.156376
Megamonas.funiformis_3	0	0	0	3	0	0	0	6	9	NA	0	0	0	0	NA	NA	0	0	0	0	NA
Oscillibacter.ruminantium_1	0.135658	0.0796859	0.215848	3	0.643161	0.572057	0.667851	6	0	0.0238095	0.151803	0.136878	0.627315	0.211933	-4.05796	0.00635175	3	100	6	100	NA
Oscillibacter.ruminantium_2	0	0	0	3	1.08634	0.713025	1.56968	6	0	0.0256011	0	0	1.5513	1.58636	-2.39535	0.0619765	0	0	6	100	0.0244489
Oscillibacter.ruminantium_3	0	0	0	3	1.00184	0.868177	2.83998	6	0	0.0256011	0	0	2.20089	2.37567	-2.26928	0.0725044	0	0	6	100	0.0244489
Oscillibacter.ruminantium_4	0	0	0.00661748	3	0.224864	0.13165	0.369189	6	0	0.0275319	0.00441165	0.0076412	0.246003	0.147437	-4.00301	0.0100727	3	100	6	100	NA
Oscillibacter.ruminantium_5	0.00330874	0.00165437	0.0190684	3	0.0513362	0.0361294	0.068989	6	2.5	0.119782	0.0127123	0.0192241	0.046514	0.0277435	-2.13154	0.0785228	2	66.6667	5	83.3333	1
Oscillibacter.ruminantium_6	0.00870701	0.0043535	0.0201625	3	0.0487469	0.00783085	0.383062	6	6	0.511482	0.0134417	0.0163321	0.281912	0.444745	-1.47664	0.1995	2	66.6667	4	66.6667	1
Oscillibacter.ruminantium_7	0	0	0	3	0.0203068	0.0158193	0.0569116	6	0	0.0256011	0	0	0.0448154	0.0475721	-2.30755	0.0691184	0	0	6	100	0.0244489
Oscillibacter.ruminantium_8	0	0	0.0118568	3	0	0	0	6	10	0.859684	0.00790451	0.013691	0.0400858	0.0981896	-0.787643	0.464202	3	100	6	100	NA
Oscillibacter.ruminantium_9	0	0	0	3	0.0123249	0.00671489	0.0255382	6	1.5	0.0590582	0	0	0.0229577	0.0288538	-1.94895	0.108817	0	0	5	83.3333	0.0968751
Oscillibacter.ruminantium_10	0	0	0.00330874	3	0	0	0.00405362	6	9	1	0.00220583	0.0038206	0.00220595	0.00350249	-4.57128e-05	0.999966	3	100	2	33.3333	0.23568
Oscillibacter.ruminantium_11	0	0	0	3	0.00178355	0	0.0110258	6	4.5	0.219768	0	0	0.00556185	0.00741785	-1.83661	0.125694	0	0	3	50	0.453255
Oscillibacter.ruminantium_12	0	0	0	3	0.0108484	0.00135121	0.0201249	6	3	0.119795	0	0	0.0123922	0.0127131	-2.38766	0.0625686	0	0	4	66.6667	0.23568
Oscillibacter.ruminantium_13	0.00870701	0.00830576	0.0142797	3	0	0	0.00587314	6	16	0.0796158	0.0121547	0.00667854	0.00355715	0.00579617	1.90041	0.138353	3	100	2	33.3333	0.23568
Oscillibacter.ruminantium_14	1.91554	1.77194	2.55589	3	0.438041	0.320739	0.48184	6	18	0.0238095	2.2467	0.834768	0.465455	0.269093	3.60347	0.059444	3	100	6	100	NA
Oscillibacter.ruminantium_15	0	0	0	3	0.00932025	0.00195771	0.0134037	6	3	0.119795	0	0	0.00824191	0.00704046	-2.8675	0.0350973	0	0	4	66.6667	0.23568
Oscillibacter.ruminantium_16	0	0	0	3	0	0	0.00202681	6	6	0.376759	0	0	0.00175554	0.0031665	-1.35802	0.232522	0	0	2	33.3333	0.776814
Oscillibacter.ruminantium_17	0	0	0	3	0	0	0	6	9	NA	0	0	0	0	NA	NA	0	0	0	0	NA
Oscillibacter.ruminantium_18	0	0	0	3	2.02716	1.36447	2.63741	6	0	0.0256011	0	0	1.90219	1.12255	-4.15074	0.00890367	0	0	6	100	0.0244489
Oscillibacter.ruminantium_19	0.0529398	0.0438839	0.0620402	3	0.00535065	0	0.0128094	6	18	0.0256011	0.0529695	0.0181563	0.00664584	0.00744821	4.24417	0.0385213	3	100	3	50	0.453255
Oscillibacter.valericigenes_1	0.565956	0.389689	0.671755	3	0.0531892	0.0264712	0.174707	6	16	0.0952381	0.518977	0.284985	0.0930701	0.0979251	2.51535	0.114997	3	100	5	83.3333	1
Oscillibacter.valericigenes_2	0	0	0	3	0.00717901	0.00423802	0.0137731	6	1.5	0.0590582	0	0	0.011112	0.0119715	-2.27363	0.0721105	0	0	5	83.3333	0.0968751
Oscillibacter.valericigenes_3	0.017414	0.0126593	0.0302138	3	0.0297086	0.00659075	0.0475958	6	8	0.904762	0.0227774	0.0181586	0.0321554	0.0314016	-0.566284	0.589999	3	100	5	83.3333	1
Oscillibacter.valericigenes_4	0	0	0.00790451	3	0	0	0	6	12	0.238593	0.00526968	0.00912735	0	0	1	0.42265	3	100	0	0	0.0244489
Oscillibacter.valericigenes_5	2.07227	1.27327	2.39603	3	1.00464	0.465553	2.45867	6	10	0.904762	1.75544	1.1558	1.43832	1.30533	0.371354	0.72681	3	100	6	100	NA
Paenibacillus.telluris	0	0	0	3	0.00625078	0	0.0132594	6	4.5	0.219768	0	0	0.00825103	0.00982128	-2.05786	0.0946909	0	0	3	50	0.453255
Pantoea.calida_1	0	0	0	3	0	0	0	6	7.5	0.637352	0	0	0.0027571	0.00675349	-1	0.363217	0	0	6	100	0.0244489
Pantoea.calida_2	0	0	0	3	0	0	0	6	9	NA	0	0	0	0	NA	NA	0	0	0	0	NA
Pantoea.calida_3	0	0	0	3	0	0	0	6	9	NA	0	0	0	0	NA	NA	0	0	0	0	NA
Pantoea.septica	0	0	0	3	0	0	0	6	9	NA	0	0	0	0	NA	NA	0	0	0	0	NA
Pantoea.wallisii_1	0	0	0	3	0	0	0	6	9	NA	0	0	0	0	NA	NA	0	0	0	0	NA
Pantoea.wallisii_2	0	0	0	3	0	0	0	6	9	NA	0	0	0	0	NA	NA	0	0	0	0	NA
Parabacteroides.goldsteinii	0	0	0	3	0.0651035	0.0557915	0.0731471	6	0	0.0256011	0	0	0.0705662	0.0240788	-7.17857	0.000816217	0	0	6	100	0.0244489
Parabacteroides.johnsonii_1	0	0	0	3	0	0	0	6	9	NA	0	0	0	0	NA	NA	0	0	0	0	NA
Parabacteroides.johnsonii_2	0	0	0	3	0	0	0	6	7.5	0.637352	0	0	0.000450402	0.00110325	-1	0.363217	0	0	6	100	0.0244489
Parabacteroides.merdae	0	0	0	3	0	0	0.00202681	6	6	0.376759	0	0	0.00316573	0.00652073	-1.18919	0.287754	0	0	2	33.3333	0.776814
Parasutterella.excrementihominis_1	0	0	0	3	0.00669249	0.0015627	0.0135298	6	3	0.119795	0	0	0.0103553	0.0125419	-2.02244	0.0990611	0	0	4	66.6667	0.23568
Parasutterella.excrementihominis_2	0	0	0.00330874	3	0.10665	0.0951352	0.116608	6	0	0.0275319	0.00220583	0.0038206	0.105453	0.0184909	-13.1281	1.59288e-05	3	100	6	100	NA
Parasutterella.excrementihominis_3	0	0	0	3	0	0	0	6	7.5	0.637352	0	0	0.000900803	0.00220651	-1	0.363217	0	0	6	100	0.0244489
Parasutterella.excrementihominis_4	0	0	0	3	0	0	0	6	7.5	0.637352	0	0	0.000594516	0.00145626	-1	0.363217	0	0	6	100	0.0244489
Phascolarctobacterium.faecium_1	0.767627	0.710326	0.81461	3	0.267397	0.23308	0.318696	6	18	0.0238095	0.760748	0.104453	0.293608	0.0831646	6.74995	0.0047129	3	100	6	100	NA
Phascolarctobacterium.faecium_2	0.284562	0.281248	0.294654	3	0.127505	0.105765	0.130181	6	18	0.0238095	0.289081	0.013965	0.124036	0.0330693	10.4958	1.58171e-05	3	100	6	100	NA
Phascolarctobacterium.faecium_3	0.0696561	0.0387803	0.0761873	3	0.0200176	0.0163546	0.0340017	6	12	0.547619	0.0534263	0.0399604	0.0248807	0.0108242	1.2152	0.340928	3	100	6	100	NA
Phascolarctobacterium.faecium_4	0.0397049	0.0198524	0.050327	3	0.0176475	0.0102161	0.0234153	6	12	0.547619	0.0335513	0.030937	0.0181311	0.00964502	0.843079	0.480979	2	66.6667	6	100	0.70766
Phascolarctobacterium.faecium_5	0.00661748	0.00330874	0.007261	3	0.00270241	0	0.00670185	6	10.5	0.787406	0.00484066	0.00424124	0.00484694	0.00652395	-0.00173357	0.998672	2	66.6667	3	50	1
Phascolarctobacterium.faecium_6	0.00870701	0.0043535	0.00931661	3	0	0	0.00267532	6	12	0.4795	0.00621107	0.00541338	0.00330984	0.006518	0.706799	0.511768	2	66.6667	2	33.3333	0.812524
Phascolarctobacterium.faecium_7	0.00790451	0.007261	0.00830576	3	0	0	0	6	18	0.00911579	0.007743	0.00105409	0	0	12.7231	0.00612085	3	100	0	0	0.0244489
Phascolarctobacterium.faecium_8	7.93209	7.0488	8.29884	3	3.1289	2.94352	3.31015	6	18	0.0238095	7.58773	1.28511	3.31006	0.58905	5.48449	0.0202052	3	100	6	100	NA
Phascolarctobacterium.succinatutens_1	0	0	0	3	0.00178355	0	0.00557986	6	4.5	0.219768	0	0	0.00978229	0.0193209	-1.24019	0.269928	0	0	3	50	0.453255
Phascolarctobacterium.succinatutens_2	0	0	0.00395226	3	0	0	0.00267532	6	9	1	0.00263484	0.00456367	0.00267811	0.00501955	-0.0129639	0.990212	3	100	2	33.3333	0.23568
Phocea.massiliensis	0	0	0	3	0.00135121	0	0.00602625	6	4.5	0.219768	0	0	0.00439653	0.00657085	-1.63895	0.16215	0	0	3	50	0.453255
Pseudoflavonifractor.capillosus_1	0	0	0	3	0.074909	0	1.44857	6	4.5	0.219768	0	0	0.675251	0.990744	-1.66947	0.155893	0	0	3	50	0.453255
Pseudoflavonifractor.capillosus_2	0	0	0	3	0.00569898	0.000891774	0.0207101	6	3	0.119795	0	0	0.0164261	0.0242636	-1.65827	0.158161	0	0	4	66.6667	0.23568
Pseudoflavonifractor.capillosus_3	0	0	0	3	0	0	0	6	7.5	0.637352	0	0	0.0010418	0.00255187	-1	0.363217	0	0	6	100	0.0244489
Pseudoflavonifractor.phocaeensis_1	0.26121	0.181984	0.68151	3	0.148131	0.071423	0.36581	6	13	0.380952	0.488593	0.536939	0.251226	0.246906	0.728169	0.530174	3	100	6	100	NA
Pseudoflavonifractor.phocaeensis_2	0.017414	0.00870701	0.0980429	3	0.0120614	0.0066458	0.0486628	6	10.5	0.795418	0.065362	0.0985148	0.028645	0.0337887	0.627358	0.588425	2	66.6667	5	83.3333	1
Pseudoflavonifractor.phocaeensis_3	0.00870701	0.0043535	0.133394	3	0.0446711	0.0305662	0.0755967	6	6	0.547619	0.0889295	0.146555	0.053726	0.0305372	0.411607	0.719062	2	66.6667	6	100	0.70766
Pseudoflavonifractor.phocaeensis_4	0	0	0	3	0.00135121	0	0.00335093	6	4.5	0.219768	0	0	0.00235006	0.00310525	-1.85378	0.12295	0	0	3	50	0.453255
Raoultella.electrica_1	0	0	0	3	0.0188085	0.0134298	0.0229701	6	1.5	0.0590582	0	0	0.0176992	0.0110573	-3.92086	0.0111723	0	0	5	83.3333	0.0968751
Raoultella.electrica_2	0	0	0.00165437	3	0	0	0	6	10	0.859684	0.00110291	0.0019103	0.00315281	0.00772278	-0.613714	0.561679	3	100	6	100	NA
Raoultella.ornithinolytica	0.00870701	0.00600787	0.0241148	3	0.0245447	0.0166778	0.0321352	6	6	0.547619	0.0171794	0.0195371	0.0258782	0.0149542	-0.678215	0.543031	3	100	6	100	NA
Romboutsia.sedimentorum	0.043535	0.0366568	0.0691946	3	0	0	0.00202681	6	18	0.0218895	0.056056	0.034297	0.0014922	0.00256964	2.75169	0.109919	3	100	2	33.3333	0.23568
Roseburia.faecis_1	0	0	0	3	0.0219125	0.0111514	0.0450517	6	1.5	0.0590582	0	0	0.0277183	0.0243654	-2.78655	0.0386018	0	0	5	83.3333	0.0968751
Roseburia.faecis_2	0	0	0	3	0	0	0	6	9	NA	0	0	0	0	NA	NA	0	0	0	0	NA
Ruminococcus.bromii_1	0	0	0	3	0	0	0	6	9	NA	0	0	0	0	NA	NA	0	0	0	0	NA
Ruminococcus.bromii_2	0	0	0	3	0	0	0.00608042	6	6	0.376759	0	0	0.0041083	0.00690095	-1.45824	0.204576	0	0	2	33.3333	0.776814
Ruminococcus.faecis	0	0	0	3	0	0	0	6	9	NA	0	0	0	0	NA	NA	0	0	0	0	NA
Salmonella.enterica	0	0	0	3	0	0	0	6	9	NA	0	0	0	0	NA	NA	0	0	0	0	NA
Siccibacter.colletis_1	0	0	0	3	0.122029	0.091726	0.138336	6	0	0.0256011	0	0	0.108432	0.0527223	-5.0378	0.00397434	0	0	6	100	0.0244489
Siccibacter.colletis_2	0	0	0	3	0.0103044	0.00202681	0.0138267	6	3	0.119795	0	0	0.00842315	0.00700279	-2.94631	0.0320218	0	0	4	66.6667	0.23568
Sporobacter.termitidis	0	0	0	3	0	0	0	6	7.5	0.637352	0	0	0.0010418	0.00255187	-1	0.363217	0	0	6	100	0.0244489
Stella.humosa	0	0	0	3	0	0	0	6	9	NA	0	0	0	0	NA	NA	0	0	0	0	NA
Sutterella.massiliensis_1	0	0	0	3	0.582263	0.541579	0.682425	6	0	0.0256011	0	0	0.594964	0.107889	-13.508	3.98279e-05	0	0	6	100	0.0244489
Sutterella.massiliensis_2	0	0	0	3	0.205242	0.161596	0.214759	6	0	0.0256011	0	0	0.200594	0.058998	-8.32831	0.000408008	0	0	6	100	0.0244489
Sutterella.massiliensis_3	0	0	0	3	0.36238	0.356398	0.406168	6	0	0.0256011	0	0	0.436844	0.222949	-4.7995	0.0048858	0	0	6	100	0.0244489
Sutterella.wadsworthensis_1	0	0	0	3	0.0572725	0.0141444	0.174402	6	0	0.0256011	0	0	0.125021	0.162234	-1.88763	0.117717	0	0	6	100	0.0244489
Sutterella.wadsworthensis_2	0	0	0.00165437	3	0	0	0.0515689	6	8	0.878088	0.00110291	0.0019103	0.0258726	0.0404714	-1.49583	0.194441	3	100	2	33.3333	0.23568
Sutterella.wadsworthensis_3	0	0	0	3	0	0	0	6	9	NA	0	0	0	0	NA	NA	0	0	0	0	NA
Sutterella.wadsworthensis_4	0	0	0.00330874	3	0.019859	0.00178355	0.331624	6	4	0.224916	0.00220583	0.0038206	0.167233	0.246072	-1.64234	0.161386	3	100	4	66.6667	0.776814

## Sheet: Kanchanar-Guggulu-Control_St
Variable	Median Control	Quantile 25% Control	Quantile 75% Control	Total data points Control	Median Kanchanar-Guggulu	Quantile 25% Kanchanar-Guggulu	Quantile 75% Kanchanar-Guggulu	Total data points Kanchanar-Guggulu	Mann Whitney U	Mann Whitney test p-value	Mean Control	SD Control	Mean Kanchanar-Guggulu	SD Kanchanar-Guggulu	t	T-test p-value	Present in Control	Proportion in Control	Present in Kanchanar-Guggulu	Proportion in Kanchanar-Guggulu	Prop test p-value
GH1	0.53	0.53	0.55	3	0.355	0.31	0.4225	6	18	0.0275319	0.543333	0.023094	0.368333	0.0837655	4.7678	0.00275053	3	100	6	100	NA
GH102	0.3	0.3	0.305	3	0.305	0.2925	0.355	6	8.5	1	0.303333	0.0057735	0.333333	0.0760701	-0.960495	0.379986	3	100	6	100	NA
GH103	0.3	0.3	0.305	3	0.315	0.31	0.365	6	4	0.235273	0.303333	0.0057735	0.346667	0.0731209	-1.44266	0.20734	3	100	6	100	NA
GH105	0.25	0.245	0.285	3	0.55	0.5175	0.5825	6	0	0.0238095	0.27	0.043589	0.551667	0.065549	-7.66757	0.000255739	3	100	6	100	NA
GH106	0.07	0.06	0.07	3	0.46	0.4275	0.5225	6	0	0.0275319	0.0633333	0.011547	0.47	0.069282	-13.9944	1.5833e-05	3	100	6	100	NA
GH108	0.2	0.19	0.215	3	0.35	0.325	0.435	6	0	0.0275319	0.203333	0.0251661	0.373333	0.0700476	-5.29986	0.00124189	3	100	6	100	NA
GH109	0.08	0.06	0.09	3	0.46	0.4275	0.5225	6	0	0.0238095	0.0733333	0.0305505	0.468333	0.0773089	-10.925	1.29018e-05	3	100	6	100	NA
GH115	0.04	0.035	0.045	3	0.45	0.425	0.5125	6	0	0.0238095	0.04	0.01	0.461667	0.0733258	-13.8311	2.12991e-05	3	100	6	100	NA
GH125	0.13	0.105	0.14	3	0.42	0.39	0.48	6	0	0.0275319	0.12	0.0360555	0.408333	0.105151	-6.04363	0.000613418	3	100	6	100	NA
GH127	0.32	0.31	0.32	3	0.66	0.6425	0.6775	6	0	0.0275319	0.313333	0.011547	0.656667	0.0467618	-16.979	2.40453e-06	3	100	6	100	NA
GH13	0.07	0.06	0.085	3	0.465	0.4525	0.53	6	0	0.0238095	0.0733333	0.0251661	0.478333	0.0727782	-12.2453	7.68789e-06	3	100	6	100	NA
GH13_10	0.13	0.13	0.16	3	0.03	0.0225	0.03	6	18	0.0249682	0.15	0.034641	0.0283333	0.0132916	5.87108	0.0198657	3	100	6	100	NA
GH13_11	0.69	0.67	0.71	3	0.41	0.3625	0.435	6	18	0.0238095	0.69	0.04	0.396667	0.0677249	8.14257	0.000121377	3	100	6	100	NA
GH13_13	0.07	0.07	0.085	3	0.45	0.4325	0.5125	6	0	0.0275319	0.08	0.0173205	0.46	0.0782304	-11.3547	3.18524e-05	3	100	6	100	NA
GH13_16	0.14	0.135	0.175	3	0.03	0.015	0.03	6	18	0.0249682	0.16	0.043589	0.0266667	0.0150555	5.14685	0.0279759	3	100	6	100	NA
GH13_18	0.31	0.295	0.32	3	0.265	0.2525	0.3	6	13.5	0.299677	0.306667	0.0251661	0.286667	0.0671317	0.644751	0.540064	3	100	6	100	NA
GH13_19	0.3	0.3	0.305	3	0.27	0.2525	0.31	6	12	0.516853	0.303333	0.0057735	0.293333	0.0691857	0.351605	0.739096	3	100	6	100	NA
GH13_20	0.54	0.52	0.54	3	0.17	0.125	0.1925	6	18	0.0262394	0.526667	0.023094	0.158333	0.0435507	16.574	9.25209e-07	3	100	6	100	NA
GH13_21	0.37	0.355	0.405	3	0.325	0.305	0.36	6	14.5	0.194835	0.383333	0.051316	0.331667	0.0584523	1.35813	0.236552	3	100	6	100	NA
GH13_26	0.14	0.135	0.165	3	0.03	0.0225	0.03	6	18	0.0249682	0.153333	0.0321455	0.03	0.0109545	6.46048	0.0173609	3	100	6	100	NA
GH13_29	0.37	0.365	0.4	3	0.35	0.31	0.42	6	11.5	0.604066	0.386667	0.0378594	0.365	0.0809321	0.546914	0.601457	3	100	6	100	NA
GH13_38	0.05	0.04	0.06	3	0.46	0.4275	0.5225	6	0	0.0238095	0.05	0.02	0.466667	0.074744	-12.7711	1.08001e-05	3	100	6	100	NA
GH13_5	0.3	0.295	0.3	3	0.39	0.34	0.41	6	2.5	0.116664	0.296667	0.0057735	0.378333	0.0614546	-3.22676	0.0221797	3	100	6	100	NA
GH13_8	0.06	0.05	0.075	3	0.46	0.4275	0.5225	6	0	0.0238095	0.0633333	0.0251661	0.466667	0.074744	-11.9341	9.6056e-06	3	100	6	100	NA
GH13_9	0.83	0.81	0.845	3	0.455	0.405	0.4675	6	18	0.0238095	0.826667	0.0351188	0.435	0.0644205	11.7943	9.44514e-06	3	100	6	100	NA
GH130	0.09	0.075	0.105	3	0.465	0.4525	0.53	6	0	0.0238095	0.09	0.03	0.48	0.0753658	-11.0456	1.18979e-05	3	100	6	100	NA
GH133	0.07	0.06	0.08	3	0.47	0.4525	0.5325	6	0	0.0238095	0.07	0.02	0.481667	0.0696898	-13.4073	6.7678e-06	3	100	6	100	NA
GH144	0.05	0.04	0.065	3	0.435	0.3925	0.4925	6	0	0.0275319	0.0533333	0.0251661	0.423333	0.0902589	-9.34126	6.41941e-05	3	100	6	100	NA
GH145	0.04	0.035	0.055	3	0.455	0.42	0.5125	6	0	0.0238095	0.0466667	0.0208167	0.46	0.0715542	-13.0853	7.59891e-06	3	100	6	100	NA
GH146	0.06	0.045	0.065	3	0.45	0.4175	0.505	6	0	0.0238095	0.0533333	0.0208167	0.456667	0.0700476	-13.0025	7.49681e-06	3	100	6	100	NA
GH16	0.08	0.065	0.09	3	0.53	0.4925	0.5375	6	0	0.0275319	0.0766667	0.0251661	0.505	0.0734166	-12.8596	5.70943e-06	3	100	6	100	NA
GH18	0.58	0.575	0.645	3	0.69	0.655	0.71	6	6.5	0.589639	0.62	0.0781025	0.658333	0.0815884	-0.683785	0.529427	3	100	6	100	NA
GH19	0.16	0.16	0.19	3	0.085	0.065	0.0975	6	18	0.0275319	0.18	0.034641	0.0816667	0.0231661	4.44477	0.0221646	3	100	6	100	NA
GH2	0.74	0.74	0.765	3	0.885	0.8725	0.89	6	0	0.0268831	0.756667	0.0288675	0.883333	0.0175119	-6.98454	0.00780494	3	100	6	100	NA
GH20	0.26	0.26	0.27	3	0.495	0.4825	0.5525	6	0	0.0275319	0.266667	0.011547	0.513333	0.070899	-8.30465	0.000257055	3	100	6	100	NA
GH23	0.69	0.685	0.695	3	0.905	0.9	0.925	6	0	0.0249682	0.69	0.01	0.911667	0.0147196	-26.6	2.23759e-07	3	100	6	100	NA
GH24	0.38	0.375	0.38	3	0.435	0.415	0.455	6	0	0.0275319	0.376667	0.0057735	0.448333	0.054191	-3.20325	0.0224839	3	100	6	100	NA
GH25	0.6	0.57	0.615	3	0.82	0.8025	0.875	6	0	0.0275319	0.59	0.0458258	0.833333	0.0467618	-7.4583	0.00145969	3	100	6	100	NA
GH26	0.14	0.135	0.145	3	0.355	0.3425	0.4275	6	0	0.0238095	0.14	0.01	0.363333	0.0985224	-5.49624	0.00240406	3	100	6	100	NA
GH28	0.18	0.165	0.185	3	0.49	0.475	0.55	6	0	0.0275319	0.173333	0.0208167	0.508333	0.0640052	-11.6475	1.20937e-05	3	100	6	100	NA
GH29	0.17	0.16	0.185	3	0.465	0.46	0.5375	6	0	0.0275319	0.173333	0.0251661	0.486667	0.0763326	-9.11291	5.48151e-05	3	100	6	100	NA
GH3	0.82	0.815	0.825	3	0.91	0.8925	0.9425	6	0	0.0275319	0.82	0.01	0.918333	0.030605	-7.1443	0.000243739	3	100	6	100	NA
GH30_4	0.04	0.035	0.05	3	0.46	0.42	0.515	6	0	0.0238095	0.0433333	0.0152753	0.461667	0.0716705	-13.6891	1.18546e-05	3	100	6	100	NA
GH31	0.57	0.56	0.58	3	0.84	0.825	0.8625	6	0	0.0268831	0.57	0.02	0.841667	0.0248328	-17.6798	9.49189e-06	3	100	6	100	NA
GH32	0.67	0.65	0.67	3	0.775	0.7625	0.78	6	0	0.0268831	0.656667	0.023094	0.763333	0.044121	-4.75971	0.00219109	3	100	6	100	NA
GH33	0.31	0.305	0.325	3	0.565	0.56	0.615	6	0	0.0275319	0.316667	0.0208167	0.59	0.0485798	-11.7867	7.25113e-06	3	100	6	100	NA
GH35	0.1	0.09	0.105	3	0.525	0.49	0.545	6	0	0.0238095	0.0966667	0.0152753	0.505	0.0683374	-13.9556	9.63108e-06	3	100	6	100	NA
GH36	0.36	0.355	0.37	3	0.605	0.6	0.625	6	0	0.0275319	0.363333	0.0152753	0.608333	0.0487511	-11.2545	1.62866e-05	3	100	6	100	NA
GH37	0.31	0.31	0.315	3	0.275	0.255	0.31	6	12.5	0.434724	0.313333	0.0057735	0.295	0.0683374	0.6525	0.542126	3	100	6	100	NA
GH38	0.42	0.41	0.425	3	0.6	0.5925	0.6525	6	0	0.0268831	0.416667	0.0152753	0.608333	0.0563619	-7.77809	0.000195817	3	100	6	100	NA
GH4	0.56	0.555	0.57	3	0.355	0.3175	0.43	6	18	0.0238095	0.563333	0.0152753	0.371667	0.084004	5.41274	0.00202249	3	100	6	100	NA
GH42	0.25	0.245	0.27	3	0.495	0.49	0.56	6	0	0.0275319	0.26	0.0264575	0.52	0.0666333	-8.33379	7.43134e-05	3	100	6	100	NA
GH43_10	0.1	0.09	0.115	3	0.47	0.46	0.54	6	0	0.0275319	0.103333	0.0251661	0.491667	0.0652431	-12.7991	4.67991e-06	3	100	6	100	NA
GH43_11	0.19	0.185	0.225	3	0.315	0.2775	0.39	6	1	0.047619	0.21	0.043589	0.326667	0.0811583	-2.80404	0.0272274	3	100	6	100	NA
GH43_12	0.11	0.09	0.11	3	0.39	0.3725	0.475	6	0	0.0275319	0.0966667	0.023094	0.415	0.0784219	-9.17887	6.43941e-05	3	100	6	100	NA
GH43_19	0.04	0.035	0.05	3	0.455	0.42	0.5125	6	0	0.0238095	0.0433333	0.0152753	0.458333	0.0744088	-13.1198	1.6176e-05	3	100	6	100	NA
GH43_24	0.08	0.06	0.085	3	0.46	0.4425	0.53	6	0	0.0238095	0.07	0.0264575	0.476667	0.0768548	-11.6535	1.06787e-05	3	100	6	100	NA
GH43_26	0.21	0.205	0.235	3	0.17	0.1425	0.2125	6	14	0.261905	0.223333	0.0321455	0.176667	0.0476095	1.73649	0.133685	3	100	6	100	NA
GH43_31	0.05	0.04	0.06	3	0.45	0.41	0.505	6	0	0.0238095	0.05	0.02	0.448333	0.0775672	-11.8178	1.86618e-05	3	100	6	100	NA
GH5	0.13	0.115	0.155	3	0.15	0.0925	0.1775	6	9	1	0.136667	0.0404145	0.138333	0.0591326	-0.0496414	0.962052	3	100	6	100	NA
GH5_13	0.13	0.13	0.15	3	0.06	0.045	0.0675	6	18	0.0268831	0.143333	0.023094	0.0566667	0.018619	5.64684	0.00798409	3	100	6	100	NA
GH51	0.13	0.11	0.135	3	0.47	0.46	0.5325	6	0	0.0275319	0.12	0.0264575	0.486667	0.0742069	-10.8072	1.62152e-05	3	100	6	100	NA
GH53	0.23	0.225	0.23	3	0.48	0.45	0.5025	6	0	0.0268831	0.226667	0.0057735	0.465	0.0641093	-9.03328	0.00023548	3	100	6	100	NA
GH57	0.06	0.055	0.075	3	0.47	0.445	0.525	6	0	0.0238095	0.0666667	0.0208167	0.476667	0.0717403	-12.951	8.15097e-06	3	100	6	100	NA
GH63	0.26	0.235	0.275	3	0.675	0.6425	0.7075	6	0	0.0275319	0.253333	0.0404145	0.67	0.0424264	-14.3385	8.69896e-05	3	100	6	100	NA
GH65	0.42	0.405	0.425	3	0.57	0.5525	0.6325	6	0	0.0238095	0.413333	0.0208167	0.59	0.0521536	-7.22578	0.000181583	3	100	6	100	NA
GH73	0.74	0.73	0.745	3	0.89	0.8675	0.89	6	0	0.0256011	0.736667	0.0152753	0.881667	0.022286	-11.4434	3.12671e-05	3	100	6	100	NA
GH77	0.89	0.88	0.89	3	0.905	0.8825	0.92	6	6	0.504036	0.883333	0.011547	0.898333	0.0256255	-1.20917	0.26585	3	100	6	100	NA
GH78	0.15	0.145	0.16	3	0.475	0.4625	0.54	6	0	0.0238095	0.153333	0.0152753	0.493333	0.0752773	-10.6342	5.31005e-05	3	100	6	100	NA
GH8	0.31	0.31	0.315	3	0.585	0.5425	0.62	6	0	0.0275319	0.313333	0.0057735	0.585	0.0546809	-12.0362	5.2649e-05	3	100	6	100	NA
GH88	0.29	0.285	0.3	3	0.54	0.5225	0.58	6	0	0.0238095	0.293333	0.0152753	0.553333	0.0653197	-9.2569	9.20155e-05	3	100	6	100	NA
GH92	0.06	0.05	0.075	3	0.46	0.4275	0.5225	6	0	0.0238095	0.0633333	0.0251661	0.466667	0.074744	-11.9341	9.6056e-06	3	100	6	100	NA
GH95	0.1	0.075	0.105	3	0.465	0.4375	0.5225	6	0	0.0238095	0.0866667	0.0321455	0.473333	0.0728469	-11.0301	1.11826e-05	3	100	6	100	NA
GH97	0.06	0.05	0.075	3	0.46	0.4275	0.5225	6	0	0.0238095	0.0633333	0.0251661	0.466667	0.074744	-11.9341	9.6056e-06	3	100	6	100	NA
PL22_1	0.15	0.15	0.185	3	0.05	0.0425	0.05	6	18	0.0249682	0.173333	0.0404145	0.05	0.0167332	5.07278	0.0260226	3	100	6	100	NA
Glc	0.61	0.6	0.615	3	0.84	0.825	0.855	6	0	0.0275319	0.606667	0.0152753	0.838333	0.0256255	-16.9311	1.3423e-06	3	100	6	100	NA
Gal	0.81	0.805	0.82	3	0.855	0.8425	0.875	6	1.5	0.0695285	0.813333	0.0152753	0.858333	0.0343026	-2.7191	0.0298047	3	100	6	100	NA
Fru	0.81	0.805	0.81	3	0.92	0.9125	0.9275	6	0	0.0262394	0.806667	0.0057735	0.921667	0.0116905	-19.7546	2.3439e-07	3	100	6	100	NA
Man	0.51	0.505	0.52	3	0.5	0.4425	0.565	6	10	0.904762	0.513333	0.0152753	0.498333	0.0906458	0.394297	0.70809	3	100	6	100	NA
GlcA	0.45	0.445	0.455	3	0.79	0.7675	0.82	6	0	0.0268831	0.45	0.01	0.796667	0.036697	-21.5918	4.15012e-07	3	100	6	100	NA
GalA	0.44	0.435	0.445	3	0.78	0.755	0.82	6	0	0.0238095	0.44	0.01	0.786667	0.0413118	-19.4469	1.13281e-06	3	100	6	100	NA
Xyl	0.7	0.685	0.705	3	0.855	0.8275	0.8825	6	0	0.0275319	0.693333	0.0208167	0.856667	0.0338625	-8.91646	8.05281e-05	3	100	6	100	NA
Ara	0.66	0.65	0.68	3	0.85	0.8325	0.86	6	0	0.0268831	0.666667	0.0305505	0.851667	0.0231661	-9.24358	0.00203053	3	100	6	100	NA
Rha	0.41	0.4	0.41	3	0.77	0.7525	0.81	6	0	0.0268831	0.403333	0.011547	0.778333	0.0348807	-23.85	1.11347e-07	3	100	6	100	NA
Rib	0.61	0.605	0.655	3	0.415	0.3475	0.4525	6	18	0.0238095	0.636667	0.0550757	0.413333	0.0828654	4.81032	0.00295593	3	100	6	100	NA
shannon	2.93	2.925	2.935	3	3.87	3.67	4.025	6	0	0.0238095	2.93	0.01	3.895	0.306186	-7.71178	0.000574104	3	100	6	100	NA
Butyrate	0.13	0.125	0.13	3	0.08	0.0525	0.115	6	17	0.0469447	0.126667	0.0057735	0.0833333	0.0338625	3.04725	0.0249307	3	100	6	100	NA
Propionate	0.46	0.455	0.475	3	0.685	0.635	0.7125	6	0	0.0238095	0.466667	0.0208167	0.665	0.0683374	-6.52901	0.000452243	3	100	6	100	NA
X.Clostridium..aldenense_1	0.703502	0.518842	0.734859	3	0.0562666	0.0463421	0.0751006	6	18	0.0238095	0.6013	0.233446	0.0712761	0.0452256	3.89612	0.0565145	3	100	6	100	NA
X.Clostridium..aldenense_2	0.017414	0.0126593	0.147674	3	0.011147	0	0.0797208	6	12	0.511482	0.101084	0.15323	0.0650941	0.107171	0.364659	0.739365	3	100	3	50	0.453255
X.Clostridium..aldenense_3	0.992599	0.903274	1.04962	3	0.151554	0.0981949	0.232401	6	18	0.0238095	0.97106	0.147525	0.170877	0.096861	8.52116	0.00385196	3	100	6	100	NA
X.Clostridium..aldenense_4	0.00992622	0.00496311	0.0180236	3	0	0	0	6	15	0.0518299	0.0120157	0.0131853	0	0	1.57842	0.255215	2	66.6667	0	0	0.156376
X.Clostridium..aldenense_5	3.38703	2.61665	3.60245	3	0.362792	0.283032	0.518088	6	18	0.0238095	3.01706	1.03656	0.457257	0.264862	4.20917	0.046546	3	100	6	100	NA
X.Clostridium..asparagiforme	0	0	0.00395226	3	0	0	0	6	12	0.238593	0.00263484	0.00456367	0	0	1	0.42265	3	100	0	0	0.0244489
X.Clostridium..celerecrescens	0	0	0	3	0	0	0	6	7.5	0.637352	0	0	0.0851321	0.20853	-1	0.363217	0	0	6	100	0.0244489
X.Clostridium..citroniae	0.118568	0.105606	0.268252	3	0.23804	0.206185	0.263405	6	8	0.904762	0.209716	0.180789	0.232054	0.116209	-0.194829	0.858527	3	100	6	100	NA
X.Clostridium..clostridioforme_1	0	0	0.233266	3	0.0836027	0	0.264243	6	8	0.887537	0.155511	0.269352	0.16045	0.205116	-0.0279625	0.979336	3	100	3	50	0.453255
X.Clostridium..clostridioforme_2	0.0696561	0.0596436	0.0941119	3	0.0316127	0.0172831	0.0488419	6	15	0.166667	0.079285	0.0354627	0.0428007	0.0390297	1.40627	0.224845	3	100	6	100	NA
X.Clostridium..clostridioforme_3	0.600784	0.570054	1.00785	3	1.5732	1.11771	2.1308	6	3	0.166667	0.851672	0.488744	1.87785	1.07314	-1.96921	0.0896073	3	100	6	100	NA
X.Clostridium..colinum	0	0	0	3	0.0562269	0.0298669	0.0697963	6	0	0.0256011	0	0	0.0618967	0.0478058	-3.17148	0.0247737	0	0	6	100	0.0244489
X.Clostridium..hathewayi_1	0	0	0.00790451	3	0	0	0.0262927	6	8	0.878088	0.00526968	0.00912735	0.0140814	0.0222834	-0.838158	0.429784	3	100	2	33.3333	0.23568
X.Clostridium..hathewayi_2	0	0	0	3	0	0	0	6	9	NA	0	0	0	0	NA	NA	0	0	0	0	NA
X.Clostridium..hathewayi_3	0.0264699	0.013235	0.0329962	3	0.5378	0.139465	0.90756	6	2.5	0.119782	0.0219975	0.0201373	0.703696	0.783045	-2.13105	0.0861434	2	66.6667	5	83.3333	1
X.Clostridium..hylemonae	0	0	0.00330874	3	0	0	0	6	12	0.238593	0.00220583	0.0038206	0	0	1	0.42265	3	100	0	0	0.0244489
X.Clostridium..lactatifermentans_1	0	0	0	3	0	0	0	6	9	NA	0	0	0	0	NA	NA	0	0	0	0	NA
X.Clostridium..lactatifermentans_2	0	0	0	3	0	0	0	6	9	NA	0	0	0	0	NA	NA	0	0	0	0	NA
X.Clostridium..lavalense	0	0	0	3	0	0	0	6	9	NA	0	0	0	0	NA	NA	0	0	0	0	NA
X.Clostridium..methylpentosum	0.252944	0.129781	0.492167	3	0	0	0	6	18	0.00911579	0.330317	0.368528	0	0	1.55246	0.260744	3	100	0	0	0.0244489
X.Clostridium..oroticum	0	0	0	3	0	0	0	6	9	NA	0	0	0	0	NA	NA	0	0	0	0	NA
X.Clostridium..polysaccharolyticum	0	0	0.0231612	3	0	0	0	6	12	0.238593	0.0154408	0.0267442	0	0	1	0.42265	3	100	0	0	0.0244489
X.Clostridium..saccharolyticum_1	0	0	0	3	0	0	0	6	9	NA	0	0	0	0	NA	NA	0	0	0	0	NA
X.Clostridium..saccharolyticum_2	0	0	0	3	0	0	0	6	9	NA	0	0	0	0	NA	NA	0	0	0	0	NA
X.Clostridium..scindens_1	0.0231612	0.0115806	0.0550554	3	0	0	0	6	12.5	0.357386	0.0367036	0.045029	0.0408724	0.100117	-0.086062	0.933827	2	66.6667	6	100	0.70766
X.Clostridium..scindens_2	0.0363961	0.0269051	0.120957	3	0	0	0	6	15	0.119795	0.0864425	0.103558	0.0966076	0.236639	-0.0894717	0.931214	3	100	6	100	NA
X.Clostridium..symbiosum_1	0.191554	0.155334	0.364531	3	0.139693	0	0.370816	6	12	0.511482	0.282725	0.2236	0.198736	0.22978	0.526315	0.625238	3	100	3	50	0.453255
X.Clostridium..symbiosum_2	0.0522421	0.0443191	0.136784	3	0.0249451	0	0.104436	6	13	0.35802	0.103322	0.102502	0.0545533	0.0687524	0.744573	0.511533	3	100	3	50	0.453255
X.Clostridium..symbiosum_3	0	0	0	3	0	0	0	6	7.5	0.637352	0	0	0.000716722	0.0017556	-1	0.363217	0	0	6	100	0.0244489
X.Clostridium..symbiosum_4	7.53156	6.02565	10.2475	3	4.07617	0.0289527	8.82582	6	12	0.547619	8.33823	4.27924	4.87678	5.46677	1.03966	0.344331	3	100	5	83.3333	1
X.Clostridium..xylanolyticum	0	0	0	3	0	0	0	6	9	NA	0	0	0	0	NA	NA	0	0	0	0	NA
X.Eubacterium..eligens_1	0	0	0.00330874	3	0	0	0	6	10	0.859684	0.00220583	0.0038206	0.00253872	0.00621856	-0.0989817	0.924204	3	100	6	100	NA
X.Eubacterium..eligens_2	0	0	0	3	0	0	0	6	9	NA	0	0	0	0	NA	NA	0	0	0	0	NA
X.Eubacterium..eligens_3	0	0	0.00165437	3	0	0	0	6	12	0.238593	0.00110291	0.0019103	0	0	1	0.42265	3	100	0	0	0.0244489
X.Eubacterium..eligens_4	0	0	0	3	0	0	0	6	9	NA	0	0	0	0	NA	NA	0	0	0	0	NA
X.Eubacterium..eligens_5	0	0	0.00330874	3	0	0	0	6	12	0.238593	0.00220583	0.0038206	0	0	1	0.42265	3	100	0	0	0.0244489
X.Eubacterium..eligens_6	0	0	0	3	0	0	0	6	9	NA	0	0	0	0	NA	NA	0	0	0	0	NA
X.Eubacterium..siraeum_1	0	0	0	3	0	0	0	6	7.5	0.637352	0	0	0.000716722	0.0017556	-1	0.363217	0	0	6	100	0.0244489
X.Eubacterium..siraeum_2	0	0	0	3	0	0	0	6	9	NA	0	0	0	0	NA	NA	0	0	0	0	NA
X.Ruminococcus..obeum_1	0	0	0.00790451	3	0	0	0	6	12	0.238593	0.00526968	0.00912735	0	0	1	0.42265	3	100	0	0	0.0244489
X.Ruminococcus..obeum_2	0	0	0.00395226	3	0	0	0	6	12	0.238593	0.00263484	0.00456367	0	0	1	0.42265	3	100	0	0	0.0244489
Acidaminococcus.intestini_1	0	0	0.0794097	3	0	0	0	6	10	0.859684	0.0529398	0.0916944	0.216185	0.529542	-0.733446	0.492998	3	100	6	100	NA
Acidaminococcus.intestini_2	0	0	0.00661748	3	0	0	0	6	10	0.859684	0.00441165	0.0076412	0.0116857	0.0286239	-0.582354	0.580838	3	100	6	100	NA
Acidaminococcus.intestini_3	0	0	0.00165437	3	0	0	0	6	10	0.859684	0.00110291	0.0019103	0.00292141	0.00715597	-0.582354	0.580838	3	100	6	100	NA
Acidaminococcus.intestini_4	0	0	0	3	0	0	0	6	9	NA	0	0	0	0	NA	NA	0	0	0	0	NA
Aerosakkonema.funiforme	0	0	0	3	0	0	0	6	9	NA	0	0	0	0	NA	NA	0	0	0	0	NA
Alistipes.onderdonkii	0.374401	0.333434	0.440319	3	0	0	0.0064505	6	18	0.0218895	0.391035	0.107851	0.00692584	0.0132073	6.14565	0.0245677	3	100	2	33.3333	0.23568
Alistipes.shahii_1	0.0316181	0.0201625	0.0323527	3	0	0	0	6	18	0.00911579	0.0244708	0.0136716	0	0	3.1002	0.0901907	3	100	0	0	0.0244489
Alistipes.shahii_2	0.0711406	0.0573378	0.0752752	3	0	0	0	6	18	0.00911579	0.0646951	0.0187858	0	0	5.96489	0.0269737	3	100	0	0	0.0244489
Anaerostipes.hadrus_1	0.0694835	0.0390953	0.169118	3	0	0	0	6	18	0.00911579	0.115648	0.136031	0	0	1.47252	0.278758	3	100	0	0	0.0244489
Anaerostipes.hadrus_2	10.7269	10.035	14.6147	3	0	0	0	6	18	0.0162095	12.8575	4.93735	0.00292141	0.00715597	4.50945	0.0458222	3	100	6	100	NA
Anaerostipes.hadrus_3	1.10663	0.562023	1.81891	3	0	0	0	6	18	0.00911579	1.21841	1.26061	0	0	1.67407	0.236094	3	100	0	0	0.0244489
Anaerostipes.hadrus_4	0.403666	0.379685	0.445629	3	0	0	0	6	18	0.00911579	0.415654	0.0667569	0	0	10.7844	0.00848887	3	100	0	0	0.0244489
Anaerostipes.hadrus_5	0.00790451	0.00395226	0.0105697	3	0	0	0	6	15	0.0518299	0.00704649	0.00665907	0	0	1.83282	0.208285	2	66.6667	0	0	0.156376
Anaerostipes.hadrus_6	0.277934	0.273344	0.46548	3	0	0	0	6	18	0.00911579	0.399904	0.219258	0	0	3.15909	0.0872825	3	100	0	0	0.0244489
Anaerostipes.hadrus_7	0.076101	0.0538595	0.125121	3	0	0	0	6	18	0.00911579	0.0939531	0.0729189	0	0	2.23168	0.155321	3	100	0	0	0.0244489
Anaerostipes.hadrus_8	2.4815	2.0312	2.49311	3	0	0	0	6	18	0.00911579	2.18904	0.526789	0	0	7.19743	0.0187623	3	100	0	0	0.0244489
Anaerotruncus.rubiinfantis	0	0	0	3	0	0	0	6	9	NA	0	0	0	0	NA	NA	0	0	0	0	NA
Bacteroides.caecimuris	0.0363961	0.0356121	0.0656251	3	0	0	0.00322525	6	18	0.0218895	0.0553594	0.0342124	0.00257456	0.00453826	2.66063	0.114883	3	100	2	33.3333	0.23568
Bacteroides.cellulosilyticus_1	0	0	0	3	0	0	0	6	9	NA	0	0	0	0	NA	NA	0	0	0	0	NA
Bacteroides.cellulosilyticus_2	0.015809	0.012258	0.0261026	3	1.04646	0.815906	1.24042	6	0	0.0238095	0.0203041	0.0143814	1.07258	0.420971	-6.11573	0.00166692	3	100	6	100	NA
Bacteroides.cellulosilyticus_3	0.00790451	0.00395226	0.0105697	3	0.470918	0.320818	0.532263	6	0	0.0238095	0.00704649	0.00665907	0.427364	0.181209	-5.67397	0.00232611	2	66.6667	6	100	0.70766
Bacteroides.cellulosilyticus_4	0	0	0.00165437	3	0.0228791	0.00498902	0.0311663	6	4	0.224916	0.00110291	0.0019103	0.0224079	0.0211834	-2.44375	0.0568445	3	100	4	66.6667	0.776814
Bacteroides.cellulosilyticus_5	0.548542	0.4126	0.615071	3	31.6133	25.937	38.6002	6	0	0.0238095	0.502267	0.206399	31.7131	9.90906	-7.71189	0.000580618	3	100	6	100	NA
Bacteroides.dorei_1	0	0	0	3	0.813551	0.69814	0.921434	6	0	0.0256011	0	0	0.998749	0.618423	-3.95591	0.0107868	0	0	6	100	0.0244489
Bacteroides.dorei_2	0	0	0	3	0	0	0	6	9	NA	0	0	0	0	NA	NA	0	0	0	0	NA
Bacteroides.eggerthii_1	0	0	0	3	0	0	0.0064505	6	6	0.376759	0	0	0.00642247	0.0120211	-1.30868	0.247564	0	0	2	33.3333	0.776814
Bacteroides.eggerthii_2	0	0	0	3	0	0	0	6	7.5	0.637352	0	0	0.000716722	0.0017556	-1	0.363217	0	0	6	100	0.0244489
Bacteroides.eggerthii_3	0	0	0	3	0	0	0	6	9	NA	0	0	0	0	NA	NA	0	0	0	0	NA
Bacteroides.faecis_1	0.00661748	0.00330874	0.007261	3	0.050716	0.034001	0.0665192	6	0	0.0238095	0.00484066	0.00424124	0.0589036	0.0399324	-3.27949	0.020613	2	66.6667	6	100	0.70766
Bacteroides.faecis_2	0	0	0	3	0.00498902	0	0.0108548	6	4.5	0.219768	0	0	0.00710446	0.00875557	-1.98757	0.103571	0	0	3	50	0.453255
Bacteroides.faecis_3	0	0	0	3	0.0158547	0.0121683	0.0172657	6	1.5	0.0590582	0	0	0.0143645	0.00851745	-4.13101	0.00907604	0	0	5	83.3333	0.0968751
Bacteroides.faecis_4	0	0	0	3	0.0307069	0.00537542	0.0517794	6	3	0.119795	0	0	0.0370533	0.0399623	-2.27118	0.0723317	0	0	4	66.6667	0.23568
Bacteroides.faecis_5	0	0	0	3	0	0	0	6	9	NA	0	0	0	0	NA	NA	0	0	0	0	NA
Bacteroides.faecis_6	0	0	0	3	0	0	0	6	7.5	0.637352	0	0	0.00292141	0.00715597	-1	0.363217	0	0	6	100	0.0244489
Bacteroides.faecis_7	0	0	0	3	0	0	0.0064505	6	6	0.376759	0	0	0.00309645	0.00481674	-1.57466	0.176151	0	0	2	33.3333	0.776814
Bacteroides.finegoldii	0	0	0	3	0	0	0	6	9	NA	0	0	0	0	NA	NA	0	0	0	0	NA
Bacteroides.fragilis	0	0	0	3	0.00823859	0	0.0208398	6	4.5	0.219768	0	0	0.0123047	0.0147586	-2.04222	0.0965956	0	0	3	50	0.453255
Bacteroides.intestinalis_1	0.200261	0.127796	0.225863	3	0.07376	0.0676901	0.0811409	6	13	0.380952	0.169019	0.10173	0.0755507	0.0188627	1.57788	0.251252	3	100	6	100	NA
Bacteroides.intestinalis_2	0.00790451	0.00395226	0.00830576	3	0	0	0.0167205	6	10	0.887537	0.00553717	0.00481209	0.00879311	0.0138651	-0.516367	0.62214	2	66.6667	2	33.3333	0.812524
Bacteroides.nordii_1	0.126472	0.115478	0.169116	3	0.128232	0.0855041	0.147683	6	11	0.714286	0.147572	0.0566647	0.124911	0.0486881	0.591977	0.589437	3	100	6	100	NA
Bacteroides.nordii_2	0.00790451	0.00395226	0.0204959	3	0	0	0.00322525	6	13	0.322199	0.013664	0.0172792	0.00363814	0.00701889	0.965922	0.423111	2	66.6667	2	33.3333	0.812524
Bacteroides.oleiciplenus	0.00790451	0.007261	0.00830576	3	0.0316876	0.0206299	0.0426329	6	0	0.0238095	0.007743	0.00105409	0.0322056	0.0136087	-4.37696	0.00679509	3	100	6	100	NA
Bacteroides.ovatus_1	0	0	0.0165437	3	0.332853	0.234307	0.543734	6	0	0.0275319	0.0110291	0.019103	0.46661	0.351877	-3.16209	0.0246368	3	100	6	100	NA
Bacteroides.ovatus_2	0	0	0	3	0.153892	0.118914	0.190183	6	0	0.0256011	0	0	0.153737	0.0651914	-5.77648	0.00218654	0	0	6	100	0.0244489
Bacteroides.ovatus_3	0	0	0	3	0.244696	0.121224	0.332596	6	0	0.0256011	0	0	0.24701	0.17305	-3.49638	0.0173515	0	0	6	100	0.0244489
Bacteroides.ovatus_4	0	0	0.00330874	3	0.00557351	0	0.0151446	6	6	0.4795	0.00220583	0.0038206	0.00968147	0.0123407	-1.35926	0.219312	3	100	3	50	0.453255
Bacteroides.ovatus_5	0	0	0	3	0.0293782	0.0214176	0.0333194	6	1.5	0.0590582	0	0	0.0288471	0.0199385	-3.54394	0.0164933	0	0	5	83.3333	0.0968751
Bacteroides.ovatus_6	0	0	0	3	0	0	0.00322525	6	6	0.376759	0	0	0.00346292	0.00660363	-1.2845	0.255257	0	0	2	33.3333	0.776814
Bacteroides.ovatus_7	0	0	0	3	0.21913	0.166828	0.307788	6	0	0.0256011	0	0	0.234538	0.0968672	-5.93078	0.00194441	0	0	6	100	0.0244489
Bacteroides.ovatus_8	0	0	0	3	0	0	0	6	9	NA	0	0	0	0	NA	NA	0	0	0	0	NA
Bacteroides.paurosaccharolyticus	0	0	0	3	0	0	0	6	9	NA	0	0	0	0	NA	NA	0	0	0	0	NA
Bacteroides.stercorirosoris_1	0.00661748	0.00330874	0.007261	3	0.00761615	0	0.0187751	6	7.5	0.787406	0.00484066	0.00424124	0.00944834	0.0105543	-0.929726	0.383707	2	66.6667	3	50	1
Bacteroides.stercorirosoris_2	0	0	0	3	0	0	0	6	9	NA	0	0	0	0	NA	NA	0	0	0	0	NA
Bacteroides.stercorirosoris_3	0	0	0.00496311	3	0	0	0	6	11	0.595883	0.00330874	0.0057309	0.00143345	0.00351121	0.520062	0.641545	3	100	6	100	NA
Bacteroides.stercorirosoris_4	0	0	0	3	0.0130646	0.00215017	0.0211027	6	3	0.119795	0	0	0.0163091	0.0185785	-2.15029	0.0842144	0	0	4	66.6667	0.23568
Bacteroides.stercorirosoris_5	0	0	0	3	0	0	0	6	9	NA	0	0	0	0	NA	NA	0	0	0	0	NA
Bacteroides.stercoris_1	0.121898	0.0965194	0.150285	3	0.0343186	0.0158438	0.0838231	6	15	0.166667	0.123904	0.0537937	0.0560673	0.0605276	1.70921	0.153229	3	100	5	83.3333	1
Bacteroides.stercoris_2	0	0	0	3	0	0	0	6	9	NA	0	0	0	0	NA	NA	0	0	0	0	NA
Bacteroides.thetaiotaomicron_1	0	0	0	3	0.0276242	0.0187199	0.0456563	6	0	0.0256011	0	0	0.0337341	0.0197195	-4.19033	0.00856903	0	0	6	100	0.0244489
Bacteroides.thetaiotaomicron_2	0	0	0.00330874	3	0.518447	0.315189	0.631628	6	0	0.0275319	0.00220583	0.0038206	0.489791	0.23153	-5.15705	0.00358234	3	100	6	100	NA
Bacteroides.thetaiotaomicron_3	0	0	0	3	0.0857811	0.0729812	0.127465	6	0	0.0256011	0	0	0.10243	0.0438907	-5.71649	0.00229012	0	0	6	100	0.0244489
Bacteroides.thetaiotaomicron_4	0	0	0.0264699	3	7.61325	5.78014	10.2313	6	0	0.0275319	0.0176466	0.0305648	8.01893	2.93868	-6.66862	0.00114305	3	100	6	100	NA
Bacteroides.uniformis_1	0.104484	0.0561943	0.106836	3	0.0140666	0.0107088	0.0432472	6	13	0.380952	0.073859	0.0571667	0.0262632	0.0268252	1.36869	0.28295	3	100	5	83.3333	1
Bacteroides.uniformis_2	0	0	0.00395226	3	0	0	0	6	12	0.238593	0.00263484	0.00456367	0	0	1	0.42265	3	100	0	0	0.0244489
Bacteroides.uniformis_3	0.243796	0.2128	0.280718	3	0.319528	0.301929	0.412262	6	3	0.166667	0.247746	0.0680036	0.397112	0.170159	-1.87188	0.103785	3	100	6	100	NA
Bacteroides.uniformis_4	0.113191	0.0882136	0.13766	3	0.0199113	0.00438212	0.0410513	6	16	0.091925	0.112852	0.0494469	0.0392368	0.0562068	2.00986	0.105022	3	100	4	66.6667	0.776814
Bacteroides.uniformis_5	0.043535	0.0415288	0.0449287	3	0.0243367	0.0102586	0.034653	6	15	0.166667	0.0431267	0.00341823	0.0318657	0.035594	0.767902	0.476065	3	100	5	83.3333	1
Bacteroides.uniformis_6	0	0	0.00395226	3	0	0	0	6	12	0.238593	0.00263484	0.00456367	0	0	1	0.42265	3	100	0	0	0.0244489
Bacteroides.uniformis_7	2.89943	2.45359	3.59047	3	1.14146	0.601104	1.35425	6	17	0.047619	3.0629	1.14566	1.16695	0.793165	2.57443	0.0820533	3	100	6	100	NA
Bacteroides.uniformis_8	0.00661748	0.00330874	0.00766224	3	0.0411803	0.0312149	0.0575228	6	0	0.0238095	0.00510816	0.0045455	0.0490635	0.0279378	-3.75571	0.0110713	2	66.6667	6	100	0.70766
Bacteroides.vulgatus_1	0	0	0.00330874	3	0.32488	0.220584	0.401376	6	0	0.0275319	0.00220583	0.0038206	0.332536	0.155641	-5.19561	0.00345544	3	100	6	100	NA
Bacteroides.vulgatus_2	0	0	0.0043535	3	0.7115	0.533047	1.10071	6	0	0.0275319	0.00290234	0.00502699	0.885264	0.546621	-3.95366	0.0108038	3	100	6	100	NA
Bacteroides.vulgatus_3	0	0	0	3	0.0314443	0.026835	0.0871168	6	0	0.0256011	0	0	0.0588744	0.0494013	-2.9192	0.0330445	0	0	6	100	0.0244489
Bacteroides.vulgatus_4	0	0	0	3	0.076465	0.0708619	0.106461	6	0	0.0256011	0	0	0.127977	0.133889	-2.34133	0.0662704	0	0	6	100	0.0244489
Bacteroides.vulgatus_5	0	0	0	3	0.00928936	0.00215017	0.0108548	6	3	0.119795	0	0	0.00749301	0.00621194	-2.95464	0.0317148	0	0	4	66.6667	0.23568
Bacteroides.vulgatus_6	0	0	0	3	0.635384	0.412378	0.89606	6	0	0.0256011	0	0	0.794199	0.556182	-3.49775	0.0173261	0	0	6	100	0.0244489
Bacteroides.vulgatus_7	0	0	0	3	0	0	0.0114242	6	6	0.376759	0	0	0.00586473	0.00920758	-1.56019	0.179463	0	0	2	33.3333	0.776814
Bacteroides.vulgatus_8	0	0	0	3	0.110781	0.0956713	0.130998	6	0	0.0256011	0	0	0.103702	0.0463641	-5.47875	0.00276158	0	0	6	100	0.0244489
Bacteroides.vulgatus_9	0	0	0	3	0.161365	0.0985293	0.259589	6	0	0.0256011	0	0	0.204402	0.144498	-3.46498	0.0179459	0	0	6	100	0.0244489
Bacteroides.vulgatus_10	0	0	0	3	0.0985233	0.0455074	0.12086	6	0	0.0256011	0	0	0.0977325	0.0703101	-3.40484	0.0191501	0	0	6	100	0.0244489
Bacteroides.vulgatus_11	0	0	0	3	0.0170028	0.0124796	0.0205084	6	0	0.0256011	0	0	0.0229269	0.0190965	-2.94081	0.0322263	0	0	6	100	0.0244489
Bacteroides.vulgatus_12	0.00661748	0.00330874	0.00766224	3	2.74251	1.79215	3.34542	6	0	0.0238095	0.00510816	0.0045455	3.15266	2.00185	-3.85137	0.011984	2	66.6667	6	100	0.70766
Bacteroides.xylanisolvens_1	0.00330874	0.00165437	0.00560663	3	0.0709332	0.0335993	0.125039	6	0	0.0238095	0.00373775	0.00396968	0.0793762	0.0513821	-3.58451	0.0151819	2	66.6667	6	100	0.70766
Bacteroides.xylanisolvens_2	0	0	0	3	0.0510085	0.0252589	0.0549477	6	0	0.0256011	0	0	0.0409768	0.0216718	-4.63146	0.0056763	0	0	6	100	0.0244489
Bacteroides.xylanisolvens_3	0	0	0	3	0	0	0	6	7.5	0.637352	0	0	0.00584283	0.0143119	-1	0.363217	0	0	6	100	0.0244489
Bacteroides.xylanisolvens_4	0	0	0	3	0	0	0	6	9	NA	0	0	0	0	NA	NA	0	0	0	0	NA
Bacteroides.xylanolyticus_1	0	0	0	3	0	0	0	6	9	NA	0	0	0	0	NA	NA	0	0	0	0	NA
Bacteroides.xylanolyticus_2	0	0	0	3	0	0	0	6	9	NA	0	0	0	0	NA	NA	0	0	0	0	NA
Bacteroides.xylanolyticus_3	0	0	0	3	0	0	0	6	9	NA	0	0	0	0	NA	NA	0	0	0	0	NA
Bacteroides.xylanolyticus_4	0	0	0	3	0	0	0	6	9	NA	0	0	0	0	NA	NA	0	0	0	0	NA
Barnesiella.intestinihominis_1	0	0	0	3	0	0	0	6	9	NA	0	0	0	0	NA	NA	0	0	0	0	NA
Barnesiella.intestinihominis_2	0	0	0	3	0	0	0	6	9	NA	0	0	0	0	NA	NA	0	0	0	0	NA
Bifidobacterium.faecale	0	0	0	3	0	0	0	6	7.5	0.637352	0	0	0.00292141	0.00715597	-1	0.363217	0	0	6	100	0.0244489
Bifidobacterium.longum	0	0	0	3	0.00215017	0	0.00943536	6	4.5	0.219768	0	0	0.00549597	0.00733161	-1.8362	0.12576	0	0	3	50	0.453255
Blautia.faecis	0.00330874	0.00165437	0.00560663	3	0	0	0	6	15	0.0518299	0.00373775	0.00396968	0	0	1.63085	0.244496	2	66.6667	0	0	0.156376
Blautia.hydrogenotrophica	0	0	0.0165437	3	0	0	0	6	11	0.595883	0.0110291	0.019103	0.00332602	0.00814704	0.668689	0.562899	3	100	6	100	NA
Blautia.luti_1	0	0	0.0043535	3	0	0	0	6	12	0.238593	0.00290234	0.00502699	0	0	1	0.42265	3	100	0	0	0.0244489
Blautia.luti_2	0	0	0.00330874	3	0	0	0	6	12	0.238593	0.00220583	0.0038206	0	0	1	0.42265	3	100	0	0	0.0244489
Blautia.marasmi_1	0	0	0.00330874	3	0	0	0	6	12	0.238593	0.00220583	0.0038206	0	0	1	0.42265	3	100	0	0	0.0244489
Blautia.marasmi_2	2.59736	1.30263	3.38836	3	0	0	0	6	17	0.0338949	2.26154	2.10591	0.189892	0.465138	1.68347	0.228469	3	100	6	100	NA
Blautia.wexlerae_1	0	0	0.00496311	3	0	0	0	6	12	0.238593	0.00330874	0.0057309	0	0	1	0.42265	3	100	0	0	0.0244489
Blautia.wexlerae_2	0	0	0.00661748	3	0	0	0	6	12	0.238593	0.00441165	0.0076412	0	0	1	0.42265	3	100	0	0	0.0244489
Blautia.wexlerae_3	0.00870701	0.0043535	0.010971	3	0	0	0	6	15	0.0518299	0.00731399	0.00672654	0	0	1.88331	0.200352	2	66.6667	0	0	0.156376
Blautia.wexlerae_4	0	0	0.00165437	3	0	0	0	6	12	0.238593	0.00110291	0.0019103	0	0	1	0.42265	3	100	0	0	0.0244489
Blautia.wexlerae_5	0	0	0	3	0	0	0	6	9	NA	0	0	0	0	NA	NA	0	0	0	0	NA
Blautia.wexlerae_6	0	0	0.00496311	3	0	0	0	6	12	0.238593	0.00330874	0.0057309	0	0	1	0.42265	3	100	0	0	0.0244489
Blautia.wexlerae_7	0	0	0.0115806	3	0	0	0	6	12	0.238593	0.00772039	0.0133721	0	0	1	0.42265	3	100	0	0	0.0244489
Blautia.wexlerae_8	0	0	0	3	0	0	0	6	9	NA	0	0	0	0	NA	NA	0	0	0	0	NA
Blautia.wexlerae_9	0	0	0	3	0	0	0	6	9	NA	0	0	0	0	NA	NA	0	0	0	0	NA
Buttiauxella.warmboldiae	0	0	0	3	0	0	0	6	9	NA	0	0	0	0	NA	NA	0	0	0	0	NA
Butyrivibrio.crossotus_1	0	0	0.00165437	3	0	0	0	6	12	0.238593	0.00110291	0.0019103	0	0	1	0.42265	3	100	0	0	0.0244489
Butyrivibrio.crossotus_2	0	0	0	3	0	0	0	6	9	NA	0	0	0	0	NA	NA	0	0	0	0	NA
Butyrivibrio.crossotus_3	0	0	0	3	0	0	0	6	9	NA	0	0	0	0	NA	NA	0	0	0	0	NA
Citrobacter.braakii	0.102759	0.0910842	0.116682	3	0.412226	0.154407	0.919827	6	4	0.261905	0.104258	0.0256306	0.626188	0.634709	-2.01097	0.100154	3	100	6	100	NA
Citrobacter.freundii_1	0.0783631	0.0689602	0.0866086	3	0.619165	0.260117	1.1708	6	2	0.0952381	0.0775915	0.0176611	0.72761	0.610307	-2.60669	0.0477071	3	100	6	100	NA
Citrobacter.freundii_2	0	0	0.0043535	3	0	0	0	6	12	0.238593	0.00290234	0.00502699	0	0	1	0.42265	3	100	0	0	0.0244489
Citrobacter.murliniae	0.0522421	0.0426647	0.0577391	3	0.39355	0.2106	0.684139	6	0	0.0238095	0.0495218	0.0152573	0.517129	0.461834	-2.47741	0.055807	3	100	6	100	NA
Cloacibacillus.evryensis_1	0.00330874	0.00165437	0.00560663	3	0	0	0	6	15	0.0518299	0.00373775	0.00396968	0	0	1.63085	0.244496	2	66.6667	0	0	0.156376
Cloacibacillus.evryensis_2	0	0	0	3	0	0	0	6	9	NA	0	0	0	0	NA	NA	0	0	0	0	NA
Clostridium.argentinense	0	0	0	3	0	0	0	6	9	NA	0	0	0	0	NA	NA	0	0	0	0	NA
Clostridium.intestinale	0	0	0.0198524	3	0	0	0	6	12	0.238593	0.013235	0.0229236	0	0	1	0.42265	3	100	0	0	0.0244489
Clostridium.perfringens	0	0	0	3	0	0	0	6	9	NA	0	0	0	0	NA	NA	0	0	0	0	NA
Clostridium.septicum	0	0	0	3	0	0	0	6	7.5	0.637352	0	0	0.0027462	0.00672678	-1	0.363217	0	0	6	100	0.0244489
Clostridium.sporogenes_1	0	0	0	3	0	0	0	6	9	NA	0	0	0	0	NA	NA	0	0	0	0	NA
Clostridium.sporogenes_2	0	0	0	3	0	0	0	6	9	NA	0	0	0	0	NA	NA	0	0	0	0	NA
Clostridium.sporogenes_3	0	0	0	3	0	0	0	6	9	NA	0	0	0	0	NA	NA	0	0	0	0	NA
Collinsella.aerofaciens	0	0	0	3	0	0	0	6	7.5	0.637352	0	0	0.0027462	0.00672678	-1	0.363217	0	0	6	100	0.0244489
Coprococcus.catus	0	0	0	3	0	0	0	6	9	NA	0	0	0	0	NA	NA	0	0	0	0	NA
Coprococcus.comes	0.67044	0.647896	0.679066	3	0	0	0	6	18	0.00911579	0.661161	0.0321896	0	0	35.5756	0.000789188	3	100	0	0	0.0244489
Cronobacter.helveticus_1	0	0	0	3	0	0	0	6	9	NA	0	0	0	0	NA	NA	0	0	0	0	NA
Cronobacter.helveticus_2	0	0	0	3	0	0	0	6	9	NA	0	0	0	0	NA	NA	0	0	0	0	NA
Cronobacter.helveticus_3	0.015809	0.012258	0.0161764	3	0	0	0	6	18	0.00911579	0.0136866	0.00432805	0	0	5.47726	0.0317538	3	100	0	0	0.0244489
Cronobacter.helveticus_4	0	0	0.00165437	3	0	0	0	6	12	0.238593	0.00110291	0.0019103	0	0	1	0.42265	3	100	0	0	0.0244489
Cronobacter.malonaticus_1	0.0316181	0.0273896	0.0375766	3	0	0	0	6	18	0.00911579	0.0327714	0.0102358	0	0	5.54542	0.0310137	3	100	0	0	0.0244489
Cronobacter.malonaticus_2	0	0	0.00165437	3	0	0	0	6	12	0.238593	0.00110291	0.0019103	0	0	1	0.42265	3	100	0	0	0.0244489
Cronobacter.muytjensii	0.00330874	0.00165437	0.00560663	3	0	0	0	6	15	0.0518299	0.00373775	0.00396968	0	0	1.63085	0.244496	2	66.6667	0	0	0.156376
Cronobacter.pulveris_1	0	0	0	3	0	0	0	6	9	NA	0	0	0	0	NA	NA	0	0	0	0	NA
Cronobacter.pulveris_2	0	0	0	3	0	0	0	6	9	NA	0	0	0	0	NA	NA	0	0	0	0	NA
Cronobacter.sakazakii_1	0.213422	0.179503	0.289558	3	0	0	0	6	18	0.00911579	0.241567	0.112722	0	0	3.71185	0.065527	3	100	0	0	0.0244489
Cronobacter.sakazakii_2	0.330866	0.205138	0.366998	3	0	0	0	6	18	0.0162095	0.271135	0.169925	0.0027462	0.00672678	2.73463	0.111562	3	100	6	100	NA
Cronobacter.sakazakii_3	0.126472	0.0996322	0.15466	3	0	0	0	6	18	0.00911579	0.127371	0.055033	0	0	4.00873	0.056963	3	100	0	0	0.0244489
Cronobacter.sakazakii_4	0.00330874	0.00165437	0.0135111	3	0	0	0	6	15	0.0518299	0.00900743	0.0128429	0	0	1.21478	0.348405	2	66.6667	0	0	0.156376
Cronobacter.sakazakii_5	0	0	0.00395226	3	0	0	0	6	12	0.238593	0.00263484	0.00456367	0	0	1	0.42265	3	100	0	0	0.0244489
Cronobacter.sakazakii_6	0.0316181	0.0224265	0.0375766	3	0	0	0	6	18	0.00911579	0.0294627	0.0152646	0	0	3.34309	0.0790161	3	100	0	0	0.0244489
Cronobacter.sakazakii_7	0.0783631	0.0739233	0.130083	3	0	0	0	6	18	0.00911579	0.109883	0.0624429	0	0	3.04797	0.0928873	3	100	0	0	0.0244489
Desulfovibrio.desulfuricans_1	0.0783631	0.0639971	0.0984654	3	0	0	0.00836027	6	18	0.0218895	0.0821873	0.0346271	0.00400801	0.0062339	3.87923	0.0574421	3	100	2	33.3333	0.23568
Desulfovibrio.desulfuricans_2	0.162128	0.120246	0.175918	3	0.00557351	0	0.0177538	6	18	0.0256011	0.1434	0.0579871	0.0109176	0.0140775	3.90014	0.0545264	3	100	3	50	0.453255
Desulfovibrio.piger_1	0	0	0	3	0.232234	0.162438	0.284805	6	0	0.0256011	0	0	0.25077	0.178313	-3.44484	0.0183393	0	0	6	100	0.0244489
Desulfovibrio.piger_2	0	0	0	3	0	0	0	6	7.5	0.637352	0	0	0.00185784	0.00455076	-1	0.363217	0	0	6	100	0.0244489
Dorea.formicigenerans_1	0.00870701	0.00766224	0.012258	3	0	0	0	6	18	0.00911579	0.0103778	0.00481818	0	0	3.73065	0.0649311	3	100	0	0	0.0244489
Dorea.formicigenerans_2	0.0959534	0.0610372	0.138879	3	0	0	0	6	18	0.00911579	0.101293	0.0779786	0	0	2.2499	0.153362	3	100	0	0	0.0244489
Dorea.formicigenerans_3	7.14687	6.15942	8.30824	3	0	0	0	6	18	0.00911579	7.26282	2.15117	0	0	5.84779	0.0280194	3	100	0	0	0.0244489
Dorea.formicigenerans_4	0.00330874	0.00165437	0.0103614	3	0	0	0	6	15	0.0518299	0.00690759	0.00924802	0	0	1.29371	0.325027	2	66.6667	0	0	0.156376
Dorea.longicatena	0.39374	0.295676	0.497262	3	0	0	0	6	18	0.00911579	0.397379	0.20161	0	0	3.41392	0.0761322	3	100	0	0	0.0244489
Eggerthella.lenta	0	0	0	3	0	0	0	6	9	NA	0	0	0	0	NA	NA	0	0	0	0	NA
Emergencia.timonensis_1	0	0	0	3	0	0	0	6	9	NA	0	0	0	0	NA	NA	0	0	0	0	NA
Emergencia.timonensis_2	0	0	0	3	0	0	0	6	9	NA	0	0	0	0	NA	NA	0	0	0	0	NA
Emergencia.timonensis_3	0	0	0.00395226	3	0	0	0	6	12	0.238593	0.00263484	0.00456367	0	0	1	0.42265	3	100	0	0	0.0244489
Emergencia.timonensis_4	0	0	0	3	0	0	0	6	9	NA	0	0	0	0	NA	NA	0	0	0	0	NA
Enterobacter.bugandensis	0	0	0	3	0	0	0	6	9	NA	0	0	0	0	NA	NA	0	0	0	0	NA
Enterobacter.cloacae_1	0.0790451	0.0525831	0.30753	3	0	0	0	6	18	0.00911579	0.213727	0.280362	0	0	1.32039	0.317555	3	100	0	0	0.0244489
Enterobacter.cloacae_2	0.0711406	0.0442773	0.146413	3	0	0	0	6	18	0.00911579	0.103413	0.105891	0	0	1.69153	0.232807	3	100	0	0	0.0244489
Enterobacter.cloacae_3	0	0	0	3	0	0	0	6	9	NA	0	0	0	0	NA	NA	0	0	0	0	NA
Enterobacter.cloacae_4	6.89595	6.62933	8.34087	3	2.65153	1.64238	2.90084	6	18	0.0238095	7.68148	1.84178	2.45979	1.15341	4.49004	0.0235183	3	100	6	100	NA
Enterobacter.cloacae_5	0	0	0	3	0	0	0	6	9	NA	0	0	0	0	NA	NA	0	0	0	0	NA
Enterobacter.cloacae_6	0	0	0	3	0	0	0	6	9	NA	0	0	0	0	NA	NA	0	0	0	0	NA
Enterobacter.cloacae_7	0	0	0	3	0	0	0	6	7.5	0.637352	0	0	0.0027462	0.00672678	-1	0.363217	0	0	6	100	0.0244489
Enterobacter.cloacae_8	0.356987	0.312498	0.455152	3	0.117354	0.0707581	0.156398	6	18	0.0238095	0.39277	0.145981	0.113542	0.0530607	3.20873	0.0718783	3	100	6	100	NA
Enterobacter.cloacae_9	0.229231	0.208914	0.23216	3	0.115104	0.0418442	0.129538	6	18	0.0238095	0.217639	0.0253205	0.0883698	0.0573585	4.68281	0.00225421	3	100	6	100	NA
Enterobacter.cloacae_10	0.00992622	0.00496311	0.0128676	3	0	0	0	6	14.5	0.125047	0.00857841	0.00799023	0.000716722	0.0017556	1.68398	0.22843	2	66.6667	6	100	0.70766
Enterobacter.cloacae_11	0	0	0.00165437	3	0	0	0	6	12	0.238593	0.00110291	0.0019103	0	0	1	0.42265	3	100	0	0	0.0244489
Enterobacter.cloacae_12	0.00661748	0.00330874	0.0191178	3	0	0	0	6	15	0.0518299	0.0127452	0.0166759	0	0	1.32378	0.316621	2	66.6667	0	0	0.156376
Enterobacter.cloacae_13	0.00330874	0.00165437	0.00560663	3	0	0	0	6	13.5	0.219768	0.00373775	0.00396968	0.000716722	0.0017556	1.25805	0.316837	2	66.6667	6	100	0.70766
Enterobacter.cloacae_14	0	0	0	3	0	0	0	6	9	NA	0	0	0	0	NA	NA	0	0	0	0	NA
Enterobacter.cloacae_15	0	0	0.00165437	3	0	0	0	6	10	0.859684	0.00110291	0.0019103	0.0027462	0.00672678	-0.555277	0.597765	3	100	6	100	NA
Enterobacter.cloacae_16	0	0	0.00165437	3	0	0	0	6	12	0.238593	0.00110291	0.0019103	0	0	1	0.42265	3	100	0	0	0.0244489
Enterobacter.cloacae_17	0.00790451	0.00395226	0.00830576	3	0	0	0	6	15	0.0518299	0.00553717	0.00481209	0	0	1.99304	0.184455	2	66.6667	0	0	0.156376
Enterobacter.cloacae_18	0	0	0.00165437	3	0	0	0	6	12	0.238593	0.00110291	0.0019103	0	0	1	0.42265	3	100	0	0	0.0244489
Enterobacter.kobei_1	0.0330874	0.0165437	0.036305	3	0	0	0	6	15	0.0518299	0.0242033	0.0212062	0	0	1.97684	0.186691	2	66.6667	0	0	0.156376
Enterobacter.kobei_2	0.344109	0.24171	0.397333	3	0	0	0	6	18	0.0162095	0.311326	0.158191	0.00185784	0.00455076	3.3877	0.0770932	3	100	6	100	NA
Enterobacter.kobei_3	0	0	0.0043535	3	0	0	0	6	12	0.238593	0.00290234	0.00502699	0	0	1	0.42265	3	100	0	0	0.0244489
Enterobacter.kobei_4	0.516163	0.397394	0.64145	3	0	0	0	6	18	0.00911579	0.520508	0.244086	0	0	3.69357	0.0661142	3	100	0	0	0.0244489
Enterobacter.kobei_5	0.0992622	0.0801056	0.132628	3	0	0	0	6	18	0.00911579	0.108735	0.0531597	0	0	3.54282	0.0712602	3	100	0	0	0.0244489
Enterobacter.massiliensis_1	0	0	0	3	0	0	0	6	9	NA	0	0	0	0	NA	NA	0	0	0	0	NA
Enterobacter.massiliensis_2	0	0	0	3	0	0	0	6	9	NA	0	0	0	0	NA	NA	0	0	0	0	NA
Enterobacter.tabaci_1	0	0	0	3	0	0	0	6	9	NA	0	0	0	0	NA	NA	0	0	0	0	NA
Enterobacter.tabaci_2	0.013235	0.00661748	0.030331	3	0	0	0	6	15	0.0518299	0.0202207	0.0244731	0	0	1.43109	0.288711	2	66.6667	0	0	0.156376
Enterobacter.tabaci_3	0.0397049	0.0372664	0.0633273	3	0.00928936	0.00215017	0.0108548	6	18	0.0275319	0.0538275	0.0287881	0.00749301	0.00621194	2.75585	0.104942	3	100	4	66.6667	0.776814
Enterobacter.tabaci_4	2.93154	2.77182	3.8806	3	0.212025	0.117376	0.379903	6	18	0.0238095	3.45777	1.19878	0.270815	0.193398	4.57498	0.0424829	3	100	6	100	NA
Enterobacter.tabaci_5	0	0	0	3	0	0	0	6	9	NA	0	0	0	0	NA	NA	0	0	0	0	NA
Enterobacter.tabaci_6	0.156726	0.127994	0.192979	3	0.00430034	0	0.0096337	6	18	0.0256011	0.16174	0.0651293	0.00584265	0.00693125	4.13425	0.0527974	3	100	3	50	0.453255
Enterobacter.tabaci_7	0.0783631	0.0739233	0.10637	3	0.0103888	0.00107508	0.0172657	6	18	0.0275319	0.0940744	0.0351841	0.0114618	0.0121416	3.95096	0.0483707	3	100	4	66.6667	0.776814
Enterobacter.tabaci_8	0	0	0	3	0	0	0	6	9	NA	0	0	0	0	NA	NA	0	0	0	0	NA
Enterobacter.tabaci_9	0	0	0.00395226	3	0	0	0	6	12	0.238593	0.00263484	0.00456367	0	0	1	0.42265	3	100	0	0	0.0244489
Enterobacter.tabaci_10	0.0661748	0.0461479	0.10818	3	0	0	0	6	18	0.00911579	0.0808272	0.0633169	0	0	2.21105	0.15758	3	100	0	0	0.0244489
Enterococcus.casseliflavus	0	0	0	3	0	0	0	6	7.5	0.637352	0	0	0.0027462	0.00672678	-1	0.363217	0	0	6	100	0.0244489
Enterococcus.dispar	0	0	0.00330874	3	0.00557351	0	0.014211	6	6	0.4795	0.00220583	0.0038206	0.00714275	0.00802076	-1.25044	0.251447	3	100	3	50	0.453255
Enterococcus.hirae	0.00330874	0.00165437	0.00560663	3	0.00761615	0	0.016166	6	7.5	0.787406	0.00373775	0.00396968	0.00820633	0.00901893	-1.03034	0.337138	2	66.6667	3	50	1
Erwinia.aphidicola_1	0	0	0	3	0	0	0	6	7.5	0.637352	0	0	0.000716722	0.0017556	-1	0.363217	0	0	6	100	0.0244489
Erwinia.aphidicola_2	0	0	0	3	0	0	0	6	9	NA	0	0	0	0	NA	NA	0	0	0	0	NA
Erysipelatoclostridium.ramosum	0	0	0	3	0	0	0.00322525	6	6	0.376759	0	0	0.00833287	0.0183852	-1.1102	0.31743	0	0	2	33.3333	0.776814
Escherichia.fergusonii_1	2.3596	1.95444	2.51157	3	2.22212	2.05108	2.43853	6	9	1	2.19081	0.575983	2.34459	0.431426	-0.408669	0.708763	3	100	6	100	NA
Escherichia.fergusonii_2	0.026121	0.0249173	0.0329129	3	0.0321684	0.0242041	0.0611861	6	8	0.904762	0.0298465	0.00862205	0.0441026	0.0298216	-1.08387	0.317752	3	100	6	100	NA
Escherichia.fergusonii_3	0.121898	0.0886149	0.146976	3	0.27325	0.206399	0.310279	6	1	0.047619	0.116428	0.0585533	0.274491	0.094031	-3.0901	0.0200982	3	100	6	100	NA
Escherichia.fergusonii_4	0.0430136	0.0412681	0.0476278	3	0.134975	0.0908126	0.236618	6	0	0.0238095	0.0449261	0.00657187	0.167836	0.0985527	-3.04138	0.0280665	3	100	6	100	NA
Escherichia.fergusonii_5	0.00870701	0.0043535	0.0126254	3	0.012024	0.0102703	0.0260737	6	5.5	0.436661	0.0084169	0.00827566	0.018987	0.0178817	-1.21151	0.265043	2	66.6667	5	83.3333	1
Escherichia.fergusonii_6	0.00330874	0.00165437	0.00600787	3	0	0	0	6	15	0.0518299	0.00400525	0.00439509	0	0	1.57842	0.255215	2	66.6667	0	0	0.156376
Escherichia.fergusonii_7	0.00661748	0.00330874	0.0112133	3	0.0168393	0.0116028	0.0305931	6	3.5	0.194835	0.0074755	0.00793936	0.0232738	0.0217177	-1.58283	0.158644	2	66.6667	5	83.3333	1
Escherichia.fergusonii_8	3.00392	2.5335	3.16956	3	5.09091	4.37667	6.56444	6	0	0.0238095	2.80073	0.659956	5.48332	1.55435	-3.6243	0.00849227	3	100	6	100	NA
Escherichia.fergusonii_9	0	0	0.00496311	3	0	0	0.00322525	6	9	1	0.00330874	0.0057309	0.00620912	0.0132149	-0.458285	0.660646	3	100	2	33.3333	0.23568
Escherichia.fergusonii_10	0	0	0	3	0.00928936	0.00215017	0.0108548	6	3	0.119795	0	0	0.00770049	0.00653455	-2.88654	0.0343249	0	0	4	66.6667	0.23568
Escherichia.fergusonii_11	5.60731	4.4557	5.76001	3	9.8722	9.20174	12.0434	6	0	0.0238095	4.94137	1.42613	10.9995	3.34911	-3.7957	0.00677621	3	100	6	100	NA
Escherichia.fergusonii_12	0.304404	0.274722	0.308928	3	0.451163	0.420113	0.600275	6	3	0.166667	0.287632	0.0371623	0.467759	0.17155	-2.45914	0.0501792	3	100	6	100	NA
Escherichia.fergusonii_13	0.172054	0.117645	0.186158	3	0.25979	0.233471	0.284637	6	1	0.047619	0.145184	0.0723567	0.282231	0.103238	-2.30944	0.0621238	3	100	6	100	NA
Escherichia.fergusonii_14	0.185289	0.179594	0.197129	3	0.400709	0.299592	0.431794	6	0	0.0238095	0.189386	0.0178897	0.394261	0.122213	-4.02101	0.0085941	3	100	6	100	NA
Escherichia.fergusonii_15	0	0	0.00165437	3	0	0	0	6	12	0.238593	0.00110291	0.0019103	0	0	1	0.42265	3	100	0	0	0.0244489
Escherichia.fergusonii_16	0.0553316	0.0491726	0.0581403	3	0.432474	0.318949	0.598777	6	0	0.0238095	0.0530981	0.00917397	0.529517	0.30765	-3.78985	0.0126763	3	100	6	100	NA
Escherichia.fergusonii_17	0.017414	0.0126593	0.0186332	3	0.0187423	0.0172831	0.0217096	6	5	0.380952	0.015057	0.00631307	0.0208611	0.00640785	-1.29369	0.263069	3	100	6	100	NA
Escherichia.fergusonii_18	0	0	0.0043535	3	0	0	0	6	10	0.859684	0.00290234	0.00502699	0.00166301	0.00407352	0.3705	0.733014	3	100	6	100	NA
Escherichia.hermannii_1	0	0	0.00395226	3	0	0	0	6	12	0.238593	0.00263484	0.00456367	0	0	1	0.42265	3	100	0	0	0.0244489
Escherichia.hermannii_2	0	0	0	3	0	0	0	6	9	NA	0	0	0	0	NA	NA	0	0	0	0	NA
Eubacterium.desmolans_1	0	0	0	3	0	0	0	6	9	NA	0	0	0	0	NA	NA	0	0	0	0	NA
Eubacterium.desmolans_2	0.10588	0.0529398	0.148717	3	0	0	0	6	15	0.0518299	0.0991446	0.0959545	0	0	1.78963	0.215404	2	66.6667	0	0	0.156376
Eubacterium.desmolans_3	0	0	0	3	0	0	0	6	9	NA	0	0	0	0	NA	NA	0	0	0	0	NA
Eubacterium.desmolans_4	0	0	0.00165437	3	0	0	0	6	12	0.238593	0.00110291	0.0019103	0	0	1	0.42265	3	100	0	0	0.0244489
Eubacterium.desmolans_5	0	0	0	3	0	0	0	6	9	NA	0	0	0	0	NA	NA	0	0	0	0	NA
Eubacterium.desmolans_6	0	0	0	3	0	0	0	6	9	NA	0	0	0	0	NA	NA	0	0	0	0	NA
Eubacterium.ramulus.strain.ATCC.29099.16S.ribosomal.RNA.gene..partial.sequence	0	0	0	3	0	0	0	6	9	NA	0	0	0	0	NA	NA	0	0	0	0	NA
Faecalibacterium.prausnitzii	0	0	0	3	0	0	0	6	9	NA	0	0	0	0	NA	NA	0	0	0	0	NA
Flavonifractor.plautii_1	4.3448	4.24733	4.61425	3	0.102017	0.0414363	0.1166	6	18	0.0238095	4.45945	0.380113	0.0848397	0.056472	19.8246	0.00228618	3	100	6	100	NA
Flavonifractor.plautii_2	0	0	0	3	0	0	0	6	9	NA	0	0	0	0	NA	NA	0	0	0	0	NA
Flavonifractor.plautii_3	0.0553316	0.0450798	0.0574444	3	0	0	0	6	18	0.0162095	0.0499056	0.0132274	0.000716722	0.0017556	6.41281	0.0224603	3	100	6	100	NA
Flavonifractor.plautii_4	0.0297786	0.0227938	0.0453639	3	0	0	0	6	18	0.00911579	0.0355122	0.0231098	0	0	2.6616	0.116917	3	100	0	0	0.0244489
Flavonifractor.plautii_5	0	0	0	3	0	0	0	6	9	NA	0	0	0	0	NA	NA	0	0	0	0	NA
Flintibacter.butyricus_1	0.150186	0.0750929	0.511846	3	0	0	0	6	15	0.0518299	0.341231	0.467041	0	0	1.26548	0.333168	2	66.6667	0	0	0.156376
Flintibacter.butyricus_2	0	0	0.00661748	3	0	0	0	6	12	0.238593	0.00441165	0.0076412	0	0	1	0.42265	3	100	0	0	0.0244489
Flintibacter.butyricus_3	0	0	0.00165437	3	0	0	0	6	12	0.238593	0.00110291	0.0019103	0	0	1	0.42265	3	100	0	0	0.0244489
Flintibacter.butyricus_4	0	0	0	3	0	0	0	6	7.5	0.637352	0	0	0.842854	2.06456	-1	0.363217	0	0	6	100	0.0244489
Flintibacter.butyricus_5	0.015809	0.0112133	0.020965	3	0	0	0	6	18	0.00911579	0.0161825	0.00975714	0	0	2.87266	0.102827	3	100	0	0	0.0244489
Gracilibacter.thermotolerans	0	0	0	3	0	0	0	6	9	NA	0	0	0	0	NA	NA	0	0	0	0	NA
Hespellia.porcina_1	0.00661748	0.00330874	0.007261	3	0	0	0	6	15	0.0518299	0.00484066	0.00424124	0	0	1.97684	0.186691	2	66.6667	0	0	0.156376
Hespellia.porcina_2	0	0	0	3	0	0	0	6	9	NA	0	0	0	0	NA	NA	0	0	0	0	NA
Hungatella.effluvii	0.126472	0.0632361	0.137246	3	0	0	0	6	14.5	0.125047	0.0914971	0.0799679	0.00332602	0.00814704	1.90479	0.195791	2	66.6667	6	100	0.70766
Hydrogenoanaerobacterium.saccharovorans	0	0	0.0380505	3	0	0	0	6	12	0.238593	0.025367	0.0439369	0	0	1	0.42265	3	100	0	0	0.0244489
Ihubacter.massiliensis_1	0.0165437	0.0126254	0.0319854	3	0	0	0	6	18	0.00911579	0.0242259	0.0204713	0	0	2.04973	0.176902	3	100	0	0	0.0244489
Ihubacter.massiliensis_2	0	0	0	3	0	0	0	6	9	NA	0	0	0	0	NA	NA	0	0	0	0	NA
Ihubacter.massiliensis_3	0	0	0.00165437	3	0	0	0	6	12	0.238593	0.00110291	0.0019103	0	0	1	0.42265	3	100	0	0	0.0244489
Ihubacter.massiliensis_4	0	0	0.00827185	3	0	0	0	6	12	0.238593	0.00551456	0.00955151	0	0	1	0.42265	3	100	0	0	0.0244489
Intestinibacillus.massiliensis_1	0.0496311	0.0248155	0.0727041	3	0	0	0	6	15	0.0518299	0.0484694	0.0478991	0	0	1.75267	0.221754	2	66.6667	0	0	0.156376
Intestinibacillus.massiliensis_2	0	0	0	3	0	0	0	6	9	NA	0	0	0	0	NA	NA	0	0	0	0	NA
Intestinibacillus.massiliensis_3	0	0	0	3	0	0	0	6	9	NA	0	0	0	0	NA	NA	0	0	0	0	NA
Intestinimonas.butyriciproducens	2.96132	2.88249	3.3066	3	0.442474	0.405845	0.972157	6	15	0.166667	3.13895	0.451152	1.09492	1.3538	3.34546	0.0133048	3	100	6	100	NA
Klebsiella.oxytoca_1	0	0	0.00496311	3	0.0701139	0	0.160723	6	6	0.4795	0.00330874	0.0057309	0.0815053	0.0902564	-2.11369	0.0873329	3	100	3	50	0.453255
Klebsiella.oxytoca_2	0	0	0	3	0	0	0	6	7.5	0.637352	0	0	0.00507743	0.0124371	-1	0.363217	0	0	6	100	0.0244489
Klebsiella.oxytoca_3	0	0	0	3	0.0304646	0	0.101737	6	4.5	0.219768	0	0	0.0498281	0.0586069	-2.08258	0.0917605	0	0	3	50	0.453255
Klebsiella.pneumoniae_1	0	0	0.00395226	3	0	0	0	6	12	0.238593	0.00263484	0.00456367	0	0	1	0.42265	3	100	0	0	0.0244489
Klebsiella.pneumoniae_2	0.00870701	0.0043535	0.0241148	3	0	0	0	6	15	0.0518299	0.0160765	0.0207663	0	0	1.34089	0.311956	2	66.6667	0	0	0.156376
Klebsiella.pneumoniae_3	0.552559	0.46348	1.0193	3	0	0	0	6	18	0.00911579	0.804336	0.597062	0	0	2.33334	0.144813	3	100	0	0	0.0244489
Klebsiella.pneumoniae_4	0.034828	0.0190684	0.0371753	3	0	0	0	6	18	0.00911579	0.0258864	0.0196933	0	0	2.27675	0.150537	3	100	0	0	0.0244489
Klebsiella.pneumoniae_5	0	0	0	3	0	0	0	6	9	NA	0	0	0	0	NA	NA	0	0	0	0	NA
Klebsiella.quasipneumoniae_1	0	0	0	3	0	0	0	6	9	NA	0	0	0	0	NA	NA	0	0	0	0	NA
Klebsiella.quasipneumoniae_2	0	0	0	3	0	0	0	6	9	NA	0	0	0	0	NA	NA	0	0	0	0	NA
Klebsiella.quasipneumoniae_3	0.00790451	0.00395226	0.0105697	3	0	0	0	6	15	0.0518299	0.00704649	0.00665907	0	0	1.83282	0.208285	2	66.6667	0	0	0.156376
Klebsiella.quasipneumoniae_4	0.135658	0.0983037	0.324726	3	0	0	0	6	18	0.00911579	0.2368	0.242774	0	0	1.68943	0.233199	3	100	0	0	0.0244489
Klebsiella.quasipneumoniae_5	0.00330874	0.00165437	0.00560663	3	0	0	0	6	15	0.0518299	0.00373775	0.00396968	0	0	1.63085	0.244496	2	66.6667	0	0	0.156376
Klebsiella.variicola_1	0.0237135	0.0234374	0.0292708	3	0	0	0	6	18	0.00911579	0.0272342	0.00658221	0	0	7.16645	0.0189203	3	100	0	0	0.0244489
Klebsiella.variicola_2	0.0959534	0.0610372	0.210019	3	0	0	0	6	18	0.00911579	0.14872	0.155833	0	0	1.65299	0.240145	3	100	0	0	0.0244489
Klebsiella.variicola_3	0.00790451	0.00395226	0.0122241	3	0	0	0	6	15	0.0518299	0.0081494	0.00827456	0	0	1.70585	0.230154	2	66.6667	0	0	0.156376
Kluyvera.intermedia_1	0.00330874	0.00165437	0.0214157	3	0	0	0	6	15	0.0518299	0.0142771	0.0219257	0	0	1.12784	0.376496	2	66.6667	0	0	0.156376
Kluyvera.intermedia_2	0	0	0	3	0	0	0	6	9	NA	0	0	0	0	NA	NA	0	0	0	0	NA
Kosakonia.cowanii	0	0	0.00395226	3	0	0	0	6	12	0.238593	0.00263484	0.00456367	0	0	1	0.42265	3	100	0	0	0.0244489
Lachnoclostridium.pacaense_1	0.076101	0.0728785	0.998449	3	0	0	0	6	18	0.00911579	0.688851	1.0669	0	0	1.11831	0.379732	3	100	0	0	0.0244489
Lachnoclostridium.pacaense_2	0	0	0	3	0	0	0	6	9	NA	0	0	0	0	NA	NA	0	0	0	0	NA
Lachnoclostridium.pacaense_3	0.00330874	0.00165437	0.0648905	3	0	0	0	6	15	0.0518299	0.0432603	0.0720826	0	0	1.03949	0.407748	2	66.6667	0	0	0.156376
Lachnoclostridium.pacaense_4	0	0	0	3	0	0	0	6	9	NA	0	0	0	0	NA	NA	0	0	0	0	NA
Lachnoclostridium.pacaense_5	0.0562486	0.0498918	0.640724	3	0	0	0	6	18	0.00911579	0.441661	0.678594	0	0	1.1273	0.376678	3	100	0	0	0.0244489
Lachnoclostridium.pacaense_6	0.00870701	0.0043535	0.599926	3	0	0	0	6	15	0.0518299	0.399951	0.685209	0	0	1.01098	0.418445	2	66.6667	0	0	0.156376
Lachnoclostridium.pacaense_7	0	0	0	3	0	0	0	6	9	NA	0	0	0	0	NA	NA	0	0	0	0	NA
Lachnoclostridium.pacaense_8	0.00330874	0.00165437	0.00560663	3	0	0	0	6	15	0.0518299	0.00373775	0.00396968	0	0	1.63085	0.244496	2	66.6667	0	0	0.156376
Lachnoclostridium.pacaense_9	0	0	0.00790451	3	0	0	0	6	12	0.238593	0.00526968	0.00912735	0	0	1	0.42265	3	100	0	0	0.0244489
Lachnoclostridium.pacaense_10	0.00330874	0.00165437	0.088604	3	0	0	0	6	15	0.0518299	0.0590693	0.0994594	0	0	1.02867	0.411771	2	66.6667	0	0	0.156376
Lachnoclostridium.pacaense_11	0.0553316	0.0407263	0.249351	3	0.137774	0.00438212	1.2433	6	10	0.896851	0.174941	0.232925	0.731845	1.07652	-1.21171	0.272271	3	100	4	66.6667	0.776814
Lachnoclostridium.pacaense_12	0	0	0.0522421	3	0	0	0	6	12	0.238593	0.034828	0.0603239	0	0	1	0.42265	3	100	0	0	0.0244489
Lachnospira.pectinoschiza_1	0	0	0	3	0	0	0	6	9	NA	0	0	0	0	NA	NA	0	0	0	0	NA
Lachnospira.pectinoschiza_2	0	0	0	3	0	0	0	6	9	NA	0	0	0	0	NA	NA	0	0	0	0	NA
Lactobacillus.rogosae_1	0	0	0	3	0	0	0	6	9	NA	0	0	0	0	NA	NA	0	0	0	0	NA
Lactobacillus.rogosae_2	0	0	0	3	0	0	0	6	7.5	0.637352	0	0	0.00253872	0.00621856	-1	0.363217	0	0	6	100	0.0244489
Lactobacillus.rogosae_3	0	0	0	3	0	0	0	6	9	NA	0	0	0	0	NA	NA	0	0	0	0	NA
Lactococcus.taiwanensis	0	0	0	3	0	0	0	6	9	NA	0	0	0	0	NA	NA	0	0	0	0	NA
Leclercia.adecarboxylata_1	0	0	0	3	0	0	0	6	9	NA	0	0	0	0	NA	NA	0	0	0	0	NA
Leclercia.adecarboxylata_2	0.013235	0.00661748	0.030331	3	0	0	0	6	15	0.0518299	0.0202207	0.0244731	0	0	1.43109	0.288711	2	66.6667	0	0	0.156376
Lutispora.thermophila	0	0	0	3	0	0	0.00322525	6	6	0.376759	0	0	0.00237973	0.00410062	-1.42152	0.214424	0	0	2	33.3333	0.776814
Megamonas.funiformis_1	0.034828	0.030649	0.0687934	3	1.16743	0	2.48683	6	9	1	0.0546855	0.0418418	1.28796	1.42062	-2.12462	0.0868033	3	100	3	50	0.453255
Megamonas.funiformis_2	0.00330874	0.00165437	0.00560663	3	0.00823859	0	0.0714711	6	7.5	0.787406	0.00373775	0.00396968	0.0384982	0.0547646	-1.54665	0.181438	2	66.6667	3	50	1
Megamonas.funiformis_3	0	0	0	3	0	0	0.0193515	6	6	0.376759	0	0	0.00979273	0.0153385	-1.56385	0.178619	0	0	2	33.3333	0.776814
Oscillibacter.ruminantium_1	0.135658	0.0796859	0.215848	3	0	0	0.596672	6	12	0.500184	0.151803	0.136878	0.955616	1.97681	-0.991273	0.366264	3	100	2	33.3333	0.23568
Oscillibacter.ruminantium_2	0	0	0	3	0	0	0	6	9	NA	0	0	0	0	NA	NA	0	0	0	0	NA
Oscillibacter.ruminantium_3	0	0	0	3	0	0	0	6	9	NA	0	0	0	0	NA	NA	0	0	0	0	NA
Oscillibacter.ruminantium_4	0	0	0.00661748	3	0	0	0	6	12	0.238593	0.00441165	0.0076412	0	0	1	0.42265	3	100	0	0	0.0244489
Oscillibacter.ruminantium_5	0.00330874	0.00165437	0.0190684	3	0	0	0.0806313	6	10	0.887537	0.0127123	0.0192241	0.164687	0.353358	-1.05039	0.341103	2	66.6667	2	33.3333	0.812524
Oscillibacter.ruminantium_6	0.00870701	0.0043535	0.0201625	3	0	0	0	6	15	0.0518299	0.0134417	0.0163321	0	0	1.42552	0.290085	2	66.6667	0	0	0.156376
Oscillibacter.ruminantium_7	0	0	0	3	0	0	0	6	9	NA	0	0	0	0	NA	NA	0	0	0	0	NA
Oscillibacter.ruminantium_8	0	0	0.0118568	3	0	0	0	6	12	0.238593	0.00790451	0.013691	0	0	1	0.42265	3	100	0	0	0.0244489
Oscillibacter.ruminantium_9	0	0	0	3	0	0	0	6	9	NA	0	0	0	0	NA	NA	0	0	0	0	NA
Oscillibacter.ruminantium_10	0	0	0.00330874	3	0	0	0.00322525	6	9	1	0.00220583	0.0038206	0.0100059	0.0224686	-0.826783	0.442453	3	100	2	33.3333	0.23568
Oscillibacter.ruminantium_11	0	0	0	3	0	0	0	6	9	NA	0	0	0	0	NA	NA	0	0	0	0	NA
Oscillibacter.ruminantium_12	0	0	0	3	0	0	0	6	9	NA	0	0	0	0	NA	NA	0	0	0	0	NA
Oscillibacter.ruminantium_13	0.00870701	0.00830576	0.0142797	3	0	0	0	6	18	0.00911579	0.0121547	0.00667854	0	0	3.15226	0.087613	3	100	0	0	0.0244489
Oscillibacter.ruminantium_14	1.91554	1.77194	2.55589	3	0	0	0	6	18	0.00911579	2.2467	0.834768	0	0	4.66166	0.0430662	3	100	0	0	0.0244489
Oscillibacter.ruminantium_15	0	0	0	3	0	0	0	6	9	NA	0	0	0	0	NA	NA	0	0	0	0	NA
Oscillibacter.ruminantium_16	0	0	0	3	0	0	0	6	7.5	0.637352	0	0	0.00185784	0.00455076	-1	0.363217	0	0	6	100	0.0244489
Oscillibacter.ruminantium_17	0	0	0	3	0	0	0	6	9	NA	0	0	0	0	NA	NA	0	0	0	0	NA
Oscillibacter.ruminantium_18	0	0	0	3	0	0	0	6	9	NA	0	0	0	0	NA	NA	0	0	0	0	NA
Oscillibacter.ruminantium_19	0.0529398	0.0438839	0.0620402	3	0	0	0	6	18	0.00911579	0.0529695	0.0181563	0	0	5.05311	0.0370035	3	100	0	0	0.0244489
Oscillibacter.valericigenes_1	0.565956	0.389689	0.671755	3	0	0	0	6	18	0.00911579	0.518977	0.284985	0	0	3.15418	0.0875198	3	100	0	0	0.0244489
Oscillibacter.valericigenes_2	0	0	0	3	0	0	0	6	9	NA	0	0	0	0	NA	NA	0	0	0	0	NA
Oscillibacter.valericigenes_3	0.017414	0.0126593	0.0302138	3	0	0	0	6	18	0.00911579	0.0227774	0.0181586	0	0	2.17261	0.161913	3	100	0	0	0.0244489
Oscillibacter.valericigenes_4	0	0	0.00790451	3	0	0	0	6	12	0.238593	0.00526968	0.00912735	0	0	1	0.42265	3	100	0	0	0.0244489
Oscillibacter.valericigenes_5	2.07227	1.27327	2.39603	3	0	0	0	6	18	0.00911579	1.75544	1.1558	0	0	2.63066	0.119208	3	100	0	0	0.0244489
Paenibacillus.telluris	0	0	0	3	0	0	0	6	9	NA	0	0	0	0	NA	NA	0	0	0	0	NA
Pantoea.calida_1	0	0	0	3	0	0	0	6	9	NA	0	0	0	0	NA	NA	0	0	0	0	NA
Pantoea.calida_2	0	0	0	3	0	0	0	6	9	NA	0	0	0	0	NA	NA	0	0	0	0	NA
Pantoea.calida_3	0	0	0	3	0	0	0	6	9	NA	0	0	0	0	NA	NA	0	0	0	0	NA
Pantoea.septica	0	0	0	3	0	0	0	6	9	NA	0	0	0	0	NA	NA	0	0	0	0	NA
Pantoea.wallisii_1	0	0	0	3	0	0	0	6	9	NA	0	0	0	0	NA	NA	0	0	0	0	NA
Pantoea.wallisii_2	0	0	0	3	0	0	0	6	9	NA	0	0	0	0	NA	NA	0	0	0	0	NA
Parabacteroides.goldsteinii	0	0	0	3	0.197958	0.107243	0.248799	6	0	0.0256011	0	0	0.177205	0.0881203	-4.92579	0.0043755	0	0	6	100	0.0244489
Parabacteroides.johnsonii_1	0	0	0	3	0.00215017	0	0.00855862	6	4.5	0.219768	0	0	0.00787212	0.0129013	-1.49463	0.195246	0	0	3	50	0.453255
Parabacteroides.johnsonii_2	0	0	0	3	0.0261141	0.00557351	0.0300603	6	3	0.119795	0	0	0.0192142	0.0152978	-3.07657	0.0275769	0	0	4	66.6667	0.23568
Parabacteroides.merdae	0	0	0	3	0	0	0	6	9	NA	0	0	0	0	NA	NA	0	0	0	0	NA
Parasutterella.excrementihominis_1	0	0	0	3	0	0	0	6	9	NA	0	0	0	0	NA	NA	0	0	0	0	NA
Parasutterella.excrementihominis_2	0	0	0.00330874	3	0	0	0.00322525	6	9	1	0.00220583	0.0038206	0.00257456	0.00453826	-0.128003	0.903283	3	100	2	33.3333	0.23568
Parasutterella.excrementihominis_3	0	0	0	3	0	0	0	6	9	NA	0	0	0	0	NA	NA	0	0	0	0	NA
Parasutterella.excrementihominis_4	0	0	0	3	0	0	0	6	9	NA	0	0	0	0	NA	NA	0	0	0	0	NA
Phascolarctobacterium.faecium_1	0.767627	0.710326	0.81461	3	0.193095	0.129442	0.244498	6	18	0.0238095	0.760748	0.104453	0.22601	0.16535	5.90751	0.000910462	3	100	6	100	NA
Phascolarctobacterium.faecium_2	0.284562	0.281248	0.294654	3	0.119241	0.0633664	0.145581	6	18	0.0238095	0.289081	0.013965	0.114727	0.0740349	5.57369	0.0017107	3	100	6	100	NA
Phascolarctobacterium.faecium_3	0.0696561	0.0387803	0.0761873	3	0.0214176	0.00322525	0.030332	6	14	0.243305	0.0534263	0.0399604	0.017709	0.0154591	1.49327	0.257877	3	100	4	66.6667	0.776814
Phascolarctobacterium.faecium_4	0.0397049	0.0198524	0.050327	3	0	0	0.0064505	6	14	0.203092	0.0335513	0.030937	0.00329128	0.00516203	1.68248	0.231118	2	66.6667	2	33.3333	0.812524
Phascolarctobacterium.faecium_5	0.00661748	0.00330874	0.007261	3	0	0	0.0064505	6	10	0.887537	0.00484066	0.00424124	0.00397216	0.00650117	0.240507	0.817823	2	66.6667	2	33.3333	0.812524
Phascolarctobacterium.faecium_6	0.00870701	0.0043535	0.00931661	3	0	0	0	6	14.5	0.125047	0.00621107	0.00541338	0.000716722	0.0017556	1.71348	0.216569	2	66.6667	6	100	0.70766
Phascolarctobacterium.faecium_7	0.00790451	0.007261	0.00830576	3	0	0	0	6	18	0.00911579	0.007743	0.00105409	0	0	12.7231	0.00612085	3	100	0	0	0.0244489
Phascolarctobacterium.faecium_8	7.93209	7.0488	8.29884	3	2.84726	2.34102	3.02447	6	18	0.0238095	7.58773	1.28511	2.97623	1.55976	4.71647	0.00538017	3	100	6	100	NA
Phascolarctobacterium.succinatutens_1	0	0	0	3	0	0	0	6	9	NA	0	0	0	0	NA	NA	0	0	0	0	NA
Phascolarctobacterium.succinatutens_2	0	0	0.00395226	3	0	0	0	6	12	0.238593	0.00263484	0.00456367	0	0	1	0.42265	3	100	0	0	0.0244489
Phocea.massiliensis	0	0	0	3	0	0	0	6	9	NA	0	0	0	0	NA	NA	0	0	0	0	NA
Pseudoflavonifractor.capillosus_1	0	0	0	3	0	0	0	6	9	NA	0	0	0	0	NA	NA	0	0	0	0	NA
Pseudoflavonifractor.capillosus_2	0	0	0	3	0	0	0	6	9	NA	0	0	0	0	NA	NA	0	0	0	0	NA
Pseudoflavonifractor.capillosus_3	0	0	0	3	0	0	0	6	9	NA	0	0	0	0	NA	NA	0	0	0	0	NA
Pseudoflavonifractor.phocaeensis_1	0.26121	0.181984	0.68151	3	0.135076	0.0363186	0.187218	6	12	0.547619	0.488593	0.536939	0.319248	0.553354	0.441485	0.680581	3	100	5	83.3333	1
Pseudoflavonifractor.phocaeensis_2	0.017414	0.00870701	0.0980429	3	0.00761615	0	0.0301008	6	11.5	0.589639	0.065362	0.0985148	0.014832	0.0181052	0.880991	0.468612	2	66.6667	3	50	1
Pseudoflavonifractor.phocaeensis_3	0.00870701	0.0043535	0.133394	3	0	0	0	6	15	0.0518299	0.0889295	0.146555	0	0	1.05101	0.403511	2	66.6667	0	0	0.156376
Pseudoflavonifractor.phocaeensis_4	0	0	0	3	0	0	0	6	9	NA	0	0	0	0	NA	NA	0	0	0	0	NA
Raoultella.electrica_1	0	0	0	3	0	0	0	6	7.5	0.637352	0	0	0.00253872	0.00621856	-1	0.363217	0	0	6	100	0.0244489
Raoultella.electrica_2	0	0	0.00165437	3	0	0	0	6	12	0.238593	0.00110291	0.0019103	0	0	1	0.42265	3	100	0	0	0.0244489
Raoultella.ornithinolytica	0.00870701	0.00600787	0.0241148	3	0	0	0	6	18	0.00911579	0.0171794	0.0195371	0	0	1.52304	0.267198	3	100	0	0	0.0244489
Romboutsia.sedimentorum	0.043535	0.0366568	0.0691946	3	0.215084	0.0446719	0.376806	6	6	0.547619	0.056056	0.034297	0.210688	0.187668	-1.95408	0.101684	3	100	6	100	NA
Roseburia.faecis_1	0	0	0	3	0	0	0	6	9	NA	0	0	0	0	NA	NA	0	0	0	0	NA
Roseburia.faecis_2	0	0	0	3	0	0	0	6	9	NA	0	0	0	0	NA	NA	0	0	0	0	NA
Ruminococcus.bromii_1	0	0	0	3	0	0	0	6	9	NA	0	0	0	0	NA	NA	0	0	0	0	NA
Ruminococcus.bromii_2	0	0	0	3	0	0	0	6	9	NA	0	0	0	0	NA	NA	0	0	0	0	NA
Ruminococcus.faecis	0	0	0	3	0	0	0	6	9	NA	0	0	0	0	NA	NA	0	0	0	0	NA
Salmonella.enterica	0	0	0	3	0	0	0	6	9	NA	0	0	0	0	NA	NA	0	0	0	0	NA
Siccibacter.colletis_1	0	0	0	3	0	0	0	6	9	NA	0	0	0	0	NA	NA	0	0	0	0	NA
Siccibacter.colletis_2	0	0	0	3	0	0	0	6	9	NA	0	0	0	0	NA	NA	0	0	0	0	NA
Sporobacter.termitidis	0	0	0	3	0	0	0	6	9	NA	0	0	0	0	NA	NA	0	0	0	0	NA
Stella.humosa	0	0	0	3	0	0	0	6	9	NA	0	0	0	0	NA	NA	0	0	0	0	NA
Sutterella.massiliensis_1	0	0	0	3	0.145697	0.10427	0.20376	6	0	0.0256011	0	0	0.154166	0.0862565	-4.37796	0.00716833	0	0	6	100	0.0244489
Sutterella.massiliensis_2	0	0	0	3	0.105098	0.0631776	0.157852	6	0	0.0256011	0	0	0.129568	0.0947919	-3.34813	0.0203704	0	0	6	100	0.0244489
Sutterella.massiliensis_3	0	0	0	3	0.157715	0.114511	0.196718	6	0	0.0256011	0	0	0.155884	0.0865846	-4.40998	0.00695667	0	0	6	100	0.0244489
Sutterella.wadsworthensis_1	0	0	0	3	1.58087	0.995491	2.42583	6	0	0.0256011	0	0	1.70223	0.866431	-4.81237	0.00483073	0	0	6	100	0.0244489
Sutterella.wadsworthensis_2	0	0	0.00165437	3	0.0802076	0.0589464	0.11199	6	0	0.0275319	0.00110291	0.0019103	0.0964054	0.0708938	-3.29046	0.0216098	3	100	6	100	NA
Sutterella.wadsworthensis_3	0	0	0	3	0	0	0	6	7.5	0.637352	0	0	0.00185784	0.00455076	-1	0.363217	0	0	6	100	0.0244489
Sutterella.wadsworthensis_4	0	0	0.00330874	3	0.0987005	0.0386311	0.595084	6	0	0.0275319	0.00220583	0.0038206	0.305135	0.383812	-1.9331	0.111025	3	100	6	100	NA

## Sheet: Kutki-Control_StatT
Variable	Median Control	Quantile 25% Control	Quantile 75% Control	Total data points Control	Median Kutki	Quantile 25% Kutki	Quantile 75% Kutki	Total data points Kutki	Mann Whitney U	Mann Whitney test p-value	Mean Control	SD Control	Mean Kutki	SD Kutki	t	T-test p-value	Present in Control	Proportion in Control	Present in Kutki	Proportion in Kutki	Prop test p-value
GH1	0.53	0.53	0.55	3	0.445	0.4075	0.4825	6	18	0.0262394	0.543333	0.023094	0.445	0.0413521	4.57103	0.00289496	3	100	6	100	NA
GH102	0.3	0.3	0.305	3	0.11	0.1025	0.1175	6	18	0.0268831	0.303333	0.0057735	0.11	0.02	21.9219	3.10074e-07	3	100	6	100	NA
GH103	0.3	0.3	0.305	3	0.105	0.1	0.1175	6	18	0.0268831	0.303333	0.0057735	0.108333	0.0147196	28.3767	2.05259e-08	3	100	6	100	NA
GH105	0.25	0.245	0.285	3	0.345	0.3325	0.365	6	1	0.047619	0.27	0.043589	0.345	0.0288097	-2.69989	0.0761737	3	100	6	100	NA
GH106	0.07	0.06	0.07	3	0.2	0.1925	0.215	6	0	0.0262394	0.0633333	0.011547	0.205	0.0164317	-14.9793	8.01856e-06	3	100	6	100	NA
GH108	0.2	0.19	0.215	3	0.15	0.135	0.1575	6	18	0.0262394	0.203333	0.0251661	0.146667	0.0136626	3.641	0.0448272	3	100	6	100	NA
GH109	0.08	0.06	0.09	3	0.255	0.2425	0.2675	6	0	0.0275319	0.0733333	0.0305505	0.253333	0.0163299	-9.54594	0.00435246	3	100	6	100	NA
GH115	0.04	0.035	0.045	3	0.18	0.1725	0.1875	6	0	0.0275319	0.04	0.01	0.181667	0.017224	-15.5708	2.00065e-06	3	100	6	100	NA
GH125	0.13	0.105	0.14	3	0.27	0.26	0.28	6	0	0.0249682	0.12	0.0360555	0.265	0.0197484	-6.49543	0.0110557	3	100	6	100	NA
GH127	0.32	0.31	0.32	3	0.42	0.4125	0.435	6	0	0.0268831	0.313333	0.011547	0.43	0.032249	-7.90569	0.000116453	3	100	6	100	NA
GH13	0.07	0.06	0.085	3	0.295	0.2825	0.3225	6	0	0.0238095	0.0733333	0.0251661	0.3	0.0303315	-11.8733	8.26046e-05	3	100	6	100	NA
GH13_10	0.13	0.13	0.16	3	0.04	0.03	0.05	6	18	0.0243409	0.15	0.034641	0.0383333	0.0132916	5.38853	0.0239498	3	100	6	100	NA
GH13_11	0.69	0.67	0.71	3	0.44	0.3925	0.465	6	18	0.0275319	0.69	0.04	0.433333	0.0458984	8.63046	0.000473631	3	100	6	100	NA
GH13_13	0.07	0.07	0.085	3	0.25	0.2275	0.2575	6	0	0.0262394	0.08	0.0173205	0.253333	0.036697	-9.62303	2.79912e-05	3	100	6	100	NA
GH13_16	0.14	0.135	0.175	3	0.04	0.0225	0.05	6	18	0.0249682	0.16	0.043589	0.0366667	0.0150555	4.76084	0.0329466	3	100	6	100	NA
GH13_18	0.31	0.295	0.32	3	0.14	0.1325	0.14	6	18	0.0256011	0.306667	0.0251661	0.136667	0.010328	11.2366	0.00431763	3	100	6	100	NA
GH13_19	0.3	0.3	0.305	3	0.085	0.08	0.09	6	18	0.0262394	0.303333	0.0057735	0.0816667	0.017224	28.4855	3.30167e-08	3	100	6	100	NA
GH13_20	0.54	0.52	0.54	3	0.55	0.5425	0.5725	6	3	0.146881	0.526667	0.023094	0.555	0.0314643	-1.53035	0.180941	3	100	6	100	NA
GH13_21	0.37	0.355	0.405	3	0.145	0.14	0.1575	6	18	0.0275319	0.383333	0.051316	0.146667	0.0233809	7.60326	0.00951583	3	100	6	100	NA
GH13_26	0.14	0.135	0.165	3	0.04	0.0225	0.05	6	18	0.0249682	0.153333	0.0321455	0.0366667	0.0150555	5.96745	0.0163	3	100	6	100	NA
GH13_29	0.37	0.365	0.4	3	0.275	0.2625	0.31	6	16.5	0.0695285	0.386667	0.0378594	0.29	0.0473286	3.31347	0.0205367	3	100	6	100	NA
GH13_38	0.05	0.04	0.06	3	0.22	0.2125	0.235	6	0	0.0275319	0.05	0.02	0.223333	0.018619	-12.5383	0.000303088	3	100	6	100	NA
GH13_5	0.3	0.295	0.3	3	0.15	0.1325	0.1675	6	18	0.0275319	0.296667	0.0057735	0.15	0.0236643	14.3512	6.71794e-06	3	100	6	100	NA
GH13_8	0.06	0.05	0.075	3	0.26	0.2375	0.275	6	0	0.0268831	0.0633333	0.0251661	0.255	0.0250998	-10.7802	0.000377619	3	100	6	100	NA
GH13_9	0.83	0.81	0.845	3	0.675	0.6525	0.6975	6	18	0.0275319	0.826667	0.0351188	0.673333	0.0265832	6.66737	0.00557573	3	100	6	100	NA
GH130	0.09	0.075	0.105	3	0.25	0.235	0.265	6	0	0.0275319	0.09	0.03	0.25	0.0228035	-8.13676	0.00299504	3	100	6	100	NA
GH133	0.07	0.06	0.08	3	0.255	0.235	0.275	6	0	0.0275319	0.07	0.02	0.265	0.0413521	-9.53396	3.02944e-05	3	100	6	100	NA
GH144	0.05	0.04	0.065	3	0.175	0.1625	0.18	6	0	0.0275319	0.0533333	0.0251661	0.173333	0.0175119	-7.41048	0.00499778	3	100	6	100	NA
GH145	0.04	0.035	0.055	3	0.205	0.2	0.2175	6	0	0.0275319	0.0466667	0.0208167	0.211667	0.0213698	-11.1103	0.000286851	3	100	6	100	NA
GH146	0.06	0.045	0.065	3	0.185	0.18	0.1975	6	0	0.0256011	0.0533333	0.0208167	0.191667	0.0160208	-10.1099	0.00145836	3	100	6	100	NA
GH16	0.08	0.065	0.09	3	0.39	0.3675	0.3975	6	0	0.0275319	0.0766667	0.0251661	0.383333	0.040332	-13.9651	5.72994e-06	3	100	6	100	NA
GH18	0.58	0.575	0.645	3	0.74	0.7325	0.7625	6	0.5	0.0372492	0.62	0.0781025	0.745	0.0258844	-2.69896	0.102084	3	100	6	100	NA
GH19	0.16	0.16	0.19	3	0.05	0.04	0.06	6	18	0.0243409	0.18	0.034641	0.0483333	0.0132916	6.35364	0.0167006	3	100	6	100	NA
GH2	0.74	0.74	0.765	3	0.82	0.795	0.8375	6	1.5	0.0671876	0.756667	0.0288675	0.811667	0.0318852	-2.60076	0.0532491	3	100	6	100	NA
GH20	0.26	0.26	0.27	3	0.41	0.395	0.4175	6	0	0.0268831	0.266667	0.011547	0.405	0.0216795	-12.4844	6.11015e-06	3	100	6	100	NA
GH23	0.69	0.685	0.695	3	0.795	0.775	0.8	6	0	0.0275319	0.69	0.01	0.783333	0.0294392	-7	0.000261456	3	100	6	100	NA
GH24	0.38	0.375	0.38	3	0.185	0.165	0.205	6	18	0.0268831	0.376667	0.0057735	0.196667	0.0450185	9.63671	0.000144385	3	100	6	100	NA
GH25	0.6	0.57	0.615	3	0.665	0.65	0.7025	6	0	0.0275319	0.59	0.0458258	0.676667	0.036697	-2.85044	0.0571328	3	100	6	100	NA
GH26	0.14	0.135	0.145	3	0.18	0.17	0.19	6	0.5	0.0340692	0.14	0.01	0.176667	0.0163299	-4.15761	0.00524166	3	100	6	100	NA
GH28	0.18	0.165	0.185	3	0.315	0.295	0.3275	6	0	0.0238095	0.173333	0.0208167	0.313333	0.0258199	-8.75761	0.0003022	3	100	6	100	NA
GH29	0.17	0.16	0.185	3	0.375	0.3625	0.38	6	0	0.0275319	0.173333	0.0251661	0.37	0.0357771	-9.54598	9.80086e-05	3	100	6	100	NA
GH3	0.82	0.815	0.825	3	0.79	0.78	0.815	6	15	0.146881	0.82	0.01	0.795	0.0216795	2.3658	0.0499418	3	100	6	100	NA
GH30_4	0.04	0.035	0.05	3	0.195	0.1825	0.2075	6	0	0.0275319	0.0433333	0.0152753	0.198333	0.0194079	-13.074	3.64219e-05	3	100	6	100	NA
GH31	0.57	0.56	0.58	3	0.57	0.5475	0.5775	6	10	0.895533	0.57	0.02	0.563333	0.0287518	0.404888	0.700082	3	100	6	100	NA
GH32	0.67	0.65	0.67	3	0.71	0.6875	0.725	6	2	0.0905591	0.656667	0.023094	0.713333	0.0450185	-2.49569	0.0418152	3	100	6	100	NA
GH33	0.31	0.305	0.325	3	0.355	0.335	0.36	6	2	0.0905591	0.316667	0.0208167	0.368333	0.0563619	-1.99029	0.0878763	3	100	6	100	NA
GH35	0.1	0.09	0.105	3	0.395	0.3575	0.4175	6	0	0.0238095	0.0966667	0.0152753	0.391667	0.0479236	-13.7461	4.42988e-06	3	100	6	100	NA
GH36	0.36	0.355	0.37	3	0.64	0.61	0.655	6	0	0.0275319	0.363333	0.0152753	0.635	0.0344964	-16.3491	7.81118e-07	3	100	6	100	NA
GH37	0.31	0.31	0.315	3	0.095	0.0825	0.1075	6	18	0.0268831	0.313333	0.0057735	0.0916667	0.0194079	25.7876	9.94429e-08	3	100	6	100	NA
GH38	0.42	0.41	0.425	3	0.39	0.3825	0.39	6	17	0.0488846	0.416667	0.0152753	0.383333	0.0233809	2.56495	0.0420742	3	100	6	100	NA
GH4	0.56	0.555	0.57	3	0.36	0.3525	0.39	6	18	0.0268831	0.563333	0.0152753	0.381667	0.0470815	8.5904	8.10349e-05	3	100	6	100	NA
GH42	0.25	0.245	0.27	3	0.41	0.395	0.4175	6	0	0.0275319	0.26	0.0264575	0.408333	0.0271416	-7.86042	0.00116115	3	100	6	100	NA
GH43_10	0.1	0.09	0.115	3	0.285	0.2575	0.2975	6	0	0.0275319	0.103333	0.0251661	0.283333	0.0307679	-9.37184	0.000235299	3	100	6	100	NA
GH43_11	0.19	0.185	0.225	3	0.12	0.1125	0.1425	6	18	0.0268831	0.21	0.043589	0.128333	0.0213698	3.0661	0.069536	3	100	6	100	NA
GH43_12	0.11	0.09	0.11	3	0.235	0.23	0.2475	6	0	0.0262394	0.0966667	0.023094	0.233333	0.018619	-8.90463	0.00186622	3	100	6	100	NA
GH43_19	0.04	0.035	0.05	3	0.195	0.1825	0.2075	6	0	0.0275319	0.0433333	0.0152753	0.198333	0.0194079	-13.074	3.64219e-05	3	100	6	100	NA
GH43_24	0.08	0.06	0.085	3	0.23	0.2225	0.245	6	0	0.0268831	0.07	0.0264575	0.236667	0.0196638	-9.65834	0.0018902	3	100	6	100	NA
GH43_26	0.21	0.205	0.235	3	0.175	0.1625	0.2025	6	15	0.148635	0.223333	0.0321455	0.18	0.0252982	2.04024	0.125584	3	100	6	100	NA
GH43_31	0.05	0.04	0.06	3	0.19	0.175	0.1975	6	0	0.0268831	0.05	0.02	0.19	0.0189737	-10.0687	0.000629275	3	100	6	100	NA
GH5	0.13	0.115	0.155	3	0.085	0.08	0.09	6	17	0.0508393	0.136667	0.0404145	0.0883333	0.017224	1.98333	0.165424	3	100	6	100	NA
GH5_13	0.13	0.13	0.15	3	0.065	0.06	0.0775	6	18	0.0262394	0.143333	0.023094	0.0666667	0.0121106	5.39128	0.0184325	3	100	6	100	NA
GH51	0.13	0.11	0.135	3	0.345	0.3325	0.3575	6	0	0.0275319	0.12	0.0264575	0.336667	0.0301109	-11.0503	0.00016348	3	100	6	100	NA
GH53	0.23	0.225	0.23	3	0.32	0.3025	0.33	6	0	0.0268831	0.226667	0.0057735	0.32	0.0309839	-7.13506	0.000497835	3	100	6	100	NA
GH57	0.06	0.055	0.075	3	0.235	0.2225	0.2475	6	0	0.0238095	0.0666667	0.0208167	0.236667	0.0216025	-11.4039	0.000242725	3	100	6	100	NA
GH63	0.26	0.235	0.275	3	0.285	0.2725	0.3125	6	4.5	0.299677	0.253333	0.0404145	0.291667	0.033116	-1.42149	0.239729	3	100	6	100	NA
GH65	0.42	0.405	0.425	3	0.28	0.26	0.3	6	18	0.0249682	0.413333	0.0208167	0.278333	0.0240139	8.70414	0.000444367	3	100	6	100	NA
GH73	0.74	0.73	0.745	3	0.745	0.73	0.76	6	6	0.509651	0.736667	0.0152753	0.748333	0.0213698	-0.940466	0.385354	3	100	6	100	NA
GH77	0.89	0.88	0.89	3	0.895	0.8825	0.9	6	5.5	0.426777	0.883333	0.011547	0.891667	0.0147196	-0.928477	0.394235	3	100	6	100	NA
GH78	0.15	0.145	0.16	3	0.355	0.3425	0.36	6	0	0.0275319	0.153333	0.0152753	0.346667	0.0250333	-14.3221	4.35106e-06	3	100	6	100	NA
GH8	0.31	0.31	0.315	3	0.15	0.1425	0.1575	6	18	0.0268831	0.313333	0.0057735	0.151667	0.017224	20.7751	2.64496e-07	3	100	6	100	NA
GH88	0.29	0.285	0.3	3	0.355	0.3425	0.36	6	0.5	0.0372492	0.293333	0.0152753	0.353333	0.0294392	-4.02492	0.00524139	3	100	6	100	NA
GH92	0.06	0.05	0.075	3	0.265	0.2375	0.2775	6	0	0.0268831	0.0633333	0.0251661	0.258333	0.0231661	-11.2479	0.000480695	3	100	6	100	NA
GH95	0.1	0.075	0.105	3	0.35	0.335	0.3575	6	0	0.0275319	0.0866667	0.0321455	0.338333	0.0360093	-10.6296	0.000212973	3	100	6	100	NA
GH97	0.06	0.05	0.075	3	0.23	0.215	0.245	6	0	0.0268831	0.0633333	0.0251661	0.231667	0.0204124	-10.0499	0.0012284	3	100	6	100	NA
PL22_1	0.15	0.15	0.185	3	0.04	0.03	0.0575	6	18	0.0262394	0.173333	0.0404145	0.0416667	0.017224	5.40285	0.0221703	3	100	6	100	NA
Glc	0.61	0.6	0.615	3	0.645	0.64	0.65	6	0	0.0268831	0.606667	0.0152753	0.645	0.0104881	-3.91012	0.0299438	3	100	6	100	NA
Gal	0.81	0.805	0.82	3	0.58	0.58	0.61	6	18	0.0256011	0.813333	0.0152753	0.598333	0.0402078	11.5381	9.51309e-06	3	100	6	100	NA
Fru	0.81	0.805	0.81	3	0.8	0.8	0.815	6	10.5	0.786457	0.806667	0.0057735	0.805	0.0294958	0.133393	0.898458	3	100	6	100	NA
Man	0.51	0.505	0.52	3	0.43	0.41	0.45	6	17.5	0.036447	0.513333	0.0152753	0.436667	0.0377712	4.31587	0.00355971	3	100	6	100	NA
GlcA	0.45	0.445	0.455	3	0.37	0.3625	0.385	6	18	0.0275319	0.45	0.01	0.375	0.0273861	5.9604	0.000625284	3	100	6	100	NA
GalA	0.44	0.435	0.445	3	0.365	0.345	0.37	6	18	0.0275319	0.44	0.01	0.363333	0.0280476	5.97857	0.000628028	3	100	6	100	NA
Xyl	0.7	0.685	0.705	3	0.645	0.625	0.6575	6	17.5	0.0380559	0.693333	0.0208167	0.641667	0.0231661	3.37836	0.022832	3	100	6	100	NA
Ara	0.66	0.65	0.68	3	0.61	0.5725	0.61	6	18	0.0256011	0.666667	0.0305505	0.595	0.0320936	3.2617	0.0279842	3	100	6	100	NA
Rha	0.41	0.4	0.41	3	0.365	0.35	0.3875	6	16.5	0.0671876	0.403333	0.011547	0.368333	0.0248328	2.88457	0.0235305	3	100	6	100	NA
Rib	0.61	0.605	0.655	3	0.425	0.3825	0.4375	6	18	0.0275319	0.636667	0.0550757	0.406667	0.0417931	6.37361	0.00635176	3	100	6	100	NA
shannon	2.93	2.925	2.935	3	5.845	5.6625	5.9675	6	0	0.0238095	2.93	0.01	5.81167	0.235747	-29.8877	7.27066e-07	3	100	6	100	NA
Butyrate	0.13	0.125	0.13	3	0.28	0.27	0.29	6	0	0.0262394	0.126667	0.0057735	0.291667	0.0402078	-9.85087	0.000118702	3	100	6	100	NA
Propionate	0.46	0.455	0.475	3	0.615	0.5925	0.63	6	0	0.0275319	0.466667	0.0208167	0.606667	0.0338625	-7.64268	0.000199021	3	100	6	100	NA
X.Clostridium..aldenense_1	0.703502	0.518842	0.734859	3	0.0938482	0.0453531	0.132397	6	18	0.0238095	0.6013	0.233446	0.113281	0.112103	3.42858	0.0555621	3	100	5	83.3333	1
X.Clostridium..aldenense_2	0.017414	0.0126593	0.147674	3	0.0454569	0.0260373	0.26612	6	6	0.547619	0.101084	0.15323	0.134153	0.165179	-0.297283	0.779752	3	100	5	83.3333	1
X.Clostridium..aldenense_3	0.992599	0.903274	1.04962	3	0.218031	0.140273	0.306473	6	18	0.0238095	0.97106	0.147525	0.206985	0.118119	7.80648	0.00292077	3	100	6	100	NA
X.Clostridium..aldenense_4	0.00992622	0.00496311	0.0180236	3	0.00138581	0	0.00552289	6	13.5	0.280713	0.0120157	0.0131853	0.0031892	0.0041619	1.13163	0.365917	2	66.6667	3	50	1
X.Clostridium..aldenense_5	3.38703	2.61665	3.60245	3	0.49608	0.351781	0.839428	6	18	0.0238095	3.01706	1.03656	0.650496	0.541712	3.70927	0.0442399	3	100	6	100	NA
X.Clostridium..asparagiforme	0	0	0.00395226	3	0.0104209	0.00731088	0.0235167	6	3	0.148635	0.00263484	0.00456367	0.0178786	0.0191939	-1.84393	0.114729	3	100	5	83.3333	1
X.Clostridium..celerecrescens	0	0	0	3	0.0286327	0.0131505	0.0383344	6	1.5	0.0590582	0	0	0.0265162	0.0195968	-3.31437	0.0211385	0	0	5	83.3333	0.0968751
X.Clostridium..citroniae	0.118568	0.105606	0.268252	3	0.188015	0.0898131	0.271701	6	10	0.904762	0.209716	0.180789	0.2108	0.185317	-0.00840534	0.993679	3	100	6	100	NA
X.Clostridium..clostridioforme_1	0	0	0.233266	3	0.218669	0.185576	0.351853	6	5	0.36415	0.155511	0.269352	0.286427	0.238873	-0.713213	0.518577	3	100	6	100	NA
X.Clostridium..clostridioforme_2	0.0696561	0.0596436	0.0941119	3	0.0356945	0.00692905	0.0447281	6	16	0.091925	0.079285	0.0354627	0.0326429	0.0303872	1.94833	0.132214	3	100	4	66.6667	0.776814
X.Clostridium..clostridioforme_3	0.600784	0.570054	1.00785	3	1.22663	0.971331	1.46377	6	5	0.380952	0.851672	0.488744	1.2481	0.516261	-1.12557	0.319007	3	100	6	100	NA
X.Clostridium..colinum	0	0	0	3	0.539556	0.526023	0.613978	6	0	0.0256011	0	0	0.567636	0.0664907	-20.9115	4.63228e-06	0	0	6	100	0.0244489
X.Clostridium..hathewayi_1	0	0	0.00790451	3	0	0	0	6	11	0.595883	0.00526968	0.00912735	0.000923873	0.00226302	0.812292	0.497591	3	100	6	100	NA
X.Clostridium..hathewayi_2	0	0	0	3	0.00277162	0	0.00621579	6	4.5	0.219768	0	0	0.006959	0.011558	-1.47483	0.200272	0	0	3	50	0.453255
X.Clostridium..hathewayi_3	0.0264699	0.013235	0.0329962	3	0.0299987	0.0114087	0.0713209	6	6.5	0.604066	0.0219975	0.0201373	0.0424754	0.0422209	-0.984933	0.357581	2	66.6667	5	83.3333	1
X.Clostridium..hylemonae	0	0	0.00330874	3	0.0208418	0.00979178	0.0446645	6	3	0.148635	0.00220583	0.0038206	0.0282813	0.0270072	-2.31903	0.0644128	3	100	5	83.3333	1
X.Clostridium..lactatifermentans_1	0	0	0	3	0	0	0	6	7.5	0.637352	0	0	0.151035	0.36996	-1	0.363217	0	0	6	100	0.0244489
X.Clostridium..lactatifermentans_2	0	0	0	3	0	0	0	6	7.5	0.637352	0	0	0.00545911	0.013372	-1	0.363217	0	0	6	100	0.0244489
X.Clostridium..lavalense	0	0	0	3	0.00415743	0	0.00909462	6	4.5	0.219768	0	0	0.0112146	0.019308	-1.42273	0.214094	0	0	3	50	0.453255
X.Clostridium..methylpentosum	0.252944	0.129781	0.492167	3	0.0566248	0.0271003	0.0635437	6	12	0.547619	0.330317	0.368528	0.0676247	0.0678522	1.2243	0.341978	3	100	6	100	NA
X.Clostridium..oroticum	0	0	0	3	0	0	0	6	7.5	0.637352	0	0	0.00165393	0.00405129	-1	0.363217	0	0	6	100	0.0244489
X.Clostridium..polysaccharolyticum	0	0	0.0231612	3	0.0713891	0.0138581	0.113043	6	4	0.224916	0.0154408	0.0267442	0.0708978	0.0651961	-1.80226	0.114744	3	100	4	66.6667	0.776814
X.Clostridium..saccharolyticum_1	0	0	0	3	0	0	0	6	9	NA	0	0	0	0	NA	NA	0	0	0	0	NA
X.Clostridium..saccharolyticum_2	0	0	0	3	0.00415743	0	0.00952141	6	4.5	0.219768	0	0	0.00485944	0.0053877	-2.20932	0.0781714	0	0	3	50	0.453255
X.Clostridium..scindens_1	0.0231612	0.0115806	0.0550554	3	0	0	0.00415743	6	14	0.203092	0.0367036	0.045029	0.0019972	0.00310702	1.3334	0.313456	2	66.6667	2	33.3333	0.812524
X.Clostridium..scindens_2	0.0363961	0.0269051	0.120957	3	0	0	0.0124723	6	17	0.0431144	0.0864425	0.103558	0.00607948	0.00947309	1.34131	0.310909	3	100	2	33.3333	0.23568
X.Clostridium..symbiosum_1	0.191554	0.155334	0.364531	3	0.265357	0.130701	0.353328	6	10	0.904762	0.282725	0.2236	0.27222	0.168805	0.0717891	0.947026	3	100	6	100	NA
X.Clostridium..symbiosum_2	0.0522421	0.0443191	0.136784	3	0.0713945	0.062109	0.0863042	6	6	0.547619	0.103322	0.102502	0.0747085	0.018927	0.479427	0.677555	3	100	6	100	NA
X.Clostridium..symbiosum_3	0	0	0	3	0	0	0	6	7.5	0.637352	0	0	0.000461936	0.00113151	-1	0.363217	0	0	6	100	0.0244489
X.Clostridium..symbiosum_4	7.53156	6.02565	10.2475	3	6.3802	4.74923	7.82922	6	11	0.714286	8.33823	4.27924	7.28442	3.99422	0.355991	0.74058	3	100	6	100	NA
X.Clostridium..xylanolyticum	0	0	0	3	0	0	0	6	9	NA	0	0	0	0	NA	NA	0	0	0	0	NA
X.Eubacterium..eligens_1	0	0	0.00330874	3	4.59975	4.41783	5.08536	6	0	0.0275319	0.00220583	0.0038206	4.36165	1.67368	-6.38015	0.00139991	3	100	6	100	NA
X.Eubacterium..eligens_2	0	0	0	3	0.00606308	0.000692905	0.0168286	6	3	0.119795	0	0	0.00888042	0.00971708	-2.23858	0.0753484	0	0	4	66.6667	0.23568
X.Eubacterium..eligens_3	0	0	0.00165437	3	0.0945838	0.0368791	0.148661	6	0	0.0275319	0.00110291	0.0019103	0.100738	0.0756606	-3.22361	0.0232868	3	100	6	100	NA
X.Eubacterium..eligens_4	0	0	0	3	0.0701363	0.0258036	0.103141	6	1.5	0.0590582	0	0	0.0738629	0.065698	-2.75391	0.0401235	0	0	5	83.3333	0.0968751
X.Eubacterium..eligens_5	0	0	0.00330874	3	4.6784	3.68331	5.41913	6	0	0.0275319	0.00220583	0.0038206	4.48488	1.74017	-6.30986	0.00147188	3	100	6	100	NA
X.Eubacterium..eligens_6	0	0	0	3	0.0619408	0.0528532	0.0804657	6	0	0.0256011	0	0	0.0788988	0.059953	-3.22356	0.0233728	0	0	6	100	0.0244489
X.Eubacterium..siraeum_1	0	0	0	3	0.104604	0.0359331	0.168436	6	1.5	0.0590582	0	0	0.127694	0.130286	-2.40075	0.061564	0	0	5	83.3333	0.0968751
X.Eubacterium..siraeum_2	0	0	0	3	0.358669	0.273614	0.430904	6	0	0.0256011	0	0	0.357351	0.178988	-4.89043	0.00451186	0	0	6	100	0.0244489
X.Ruminococcus..obeum_1	0	0	0.00790451	3	0.0205782	0.0188618	0.0220888	6	2	0.0878251	0.00526968	0.00912735	0.0186349	0.00994494	-2.00911	0.107753	3	100	5	83.3333	1
X.Ruminococcus..obeum_2	0	0	0.00395226	3	0.0362245	0.0222205	0.0473404	6	2	0.0878251	0.00263484	0.00456367	0.0320945	0.0198061	-3.4641	0.0135789	3	100	5	83.3333	1
Acidaminococcus.intestini_1	0	0	0.0794097	3	0.0729463	0.0589406	0.0770667	6	6	0.516853	0.0529398	0.0916944	0.0716542	0.0201169	-0.349325	0.758826	3	100	6	100	NA
Acidaminococcus.intestini_2	0	0	0.00661748	3	0	0	0	6	11	0.595883	0.00441165	0.0076412	0.00138581	0.00339453	0.654351	0.569962	3	100	6	100	NA
Acidaminococcus.intestini_3	0	0	0.00165437	3	0	0	0	6	11	0.595883	0.00110291	0.0019103	0.000461936	0.00113151	0.536048	0.632497	3	100	6	100	NA
Acidaminococcus.intestini_4	0	0	0	3	0	0	0	6	9	NA	0	0	0	0	NA	NA	0	0	0	0	NA
Aerosakkonema.funiforme	0	0	0	3	0	0	0	6	9	NA	0	0	0	0	NA	NA	0	0	0	0	NA
Alistipes.onderdonkii	0.374401	0.333434	0.440319	3	0.133609	0.0696007	0.197445	6	18	0.0238095	0.391035	0.107851	0.141401	0.0847863	3.50403	0.0338273	3	100	6	100	NA
Alistipes.shahii_1	0.0316181	0.0201625	0.0323527	3	0.0192781	0.0088347	0.0213391	6	12	0.547619	0.0244708	0.0136716	0.0371263	0.0592864	-0.497109	0.636939	3	100	5	83.3333	1
Alistipes.shahii_2	0.0711406	0.0573378	0.0752752	3	0.033007	0.0156314	0.0363785	6	17	0.047619	0.0646951	0.0187858	0.0274793	0.0189804	2.79197	0.0474396	3	100	5	83.3333	1
Anaerostipes.hadrus_1	0.0694835	0.0390953	0.169118	3	0.0209609	0.0116532	0.0311658	6	12	0.547619	0.115648	0.136031	0.0522137	0.0870318	0.73589	0.517588	3	100	5	83.3333	1
Anaerostipes.hadrus_2	10.7269	10.035	14.6147	3	1.20727	1.1194	1.42937	6	18	0.0238095	12.8575	4.93735	1.54805	0.856396	3.9379	0.0560548	3	100	6	100	NA
Anaerostipes.hadrus_3	1.10663	0.562023	1.81891	3	0.0162836	0.0116532	0.0239972	6	15	0.166667	1.21841	1.26061	0.0181566	0.0135833	1.64908	0.240893	3	100	5	83.3333	1
Anaerostipes.hadrus_4	0.403666	0.379685	0.445629	3	0.0494517	0.027803	0.0772515	6	18	0.0238095	0.415654	0.0667569	0.0710037	0.0727566	7.08289	0.00138715	3	100	6	100	NA
Anaerostipes.hadrus_5	0.00790451	0.00395226	0.0105697	3	0	0	0	6	15	0.0518299	0.00704649	0.00665907	0	0	1.83282	0.208285	2	66.6667	0	0	0.156376
Anaerostipes.hadrus_6	0.277934	0.273344	0.46548	3	0.0534325	0.0411321	0.0619476	6	18	0.0238095	0.399904	0.219258	0.0542852	0.0215581	2.72368	0.111349	3	100	6	100	NA
Anaerostipes.hadrus_7	0.076101	0.0538595	0.125121	3	0.0162836	0.0131245	0.0195627	6	17	0.047619	0.0939531	0.0729189	0.0195947	0.017497	1.74136	0.216827	3	100	5	83.3333	1
Anaerostipes.hadrus_8	2.4815	2.0312	2.49311	3	0.395405	0.33217	0.49811	6	18	0.0238095	2.18904	0.526789	0.402398	0.165089	5.73524	0.0233042	3	100	6	100	NA
Anaerotruncus.rubiinfantis	0	0	0	3	0	0	0	6	9	NA	0	0	0	0	NA	NA	0	0	0	0	NA
Bacteroides.caecimuris	0.0363961	0.0356121	0.0656251	3	0.0304091	0.0144586	0.0414481	6	13	0.380952	0.0553594	0.0342124	0.0366059	0.0369209	0.754771	0.488707	3	100	5	83.3333	1
Bacteroides.cellulosilyticus_1	0	0	0	3	0	0	0	6	9	NA	0	0	0	0	NA	NA	0	0	0	0	NA
Bacteroides.cellulosilyticus_2	0.015809	0.012258	0.0261026	3	0.0562477	0.0456346	0.0713711	6	1	0.047619	0.0203041	0.0143814	0.0695995	0.045376	-2.4283	0.0478884	3	100	6	100	NA
Bacteroides.cellulosilyticus_3	0.00790451	0.00395226	0.0105697	3	0.0362245	0.0275086	0.0411043	6	2.5	0.119782	0.00704649	0.00665907	0.0342108	0.0214759	-2.83748	0.0271693	2	66.6667	5	83.3333	1
Bacteroides.cellulosilyticus_4	0	0	0.00165437	3	0	0	0	6	12	0.238593	0.00110291	0.0019103	0	0	1	0.42265	3	100	0	0	0.0244489
Bacteroides.cellulosilyticus_5	0.548542	0.4126	0.615071	3	1.81828	1.54859	1.88088	6	0	0.0238095	0.502267	0.206399	1.78977	0.346112	-6.96551	0.000312764	3	100	6	100	NA
Bacteroides.dorei_1	0	0	0	3	0.20597	0.172026	0.295288	6	0	0.0256011	0	0	0.244126	0.104859	-5.70276	0.00231463	0	0	6	100	0.0244489
Bacteroides.dorei_2	0	0	0	3	0.00321999	0	0.00784614	6	4.5	0.219768	0	0	0.00713641	0.0108867	-1.60567	0.169254	0	0	3	50	0.453255
Bacteroides.eggerthii_1	0	0	0	3	0.0580106	0.0294458	0.0738966	6	0	0.0256011	0	0	0.0593374	0.0432888	-3.3576	0.0201608	0	0	6	100	0.0244489
Bacteroides.eggerthii_2	0	0	0	3	0.0146218	0.0024809	0.0297746	6	3	0.119795	0	0	0.0191295	0.0205663	-2.27836	0.0716851	0	0	4	66.6667	0.23568
Bacteroides.eggerthii_3	0	0	0	3	0	0	0	6	9	NA	0	0	0	0	NA	NA	0	0	0	0	NA
Bacteroides.faecis_1	0.00661748	0.00330874	0.007261	3	0.516358	0.44753	0.654759	6	0	0.0238095	0.00484066	0.00424124	0.57808	0.192337	-7.2969	0.000750526	2	66.6667	6	100	0.70766
Bacteroides.faecis_2	0	0	0	3	0.00970067	0	0.0212277	6	4.5	0.219768	0	0	0.0122396	0.01408	-2.12932	0.0864781	0	0	3	50	0.453255
Bacteroides.faecis_3	0	0	0	3	0.175224	0.132093	0.255133	6	0	0.0256011	0	0	0.188413	0.0889547	-5.18822	0.00350123	0	0	6	100	0.0244489
Bacteroides.faecis_4	0	0	0	3	0.340989	0.284101	0.440195	6	0	0.0256011	0	0	0.374454	0.134347	-6.82727	0.00102822	0	0	6	100	0.0244489
Bacteroides.faecis_5	0	0	0	3	0	0	0	6	7.5	0.637352	0	0	0.00107333	0.00262911	-1	0.363217	0	0	6	100	0.0244489
Bacteroides.faecis_6	0	0	0	3	0	0	0	6	7.5	0.637352	0	0	0.000461936	0.00113151	-1	0.363217	0	0	6	100	0.0244489
Bacteroides.faecis_7	0	0	0	3	0	0	0	6	7.5	0.637352	0	0	0.000461936	0.00113151	-1	0.363217	0	0	6	100	0.0244489
Bacteroides.finegoldii	0	0	0	3	0.159572	0.119902	0.253913	6	1.5	0.0590582	0	0	0.179335	0.128463	-3.41949	0.0188486	0	0	5	83.3333	0.0968751
Bacteroides.fragilis	0	0	0	3	0	0	0.00482998	6	6	0.376759	0	0	0.00272726	0.00436631	-1.52999	0.186573	0	0	2	33.3333	0.776814
Bacteroides.intestinalis_1	0.200261	0.127796	0.225863	3	0.335698	0.302438	0.364001	6	0	0.0238095	0.169019	0.10173	0.336418	0.0564722	-2.65305	0.0879422	3	100	6	100	NA
Bacteroides.intestinalis_2	0.00790451	0.00395226	0.00830576	3	0.0400161	0.0324648	0.0690138	6	0	0.0238095	0.00553717	0.00481209	0.0538297	0.0303401	-3.80434	0.0105795	2	66.6667	6	100	0.70766
Bacteroides.nordii_1	0.126472	0.115478	0.169116	3	0.894994	0.682344	1.175	6	0	0.0238095	0.147572	0.0566647	0.919941	0.293567	-6.21709	0.000975387	3	100	6	100	NA
Bacteroides.nordii_2	0.00790451	0.00395226	0.0204959	3	0.0649546	0.0511795	0.0947882	6	0	0.0238095	0.013664	0.0172792	0.0724558	0.0280713	-3.86942	0.00742647	2	66.6667	6	100	0.70766
Bacteroides.oleiciplenus	0.00790451	0.007261	0.00830576	3	0.171199	0.15856	0.199006	6	0	0.0238095	0.007743	0.00105409	0.187215	0.0490768	-8.95358	0.000286967	3	100	6	100	NA
Bacteroides.ovatus_1	0	0	0.0165437	3	0.261982	0.225543	0.345648	6	0	0.0275319	0.0110291	0.019103	0.286273	0.0906122	-7.1304	0.000440766	3	100	6	100	NA
Bacteroides.ovatus_2	0	0	0	3	0.377901	0.32046	0.436992	6	0	0.0256011	0	0	0.395559	0.0944789	-10.2554	0.000151457	0	0	6	100	0.0244489
Bacteroides.ovatus_3	0	0	0	3	0.387577	0.313051	0.498295	6	0	0.0256011	0	0	0.429305	0.149352	-7.04094	0.000892461	0	0	6	100	0.0244489
Bacteroides.ovatus_4	0	0	0.00330874	3	0.00138581	0	0.0103529	6	7	0.671373	0.00220583	0.0038206	0.0113209	0.0206744	-1.04486	0.338785	3	100	3	50	0.453255
Bacteroides.ovatus_5	0	0	0	3	0.0939638	0.0656428	0.101984	6	0	0.0256011	0	0	0.0828347	0.0258061	-7.86258	0.000534576	0	0	6	100	0.0244489
Bacteroides.ovatus_6	0	0	0	3	0	0	0	6	7.5	0.637352	0	0	0.00155909	0.00381897	-1	0.363217	0	0	6	100	0.0244489
Bacteroides.ovatus_7	0	0	0	3	0.332937	0.318826	0.528975	6	0	0.0256011	0	0	0.467172	0.257407	-4.44562	0.00672966	0	0	6	100	0.0244489
Bacteroides.ovatus_8	0	0	0	3	0	0	0	6	9	NA	0	0	0	0	NA	NA	0	0	0	0	NA
Bacteroides.paurosaccharolyticus	0	0	0	3	0.00138581	0	0.0081356	6	4.5	0.219768	0	0	0.00393557	0.00514655	-1.87313	0.119931	0	0	3	50	0.453255
Bacteroides.stercorirosoris_1	0.00661748	0.00330874	0.007261	3	0.0674734	0.0555759	0.0849861	6	0	0.0238095	0.00484066	0.00424124	0.0713562	0.0247934	-6.38722	0.000935879	2	66.6667	6	100	0.70766
Bacteroides.stercorirosoris_2	0	0	0	3	0	0	0	6	9	NA	0	0	0	0	NA	NA	0	0	0	0	NA
Bacteroides.stercorirosoris_3	0	0	0.00496311	3	0.0155955	0.00857478	0.024779	6	4	0.237302	0.00330874	0.0057309	0.0195899	0.018585	-1.96695	0.0930954	3	100	5	83.3333	1
Bacteroides.stercorirosoris_4	0	0	0	3	0.0459841	0.0390256	0.0622005	6	0	0.0256011	0	0	0.0518297	0.0164906	-7.69871	0.000589855	0	0	6	100	0.0244489
Bacteroides.stercorirosoris_5	0	0	0	3	0	0	0	6	9	NA	0	0	0	0	NA	NA	0	0	0	0	NA
Bacteroides.stercoris_1	0.121898	0.0965194	0.150285	3	0.325829	0.274325	0.365252	6	0	0.0238095	0.123904	0.0537937	0.341749	0.0971552	-4.32437	0.00382542	3	100	6	100	NA
Bacteroides.stercoris_2	0	0	0	3	0	0	0	6	7.5	0.637352	0	0	0.00107333	0.00262911	-1	0.363217	0	0	6	100	0.0244489
Bacteroides.thetaiotaomicron_1	0	0	0	3	0.00692905	0	0.0198419	6	4.5	0.219768	0	0	0.0121854	0.0153498	-1.94453	0.109434	0	0	3	50	0.453255
Bacteroides.thetaiotaomicron_2	0	0	0.00330874	3	0.131654	0.0863689	0.155034	6	0	0.0275319	0.00220583	0.0038206	0.121941	0.0463155	-6.28977	0.00135476	3	100	6	100	NA
Bacteroides.thetaiotaomicron_3	0	0	0	3	0.0182384	0.0111733	0.0291117	6	1.5	0.0590582	0	0	0.0184643	0.0128225	-3.52726	0.0167886	0	0	5	83.3333	0.0968751
Bacteroides.thetaiotaomicron_4	0	0	0.0264699	3	1.64204	1.57141	1.99151	6	0	0.0275319	0.0176466	0.0305648	1.73049	0.401632	-10.3864	0.00012472	3	100	6	100	NA
Bacteroides.uniformis_1	0.104484	0.0561943	0.106836	3	0.60447	0.526807	0.734998	6	0	0.0238095	0.073859	0.0571667	0.66266	0.175902	-7.45003	0.000191324	3	100	6	100	NA
Bacteroides.uniformis_2	0	0	0.00395226	3	0	0	0	6	12	0.238593	0.00263484	0.00456367	0	0	1	0.42265	3	100	0	0	0.0244489
Bacteroides.uniformis_3	0.243796	0.2128	0.280718	3	2.23471	2.00285	2.26296	6	0	0.0238095	0.247746	0.0680036	2.09132	0.279665	-15.2696	4.69643e-06	3	100	6	100	NA
Bacteroides.uniformis_4	0.113191	0.0882136	0.13766	3	0.144332	0.130707	0.192564	6	5	0.380952	0.112852	0.0494469	0.155934	0.0430119	-1.28542	0.275219	3	100	6	100	NA
Bacteroides.uniformis_5	0.043535	0.0415288	0.0449287	3	0.0562755	0.0528532	0.0581429	6	3	0.166667	0.0431267	0.00341823	0.0577242	0.0205152	-1.69647	0.144941	3	100	6	100	NA
Bacteroides.uniformis_6	0	0	0.00395226	3	0	0	0	6	12	0.238593	0.00263484	0.00456367	0	0	1	0.42265	3	100	0	0	0.0244489
Bacteroides.uniformis_7	2.89943	2.45359	3.59047	3	3.31943	2.89044	3.90043	6	7	0.714286	3.0629	1.14566	3.42362	0.752732	-0.494582	0.6559	3	100	6	100	NA
Bacteroides.uniformis_8	0.00661748	0.00330874	0.00766224	3	0.0893205	0.0721931	0.125996	6	0	0.0238095	0.00510816	0.0045455	0.106536	0.0583798	-4.23011	0.00782701	2	66.6667	6	100	0.70766
Bacteroides.vulgatus_1	0	0	0.00330874	3	0.833152	0.626676	1.03964	6	0	0.0275319	0.00220583	0.0038206	0.840623	0.263304	-7.79807	0.000553449	3	100	6	100	NA
Bacteroides.vulgatus_2	0	0	0.0043535	3	0.576061	0.412548	0.797946	6	0	0.0275319	0.00290234	0.00502699	0.61395	0.27328	-5.47515	0.00275796	3	100	6	100	NA
Bacteroides.vulgatus_3	0	0	0	3	0.165351	0.141062	0.190866	6	0	0.0256011	0	0	0.162389	0.0392187	-10.1424	0.000159736	0	0	6	100	0.0244489
Bacteroides.vulgatus_4	0	0	0	3	0.249177	0.203684	0.284077	6	0	0.0256011	0	0	0.254314	0.0693199	-8.98646	0.000284709	0	0	6	100	0.0244489
Bacteroides.vulgatus_5	0	0	0	3	0.0362245	0.0275086	0.049129	6	0	0.0256011	0	0	0.0381305	0.0138776	-6.73029	0.00109782	0	0	6	100	0.0244489
Bacteroides.vulgatus_6	0	0	0	3	0.595411	0.424934	0.863476	6	0	0.0256011	0	0	0.6632	0.297979	-5.45173	0.00282208	0	0	6	100	0.0244489
Bacteroides.vulgatus_7	0	0	0	3	0	0	0	6	7.5	0.637352	0	0	0.000923873	0.00226302	-1	0.363217	0	0	6	100	0.0244489
Bacteroides.vulgatus_8	0	0	0	3	0.338928	0.28285	0.404024	6	0	0.0256011	0	0	0.385562	0.155001	-6.09305	0.00172309	0	0	6	100	0.0244489
Bacteroides.vulgatus_9	0	0	0	3	0.113351	0.0719979	0.229837	6	0	0.0256011	0	0	0.151141	0.0993038	-3.72815	0.013597	0	0	6	100	0.0244489
Bacteroides.vulgatus_10	0	0	0	3	0.0919727	0.0738043	0.115357	6	0	0.0256011	0	0	0.0976494	0.0381605	-6.26803	0.00151688	0	0	6	100	0.0244489
Bacteroides.vulgatus_11	0	0	0	3	0.0334331	0.0263358	0.050644	6	0	0.0256011	0	0	0.053981	0.0518464	-2.55034	0.0512447	0	0	6	100	0.0244489
Bacteroides.vulgatus_12	0.00661748	0.00330874	0.00766224	3	3.66253	2.79432	4.15891	6	0	0.0238095	0.00510816	0.0045455	3.49066	0.821223	-10.3962	0.000141747	2	66.6667	6	100	0.70766
Bacteroides.xylanisolvens_1	0.00330874	0.00165437	0.00560663	3	0.262704	0.243967	0.33963	6	0	0.0238095	0.00373775	0.00396968	0.297292	0.0965026	-7.4386	0.000672216	2	66.6667	6	100	0.70766
Bacteroides.xylanisolvens_2	0	0	0	3	0.0263009	0.0189936	0.0393694	6	1.5	0.0590582	0	0	0.0424275	0.0506316	-2.05258	0.0953286	0	0	5	83.3333	0.0968751
Bacteroides.xylanisolvens_3	0	0	0	3	0	0	0.00744269	6	6	0.376759	0	0	0.00350168	0.00543722	-1.57752	0.175504	0	0	2	33.3333	0.776814
Bacteroides.xylanisolvens_4	0	0	0	3	0	0	0	6	9	NA	0	0	0	0	NA	NA	0	0	0	0	NA
Bacteroides.xylanolyticus_1	0	0	0	3	0.0162836	0.00346452	0.0210546	6	3	0.119795	0	0	0.0155072	0.0146226	-2.59769	0.0483847	0	0	4	66.6667	0.23568
Bacteroides.xylanolyticus_2	0	0	0	3	0	0	0	6	9	NA	0	0	0	0	NA	NA	0	0	0	0	NA
Bacteroides.xylanolyticus_3	0	0	0	3	0	0	0	6	9	NA	0	0	0	0	NA	NA	0	0	0	0	NA
Bacteroides.xylanolyticus_4	0	0	0	3	0	0	0	6	7.5	0.637352	0	0	0.000461936	0.00113151	-1	0.363217	0	0	6	100	0.0244489
Barnesiella.intestinihominis_1	0	0	0	3	0.00963906	0.00233863	0.0121409	6	3	0.119795	0	0	0.00899909	0.00828018	-2.66216	0.0447676	0	0	4	66.6667	0.23568
Barnesiella.intestinihominis_2	0	0	0	3	0.0166297	0	0.0421247	6	4.5	0.219768	0	0	0.020852	0.0233119	-2.19101	0.0799946	0	0	3	50	0.453255
Bifidobacterium.faecale	0	0	0	3	0.0667035	0.0535274	0.14215	6	0	0.0256011	0	0	0.110138	0.0856865	-3.14848	0.0254224	0	0	6	100	0.0244489
Bifidobacterium.longum	0	0	0	3	0.259514	0.235709	0.276487	6	0	0.0256011	0	0	0.274268	0.0761571	-8.82147	0.000310878	0	0	6	100	0.0244489
Blautia.faecis	0.00330874	0.00165437	0.00560663	3	0.0640735	0.0551422	0.106175	6	2.5	0.119782	0.00373775	0.00396968	0.0734732	0.0503328	-3.37282	0.0190988	2	66.6667	5	83.3333	1
Blautia.hydrogenotrophica	0	0	0.0165437	3	0.0464253	0.0242399	0.092269	6	3	0.148635	0.0110291	0.019103	0.100607	0.144478	-1.49284	0.192052	3	100	5	83.3333	1
Blautia.luti_1	0	0	0.0043535	3	0.0493187	0.0192221	0.0538233	6	2	0.0878251	0.00290234	0.00502699	0.0381056	0.0265656	-3.1356	0.0217695	3	100	5	83.3333	1
Blautia.luti_2	0	0	0.00330874	3	0.307982	0.201359	0.317698	6	0	0.0275319	0.00220583	0.0038206	0.303052	0.205502	-3.58471	0.0157588	3	100	6	100	NA
Blautia.marasmi_1	0	0	0.00330874	3	0	0	0	6	12	0.238593	0.00220583	0.0038206	0	0	1	0.42265	3	100	0	0	0.0244489
Blautia.marasmi_2	2.59736	1.30263	3.38836	3	0.188654	0.0199491	0.423789	6	13	0.380952	2.26154	2.10591	0.231533	0.246214	1.66395	0.236355	3	100	5	83.3333	1
Blautia.wexlerae_1	0	0	0.00496311	3	0.437452	0.270087	0.678896	6	0	0.0275319	0.00330874	0.0057309	0.466987	0.268031	-4.23554	0.00817162	3	100	6	100	NA
Blautia.wexlerae_2	0	0	0.00661748	3	0.724785	0.576159	1.01179	6	0	0.0275319	0.00441165	0.0076412	0.778076	0.305193	-6.20556	0.00157276	3	100	6	100	NA
Blautia.wexlerae_3	0.00870701	0.0043535	0.010971	3	0.731432	0.555462	1.18171	6	0	0.0238095	0.00731399	0.00672654	0.809497	0.449595	-4.36948	0.0072107	2	66.6667	6	100	0.70766
Blautia.wexlerae_4	0	0	0.00165437	3	0.0396587	0.0244273	0.0608907	6	2	0.0878251	0.00110291	0.0019103	0.0393501	0.0266698	-3.49493	0.0168149	3	100	5	83.3333	1
Blautia.wexlerae_5	0	0	0	3	0.0104209	0.0094968	0.0110444	6	1.5	0.0590582	0	0	0.0122471	0.01063	-2.82213	0.0370159	0	0	5	83.3333	0.0968751
Blautia.wexlerae_6	0	0	0.00496311	3	1.88505	1.29343	1.9218	6	0	0.0275319	0.00330874	0.0057309	1.67206	0.470945	-8.67826	0.00033494	3	100	6	100	NA
Blautia.wexlerae_7	0	0	0.0115806	3	3.09408	2.18081	3.398	6	0	0.0275319	0.00772039	0.0133721	2.93415	1.04152	-6.88133	0.000989068	3	100	6	100	NA
Blautia.wexlerae_8	0	0	0	3	0.00415743	0	0.00909462	6	4.5	0.219768	0	0	0.00459883	0.00506412	-2.22443	0.0766997	0	0	3	50	0.453255
Blautia.wexlerae_9	0	0	0	3	0.00138581	0	0.00888157	6	4.5	0.219768	0	0	0.00764829	0.0127495	-1.46943	0.201663	0	0	3	50	0.453255
Buttiauxella.warmboldiae	0	0	0	3	0	0	0	6	7.5	0.637352	0	0	0.00138581	0.00339453	-1	0.363217	0	0	6	100	0.0244489
Butyrivibrio.crossotus_1	0	0	0.00165437	3	0.967098	0.654552	1.06386	6	0	0.0275319	0.00110291	0.0019103	0.822006	0.346934	-5.79572	0.00215361	3	100	6	100	NA
Butyrivibrio.crossotus_2	0	0	0	3	0	0	0	6	7.5	0.637352	0	0	0.0018197	0.00445735	-1	0.363217	0	0	6	100	0.0244489
Butyrivibrio.crossotus_3	0	0	0	3	0	0	0	6	9	NA	0	0	0	0	NA	NA	0	0	0	0	NA
Citrobacter.braakii	0.102759	0.0910842	0.116682	3	0.128595	0.104915	0.140263	6	5	0.380952	0.104258	0.0256306	0.203199	0.208641	-1.14445	0.301526	3	100	6	100	NA
Citrobacter.freundii_1	0.0783631	0.0689602	0.0866086	3	0.113465	0.0784292	0.218742	6	5	0.380952	0.0775915	0.0176611	0.204387	0.218754	-1.41062	0.216027	3	100	6	100	NA
Citrobacter.freundii_2	0	0	0.0043535	3	0	0	0.00415743	6	9	1	0.00290234	0.00502699	0.00456328	0.00874776	-0.360926	0.729438	3	100	2	33.3333	0.23568
Citrobacter.murliniae	0.0522421	0.0426647	0.0577391	3	0.101207	0.0765865	0.159082	6	1	0.047619	0.0495218	0.0152573	0.119634	0.0597195	-2.70464	0.0346167	3	100	6	100	NA
Cloacibacillus.evryensis_1	0.00330874	0.00165437	0.00560663	3	0	0	0	6	15	0.0518299	0.00373775	0.00396968	0	0	1.63085	0.244496	2	66.6667	0	0	0.156376
Cloacibacillus.evryensis_2	0	0	0	3	0	0	0	6	9	NA	0	0	0	0	NA	NA	0	0	0	0	NA
Clostridium.argentinense	0	0	0	3	0	0	0	6	9	NA	0	0	0	0	NA	NA	0	0	0	0	NA
Clostridium.intestinale	0	0	0.0198524	3	0	0	0	6	12	0.238593	0.013235	0.0229236	0	0	1	0.42265	3	100	0	0	0.0244489
Clostridium.perfringens	0	0	0	3	0	0	0.00744269	6	6	0.376759	0	0	0.0452155	0.105968	-1.04518	0.343815	0	0	2	33.3333	0.776814
Clostridium.septicum	0	0	0	3	0.0333517	0.0219013	0.0408407	6	1.5	0.0590582	0	0	0.0340921	0.0255753	-3.26519	0.0223171	0	0	5	83.3333	0.0968751
Clostridium.sporogenes_1	0	0	0	3	0	0	0	6	9	NA	0	0	0	0	NA	NA	0	0	0	0	NA
Clostridium.sporogenes_2	0	0	0	3	0	0	0	6	9	NA	0	0	0	0	NA	NA	0	0	0	0	NA
Clostridium.sporogenes_3	0	0	0	3	0	0	0	6	9	NA	0	0	0	0	NA	NA	0	0	0	0	NA
Collinsella.aerofaciens	0	0	0	3	0	0	0	6	7.5	0.637352	0	0	0.00107333	0.00262911	-1	0.363217	0	0	6	100	0.0244489
Coprococcus.catus	0	0	0	3	0	0	0	6	7.5	0.637352	0	0	0.0277162	0.0678905	-1	0.363217	0	0	6	100	0.0244489
Coprococcus.comes	0.67044	0.647896	0.679066	3	0.257806	0.225766	0.334729	6	18	0.0238095	0.661161	0.0321896	0.284201	0.10784	7.88831	0.000155081	3	100	6	100	NA
Cronobacter.helveticus_1	0	0	0	3	0	0	0	6	9	NA	0	0	0	0	NA	NA	0	0	0	0	NA
Cronobacter.helveticus_2	0	0	0	3	0	0	0	6	9	NA	0	0	0	0	NA	NA	0	0	0	0	NA
Cronobacter.helveticus_3	0.015809	0.012258	0.0161764	3	0.0123882	0.00272956	0.0245122	6	10	0.896851	0.0136866	0.00432805	0.017519	0.0199494	-0.449863	0.668981	3	100	4	66.6667	0.776814
Cronobacter.helveticus_4	0	0	0.00165437	3	0	0	0	6	12	0.238593	0.00110291	0.0019103	0	0	1	0.42265	3	100	0	0	0.0244489
Cronobacter.malonaticus_1	0.0316181	0.0273896	0.0375766	3	0	0	0.00818867	6	17	0.0431144	0.0327714	0.0102358	0.0067815	0.0120795	3.37666	0.020895	3	100	2	33.3333	0.23568
Cronobacter.malonaticus_2	0	0	0.00165437	3	0	0	0	6	10	0.859684	0.00110291	0.0019103	0.0018197	0.00445735	-0.336862	0.746109	3	100	6	100	NA
Cronobacter.muytjensii	0.00330874	0.00165437	0.00560663	3	0	0	0	6	15	0.0518299	0.00373775	0.00396968	0	0	1.63085	0.244496	2	66.6667	0	0	0.156376
Cronobacter.pulveris_1	0	0	0	3	0.0063476	0.000692905	0.0106696	6	3	0.119795	0	0	0.00705375	0.00744129	-2.32192	0.0678909	0	0	4	66.6667	0.23568
Cronobacter.pulveris_2	0	0	0	3	0	0	0	6	9	NA	0	0	0	0	NA	NA	0	0	0	0	NA
Cronobacter.sakazakii_1	0.213422	0.179503	0.289558	3	0.0046058	0.000692905	0.00979866	6	18	0.0275319	0.241567	0.112722	0.00666283	0.00769302	3.60527	0.0685848	3	100	4	66.6667	0.776814
Cronobacter.sakazakii_2	0.330866	0.205138	0.366998	3	0.016589	0.00346452	0.0375847	6	18	0.0275319	0.271135	0.169925	0.0210781	0.0213018	2.53888	0.124474	3	100	4	66.6667	0.776814
Cronobacter.sakazakii_3	0.126472	0.0996322	0.15466	3	0	0	0.00207871	6	18	0.0218895	0.127371	0.055033	0.0103855	0.0241069	3.51701	0.0553483	3	100	2	33.3333	0.23568
Cronobacter.sakazakii_4	0.00330874	0.00165437	0.0135111	3	0	0	0.00207871	6	13	0.322199	0.00900743	0.0128429	0.00211587	0.00398241	0.907861	0.452368	2	66.6667	2	33.3333	0.812524
Cronobacter.sakazakii_5	0	0	0.00395226	3	0	0	0	6	12	0.238593	0.00263484	0.00456367	0	0	1	0.42265	3	100	0	0	0.0244489
Cronobacter.sakazakii_6	0.0316181	0.0224265	0.0375766	3	0	0	0.00207871	6	18	0.0218895	0.0294627	0.0152646	0.00202103	0.00375984	3.06758	0.085313	3	100	2	33.3333	0.23568
Cronobacter.sakazakii_7	0.0783631	0.0739233	0.130083	3	0.00277162	0	0.00621579	6	18	0.0256011	0.109883	0.0624429	0.006959	0.011558	2.83079	0.101483	3	100	3	50	0.453255
Desulfovibrio.desulfuricans_1	0.0783631	0.0639971	0.0984654	3	0	0	0	6	18	0.0162095	0.0821873	0.0346271	0.00330786	0.00810258	3.89264	0.0550899	3	100	6	100	NA
Desulfovibrio.desulfuricans_2	0.162128	0.120246	0.175918	3	0.00277162	0	0.00957448	6	18	0.0256011	0.1434	0.0579871	0.0110132	0.019412	3.848	0.0515664	3	100	3	50	0.453255
Desulfovibrio.piger_1	0	0	0	3	0.322482	0.305969	0.35629	6	0	0.0256011	0	0	0.327601	0.0411248	-19.5127	6.52495e-06	0	0	6	100	0.0244489
Desulfovibrio.piger_2	0	0	0	3	0	0	0	6	7.5	0.637352	0	0	0.0018197	0.00445735	-1	0.363217	0	0	6	100	0.0244489
Dorea.formicigenerans_1	0.00870701	0.00766224	0.012258	3	0	0	0	6	16	0.0659921	0.0103778	0.00481818	0.00184775	0.00452603	2.55428	0.0653326	3	100	6	100	NA
Dorea.formicigenerans_2	0.0959534	0.0610372	0.138879	3	0.00744889	0.00138581	0.00978133	6	17	0.0518218	0.101293	0.0779786	0.0128492	0.0197922	1.9336	0.18502	3	100	4	66.6667	0.776814
Dorea.formicigenerans_3	7.14687	6.15942	8.30824	3	0.959198	0.604976	1.32593	6	18	0.0238095	7.26282	2.15117	0.958826	0.460007	5.01872	0.0341623	3	100	6	100	NA
Dorea.formicigenerans_4	0.00330874	0.00165437	0.0103614	3	0	0	0.00207871	6	13	0.322199	0.00690759	0.00924802	0.00211587	0.00398241	0.858518	0.468321	2	66.6667	2	33.3333	0.812524
Dorea.longicatena	0.39374	0.295676	0.497262	3	0.460271	0.315437	0.670243	6	8	0.904762	0.397379	0.20161	0.520266	0.318856	-0.70372	0.507037	3	100	6	100	NA
Eggerthella.lenta	0	0	0	3	0	0	0	6	9	NA	0	0	0	0	NA	NA	0	0	0	0	NA
Emergencia.timonensis_1	0	0	0	3	0	0	0	6	9	NA	0	0	0	0	NA	NA	0	0	0	0	NA
Emergencia.timonensis_2	0	0	0	3	0	0	0	6	9	NA	0	0	0	0	NA	NA	0	0	0	0	NA
Emergencia.timonensis_3	0	0	0.00395226	3	0	0	0	6	12	0.238593	0.00263484	0.00456367	0	0	1	0.42265	3	100	0	0	0.0244489
Emergencia.timonensis_4	0	0	0	3	0	0	0	6	7.5	0.637352	0	0	0.0018197	0.00445735	-1	0.363217	0	0	6	100	0.0244489
Enterobacter.bugandensis	0	0	0	3	0	0	0	6	9	NA	0	0	0	0	NA	NA	0	0	0	0	NA
Enterobacter.cloacae_1	0.0790451	0.0525831	0.30753	3	0.0215915	0.0024809	0.0492582	6	15	0.153854	0.213727	0.280362	0.0287684	0.0310471	1.13917	0.371468	3	100	4	66.6667	0.776814
Enterobacter.cloacae_2	0.0711406	0.0442773	0.146413	3	0.00496179	0	0.0253468	6	16	0.0878251	0.103413	0.105891	0.0121943	0.0155476	1.48409	0.273542	3	100	3	50	0.453255
Enterobacter.cloacae_3	0	0	0	3	0	0	0	6	7.5	0.637352	0	0	0.000461936	0.00113151	-1	0.363217	0	0	6	100	0.0244489
Enterobacter.cloacae_4	6.89595	6.62933	8.34087	3	2.80366	1.83645	3.31182	6	18	0.0238095	7.68148	1.84178	2.61232	0.96933	4.46779	0.0286932	3	100	6	100	NA
Enterobacter.cloacae_5	0	0	0	3	0	0	0	6	9	NA	0	0	0	0	NA	NA	0	0	0	0	NA
Enterobacter.cloacae_6	0	0	0	3	0	0	0	6	9	NA	0	0	0	0	NA	NA	0	0	0	0	NA
Enterobacter.cloacae_7	0	0	0	3	0	0	0	6	9	NA	0	0	0	0	NA	NA	0	0	0	0	NA
Enterobacter.cloacae_8	0.356987	0.312498	0.455152	3	0.140346	0.101352	0.163944	6	18	0.0238095	0.39277	0.145981	0.132505	0.0579669	2.97305	0.0809641	3	100	6	100	NA
Enterobacter.cloacae_9	0.229231	0.208914	0.23216	3	0.0865489	0.0428583	0.108757	6	18	0.0238095	0.217639	0.0253205	0.0744264	0.0495999	5.73433	0.000750924	3	100	5	83.3333	1
Enterobacter.cloacae_10	0.00992622	0.00496311	0.0128676	3	0	0	0	6	14.5	0.125047	0.00857841	0.00799023	0.000923873	0.00226302	1.62698	0.235952	2	66.6667	6	100	0.70766
Enterobacter.cloacae_11	0	0	0.00165437	3	0	0	0.0070159	6	8	0.878088	0.00110291	0.0019103	0.00321302	0.00498084	-0.912176	0.392495	3	100	2	33.3333	0.23568
Enterobacter.cloacae_12	0.00661748	0.00330874	0.0191178	3	0.00138581	0	0.0147247	6	10.5	0.787406	0.0127452	0.0166759	0.0122924	0.0208981	0.0351944	0.973258	2	66.6667	3	50	1
Enterobacter.cloacae_13	0.00330874	0.00165437	0.00560663	3	0	0	0	6	14.5	0.125047	0.00373775	0.00396968	0.000461936	0.00113151	1.40113	0.287345	2	66.6667	6	100	0.70766
Enterobacter.cloacae_14	0	0	0	3	0	0	0	6	9	NA	0	0	0	0	NA	NA	0	0	0	0	NA
Enterobacter.cloacae_15	0	0	0.00165437	3	0	0	0	6	12	0.238593	0.00110291	0.0019103	0	0	1	0.42265	3	100	0	0	0.0244489
Enterobacter.cloacae_16	0	0	0.00165437	3	0	0	0	6	12	0.238593	0.00110291	0.0019103	0	0	1	0.42265	3	100	0	0	0.0244489
Enterobacter.cloacae_17	0.00790451	0.00395226	0.00830576	3	0	0	0	6	15	0.0518299	0.00553717	0.00481209	0	0	1.99304	0.184455	2	66.6667	0	0	0.156376
Enterobacter.cloacae_18	0	0	0.00165437	3	0	0	0	6	12	0.238593	0.00110291	0.0019103	0	0	1	0.42265	3	100	0	0	0.0244489
Enterobacter.kobei_1	0.0330874	0.0165437	0.036305	3	0.0174341	0.0024809	0.0272839	6	13	0.35802	0.0242033	0.0212062	0.0159477	0.0145269	0.606842	0.587027	2	66.6667	4	66.6667	1
Enterobacter.kobei_2	0.344109	0.24171	0.397333	3	0.0649408	0.0553054	0.09824	6	17	0.047619	0.311326	0.158191	0.089132	0.0628468	2.34216	0.126291	3	100	6	100	NA
Enterobacter.kobei_3	0	0	0.0043535	3	0	0	0	6	12	0.238593	0.00290234	0.00502699	0	0	1	0.42265	3	100	0	0	0.0244489
Enterobacter.kobei_4	0.516163	0.397394	0.64145	3	0.129271	0.0849013	0.190949	6	18	0.0238095	0.520508	0.244086	0.133314	0.0662076	2.69838	0.1059	3	100	6	100	NA
Enterobacter.kobei_5	0.0992622	0.0801056	0.132628	3	0.038029	0.013512	0.0468734	6	17	0.047619	0.108735	0.0531597	0.0364275	0.031791	2.1699	0.126813	3	100	5	83.3333	1
Enterobacter.massiliensis_1	0	0	0	3	0.00321999	0	0.00905269	6	4.5	0.219768	0	0	0.0114396	0.020432	-1.37144	0.228584	0	0	3	50	0.453255
Enterobacter.massiliensis_2	0	0	0	3	0.00415743	0	0.0117387	6	4.5	0.219768	0	0	0.0101482	0.0154451	-1.60944	0.168435	0	0	3	50	0.453255
Enterobacter.tabaci_1	0	0	0	3	0	0	0	6	9	NA	0	0	0	0	NA	NA	0	0	0	0	NA
Enterobacter.tabaci_2	0.013235	0.00661748	0.030331	3	0	0	0	6	14.5	0.125047	0.0202207	0.0244731	0.0018197	0.00445735	1.29164	0.322061	2	66.6667	6	100	0.70766
Enterobacter.tabaci_3	0.0397049	0.0372664	0.0633273	3	0.0162836	0.00346452	0.0210546	6	17	0.0518218	0.0538275	0.0287881	0.0155072	0.0146226	2.16985	0.134925	3	100	4	66.6667	0.776814
Enterobacter.tabaci_4	2.93154	2.77182	3.8806	3	0.968354	0.662542	1.43992	6	18	0.0238095	3.45777	1.19878	1.03702	0.49045	3.35984	0.0627732	3	100	6	100	NA
Enterobacter.tabaci_5	0	0	0	3	0	0	0	6	9	NA	0	0	0	0	NA	NA	0	0	0	0	NA
Enterobacter.tabaci_6	0.156726	0.127994	0.192979	3	0.0322813	0.0146286	0.0543568	6	18	0.0238095	0.16174	0.0651293	0.0365355	0.0313453	3.15215	0.066275	3	100	5	83.3333	1
Enterobacter.tabaci_7	0.0783631	0.0739233	0.10637	3	0.0147548	0.0114087	0.0252051	6	18	0.0238095	0.0940744	0.0351841	0.018031	0.0139582	3.60436	0.0551243	3	100	5	83.3333	1
Enterobacter.tabaci_8	0	0	0	3	0	0	0	6	7.5	0.637352	0	0	0.000461936	0.00113151	-1	0.363217	0	0	6	100	0.0244489
Enterobacter.tabaci_9	0	0	0.00395226	3	0	0	0	6	10	0.859684	0.00263484	0.00456367	0.00165393	0.00405129	0.31531	0.769678	3	100	6	100	NA
Enterobacter.tabaci_10	0.0661748	0.0461479	0.10818	3	0.0168526	0.0116532	0.0242817	6	17	0.047619	0.0808272	0.0633169	0.019526	0.01593	1.65099	0.233064	3	100	5	83.3333	1
Enterococcus.casseliflavus	0	0	0	3	0.0313439	0.02995	0.0472554	6	0	0.0256011	0	0	0.047257	0.0373095	-3.10257	0.0267751	0	0	6	100	0.0244489
Enterococcus.dispar	0	0	0.00330874	3	0.262337	0.24074	0.363534	6	0	0.0275319	0.00220583	0.0038206	0.306432	0.137588	-5.412	0.00288654	3	100	6	100	NA
Enterococcus.hirae	0.00330874	0.00165437	0.00560663	3	0.775233	0.734134	0.981808	6	0	0.0238095	0.00373775	0.00396968	0.903124	0.361705	-6.08997	0.00172408	2	66.6667	6	100	0.70766
Erwinia.aphidicola_1	0	0	0	3	0	0	0	6	9	NA	0	0	0	0	NA	NA	0	0	0	0	NA
Erwinia.aphidicola_2	0	0	0	3	0	0	0	6	9	NA	0	0	0	0	NA	NA	0	0	0	0	NA
Erysipelatoclostridium.ramosum	0	0	0	3	0.0125745	0.00368871	0.0270053	6	1.5	0.0590582	0	0	0.0150744	0.0141063	-2.61759	0.0472348	0	0	5	83.3333	0.0968751
Escherichia.fergusonii_1	2.3596	1.95444	2.51157	3	0.476396	0.363071	0.593997	6	18	0.0238095	2.19081	0.575983	0.521353	0.330146	4.65262	0.0238845	3	100	6	100	NA
Escherichia.fergusonii_2	0.026121	0.0249173	0.0329129	3	0	0	0	6	18	0.00911579	0.0298465	0.00862205	0	0	5.99574	0.0267079	3	100	0	0	0.0244489
Escherichia.fergusonii_3	0.121898	0.0886149	0.146976	3	0.044846	0.0238445	0.0546428	6	16	0.0952381	0.116428	0.0585533	0.0437847	0.0338582	1.989	0.151129	3	100	5	83.3333	1
Escherichia.fergusonii_4	0.0430136	0.0412681	0.0476278	3	0.0284097	0.0145103	0.0421092	6	13	0.380952	0.0449261	0.00657187	0.0276077	0.0200459	1.91989	0.0987617	3	100	5	83.3333	1
Escherichia.fergusonii_5	0.00870701	0.0043535	0.0126254	3	0	0	0.00744269	6	12	0.4795	0.0084169	0.00827566	0.00347364	0.00539052	0.939713	0.419149	2	66.6667	2	33.3333	0.812524
Escherichia.fergusonii_6	0.00330874	0.00165437	0.00600787	3	0	0	0	6	15	0.0518299	0.00400525	0.00439509	0	0	1.57842	0.255215	2	66.6667	0	0	0.156376
Escherichia.fergusonii_7	0.00661748	0.00330874	0.0112133	3	0	0	0.0070159	6	12	0.4795	0.0074755	0.00793936	0.00321302	0.00498084	0.850018	0.46136	2	66.6667	2	33.3333	0.812524
Escherichia.fergusonii_8	3.00392	2.5335	3.16956	3	0.94562	0.700841	1.07355	6	18	0.0238095	2.80073	0.659956	0.922212	0.263149	4.74517	0.0308141	3	100	6	100	NA
Escherichia.fergusonii_9	0	0	0.00496311	3	0	0	0	6	11	0.595883	0.00330874	0.0057309	0.000461936	0.00113151	0.852125	0.480968	3	100	6	100	NA
Escherichia.fergusonii_10	0	0	0	3	0	0	0	6	9	NA	0	0	0	0	NA	NA	0	0	0	0	NA
Escherichia.fergusonii_11	5.60731	4.4557	5.76001	3	1.71895	1.30871	2.08793	6	18	0.0238095	4.94137	1.42613	1.7796	0.57414	3.69328	0.0520852	3	100	6	100	NA
Escherichia.fergusonii_12	0.304404	0.274722	0.308928	3	0.0509459	0.0287818	0.0691957	6	18	0.0238095	0.287632	0.0371623	0.0506341	0.026998	9.82534	0.00192768	3	100	6	100	NA
Escherichia.fergusonii_13	0.172054	0.117645	0.186158	3	0.0336671	0.0213254	0.0454731	6	18	0.0238095	0.145184	0.0723567	0.0314242	0.020144	2.67186	0.107342	3	100	5	83.3333	1
Escherichia.fergusonii_14	0.185289	0.179594	0.197129	3	0.0575337	0.031988	0.083547	6	15	0.166667	0.189386	0.0178897	0.0866986	0.0889995	2.7185	0.0362553	3	100	6	100	NA
Escherichia.fergusonii_15	0	0	0.00165437	3	0	0	0	6	10	0.859684	0.00110291	0.0019103	0.00107333	0.00262911	0.0192224	0.985332	3	100	6	100	NA
Escherichia.fergusonii_16	0.0553316	0.0491726	0.0581403	3	0.033953	0.02995	0.04856	6	14	0.261905	0.0530981	0.00917397	0.0425845	0.0225995	0.988265	0.356166	3	100	6	100	NA
Escherichia.fergusonii_17	0.017414	0.0126593	0.0186332	3	0	0	0.00415743	6	18	0.0218895	0.015057	0.00631307	0.0019972	0.00310702	3.38401	0.0563209	3	100	2	33.3333	0.23568
Escherichia.fergusonii_18	0	0	0.0043535	3	0	0	0	6	12	0.238593	0.00290234	0.00502699	0	0	1	0.42265	3	100	0	0	0.0244489
Escherichia.hermannii_1	0	0	0.00395226	3	0	0	0	6	11	0.595883	0.00263484	0.00456367	0.000461936	0.00113151	0.812292	0.497591	3	100	6	100	NA
Escherichia.hermannii_2	0	0	0	3	0	0	0	6	9	NA	0	0	0	0	NA	NA	0	0	0	0	NA
Eubacterium.desmolans_1	0	0	0	3	0.00963906	0.00233863	0.0106696	6	3	0.119795	0	0	0.00780434	0.00657713	-2.90653	0.0335346	0	0	4	66.6667	0.23568
Eubacterium.desmolans_2	0.10588	0.0529398	0.148717	3	2.00919	1.31222	2.34062	6	0	0.0238095	0.0991446	0.0959545	2.13562	1.14309	-4.33346	0.00702005	2	66.6667	6	100	0.70766
Eubacterium.desmolans_3	0	0	0	3	0.00277162	0	0.00840171	6	4.5	0.219768	0	0	0.00570295	0.00769874	-1.81449	0.129322	0	0	3	50	0.453255
Eubacterium.desmolans_4	0	0	0.00165437	3	0.0420201	0.0239554	0.0690463	6	2	0.0878251	0.00110291	0.0019103	0.0573004	0.0582856	-2.3592	0.0645965	3	100	5	83.3333	1
Eubacterium.desmolans_5	0	0	0	3	0.00963906	0.00233863	0.0106696	6	3	0.119795	0	0	0.00826628	0.00737043	-2.74722	0.0404436	0	0	4	66.6667	0.23568
Eubacterium.desmolans_6	0	0	0	3	0.0588778	0.0420484	0.0724957	6	0	0.0256011	0	0	0.0583892	0.0336957	-4.24457	0.00813397	0	0	6	100	0.0244489
Eubacterium.ramulus.strain.ATCC.29099.16S.ribosomal.RNA.gene..partial.sequence	0	0	0	3	0.034439	0.00688698	0.0591461	6	1.5	0.0590582	0	0	0.0571764	0.0789438	-1.77409	0.136229	0	0	5	83.3333	0.0968751
Faecalibacterium.prausnitzii	0	0	0	3	0	0	0.0140318	6	6	0.376759	0	0	0.00773754	0.0123207	-1.53831	0.184588	0	0	2	33.3333	0.776814
Flavonifractor.plautii_1	4.3448	4.24733	4.61425	3	0.126313	0.0697953	0.139019	6	18	0.0238095	4.45945	0.380113	0.206503	0.276991	17.2269	0.000341068	3	100	6	100	NA
Flavonifractor.plautii_2	0	0	0	3	0	0	0	6	9	NA	0	0	0	0	NA	NA	0	0	0	0	NA
Flavonifractor.plautii_3	0.0553316	0.0450798	0.0574444	3	0	0	0.00744269	6	18	0.0218895	0.0499056	0.0132274	0.00380059	0.00596161	5.75213	0.0183865	3	100	2	33.3333	0.23568
Flavonifractor.plautii_4	0.0297786	0.0227938	0.0453639	3	0	0	0	6	18	0.0162095	0.0355122	0.0231098	0.000461936	0.00113151	2.62541	0.119312	3	100	6	100	NA
Flavonifractor.plautii_5	0	0	0	3	0	0	0	6	9	NA	0	0	0	0	NA	NA	0	0	0	0	NA
Flintibacter.butyricus_1	0.150186	0.0750929	0.511846	3	1.74912	1.19413	2.42026	6	2	0.0952381	0.341231	0.467041	1.66064	0.984721	-2.72567	0.0296074	2	66.6667	6	100	0.70766
Flintibacter.butyricus_2	0	0	0.00661748	3	0.0121262	0.00138581	0.0191672	6	5	0.345231	0.00441165	0.0076412	0.0105699	0.00977333	-1.0353	0.346136	3	100	4	66.6667	0.776814
Flintibacter.butyricus_3	0	0	0.00165437	3	0	0	0.0070159	6	8	0.878088	0.00110291	0.0019103	0.00486695	0.00823765	-1.06352	0.328721	3	100	2	33.3333	0.23568
Flintibacter.butyricus_4	0	0	0	3	0.0518969	0.0479595	0.144087	6	0	0.0256011	0	0	0.153103	0.208888	-1.79534	0.13255	0	0	6	100	0.0244489
Flintibacter.butyricus_5	0.015809	0.0112133	0.020965	3	0.0111172	0.00233863	0.0156923	6	11	0.697334	0.0161825	0.00975714	0.0114392	0.0112349	0.65296	0.544339	3	100	4	66.6667	0.776814
Gracilibacter.thermotolerans	0	0	0	3	0	0	0	6	9	NA	0	0	0	0	NA	NA	0	0	0	0	NA
Hespellia.porcina_1	0.00661748	0.00330874	0.007261	3	0.163139	0.0696068	0.276526	6	0	0.0238095	0.00484066	0.00424124	0.17876	0.122976	-3.46007	0.017904	2	66.6667	6	100	0.70766
Hespellia.porcina_2	0	0	0	3	0	0	0	6	9	NA	0	0	0	0	NA	NA	0	0	0	0	NA
Hungatella.effluvii	0.126472	0.0632361	0.137246	3	0	0	0.00744269	6	14	0.203092	0.0914971	0.0799679	0.00396361	0.00626519	1.89301	0.198099	2	66.6667	2	33.3333	0.812524
Hydrogenoanaerobacterium.saccharovorans	0	0	0.0380505	3	0.0511529	0.0274638	0.0636013	6	6	0.511482	0.025367	0.0439369	0.0481433	0.0347324	-0.783742	0.485357	3	100	5	83.3333	1
Ihubacter.massiliensis_1	0.0165437	0.0126254	0.0319854	3	0.0732864	0.0254692	0.104136	6	5	0.380952	0.0242259	0.0204713	0.0708469	0.0592879	-1.73082	0.128917	3	100	5	83.3333	1
Ihubacter.massiliensis_2	0	0	0	3	0	0	0	6	9	NA	0	0	0	0	NA	NA	0	0	0	0	NA
Ihubacter.massiliensis_3	0	0	0.00165437	3	0.0086791	0.00368871	0.0176149	6	3	0.148635	0.00110291	0.0019103	0.0128992	0.0138856	-2.04261	0.0926892	3	100	5	83.3333	1
Ihubacter.massiliensis_4	0	0	0.00827185	3	0	0	0	6	12	0.238593	0.00551456	0.00955151	0	0	1	0.42265	3	100	0	0	0.0244489
Intestinibacillus.massiliensis_1	0.0496311	0.0248155	0.0727041	3	0.600977	0.535946	0.876264	6	0	0.0238095	0.0484694	0.0478991	0.761118	0.419081	-4.11199	0.00831958	2	66.6667	6	100	0.70766
Intestinibacillus.massiliensis_2	0	0	0	3	0.0497167	0.0340212	0.061465	6	1.5	0.0590582	0	0	0.0668417	0.0724176	-2.26089	0.0732701	0	0	5	83.3333	0.0968751
Intestinibacillus.massiliensis_3	0	0	0	3	0.00321999	0	0.00992485	6	4.5	0.219768	0	0	0.0116334	0.0204202	-1.39547	0.221682	0	0	3	50	0.453255
Intestinimonas.butyriciproducens	2.96132	2.88249	3.3066	3	0.254359	0.203098	0.260427	6	18	0.0238095	3.13895	0.451152	0.296331	0.169535	10.5473	0.00547844	3	100	6	100	NA
Klebsiella.oxytoca_1	0	0	0.00496311	3	0	0	0.00207871	6	10	0.878088	0.00330874	0.0057309	0.00202103	0.00375984	0.353046	0.748151	3	100	2	33.3333	0.23568
Klebsiella.oxytoca_2	0	0	0	3	0	0	0	6	9	NA	0	0	0	0	NA	NA	0	0	0	0	NA
Klebsiella.oxytoca_3	0	0	0	3	0	0	0.00207871	6	6	0.376759	0	0	0.00228164	0.00437388	-1.27778	0.257435	0	0	2	33.3333	0.776814
Klebsiella.pneumoniae_1	0	0	0.00395226	3	0.0046058	0.000692905	0.00905269	6	6	0.500184	0.00263484	0.00456367	0.0050089	0.00482298	-0.721762	0.507594	3	100	4	66.6667	0.776814
Klebsiella.pneumoniae_2	0.00870701	0.0043535	0.0241148	3	0.01588	0.0024809	0.0262463	6	9	1	0.0160765	0.0207663	0.01459	0.013068	0.11328	0.917371	2	66.6667	4	66.6667	1
Klebsiella.pneumoniae_3	0.552559	0.46348	1.0193	3	0.280114	0.117906	0.45781	6	14	0.261905	0.804336	0.597062	0.298528	0.230303	1.41562	0.276975	3	100	6	100	NA
Klebsiella.pneumoniae_4	0.034828	0.0190684	0.0371753	3	0	0	0	6	15	0.119795	0.0258864	0.0196933	0.00871232	0.0213407	1.19897	0.290746	3	100	6	100	NA
Klebsiella.pneumoniae_5	0	0	0	3	0	0	0	6	7.5	0.637352	0	0	0.00155909	0.00381897	-1	0.363217	0	0	6	100	0.0244489
Klebsiella.quasipneumoniae_1	0	0	0	3	0	0	0	6	9	NA	0	0	0	0	NA	NA	0	0	0	0	NA
Klebsiella.quasipneumoniae_2	0	0	0	3	0	0	0	6	9	NA	0	0	0	0	NA	NA	0	0	0	0	NA
Klebsiella.quasipneumoniae_3	0.00790451	0.00395226	0.0105697	3	0	0	0.00207871	6	14	0.203092	0.00704649	0.00665907	0.00153527	0.00264624	1.38004	0.285388	2	66.6667	2	33.3333	0.812524
Klebsiella.quasipneumoniae_4	0.135658	0.0983037	0.324726	3	0.0807167	0.0504853	0.139544	6	13	0.380952	0.2368	0.242774	0.107713	0.077014	0.898634	0.456028	3	100	6	100	NA
Klebsiella.quasipneumoniae_5	0.00330874	0.00165437	0.00560663	3	0	0	0	6	14.5	0.125047	0.00373775	0.00396968	0.000461936	0.00113151	1.40113	0.287345	2	66.6667	6	100	0.70766
Klebsiella.variicola_1	0.0237135	0.0234374	0.0292708	3	0.00963906	0.00233863	0.0106696	6	18	0.0275319	0.0272342	0.00658221	0.00780434	0.00657713	4.17566	0.0133466	3	100	4	66.6667	0.776814
Klebsiella.variicola_2	0.0959534	0.0610372	0.210019	3	0.0436289	0.00692905	0.104961	6	12	0.516853	0.14872	0.155833	0.0563869	0.0579862	0.992481	0.41428	3	100	4	66.6667	0.776814
Klebsiella.variicola_3	0.00790451	0.00395226	0.0122241	3	0	0	0	6	14.5	0.125047	0.0081494	0.00827456	0.00107333	0.00262911	1.44515	0.274266	2	66.6667	6	100	0.70766
Kluyvera.intermedia_1	0.00330874	0.00165437	0.0214157	3	0.0146218	0.00455961	0.0212073	6	8.5	1	0.0142771	0.0219257	0.0136525	0.0111845	0.0464117	0.966386	2	66.6667	5	83.3333	1
Kluyvera.intermedia_2	0	0	0	3	0.00277162	0	0.00621579	6	4.5	0.219768	0	0	0.00355629	0.00409451	-2.12751	0.086677	0	0	3	50	0.453255
Kosakonia.cowanii	0	0	0.00395226	3	0	0	0.0070159	6	8	0.878088	0.00263484	0.00456367	0.00340684	0.00530619	-0.226325	0.830364	3	100	2	33.3333	0.23568
Lachnoclostridium.pacaense_1	0.076101	0.0728785	0.998449	3	0.118002	0.0207871	0.484775	6	9	1	0.688851	1.0669	0.474522	0.787003	0.308506	0.777022	3	100	4	66.6667	0.776814
Lachnoclostridium.pacaense_2	0	0	0	3	0.585204	0.0914794	2.44224	6	3	0.119795	0	0	1.83823	2.70718	-1.66326	0.157147	0	0	4	66.6667	0.23568
Lachnoclostridium.pacaense_3	0.00330874	0.00165437	0.0648905	3	0.0267381	0.00643998	0.0292571	6	9	1	0.0432603	0.0720826	0.0211533	0.0175534	0.523499	0.65024	2	66.6667	4	66.6667	1
Lachnoclostridium.pacaense_4	0	0	0	3	0	0	0	6	9	NA	0	0	0	0	NA	NA	0	0	0	0	NA
Lachnoclostridium.pacaense_5	0.0562486	0.0498918	0.640724	3	1.38781	0.86962	2.71104	6	3	0.166667	0.441661	0.678594	2.19683	1.92044	-2.00256	0.0867717	3	100	6	100	NA
Lachnoclostridium.pacaense_6	0.00870701	0.0043535	0.599926	3	0	0	0.0561272	6	12	0.4795	0.399951	0.685209	0.14895	0.329553	0.600685	0.598502	2	66.6667	2	33.3333	0.812524
Lachnoclostridium.pacaense_7	0	0	0	3	0.00467727	0	0.0264886	6	4.5	0.219768	0	0	0.0254032	0.0436884	-1.42429	0.213667	0	0	3	50	0.453255
Lachnoclostridium.pacaense_8	0.00330874	0.00165437	0.00560663	3	0.0063476	0.000692905	0.0106696	6	7	0.693641	0.00373775	0.00396968	0.00608223	0.00581892	-0.71025	0.504695	2	66.6667	4	66.6667	1
Lachnoclostridium.pacaense_9	0	0	0.00790451	3	0	0	0.00482998	6	10	0.878088	0.00526968	0.00912735	0.00245914	0.00385554	0.511032	0.653103	3	100	2	33.3333	0.23568
Lachnoclostridium.pacaense_10	0.00330874	0.00165437	0.088604	3	0.0488546	0.0150659	0.0662665	6	6.5	0.604066	0.0590693	0.0994594	0.0587012	0.0649189	0.005821	0.995734	2	66.6667	5	83.3333	1
Lachnoclostridium.pacaense_11	0.0553316	0.0407263	0.249351	3	0.317821	0.193052	0.47339	6	4	0.261905	0.174941	0.232925	0.32427	0.20082	-0.948118	0.40279	3	100	6	100	NA
Lachnoclostridium.pacaense_12	0	0	0.0522421	3	0.00554324	0	0.044867	6	8	0.887537	0.034828	0.0603239	0.100515	0.21439	-0.697315	0.510458	3	100	3	50	0.453255
Lachnospira.pectinoschiza_1	0	0	0	3	0.478714	0.244168	1.09869	6	0	0.0256011	0	0	0.674354	0.571329	-2.8912	0.0341391	0	0	6	100	0.0244489
Lachnospira.pectinoschiza_2	0	0	0	3	0.791748	0.57655	0.887062	6	0	0.0256011	0	0	0.72845	0.28366	-6.29039	0.00149268	0	0	6	100	0.0244489
Lactobacillus.rogosae_1	0	0	0	3	0.337518	0.295545	0.492724	6	0	0.0256011	0	0	0.370699	0.215385	-4.21581	0.00836138	0	0	6	100	0.0244489
Lactobacillus.rogosae_2	0	0	0	3	0.609921	0.458543	0.831532	6	0	0.0256011	0	0	0.639978	0.376958	-4.1586	0.00883604	0	0	6	100	0.0244489
Lactobacillus.rogosae_3	0	0	0	3	0.0046058	0.000692905	0.0086259	6	3	0.119795	0	0	0.00491406	0.00471131	-2.5549	0.0509614	0	0	4	66.6667	0.23568
Lactococcus.taiwanensis	0	0	0	3	0.0570089	0.0331916	0.0932749	6	1.5	0.0590582	0	0	0.0698876	0.0619312	-2.76418	0.0396378	0	0	5	83.3333	0.0968751
Leclercia.adecarboxylata_1	0	0	0	3	0	0	0.00415743	6	6	0.376759	0	0	0.00248296	0.00403099	-1.50881	0.191722	0	0	2	33.3333	0.776814
Leclercia.adecarboxylata_2	0.013235	0.00661748	0.030331	3	0.00744889	0.00138581	0.0395521	6	9	1	0.0202207	0.0244731	0.0194649	0.0246554	0.0435631	0.967282	2	66.6667	4	66.6667	1
Lutispora.thermophila	0	0	0	3	0.173922	0.122058	0.202357	6	0	0.0256011	0	0	0.161691	0.0489555	-8.09021	0.000467645	0	0	6	100	0.0244489
Megamonas.funiformis_1	0.034828	0.030649	0.0687934	3	4.49672	2.78668	5.84775	6	0	0.0238095	0.0546855	0.0418418	4.21725	1.88378	-5.40993	0.00290118	3	100	6	100	NA
Megamonas.funiformis_2	0.00330874	0.00165437	0.00560663	3	0.0995748	0.0241499	0.122392	6	5	0.35802	0.00373775	0.00396968	0.0811972	0.0666669	-2.83599	0.0358449	2	66.6667	4	66.6667	1
Megamonas.funiformis_3	0	0	0	3	0.0179748	0.00415743	0.0271581	6	3	0.119795	0	0	0.0203079	0.0210328	-2.36507	0.0643449	0	0	4	66.6667	0.23568
Oscillibacter.ruminantium_1	0.135658	0.0796859	0.215848	3	0.474303	0.247741	0.680869	6	2	0.0952381	0.151803	0.136878	0.466695	0.26107	-2.37326	0.0501897	3	100	6	100	NA
Oscillibacter.ruminantium_2	0	0	0	3	0.00965997	0	0.0214597	6	4.5	0.219768	0	0	0.152492	0.353347	-1.05711	0.338837	0	0	3	50	0.453255
Oscillibacter.ruminantium_3	0	0	0	3	0.0324635	0.00496179	0.371571	6	3	0.119795	0	0	0.954709	2.07977	-1.12443	0.311895	0	0	4	66.6667	0.23568
Oscillibacter.ruminantium_4	0	0	0.00661748	3	0.0425143	0.0227397	0.0551639	6	2	0.0878251	0.00441165	0.0076412	0.106148	0.182549	-1.36275	0.230748	3	100	5	83.3333	1
Oscillibacter.ruminantium_5	0.00330874	0.00165437	0.0190684	3	0.0381104	0.0175432	0.0394714	6	3.5	0.194835	0.0127123	0.0192241	0.0458255	0.0528018	-1.36573	0.215437	2	66.6667	5	83.3333	1
Oscillibacter.ruminantium_6	0.00870701	0.0043535	0.0201625	3	0	0	0.0297708	6	10	0.887537	0.0134417	0.0163321	0.0138945	0.0215621	-0.0351059	0.973263	2	66.6667	2	33.3333	0.812524
Oscillibacter.ruminantium_7	0	0	0	3	0	0	0.024566	6	6	0.376759	0	0	0.128796	0.299725	-1.05258	0.340719	0	0	2	33.3333	0.776814
Oscillibacter.ruminantium_8	0	0	0.0118568	3	0	0	0	6	12	0.238593	0.00790451	0.013691	0	0	1	0.42265	3	100	0	0	0.0244489
Oscillibacter.ruminantium_9	0	0	0	3	0	0	0	6	7.5	0.637352	0	0	0.00545911	0.013372	-1	0.363217	0	0	6	100	0.0244489
Oscillibacter.ruminantium_10	0	0	0.00330874	3	0	0	0.0070159	6	8	0.878088	0.00220583	0.0038206	0.00370575	0.00584817	-0.461442	0.660508	3	100	2	33.3333	0.23568
Oscillibacter.ruminantium_11	0	0	0	3	0	0	0	6	7.5	0.637352	0	0	0.00496179	0.0121539	-1	0.363217	0	0	6	100	0.0244489
Oscillibacter.ruminantium_12	0	0	0	3	0	0	0	6	7.5	0.637352	0	0	0.00214666	0.00525822	-1	0.363217	0	0	6	100	0.0244489
Oscillibacter.ruminantium_13	0.00870701	0.00830576	0.0142797	3	0	0	0	6	16	0.0659921	0.0121547	0.00667854	0.0018197	0.00445735	2.42395	0.0958283	3	100	6	100	NA
Oscillibacter.ruminantium_14	1.91554	1.77194	2.55589	3	0.565527	0.460132	0.572671	6	18	0.0238095	2.2467	0.834768	0.54052	0.228712	3.47552	0.0663706	3	100	6	100	NA
Oscillibacter.ruminantium_15	0	0	0	3	0	0	0	6	7.5	0.637352	0	0	0.0050813	0.0124466	-1	0.363217	0	0	6	100	0.0244489
Oscillibacter.ruminantium_16	0	0	0	3	0	0	0	6	7.5	0.637352	0	0	0.000461936	0.00113151	-1	0.363217	0	0	6	100	0.0244489
Oscillibacter.ruminantium_17	0	0	0	3	0	0	0	6	9	NA	0	0	0	0	NA	NA	0	0	0	0	NA
Oscillibacter.ruminantium_18	0	0	0	3	1.47939	0.941802	1.62513	6	0	0.0256011	0	0	1.7983	1.53578	-2.86818	0.0350691	0	0	6	100	0.0244489
Oscillibacter.ruminantium_19	0.0529398	0.0438839	0.0620402	3	0.00818178	0.00576742	0.0270469	6	17	0.047619	0.0529695	0.0181563	0.0178226	0.0203482	2.6278	0.0508989	3	100	5	83.3333	1
Oscillibacter.valericigenes_1	0.565956	0.389689	0.671755	3	0.116953	0.10447	0.227208	6	16	0.0952381	0.518977	0.284985	0.177644	0.148117	1.94718	0.162345	3	100	6	100	NA
Oscillibacter.valericigenes_2	0	0	0	3	0	0	0	6	7.5	0.637352	0	0	0.00369549	0.00905207	-1	0.363217	0	0	6	100	0.0244489
Oscillibacter.valericigenes_3	0.017414	0.0126593	0.0302138	3	0.0559077	0.0458231	0.0728452	6	1	0.047619	0.0227774	0.0181586	0.0686481	0.0376209	-2.46674	0.0432071	3	100	6	100	NA
Oscillibacter.valericigenes_4	0	0	0.00790451	3	0	0	0	6	11	0.595883	0.00526968	0.00912735	0.00214666	0.00525822	0.548847	0.625356	3	100	6	100	NA
Oscillibacter.valericigenes_5	2.07227	1.27327	2.39603	3	2.02362	1.45212	3.75905	6	7	0.714286	1.75544	1.1558	2.73219	1.70393	-1.01328	0.350567	3	100	6	100	NA
Paenibacillus.telluris	0	0	0	3	0	0	0	6	9	NA	0	0	0	0	NA	NA	0	0	0	0	NA
Pantoea.calida_1	0	0	0	3	0	0	0	6	7.5	0.637352	0	0	0.00155909	0.00381897	-1	0.363217	0	0	6	100	0.0244489
Pantoea.calida_2	0	0	0	3	0	0	0	6	9	NA	0	0	0	0	NA	NA	0	0	0	0	NA
Pantoea.calida_3	0	0	0	3	0	0	0	6	9	NA	0	0	0	0	NA	NA	0	0	0	0	NA
Pantoea.septica	0	0	0	3	0	0	0	6	9	NA	0	0	0	0	NA	NA	0	0	0	0	NA
Pantoea.wallisii_1	0	0	0	3	0	0	0	6	9	NA	0	0	0	0	NA	NA	0	0	0	0	NA
Pantoea.wallisii_2	0	0	0	3	0	0	0	6	9	NA	0	0	0	0	NA	NA	0	0	0	0	NA
Parabacteroides.goldsteinii	0	0	0	3	0.304843	0.244106	0.361378	6	0	0.0256011	0	0	0.290005	0.0920256	-7.71921	0.00058258	0	0	6	100	0.0244489
Parabacteroides.johnsonii_1	0	0	0	3	0	0	0	6	7.5	0.637352	0	0	0.00214666	0.00525822	-1	0.363217	0	0	6	100	0.0244489
Parabacteroides.johnsonii_2	0	0	0	3	0	0	0.00207871	6	6	0.376759	0	0	0.00153527	0.00264624	-1.42112	0.214535	0	0	2	33.3333	0.776814
Parabacteroides.merdae	0	0	0	3	0.00138581	0	0.00888157	6	4.5	0.219768	0	0	0.0044283	0.00591817	-1.83284	0.126305	0	0	3	50	0.453255
Parasutterella.excrementihominis_1	0	0	0	3	0	0	0	6	9	NA	0	0	0	0	NA	NA	0	0	0	0	NA
Parasutterella.excrementihominis_2	0	0	0.00330874	3	0.00963906	0.00857478	0.0218008	6	2	0.0878251	0.00220583	0.0038206	0.0143513	0.0122948	-2.21525	0.0651607	3	100	5	83.3333	1
Parasutterella.excrementihominis_3	0	0	0	3	0	0	0	6	7.5	0.637352	0	0	0.00107333	0.00262911	-1	0.363217	0	0	6	100	0.0244489
Parasutterella.excrementihominis_4	0	0	0	3	0	0	0	6	9	NA	0	0	0	0	NA	NA	0	0	0	0	NA
Phascolarctobacterium.faecium_1	0.767627	0.710326	0.81461	3	0.129515	0.0976449	0.1844	6	18	0.0238095	0.760748	0.104453	0.149051	0.0689665	9.19087	0.00306861	3	100	6	100	NA
Phascolarctobacterium.faecium_2	0.284562	0.281248	0.294654	3	0.0888819	0.062109	0.169475	6	18	0.0238095	0.289081	0.013965	0.114651	0.0688009	5.9691	0.00114843	3	100	6	100	NA
Phascolarctobacterium.faecium_3	0.0696561	0.0387803	0.0761873	3	0.00643998	0	0.0195973	6	15	0.148635	0.0534263	0.0399604	0.0104054	0.0123391	1.82179	0.198813	3	100	3	50	0.453255
Phascolarctobacterium.faecium_4	0.0397049	0.0198524	0.050327	3	0	0	0.00482998	6	14	0.203092	0.0335513	0.030937	0.00292108	0.00475788	1.70483	0.227448	2	66.6667	2	33.3333	0.812524
Phascolarctobacterium.faecium_5	0.00661748	0.00330874	0.007261	3	0	0	0.00818867	6	10	0.887537	0.00484066	0.00424124	0.00396636	0.0061759	0.248756	0.812043	2	66.6667	2	33.3333	0.812524
Phascolarctobacterium.faecium_6	0.00870701	0.0043535	0.00931661	3	0.00789726	0.00160999	0.00978133	6	9	1	0.00621107	0.00541338	0.0061341	0.0049921	0.020631	0.98458	2	66.6667	4	66.6667	1
Phascolarctobacterium.faecium_7	0.00790451	0.007261	0.00830576	3	0	0	0	6	18	0.00911579	0.007743	0.00105409	0	0	12.7231	0.00612085	3	100	0	0	0.0244489
Phascolarctobacterium.faecium_8	7.93209	7.0488	8.29884	3	2.96145	2.3935	3.37567	6	18	0.0238095	7.58773	1.28511	2.91493	0.881741	5.66626	0.0110239	3	100	6	100	NA
Phascolarctobacterium.succinatutens_1	0	0	0	3	0	0	0	6	7.5	0.637352	0	0	0.00165393	0.00405129	-1	0.363217	0	0	6	100	0.0244489
Phascolarctobacterium.succinatutens_2	0	0	0.00395226	3	0	0	0	6	10	0.859684	0.00263484	0.00456367	0.00311818	0.00763795	-0.118398	0.90935	3	100	6	100	NA
Phocea.massiliensis	0	0	0	3	0	0	0	6	9	NA	0	0	0	0	NA	NA	0	0	0	0	NA
Pseudoflavonifractor.capillosus_1	0	0	0	3	0	0	0.00207871	6	6	0.376759	0	0	0.067791	0.164699	-1.00822	0.35962	0	0	2	33.3333	0.776814
Pseudoflavonifractor.capillosus_2	0	0	0	3	0	0	0	6	7.5	0.637352	0	0	0.0018197	0.00445735	-1	0.363217	0	0	6	100	0.0244489
Pseudoflavonifractor.capillosus_3	0	0	0	3	0	0	0	6	9	NA	0	0	0	0	NA	NA	0	0	0	0	NA
Pseudoflavonifractor.phocaeensis_1	0.26121	0.181984	0.68151	3	0.201164	0.121582	0.230075	6	13	0.380952	0.488593	0.536939	0.222563	0.1736	0.836574	0.483473	3	100	6	100	NA
Pseudoflavonifractor.phocaeensis_2	0.017414	0.00870701	0.0980429	3	0	0	0.014551	6	12	0.4795	0.065362	0.0985148	0.0119459	0.0212262	0.928429	0.447417	2	66.6667	2	33.3333	0.812524
Pseudoflavonifractor.phocaeensis_3	0.00870701	0.0043535	0.133394	3	0.024586	0.013039	0.0412526	6	7.5	0.795418	0.0889295	0.146555	0.0262407	0.020076	0.737434	0.536404	2	66.6667	5	83.3333	1
Pseudoflavonifractor.phocaeensis_4	0	0	0	3	0	0	0.0103936	6	6	0.376759	0	0	0.00542786	0.00854759	-1.55547	0.180557	0	0	2	33.3333	0.776814
Raoultella.electrica_1	0	0	0	3	0	0	0	6	7.5	0.637352	0	0	0.00330786	0.00810258	-1	0.363217	0	0	6	100	0.0244489
Raoultella.electrica_2	0	0	0.00165437	3	0	0	0.00207871	6	9	1	0.00110291	0.0019103	0.00211587	0.00398241	-0.515602	0.622078	3	100	2	33.3333	0.23568
Raoultella.ornithinolytica	0.00870701	0.00600787	0.0241148	3	0.0063476	0.000692905	0.0188582	6	12	0.516853	0.0171794	0.0195371	0.0119916	0.0149687	0.40439	0.711194	3	100	4	66.6667	0.776814
Romboutsia.sedimentorum	0.043535	0.0366568	0.0691946	3	0.51858	0.456427	0.836107	6	0	0.0238095	0.056056	0.034297	0.903694	0.899714	-2.30437	0.0690918	3	100	6	100	NA
Roseburia.faecis_1	0	0	0	3	0	0	0	6	9	NA	0	0	0	0	NA	NA	0	0	0	0	NA
Roseburia.faecis_2	0	0	0	3	0	0	0	6	9	NA	0	0	0	0	NA	NA	0	0	0	0	NA
Ruminococcus.bromii_1	0	0	0	3	0	0	0	6	9	NA	0	0	0	0	NA	NA	0	0	0	0	NA
Ruminococcus.bromii_2	0	0	0	3	0	0	0	6	9	NA	0	0	0	0	NA	NA	0	0	0	0	NA
Ruminococcus.faecis	0	0	0	3	0.0421809	0.0122727	0.0676943	6	1.5	0.0590582	0	0	0.044294	0.0397934	-2.72653	0.0414514	0	0	5	83.3333	0.0968751
Salmonella.enterica	0	0	0	3	0	0	0	6	9	NA	0	0	0	0	NA	NA	0	0	0	0	NA
Siccibacter.colletis_1	0	0	0	3	0	0	0	6	9	NA	0	0	0	0	NA	NA	0	0	0	0	NA
Siccibacter.colletis_2	0	0	0	3	0	0	0	6	9	NA	0	0	0	0	NA	NA	0	0	0	0	NA
Sporobacter.termitidis	0	0	0	3	0	0	0.0148854	6	6	0.376759	0	0	0.00760118	0.0119232	-1.56158	0.179143	0	0	2	33.3333	0.776814
Stella.humosa	0	0	0	3	0	0	0	6	9	NA	0	0	0	0	NA	NA	0	0	0	0	NA
Sutterella.massiliensis_1	0	0	0	3	0.401711	0.274937	0.552163	6	0	0.0256011	0	0	0.465846	0.246552	-4.62818	0.00569313	0	0	6	100	0.0244489
Sutterella.massiliensis_2	0	0	0	3	0.224158	0.138695	0.323832	6	0	0.0256011	0	0	0.222504	0.12519	-4.35357	0.00733447	0	0	6	100	0.0244489
Sutterella.massiliensis_3	0	0	0	3	0.384993	0.263324	0.526438	6	0	0.0256011	0	0	0.405088	0.179804	-5.51856	0.00267522	0	0	6	100	0.0244489
Sutterella.wadsworthensis_1	0	0	0	3	0.839908	0.791219	1.35528	6	0	0.0256011	0	0	1.02938	0.549069	-4.59223	0.0058817	0	0	6	100	0.0244489
Sutterella.wadsworthensis_2	0	0	0.00165437	3	0.0234746	0.0101722	0.0482132	6	0	0.0275319	0.00110291	0.0019103	0.0390702	0.0415078	-2.23582	0.0751622	3	100	6	100	NA
Sutterella.wadsworthensis_3	0	0	0	3	0	0	0	6	9	NA	0	0	0	0	NA	NA	0	0	0	0	NA
Sutterella.wadsworthensis_4	0	0	0.00330874	3	0.127955	0.0440569	0.151569	6	0	0.0275319	0.00220583	0.0038206	0.124007	0.107012	-2.78447	0.0384827	3	100	6	100	NA

## Sheet: Manjistha-Control_St
Variable	Median Control	Quantile 25% Control	Quantile 75% Control	Total data points Control	Median Manjistha	Quantile 25% Manjistha	Quantile 75% Manjistha	Total data points Manjistha	Mann Whitney U	Mann Whitney test p-value	Mean Control	SD Control	Mean Manjistha	SD Manjistha	t	T-test p-value	Present in Control	Proportion in Control	Present in Manjistha	Proportion in Manjistha	Prop test p-value
GH1	0.53	0.53	0.55	3	0.575	0.5375	0.62	6	6	0.511482	0.543333	0.023094	0.586667	0.0647045	-1.46447	0.187879	3	100	6	100	NA
GH102	0.3	0.3	0.305	3	0.635	0.6225	0.6475	6	0	0.0275319	0.303333	0.0057735	0.628333	0.0617792	-12.7749	4.14354e-05	3	100	6	100	NA
GH103	0.3	0.3	0.305	3	0.635	0.6225	0.655	6	0	0.0275319	0.303333	0.0057735	0.631667	0.0652431	-12.2315	5.27517e-05	3	100	6	100	NA
GH105	0.25	0.245	0.285	3	0.67	0.6325	0.6775	6	0	0.0275319	0.27	0.043589	0.66	0.0379473	-13.197	0.00035558	3	100	6	100	NA
GH106	0.07	0.06	0.07	3	0.12	0.105	0.12	6	0	0.0249682	0.0633333	0.011547	0.113333	0.0206559	-4.6513	0.00264462	3	100	6	100	NA
GH108	0.2	0.19	0.215	3	0.615	0.565	0.6275	6	0	0.0238095	0.203333	0.0251661	0.596667	0.0454606	-16.6877	1.03394e-06	3	100	6	100	NA
GH109	0.08	0.06	0.09	3	0.175	0.1625	0.195	6	0.5	0.0380559	0.0733333	0.0305505	0.181667	0.0587934	-3.63702	0.00861932	3	100	6	100	NA
GH115	0.04	0.035	0.045	3	0.115	0.1025	0.12	6	0	0.0275319	0.04	0.01	0.111667	0.0204124	-7.06916	0.000205871	3	100	6	100	NA
GH125	0.13	0.105	0.14	3	0.145	0.14	0.1725	6	4.5	0.297638	0.12	0.0360555	0.158333	0.0475044	-1.34736	0.231997	3	100	6	100	NA
GH127	0.32	0.31	0.32	3	0.67	0.6225	0.695	6	0	0.0275319	0.313333	0.011547	0.66	0.0562139	-14.5061	9.18073e-06	3	100	6	100	NA
GH13	0.07	0.06	0.085	3	0.175	0.17	0.195	6	0	0.0275319	0.0733333	0.0251661	0.186667	0.0588784	-4.03506	0.00498048	3	100	6	100	NA
GH13_10	0.13	0.13	0.16	3	0.475	0.45	0.5075	6	0	0.0268831	0.15	0.034641	0.476667	0.0535413	-11.0259	2.85623e-05	3	100	6	100	NA
GH13_11	0.69	0.67	0.71	3	0.565	0.5275	0.61	6	17	0.047619	0.69	0.04	0.576667	0.0647045	3.23005	0.0166298	3	100	6	100	NA
GH13_13	0.07	0.07	0.085	3	0.215	0.2025	0.235	6	0	0.0275319	0.08	0.0173205	0.221667	0.0407022	-7.30482	0.000163611	3	100	6	100	NA
GH13_16	0.14	0.135	0.175	3	0.495	0.4625	0.55	6	0	0.0238095	0.16	0.043589	0.506667	0.0598888	-9.88015	9.70307e-05	3	100	6	100	NA
GH13_18	0.31	0.295	0.32	3	0.515	0.4825	0.5475	6	0	0.0238095	0.306667	0.0251661	0.513333	0.0575036	-7.48565	0.000139233	3	100	6	100	NA
GH13_19	0.3	0.3	0.305	3	0.545	0.505	0.5925	6	0	0.0268831	0.303333	0.0057735	0.558333	0.0640052	-9.68044	0.000167534	3	100	6	100	NA
GH13_20	0.54	0.52	0.54	3	0.01	0.01	0.0175	6	18	0.0207003	0.526667	0.023094	0.0133333	0.00516398	38.0276	0.000512186	3	100	6	100	NA
GH13_21	0.37	0.355	0.405	3	0.545	0.505	0.5925	6	0	0.0275319	0.383333	0.051316	0.558333	0.0640052	-4.42995	0.00654845	3	100	6	100	NA
GH13_26	0.14	0.135	0.165	3	0.47	0.44	0.5075	6	0	0.0275319	0.153333	0.0321455	0.471667	0.0530723	-11.1583	1.96136e-05	3	100	6	100	NA
GH13_29	0.37	0.365	0.4	3	0.545	0.505	0.6	6	0	0.0275319	0.386667	0.0378594	0.56	0.0654217	-5.02234	0.00183969	3	100	6	100	NA
GH13_38	0.05	0.04	0.06	3	0.175	0.1625	0.195	6	0	0.0238095	0.05	0.02	0.181667	0.0587934	-4.9433	0.00190471	3	100	6	100	NA
GH13_5	0.3	0.295	0.3	3	0.51	0.4825	0.575	6	0	0.0275319	0.296667	0.0057735	0.526667	0.0568038	-9.81715	0.000149215	3	100	6	100	NA
GH13_8	0.06	0.05	0.075	3	0.185	0.165	0.1975	6	0	0.0238095	0.0633333	0.0251661	0.19	0.0565685	-4.64244	0.00236294	3	100	6	100	NA
GH13_9	0.83	0.81	0.845	3	0.565	0.535	0.6175	6	18	0.0238095	0.826667	0.0351188	0.583333	0.0656252	7.24229	0.000197198	3	100	6	100	NA
GH130	0.09	0.075	0.105	3	0.185	0.1725	0.2125	6	0.5	0.0380559	0.09	0.03	0.196667	0.0602218	-3.54681	0.00954459	3	100	6	100	NA
GH133	0.07	0.06	0.08	3	0.185	0.165	0.1975	6	0	0.0238095	0.07	0.02	0.19	0.0565685	-4.64758	0.00257727	3	100	6	100	NA
GH144	0.05	0.04	0.065	3	0.165	0.1525	0.1925	6	0	0.0238095	0.0533333	0.0251661	0.176667	0.0602218	-4.31871	0.00351456	3	100	6	100	NA
GH145	0.04	0.035	0.055	3	0.155	0.1425	0.1825	6	0	0.0238095	0.0466667	0.0208167	0.166667	0.0542832	-4.75997	0.002155	3	100	6	100	NA
GH146	0.06	0.045	0.065	3	0.135	0.1225	0.1475	6	0	0.0238095	0.0533333	0.0208167	0.136667	0.0393277	-4.15514	0.00451806	3	100	6	100	NA
GH16	0.08	0.065	0.09	3	0.16	0.145	0.19	6	0.5	0.0372492	0.0766667	0.0251661	0.171667	0.0581091	-3.41495	0.0112262	3	100	6	100	NA
GH18	0.58	0.575	0.645	3	0.725	0.6675	0.7375	6	2	0.0905591	0.62	0.0781025	0.705	0.0432435	-1.75528	0.190013	3	100	6	100	NA
GH19	0.16	0.16	0.19	3	0.51	0.48	0.555	6	0	0.0268831	0.18	0.034641	0.516667	0.0598888	-10.6582	2.17954e-05	3	100	6	100	NA
GH2	0.74	0.74	0.765	3	0.785	0.735	0.7975	6	7.5	0.794572	0.756667	0.0288675	0.768333	0.0475044	-0.456242	0.663306	3	100	6	100	NA
GH20	0.26	0.26	0.27	3	0.69	0.6575	0.73	6	0	0.0275319	0.266667	0.011547	0.69	0.055857	-17.8185	2.82237e-06	3	100	6	100	NA
GH23	0.69	0.685	0.695	3	0.83	0.8225	0.8375	6	0	0.0275319	0.69	0.01	0.831667	0.0231661	-12.7852	4.18499e-06	3	100	6	100	NA
GH24	0.38	0.375	0.38	3	0.565	0.53	0.6	6	0	0.0262394	0.376667	0.0057735	0.566667	0.0542832	-8.47824	0.000302257	3	100	6	100	NA
GH25	0.6	0.57	0.615	3	0.21	0.195	0.2325	6	18	0.0275319	0.59	0.0458258	0.221667	0.0549242	10.6206	0.000145114	3	100	6	100	NA
GH26	0.14	0.135	0.145	3	0.25	0.225	0.275	6	0	0.0238095	0.14	0.01	0.26	0.0509902	-5.55492	0.00169078	3	100	6	100	NA
GH28	0.18	0.165	0.185	3	0.325	0.3125	0.3525	6	0	0.0238095	0.173333	0.0208167	0.336667	0.037238	-8.42826	8.48748e-05	3	100	6	100	NA
GH29	0.17	0.16	0.185	3	0.18	0.165	0.195	6	7.5	0.794572	0.173333	0.0251661	0.19	0.0603324	-0.582816	0.578367	3	100	6	100	NA
GH3	0.82	0.815	0.825	3	0.815	0.81	0.8275	6	10	0.894626	0.82	0.01	0.82	0.0236643	-9.86459e-15	1	3	100	6	100	NA
GH30_4	0.04	0.035	0.05	3	0.145	0.1325	0.1725	6	0	0.0238095	0.0433333	0.0152753	0.156667	0.0542832	-4.75164	0.00275088	3	100	6	100	NA
GH31	0.57	0.56	0.58	3	0.78	0.735	0.7875	6	0	0.0275319	0.57	0.02	0.761667	0.0462241	-8.66353	5.48934e-05	3	100	6	100	NA
GH32	0.67	0.65	0.67	3	0.755	0.6975	0.76	6	2	0.0905591	0.656667	0.023094	0.73	0.0473286	-3.12379	0.0168983	3	100	6	100	NA
GH33	0.31	0.305	0.325	3	0.49	0.49	0.5125	6	0	0.0256011	0.316667	0.0208167	0.506667	0.0508593	-7.91972	0.000100298	3	100	6	100	NA
GH35	0.1	0.09	0.105	3	0.185	0.1725	0.205	6	0	0.0238095	0.0966667	0.0152753	0.195	0.0595819	-3.80052	0.00859273	3	100	6	100	NA
GH36	0.36	0.355	0.37	3	0.725	0.6675	0.7375	6	0	0.0238095	0.363333	0.0152753	0.705	0.0476445	-15.9981	1.65225e-06	3	100	6	100	NA
GH37	0.31	0.31	0.315	3	0.57	0.5275	0.6125	6	0	0.0268831	0.313333	0.0057735	0.58	0.0629285	-10.2937	0.000122905	3	100	6	100	NA
GH38	0.42	0.41	0.425	3	0.685	0.635	0.705	6	0	0.0238095	0.416667	0.0152753	0.668333	0.0570672	-10.1027	4.36606e-05	3	100	6	100	NA
GH4	0.56	0.555	0.57	3	0.56	0.525	0.61	6	9.5	1	0.563333	0.0152753	0.575	0.0656506	-0.413485	0.693701	3	100	6	100	NA
GH42	0.25	0.245	0.27	3	0.53	0.5	0.5375	6	0	0.0275319	0.26	0.0264575	0.52	0.0282843	-13.5781	9.73665e-05	3	100	6	100	NA
GH43_10	0.1	0.09	0.115	3	0.185	0.18	0.205	6	0	0.0275319	0.103333	0.0251661	0.193333	0.0280476	-4.86506	0.00590913	3	100	6	100	NA
GH43_11	0.19	0.185	0.225	3	0.45	0.425	0.52	6	0	0.0268831	0.21	0.043589	0.47	0.0562139	-7.63386	0.000490134	3	100	6	100	NA
GH43_12	0.11	0.09	0.11	3	0.15	0.1425	0.165	6	2	0.0905591	0.0966667	0.023094	0.16	0.055857	-2.39758	0.0477976	3	100	6	100	NA
GH43_19	0.04	0.035	0.05	3	0.145	0.1325	0.1725	6	0	0.0238095	0.0433333	0.0152753	0.156667	0.0542832	-4.75164	0.00275088	3	100	6	100	NA
GH43_24	0.08	0.06	0.085	3	0.165	0.1525	0.1925	6	0	0.0238095	0.07	0.0264575	0.176667	0.0602218	-3.68523	0.00780912	3	100	6	100	NA
GH43_26	0.21	0.205	0.235	3	0.6	0.565	0.6425	6	0	0.0238095	0.223333	0.0321455	0.608333	0.0549242	-13.227	5.8639e-06	3	100	6	100	NA
GH43_31	0.05	0.04	0.06	3	0.145	0.125	0.1725	6	0	0.0238095	0.05	0.02	0.153333	0.0520256	-4.27434	0.00381968	3	100	6	100	NA
GH5	0.13	0.115	0.155	3	0.125	0.12	0.1375	6	9.5	1	0.136667	0.0404145	0.128333	0.0147196	0.345857	0.758917	3	100	6	100	NA
GH5_13	0.13	0.13	0.15	3	0.4	0.3725	0.435	6	0	0.0275319	0.143333	0.023094	0.4	0.0485798	-10.7401	1.36454e-05	3	100	6	100	NA
GH51	0.13	0.11	0.135	3	0.25	0.2275	0.2725	6	0	0.0275319	0.12	0.0264575	0.261667	0.054191	-5.26945	0.00118644	3	100	6	100	NA
GH53	0.23	0.225	0.23	3	0.51	0.48	0.5175	6	0	0.0268831	0.226667	0.0057735	0.5	0.0282843	-22.7427	7.23082e-07	3	100	6	100	NA
GH57	0.06	0.055	0.075	3	0.185	0.165	0.1975	6	0	0.0238095	0.0666667	0.0208167	0.19	0.0565685	-4.73736	0.00226555	3	100	6	100	NA
GH63	0.26	0.235	0.275	3	0.31	0.3	0.3425	6	0.5	0.0372492	0.253333	0.0404145	0.33	0.0489898	-2.4947	0.0553384	3	100	6	100	NA
GH65	0.42	0.405	0.425	3	0.64	0.5875	0.655	6	0	0.0275319	0.413333	0.0208167	0.621667	0.0545588	-8.23153	8.36843e-05	3	100	6	100	NA
GH73	0.74	0.73	0.745	3	0.775	0.725	0.7875	6	6	0.516853	0.736667	0.0152753	0.755	0.0437035	-0.921155	0.388767	3	100	6	100	NA
GH77	0.89	0.88	0.89	3	0.78	0.735	0.7875	6	18	0.0268831	0.883333	0.011547	0.761667	0.0462241	6.07911	0.000852393	3	100	6	100	NA
GH78	0.15	0.145	0.16	3	0.215	0.21	0.235	6	0.5	0.0372492	0.153333	0.0152753	0.228333	0.0503653	-3.35224	0.0137554	3	100	6	100	NA
GH8	0.31	0.31	0.315	3	0.665	0.66	0.6925	6	0	0.0268831	0.313333	0.0057735	0.666667	0.044572	-19.0999	4.12549e-06	3	100	6	100	NA
GH88	0.29	0.285	0.3	3	0.635	0.5975	0.665	6	0	0.0238095	0.293333	0.0152753	0.633333	0.0602218	-13.0172	1.09184e-05	3	100	6	100	NA
GH92	0.06	0.05	0.075	3	0.18	0.1625	0.1975	6	0	0.0238095	0.0633333	0.0251661	0.188333	0.0570672	-4.55257	0.00262911	3	100	6	100	NA
GH95	0.1	0.075	0.105	3	0.175	0.1625	0.195	6	0.5	0.0380559	0.0866667	0.0321455	0.185	0.0595819	-3.21393	0.0154497	3	100	6	100	NA
GH97	0.06	0.05	0.075	3	0.175	0.1625	0.195	6	0	0.0238095	0.0633333	0.0251661	0.181667	0.0587934	-4.21753	0.00396205	3	100	6	100	NA
PL22_1	0.15	0.15	0.185	3	0.49	0.4625	0.5475	6	0	0.0275319	0.173333	0.0404145	0.505	0.0595819	-9.83992	6.92956e-05	3	100	6	100	NA
Glc	0.61	0.6	0.615	3	0.79	0.7375	0.7975	6	0	0.0275319	0.606667	0.0152753	0.77	0.0481664	-7.57893	0.000179021	3	100	6	100	NA
Gal	0.81	0.805	0.82	3	0.775	0.725	0.78	6	17.5	0.0372492	0.813333	0.0152753	0.755	0.0441588	2.90659	0.0238396	3	100	6	100	NA
Fru	0.81	0.805	0.81	3	0.935	0.89	0.9575	6	0	0.0275319	0.806667	0.0057735	0.925	0.0423084	-6.72691	0.000834169	3	100	6	100	NA
Man	0.51	0.505	0.52	3	0.635	0.59	0.665	6	0	0.0238095	0.513333	0.0152753	0.636667	0.0598888	-4.74515	0.00300243	3	100	6	100	NA
GlcA	0.45	0.445	0.455	3	0.775	0.725	0.78	6	0	0.0275319	0.45	0.01	0.755	0.0441588	-16.1123	4.07654e-06	3	100	6	100	NA
GalA	0.44	0.435	0.445	3	0.77	0.7225	0.78	6	0	0.0275319	0.44	0.01	0.751667	0.0416733	-17.3476	2.28543e-06	3	100	6	100	NA
Xyl	0.7	0.685	0.705	3	0.78	0.735	0.78	6	2	0.0878251	0.693333	0.0208167	0.758333	0.0430891	-3.05097	0.0186757	3	100	6	100	NA
Ara	0.66	0.65	0.68	3	0.765	0.715	0.7775	6	1.5	0.0695285	0.666667	0.0305505	0.746667	0.0454606	-3.12453	0.0206548	3	100	6	100	NA
Rha	0.41	0.4	0.41	3	0.73	0.6925	0.7375	6	0	0.0268831	0.403333	0.011547	0.713333	0.0393277	-17.8319	1.07507e-06	3	100	6	100	NA
Rib	0.61	0.605	0.655	3	0.72	0.705	0.795	6	1.5	0.0683572	0.636667	0.0550757	0.748333	0.0646271	-2.70258	0.0445651	3	100	6	100	NA
shannon	2.93	2.925	2.935	3	4.22	4.08	4.2625	6	0	0.0238095	2.93	0.01	4.16833	0.168335	-17.9561	8.74181e-06	3	100	6	100	NA
Butyrate	0.13	0.125	0.13	3	0	0	0	6	18	0.0156802	0.126667	0.0057735	0.00166667	0.00408248	33.541	5.13159e-05	3	100	6	100	NA
Propionate	0.46	0.455	0.475	3	0.41	0.375	0.4375	6	15	0.166667	0.466667	0.0208167	0.413333	0.0546504	2.10453	0.0740938	3	100	6	100	NA
X.Clostridium..aldenense_1	0.703502	0.518842	0.734859	3	0	0	0	6	18	0.0162095	0.6013	0.233446	0.000215435	0.000527705	4.45973	0.0467783	3	100	6	100	NA
X.Clostridium..aldenense_2	0.017414	0.0126593	0.147674	3	0	0	0	6	18	0.00911579	0.101084	0.15323	0	0	1.14261	0.371542	3	100	0	0	0.0244489
X.Clostridium..aldenense_3	0.992599	0.903274	1.04962	3	0	0	0	6	18	0.00911579	0.97106	0.147525	0	0	11.4009	0.00760574	3	100	0	0	0.0244489
X.Clostridium..aldenense_4	0.00992622	0.00496311	0.0180236	3	0	0	0	6	15	0.0518299	0.0120157	0.0131853	0	0	1.57842	0.255215	2	66.6667	0	0	0.156376
X.Clostridium..aldenense_5	3.38703	2.61665	3.60245	3	0	0	0	6	18	0.00911579	3.01706	1.03656	0	0	5.04138	0.0371664	3	100	0	0	0.0244489
X.Clostridium..asparagiforme	0	0	0.00395226	3	0	0	0	6	12	0.238593	0.00263484	0.00456367	0	0	1	0.42265	3	100	0	0	0.0244489
X.Clostridium..celerecrescens	0	0	0	3	0	0	0	6	9	NA	0	0	0	0	NA	NA	0	0	0	0	NA
X.Clostridium..citroniae	0.118568	0.105606	0.268252	3	0	0	0	6	18	0.00911579	0.209716	0.180789	0	0	2.00919	0.182259	3	100	0	0	0.0244489
X.Clostridium..clostridioforme_1	0	0	0.233266	3	0	0	0	6	12	0.238593	0.155511	0.269352	0	0	1	0.42265	3	100	0	0	0.0244489
X.Clostridium..clostridioforme_2	0.0696561	0.0596436	0.0941119	3	0	0	0	6	15	0.119795	0.079285	0.0354627	0.0203036	0.0497335	2.0455	0.0894928	3	100	6	100	NA
X.Clostridium..clostridioforme_3	0.600784	0.570054	1.00785	3	0	0	0.00153324	6	16	0.0796158	0.851672	0.488744	0.12558	0.306606	2.35215	0.105635	3	100	2	33.3333	0.23568
X.Clostridium..colinum	0	0	0	3	0	0	0	6	9	NA	0	0	0	0	NA	NA	0	0	0	0	NA
X.Clostridium..hathewayi_1	0	0	0.00790451	3	0	0	0	6	12	0.238593	0.00526968	0.00912735	0	0	1	0.42265	3	100	0	0	0.0244489
X.Clostridium..hathewayi_2	0	0	0	3	0	0	0	6	9	NA	0	0	0	0	NA	NA	0	0	0	0	NA
X.Clostridium..hathewayi_3	0.0264699	0.013235	0.0329962	3	0	0	0	6	15	0.0518299	0.0219975	0.0201373	0	0	1.89205	0.199021	2	66.6667	0	0	0.156376
X.Clostridium..hylemonae	0	0	0.00330874	3	0	0	0	6	12	0.238593	0.00220583	0.0038206	0	0	1	0.42265	3	100	0	0	0.0244489
X.Clostridium..lactatifermentans_1	0	0	0	3	0	0	0	6	9	NA	0	0	0	0	NA	NA	0	0	0	0	NA
X.Clostridium..lactatifermentans_2	0	0	0	3	0	0	0	6	9	NA	0	0	0	0	NA	NA	0	0	0	0	NA
X.Clostridium..lavalense	0	0	0	3	0	0	0	6	9	NA	0	0	0	0	NA	NA	0	0	0	0	NA
X.Clostridium..methylpentosum	0.252944	0.129781	0.492167	3	0	0	0	6	18	0.00911579	0.330317	0.368528	0	0	1.55246	0.260744	3	100	0	0	0.0244489
X.Clostridium..oroticum	0	0	0	3	0	0	0	6	9	NA	0	0	0	0	NA	NA	0	0	0	0	NA
X.Clostridium..polysaccharolyticum	0	0	0.0231612	3	0	0	0	6	12	0.238593	0.0154408	0.0267442	0	0	1	0.42265	3	100	0	0	0.0244489
X.Clostridium..saccharolyticum_1	0	0	0	3	0	0	0	6	9	NA	0	0	0	0	NA	NA	0	0	0	0	NA
X.Clostridium..saccharolyticum_2	0	0	0	3	0	0	0	6	9	NA	0	0	0	0	NA	NA	0	0	0	0	NA
X.Clostridium..scindens_1	0.0231612	0.0115806	0.0550554	3	0	0	0	6	15	0.0518299	0.0367036	0.045029	0	0	1.41181	0.293494	2	66.6667	0	0	0.156376
X.Clostridium..scindens_2	0.0363961	0.0269051	0.120957	3	0	0	0	6	18	0.00911579	0.0864425	0.103558	0	0	1.44579	0.28513	3	100	0	0	0.0244489
X.Clostridium..symbiosum_1	0.191554	0.155334	0.364531	3	0	0	0	6	18	0.0162095	0.282725	0.2236	0.000215435	0.000527705	2.18837	0.160116	3	100	6	100	NA
X.Clostridium..symbiosum_2	0.0522421	0.0443191	0.136784	3	0	0	0	6	18	0.00911579	0.103322	0.102502	0	0	1.7459	0.222943	3	100	0	0	0.0244489
X.Clostridium..symbiosum_3	0	0	0	3	0	0	0	6	9	NA	0	0	0	0	NA	NA	0	0	0	0	NA
X.Clostridium..symbiosum_4	7.53156	6.02565	10.2475	3	0.000646304	0	0.00185639	6	18	0.0256011	8.33823	4.27924	0.00136026	0.0018987	3.3744	0.0777219	3	100	3	50	0.453255
X.Clostridium..xylanolyticum	0	0	0	3	0	0	0	6	9	NA	0	0	0	0	NA	NA	0	0	0	0	NA
X.Eubacterium..eligens_1	0	0	0.00330874	3	0.000346294	0	0.00107776	6	9	1	0.00220583	0.0038206	0.000747327	0.00102634	0.649588	0.578605	3	100	3	50	0.453255
X.Eubacterium..eligens_2	0	0	0	3	0	0	0	6	9	NA	0	0	0	0	NA	NA	0	0	0	0	NA
X.Eubacterium..eligens_3	0	0	0.00165437	3	0	0	0	6	12	0.238593	0.00110291	0.0019103	0	0	1	0.42265	3	100	0	0	0.0244489
X.Eubacterium..eligens_4	0	0	0	3	0	0	0	6	9	NA	0	0	0	0	NA	NA	0	0	0	0	NA
X.Eubacterium..eligens_5	0	0	0.00330874	3	0.000646304	0	0.00136203	6	9	1	0.00220583	0.0038206	0.0012504	0.00187006	0.409314	0.714864	3	100	3	50	0.453255
X.Eubacterium..eligens_6	0	0	0	3	0	0	0	6	9	NA	0	0	0	0	NA	NA	0	0	0	0	NA
X.Eubacterium..siraeum_1	0	0	0	3	0	0	0	6	9	NA	0	0	0	0	NA	NA	0	0	0	0	NA
X.Eubacterium..siraeum_2	0	0	0	3	0	0	0	6	9	NA	0	0	0	0	NA	NA	0	0	0	0	NA
X.Ruminococcus..obeum_1	0	0	0.00790451	3	0	0	0	6	12	0.238593	0.00526968	0.00912735	0	0	1	0.42265	3	100	0	0	0.0244489
X.Ruminococcus..obeum_2	0	0	0.00395226	3	0	0	0	6	11	0.595883	0.00263484	0.00456367	0.00034072	0.000834591	0.863497	0.476315	3	100	6	100	NA
Acidaminococcus.intestini_1	0	0	0.0794097	3	0	0	0	6	12	0.238593	0.0529398	0.0916944	0	0	1	0.42265	3	100	0	0	0.0244489
Acidaminococcus.intestini_2	0	0	0.00661748	3	0	0	0	6	12	0.238593	0.00441165	0.0076412	0	0	1	0.42265	3	100	0	0	0.0244489
Acidaminococcus.intestini_3	0	0	0.00165437	3	0	0	0	6	12	0.238593	0.00110291	0.0019103	0	0	1	0.42265	3	100	0	0	0.0244489
Acidaminococcus.intestini_4	0	0	0	3	0	0	0	6	9	NA	0	0	0	0	NA	NA	0	0	0	0	NA
Aerosakkonema.funiforme	0	0	0	3	0	0	0	6	9	NA	0	0	0	0	NA	NA	0	0	0	0	NA
Alistipes.onderdonkii	0.374401	0.333434	0.440319	3	0.00831019	0.00786105	0.00888034	6	18	0.0238095	0.391035	0.107851	0.00787564	0.00446073	6.15076	0.0253243	3	100	5	83.3333	1
Alistipes.shahii_1	0.0316181	0.0201625	0.0323527	3	0	0	0	6	18	0.00911579	0.0244708	0.0136716	0	0	3.1002	0.0901907	3	100	0	0	0.0244489
Alistipes.shahii_2	0.0711406	0.0573378	0.0752752	3	0	0	0	6	18	0.0162095	0.0646951	0.0187858	0.000115431	0.000282748	5.95391	0.0270549	3	100	6	100	NA
Anaerostipes.hadrus_1	0.0694835	0.0390953	0.169118	3	0	0	0	6	18	0.00911579	0.115648	0.136031	0	0	1.47252	0.278758	3	100	0	0	0.0244489
Anaerostipes.hadrus_2	10.7269	10.035	14.6147	3	0	0	0.00103888	6	18	0.0218895	12.8575	4.93735	0.000983037	0.00181594	4.51013	0.0458094	3	100	2	33.3333	0.23568
Anaerostipes.hadrus_3	1.10663	0.562023	1.81891	3	0	0	0	6	18	0.00911579	1.21841	1.26061	0	0	1.67407	0.236094	3	100	0	0	0.0244489
Anaerostipes.hadrus_4	0.403666	0.379685	0.445629	3	0	0	0	6	18	0.00911579	0.415654	0.0667569	0	0	10.7844	0.00848887	3	100	0	0	0.0244489
Anaerostipes.hadrus_5	0.00790451	0.00395226	0.0105697	3	0	0	0	6	15	0.0518299	0.00704649	0.00665907	0	0	1.83282	0.208285	2	66.6667	0	0	0.156376
Anaerostipes.hadrus_6	0.277934	0.273344	0.46548	3	0	0	0	6	18	0.00911579	0.399904	0.219258	0	0	3.15909	0.0872825	3	100	0	0	0.0244489
Anaerostipes.hadrus_7	0.076101	0.0538595	0.125121	3	0	0	0	6	18	0.00911579	0.0939531	0.0729189	0	0	2.23168	0.155321	3	100	0	0	0.0244489
Anaerostipes.hadrus_8	2.4815	2.0312	2.49311	3	0	0	0	6	18	0.00911579	2.18904	0.526789	0	0	7.19743	0.0187623	3	100	0	0	0.0244489
Anaerotruncus.rubiinfantis	0	0	0	3	0	0	0	6	9	NA	0	0	0	0	NA	NA	0	0	0	0	NA
Bacteroides.caecimuris	0.0363961	0.0356121	0.0656251	3	0.0171976	0.0103471	0.0215856	6	16	0.0952381	0.0553594	0.0342124	0.0175819	0.0128678	1.84829	0.189588	3	100	6	100	NA
Bacteroides.cellulosilyticus_1	0	0	0	3	0	0	0	6	9	NA	0	0	0	0	NA	NA	0	0	0	0	NA
Bacteroides.cellulosilyticus_2	0.015809	0.012258	0.0261026	3	0.0523577	0.0479198	0.0687981	6	0	0.0238095	0.0203041	0.0143814	0.0578817	0.0142456	-3.70686	0.0202288	3	100	6	100	NA
Bacteroides.cellulosilyticus_3	0.00790451	0.00395226	0.0105697	3	0.0237103	0.0173819	0.0324086	6	0	0.0238095	0.00704649	0.00665907	0.0260638	0.0120637	-3.04378	0.0197231	2	66.6667	6	100	0.70766
Bacteroides.cellulosilyticus_4	0	0	0.00165437	3	0.000346294	0	0.00107776	6	9	1	0.00110291	0.0019103	0.000747327	0.00102634	0.30139	0.785599	3	100	3	50	0.453255
Bacteroides.cellulosilyticus_5	0.548542	0.4126	0.615071	3	1.54329	1.27705	1.74662	6	0	0.0238095	0.502267	0.206399	1.65509	0.557704	-4.48604	0.00302184	3	100	6	100	NA
Bacteroides.dorei_1	0	0	0	3	1.0205	0.8604	1.35499	6	0	0.0256011	0	0	1.17661	0.496179	-5.80859	0.00213335	0	0	6	100	0.0244489
Bacteroides.dorei_2	0	0	0	3	0.00866857	0.00821073	0.0100122	6	0	0.0256011	0	0	0.00912439	0.00328095	-6.81209	0.00103876	0	0	6	100	0.0244489
Bacteroides.eggerthii_1	0	0	0	3	0.61041	0.348709	0.762637	6	0	0.0256011	0	0	0.590167	0.290494	-4.97638	0.00418872	0	0	6	100	0.0244489
Bacteroides.eggerthii_2	0	0	0	3	0.164677	0.0979166	0.227923	6	0	0.0256011	0	0	0.162751	0.0925384	-4.30802	0.00765702	0	0	6	100	0.0244489
Bacteroides.eggerthii_3	0	0	0	3	0	0	0.00207776	6	6	0.376759	0	0	0.00126583	0.00206581	-1.50093	0.193673	0	0	2	33.3333	0.776814
Bacteroides.faecis_1	0.00661748	0.00330874	0.007261	3	0.024453	0.0160887	0.0612179	6	0	0.0238095	0.00484066	0.00424124	0.0636092	0.0879036	-1.63382	0.162687	2	66.6667	6	100	0.70766
Bacteroides.faecis_2	0	0	0	3	0.0186411	0.0100594	0.0709843	6	1.5	0.0590582	0	0	0.080756	0.136269	-1.45162	0.20632	0	0	5	83.3333	0.0968751
Bacteroides.faecis_3	0	0	0	3	0.00988621	0.00517679	0.0198655	6	1.5	0.0590582	0	0	0.0186649	0.0241561	-1.89267	0.116958	0	0	5	83.3333	0.0968751
Bacteroides.faecis_4	0	0	0	3	0.016263	0.0114101	0.0723749	6	0	0.0256011	0	0	0.0584587	0.0798559	-1.79316	0.132924	0	0	6	100	0.0244489
Bacteroides.faecis_5	0	0	0	3	0.00120616	0	0.013206	6	4.5	0.219768	0	0	0.0124021	0.0219635	-1.38315	0.225194	0	0	3	50	0.453255
Bacteroides.faecis_6	0	0	0	3	0	0	0	6	9	NA	0	0	0	0	NA	NA	0	0	0	0	NA
Bacteroides.faecis_7	0	0	0	3	0	0	0	6	7.5	0.637352	0	0	0.000230863	0.000565496	-1	0.363217	0	0	6	100	0.0244489
Bacteroides.finegoldii	0	0	0	3	0.103287	0.0953819	0.109643	6	0	0.0256011	0	0	0.106397	0.0313185	-8.32151	0.000409581	0	0	6	100	0.0244489
Bacteroides.fragilis	0	0	0	3	0	0	0	6	7.5	0.637352	0	0	0.000201026	0.000492411	-1	0.363217	0	0	6	100	0.0244489
Bacteroides.intestinalis_1	0.200261	0.127796	0.225863	3	0.0287023	0.0135571	0.047613	6	17	0.047619	0.169019	0.10173	0.0388203	0.0385068	2.14138	0.149109	3	100	6	100	NA
Bacteroides.intestinalis_2	0.00790451	0.00395226	0.00830576	3	0.0042529	0.00283139	0.00498211	6	12.5	0.436661	0.00553717	0.00481209	0.00372031	0.00221769	0.621777	0.587329	2	66.6667	5	83.3333	1
Bacteroides.nordii_1	0.126472	0.115478	0.169116	3	0.644512	0.603397	0.735757	6	0	0.0238095	0.147572	0.0566647	0.674647	0.124483	-8.72068	5.24215e-05	3	100	6	100	NA
Bacteroides.nordii_2	0.00790451	0.00395226	0.0204959	3	0.0474424	0.0345004	0.0549279	6	2	0.0952381	0.013664	0.0172792	0.0483266	0.0178324	-2.80669	0.0456284	2	66.6667	6	100	0.70766
Bacteroides.oleiciplenus	0.00790451	0.007261	0.00830576	3	0.0821331	0.076815	0.0954467	6	0	0.0238095	0.007743	0.00105409	0.0872055	0.0194131	-9.99691	0.000160228	3	100	6	100	NA
Bacteroides.ovatus_1	0	0	0.0165437	3	0.227776	0.174182	0.258505	6	0	0.0275319	0.0110291	0.019103	0.24909	0.119826	-4.74731	0.00401683	3	100	6	100	NA
Bacteroides.ovatus_2	0	0	0	3	0.105386	0.0659868	0.129788	6	0	0.0256011	0	0	0.100766	0.0565542	-4.36442	0.00726005	0	0	6	100	0.0244489
Bacteroides.ovatus_3	0	0	0	3	0.164713	0.136881	0.218613	6	0	0.0256011	0	0	0.17307	0.0516596	-8.20626	0.000437372	0	0	6	100	0.0244489
Bacteroides.ovatus_4	0	0	0.00330874	3	0	0	0.00613296	6	8	0.878088	0.00220583	0.0038206	0.0036194	0.00585791	-0.434487	0.678894	3	100	2	33.3333	0.23568
Bacteroides.ovatus_5	0	0	0	3	0.0178604	0.0174032	0.0290449	6	0	0.0256011	0	0	0.0221178	0.0093391	-5.80112	0.00214558	0	0	6	100	0.0244489
Bacteroides.ovatus_6	0	0	0	3	0	0	0.000969456	6	6	0.376759	0	0	0.000446297	0.00069202	-1.57972	0.175006	0	0	2	33.3333	0.776814
Bacteroides.ovatus_7	0	0	0	3	0.171959	0.143936	0.210623	6	0	0.0256011	0	0	0.170486	0.0532276	-7.84563	0.00054	0	0	6	100	0.0244489
Bacteroides.ovatus_8	0	0	0	3	0	0	0	6	9	NA	0	0	0	0	NA	NA	0	0	0	0	NA
Bacteroides.paurosaccharolyticus	0	0	0	3	0	0	0	6	9	NA	0	0	0	0	NA	NA	0	0	0	0	NA
Bacteroides.stercorirosoris_1	0.00661748	0.00330874	0.007261	3	0.0220301	0.0217767	0.0269868	6	0	0.0238095	0.00484066	0.00424124	0.0239909	0.00759126	-4.84845	0.002119	2	66.6667	6	100	0.70766
Bacteroides.stercorirosoris_2	0	0	0	3	0.000992598	0.000173147	0.003037	6	3	0.119795	0	0	0.00263754	0.00394931	-1.63589	0.162789	0	0	4	66.6667	0.23568
Bacteroides.stercorirosoris_3	0	0	0.00496311	3	0.141291	0.123295	0.267475	6	0	0.0275319	0.00330874	0.0057309	0.206421	0.135395	-3.66801	0.0142921	3	100	6	100	NA
Bacteroides.stercorirosoris_4	0	0	0	3	0.0344469	0.0251012	0.037096	6	0	0.0256011	0	0	0.0366668	0.0231404	-3.88131	0.0116265	0	0	6	100	0.0244489
Bacteroides.stercorirosoris_5	0	0	0	3	0.00204432	0	0.00489998	6	4.5	0.219768	0	0	0.00295036	0.00353577	-2.04393	0.0963847	0	0	3	50	0.453255
Bacteroides.stercoris_1	0.121898	0.0965194	0.150285	3	0.0136567	0.0095341	0.0177192	6	18	0.0238095	0.123904	0.0537937	0.0149223	0.00906361	3.48434	0.0705081	3	100	6	100	NA
Bacteroides.stercoris_2	0	0	0	3	0	0	0	6	9	NA	0	0	0	0	NA	NA	0	0	0	0	NA
Bacteroides.thetaiotaomicron_1	0	0	0	3	0.00678065	0.00419474	0.011612	6	0	0.0256011	0	0	0.00763005	0.00461488	-4.04988	0.00982654	0	0	6	100	0.0244489
Bacteroides.thetaiotaomicron_2	0	0	0.00330874	3	0.115428	0.0959277	0.133087	6	0	0.0275319	0.00220583	0.0038206	0.116338	0.028985	-9.4818	0.000153895	3	100	6	100	NA
Bacteroides.thetaiotaomicron_3	0	0	0	3	0.0296664	0.0243856	0.0354282	6	0	0.0256011	0	0	0.029236	0.00866945	-8.26042	0.000424042	0	0	6	100	0.0244489
Bacteroides.thetaiotaomicron_4	0	0	0.0264699	3	1.3934	1.33605	1.73541	6	0	0.0275319	0.0176466	0.0305648	1.49897	0.362892	-9.92862	0.000151239	3	100	6	100	NA
Bacteroides.uniformis_1	0.104484	0.0561943	0.106836	3	0.115321	0.105457	0.148113	6	4	0.261905	0.073859	0.0571667	0.113964	0.054441	-1.0079	0.371823	3	100	6	100	NA
Bacteroides.uniformis_2	0	0	0.00395226	3	0.00259133	0.00213632	0.00360096	6	6	0.511482	0.00263484	0.00456367	0.00332319	0.0029831	-0.237143	0.828341	3	100	5	83.3333	1
Bacteroides.uniformis_3	0.243796	0.2128	0.280718	3	0.869153	0.65352	1.64648	6	0	0.0238095	0.247746	0.0680036	1.55822	1.51243	-2.11813	0.0872696	3	100	6	100	NA
Bacteroides.uniformis_4	0.113191	0.0882136	0.13766	3	0.230293	0.160879	0.242724	6	3	0.166667	0.112852	0.0494469	0.231897	0.125777	-2.02628	0.0828524	3	100	6	100	NA
Bacteroides.uniformis_5	0.043535	0.0415288	0.0449287	3	0.107374	0.0770999	0.116374	6	3	0.166667	0.0431267	0.00341823	0.105439	0.0539165	-2.8196	0.0364735	3	100	6	100	NA
Bacteroides.uniformis_6	0	0	0.00395226	3	0.005323	0.00444113	0.00880541	6	4	0.243305	0.00263484	0.00456367	0.00758723	0.00502579	-1.48298	0.204487	3	100	6	100	NA
Bacteroides.uniformis_7	2.89943	2.45359	3.59047	3	5.88008	4.4715	7.82471	6	2	0.0952381	3.0629	1.14566	6.2855	3.2334	-2.18263	0.0667453	3	100	6	100	NA
Bacteroides.uniformis_8	0.00661748	0.00330874	0.00766224	3	0.0942495	0.0781454	0.105975	6	0	0.0238095	0.00510816	0.0045455	0.09449	0.0332552	-6.46397	0.00101133	2	66.6667	6	100	0.70766
Bacteroides.vulgatus_1	0	0	0.00330874	3	0.0156039	0.0130793	0.0288418	6	0	0.0275319	0.00220583	0.0038206	0.0236004	0.0161389	-3.0792	0.0217068	3	100	6	100	NA
Bacteroides.vulgatus_2	0	0	0.0043535	3	0.0648704	0.0617415	0.0820563	6	0	0.0275319	0.00290234	0.00502699	0.0773519	0.0294641	-6.01667	0.00125979	3	100	6	100	NA
Bacteroides.vulgatus_3	0	0	0	3	0.00377579	0.00183519	0.00554525	6	1.5	0.0590582	0	0	0.00616013	0.00808516	-1.86628	0.120991	0	0	5	83.3333	0.0968751
Bacteroides.vulgatus_4	0	0	0	3	0.0089302	0.00527506	0.00904271	6	0	0.0256011	0	0	0.00732174	0.00342381	-5.23817	0.00335892	0	0	6	100	0.0244489
Bacteroides.vulgatus_5	0	0	0	3	0	0	0	6	7.5	0.637352	0	0	0.000115431	0.000282748	-1	0.363217	0	0	6	100	0.0244489
Bacteroides.vulgatus_6	0	0	0	3	0.0849957	0.0744185	0.107655	6	0	0.0256011	0	0	0.0853978	0.0329977	-6.33927	0.00144136	0	0	6	100	0.0244489
Bacteroides.vulgatus_7	0	0	0	3	0	0	0	6	7.5	0.637352	0	0	0.000201026	0.000492411	-1	0.363217	0	0	6	100	0.0244489
Bacteroides.vulgatus_8	0	0	0	3	0.00764867	0.00621548	0.013064	6	1.5	0.0590582	0	0	0.00875438	0.00605609	-3.54086	0.0165475	0	0	5	83.3333	0.0968751
Bacteroides.vulgatus_9	0	0	0	3	0.0178826	0.0142865	0.0271396	6	0	0.0256011	0	0	0.0190427	0.0100702	-4.63198	0.00567363	0	0	6	100	0.0244489
Bacteroides.vulgatus_10	0	0	0	3	0.00891898	0.00705586	0.0114504	6	1.5	0.0590582	0	0	0.00870782	0.00533368	-3.99907	0.010333	0	0	5	83.3333	0.0968751
Bacteroides.vulgatus_11	0	0	0	3	0.000646304	0	0.00136203	6	4.5	0.219768	0	0	0.00118249	0.00171529	-1.68863	0.152089	0	0	3	50	0.453255
Bacteroides.vulgatus_12	0.00661748	0.00330874	0.00766224	3	0.232743	0.202768	0.342577	6	0	0.0238095	0.00510816	0.0045455	0.272689	0.116121	-5.63577	0.00239134	2	66.6667	6	100	0.70766
Bacteroides.xylanisolvens_1	0.00330874	0.00165437	0.00560663	3	0.230832	0.170018	0.2846	6	0	0.0238095	0.00373775	0.00396968	0.224633	0.08994	-6.00433	0.00179146	2	66.6667	6	100	0.70766
Bacteroides.xylanisolvens_2	0	0	0	3	0	0	0	6	7.5	0.637352	0	0	0.000215435	0.000527705	-1	0.363217	0	0	6	100	0.0244489
Bacteroides.xylanisolvens_3	0	0	0	3	0.0042529	0.00199162	0.00472276	6	1.5	0.0590582	0	0	0.00370692	0.00271182	-3.34833	0.020366	0	0	5	83.3333	0.0968751
Bacteroides.xylanisolvens_4	0	0	0	3	0	0	0	6	7.5	0.637352	0	0	0.000346294	0.000848244	-1	0.363217	0	0	6	100	0.0244489
Bacteroides.xylanolyticus_1	0	0	0	3	0	0	0	6	9	NA	0	0	0	0	NA	NA	0	0	0	0	NA
Bacteroides.xylanolyticus_2	0	0	0	3	0	0	0	6	9	NA	0	0	0	0	NA	NA	0	0	0	0	NA
Bacteroides.xylanolyticus_3	0	0	0	3	0	0	0	6	9	NA	0	0	0	0	NA	NA	0	0	0	0	NA
Bacteroides.xylanolyticus_4	0	0	0	3	0	0	0	6	9	NA	0	0	0	0	NA	NA	0	0	0	0	NA
Barnesiella.intestinihominis_1	0	0	0	3	0	0	0	6	9	NA	0	0	0	0	NA	NA	0	0	0	0	NA
Barnesiella.intestinihominis_2	0	0	0	3	0	0	0	6	9	NA	0	0	0	0	NA	NA	0	0	0	0	NA
Bifidobacterium.faecale	0	0	0	3	0.242875	0.102301	0.347064	6	0	0.0256011	0	0	0.254849	0.182675	-3.41726	0.0188941	0	0	6	100	0.0244489
Bifidobacterium.longum	0	0	0	3	0.0298433	0.0163876	0.0583814	6	0	0.0256011	0	0	0.0376641	0.0263505	-3.50118	0.0172625	0	0	6	100	0.0244489
Blautia.faecis	0.00330874	0.00165437	0.00560663	3	0	0	0	6	15	0.0518299	0.00373775	0.00396968	0	0	1.63085	0.244496	2	66.6667	0	0	0.156376
Blautia.hydrogenotrophica	0	0	0.0165437	3	0	0	0	6	12	0.238593	0.0110291	0.019103	0	0	1	0.42265	3	100	0	0	0.0244489
Blautia.luti_1	0	0	0.0043535	3	0	0	0	6	12	0.238593	0.00290234	0.00502699	0	0	1	0.42265	3	100	0	0	0.0244489
Blautia.luti_2	0	0	0.00330874	3	0	0	0	6	11	0.595883	0.00220583	0.0038206	0.000215435	0.000527705	0.898061	0.462395	3	100	6	100	NA
Blautia.marasmi_1	0	0	0.00330874	3	0	0	0	6	12	0.238593	0.00220583	0.0038206	0	0	1	0.42265	3	100	0	0	0.0244489
Blautia.marasmi_2	2.59736	1.30263	3.38836	3	0	0	0	6	18	0.0162095	2.26154	2.10591	0.000215435	0.000527705	1.85988	0.203983	3	100	6	100	NA
Blautia.wexlerae_1	0	0	0.00496311	3	0	0	0	6	11	0.595883	0.00330874	0.0057309	0.000115431	0.000282748	0.964526	0.436336	3	100	6	100	NA
Blautia.wexlerae_2	0	0	0.00661748	3	0	0	0	6	12	0.238593	0.00441165	0.0076412	0	0	1	0.42265	3	100	0	0	0.0244489
Blautia.wexlerae_3	0.00870701	0.0043535	0.010971	3	0	0	0	6	15	0.0518299	0.00731399	0.00672654	0	0	1.88331	0.200352	2	66.6667	0	0	0.156376
Blautia.wexlerae_4	0	0	0.00165437	3	0	0	0	6	12	0.238593	0.00110291	0.0019103	0	0	1	0.42265	3	100	0	0	0.0244489
Blautia.wexlerae_5	0	0	0	3	0	0	0	6	9	NA	0	0	0	0	NA	NA	0	0	0	0	NA
Blautia.wexlerae_6	0	0	0.00496311	3	0	0	0	6	12	0.238593	0.00330874	0.0057309	0	0	1	0.42265	3	100	0	0	0.0244489
Blautia.wexlerae_7	0	0	0.0115806	3	0.000646304	0	0.003037	6	9	1	0.00772039	0.0133721	0.00149995	0.00189642	0.801694	0.505402	3	100	3	50	0.453255
Blautia.wexlerae_8	0	0	0	3	0	0	0	6	9	NA	0	0	0	0	NA	NA	0	0	0	0	NA
Blautia.wexlerae_9	0	0	0	3	0	0	0	6	9	NA	0	0	0	0	NA	NA	0	0	0	0	NA
Buttiauxella.warmboldiae	0	0	0	3	0.00102216	0	0.00310829	6	4.5	0.219768	0	0	0.00239026	0.00346226	-1.69107	0.151612	0	0	3	50	0.453255
Butyrivibrio.crossotus_1	0	0	0.00165437	3	0.000646304	0	0.00395924	6	7	0.671373	0.00110291	0.0019103	0.0025278	0.00369612	-0.762365	0.471206	3	100	3	50	0.453255
Butyrivibrio.crossotus_2	0	0	0	3	0	0	0	6	9	NA	0	0	0	0	NA	NA	0	0	0	0	NA
Butyrivibrio.crossotus_3	0	0	0	3	0	0	0	6	9	NA	0	0	0	0	NA	NA	0	0	0	0	NA
Citrobacter.braakii	0.102759	0.0910842	0.116682	3	0.0449632	0.0400315	0.0529831	6	18	0.0238095	0.104258	0.0256306	0.0438574	0.0136124	3.82114	0.0408597	3	100	6	100	NA
Citrobacter.freundii_1	0.0783631	0.0689602	0.0866086	3	0.0700524	0.0481883	0.0877713	6	12	0.547619	0.0775915	0.0176611	0.0638056	0.0290508	0.881415	0.410009	3	100	6	100	NA
Citrobacter.freundii_2	0	0	0.0043535	3	0.00129567	0.000301539	0.00325466	6	8	0.892738	0.00290234	0.00502699	0.00210035	0.00243127	0.261457	0.813892	3	100	4	66.6667	0.776814
Citrobacter.murliniae	0.0522421	0.0426647	0.0577391	3	0.0195167	0.0137728	0.0276053	6	18	0.0238095	0.0495218	0.0152573	0.021166	0.00851248	2.99442	0.0678859	3	100	6	100	NA
Cloacibacillus.evryensis_1	0.00330874	0.00165437	0.00560663	3	0.0309672	0.0140704	0.0700827	6	0	0.0238095	0.00373775	0.00396968	0.0420097	0.0345223	-2.68033	0.0416216	2	66.6667	6	100	0.70766
Cloacibacillus.evryensis_2	0	0	0	3	0.000346294	0	0.00348601	6	4.5	0.219768	0	0	0.00225881	0.0034832	-1.58846	0.173049	0	0	3	50	0.453255
Clostridium.argentinense	0	0	0	3	0	0	0	6	9	NA	0	0	0	0	NA	NA	0	0	0	0	NA
Clostridium.intestinale	0	0	0.0198524	3	0	0	0	6	12	0.238593	0.013235	0.0229236	0	0	1	0.42265	3	100	0	0	0.0244489
Clostridium.perfringens	0	0	0	3	0	0	0	6	9	NA	0	0	0	0	NA	NA	0	0	0	0	NA
Clostridium.septicum	0	0	0	3	0	0	0	6	9	NA	0	0	0	0	NA	NA	0	0	0	0	NA
Clostridium.sporogenes_1	0	0	0	3	0	0	0	6	9	NA	0	0	0	0	NA	NA	0	0	0	0	NA
Clostridium.sporogenes_2	0	0	0	3	0	0	0	6	9	NA	0	0	0	0	NA	NA	0	0	0	0	NA
Clostridium.sporogenes_3	0	0	0	3	0	0	0	6	9	NA	0	0	0	0	NA	NA	0	0	0	0	NA
Collinsella.aerofaciens	0	0	0	3	0	0	0	6	9	NA	0	0	0	0	NA	NA	0	0	0	0	NA
Coprococcus.catus	0	0	0	3	0	0	0	6	9	NA	0	0	0	0	NA	NA	0	0	0	0	NA
Coprococcus.comes	0.67044	0.647896	0.679066	3	0	0	0	6	18	0.00911579	0.661161	0.0321896	0	0	35.5756	0.000789188	3	100	0	0	0.0244489
Cronobacter.helveticus_1	0	0	0	3	0.0231477	0.0186163	0.0281738	6	0	0.0256011	0	0	0.0229356	0.00919161	-6.11216	0.00169902	0	0	6	100	0.0244489
Cronobacter.helveticus_2	0	0	0	3	0.000346294	0	0.00308151	6	4.5	0.219768	0	0	0.00156584	0.00219468	-1.74764	0.14095	0	0	3	50	0.453255
Cronobacter.helveticus_3	0.015809	0.012258	0.0161764	3	0.242744	0.207376	0.278394	6	0	0.0238095	0.0136866	0.00432805	0.242524	0.0568356	-9.8057	0.000165347	3	100	6	100	NA
Cronobacter.helveticus_4	0	0	0.00165437	3	0.0255013	0.022507	0.031534	6	0	0.0275319	0.00110291	0.0019103	0.0352421	0.0242348	-3.42931	0.0179446	3	100	6	100	NA
Cronobacter.malonaticus_1	0.0316181	0.0273896	0.0375766	3	2.92405	2.71675	3.06467	6	0	0.0238095	0.0327714	0.0102358	2.96738	0.434767	-16.5245	1.4556e-05	3	100	6	100	NA
Cronobacter.malonaticus_2	0	0	0.00165437	3	0.482084	0.443721	0.520689	6	0	0.0275319	0.00110291	0.0019103	0.507232	0.10284	-12.0511	6.88243e-05	3	100	6	100	NA
Cronobacter.muytjensii	0.00330874	0.00165437	0.00560663	3	0	0	0	6	14.5	0.125047	0.00373775	0.00396968	0.000115431	0.000282748	1.57849	0.254586	2	66.6667	6	100	0.70766
Cronobacter.pulveris_1	0	0	0	3	0.300806	0.235857	0.329403	6	0	0.0256011	0	0	0.284203	0.0562675	-12.3722	6.11141e-05	0	0	6	100	0.0244489
Cronobacter.pulveris_2	0	0	0	3	0.027726	0.0243134	0.0381931	6	0	0.0256011	0	0	0.0306923	0.0112984	-6.65406	0.00115645	0	0	6	100	0.0244489
Cronobacter.sakazakii_1	0.213422	0.179503	0.289558	3	1.03119	0.911049	1.12695	6	0	0.0238095	0.241567	0.112722	1.0279	0.139635	-9.08889	0.000254515	3	100	6	100	NA
Cronobacter.sakazakii_2	0.330866	0.205138	0.366998	3	5.12936	4.54385	5.48927	6	0	0.0238095	0.271135	0.169925	5.12881	0.821293	-13.9049	1.14952e-05	3	100	6	100	NA
Cronobacter.sakazakii_3	0.126472	0.0996322	0.15466	3	0.511876	0.447113	0.552519	6	0	0.0238095	0.127371	0.055033	0.51177	0.0817699	-8.34089	0.000168302	3	100	6	100	NA
Cronobacter.sakazakii_4	0.00330874	0.00165437	0.0135111	3	0.176374	0.169612	0.180038	6	0	0.0238095	0.00900743	0.0128429	0.182937	0.0262916	-13.3324	3.31435e-06	2	66.6667	6	100	0.70766
Cronobacter.sakazakii_5	0	0	0.00395226	3	0.0278494	0.0194342	0.0336581	6	0	0.0275319	0.00263484	0.00456367	0.0276513	0.00985794	-5.20061	0.0012561	3	100	6	100	NA
Cronobacter.sakazakii_6	0.0316181	0.0224265	0.0375766	3	0.172578	0.149573	0.183851	6	0	0.0238095	0.0294627	0.0152646	0.17158	0.0314278	-9.13022	4.02909e-05	3	100	6	100	NA
Cronobacter.sakazakii_7	0.0783631	0.0739233	0.130083	3	1.2317	1.03596	1.24289	6	0	0.0238095	0.109883	0.0624429	1.19134	0.240901	-10.3245	4.09128e-05	3	100	6	100	NA
Desulfovibrio.desulfuricans_1	0.0783631	0.0639971	0.0984654	3	0.0933795	0.0500154	0.179309	6	8	0.904762	0.0821873	0.0346271	0.141426	0.128779	-1.05319	0.331407	3	100	6	100	NA
Desulfovibrio.desulfuricans_2	0.162128	0.120246	0.175918	3	0.292561	0.176246	0.502097	6	3	0.166667	0.1434	0.0579871	0.359278	0.239631	-2.08781	0.0815922	3	100	6	100	NA
Desulfovibrio.piger_1	0	0	0	3	0	0	0	6	7.5	0.637352	0	0	0.00515335	0.0126231	-1	0.363217	0	0	6	100	0.0244489
Desulfovibrio.piger_2	0	0	0	3	0	0	0	6	9	NA	0	0	0	0	NA	NA	0	0	0	0	NA
Dorea.formicigenerans_1	0.00870701	0.00766224	0.012258	3	0	0	0	6	18	0.00911579	0.0103778	0.00481818	0	0	3.73065	0.0649311	3	100	0	0	0.0244489
Dorea.formicigenerans_2	0.0959534	0.0610372	0.138879	3	0	0	0	6	18	0.00911579	0.101293	0.0779786	0	0	2.2499	0.153362	3	100	0	0	0.0244489
Dorea.formicigenerans_3	7.14687	6.15942	8.30824	3	0	0	0	6	18	0.0162095	7.26282	2.15117	0.000201026	0.000492411	5.84763	0.0280209	3	100	6	100	NA
Dorea.formicigenerans_4	0.00330874	0.00165437	0.0103614	3	0	0	0	6	15	0.0518299	0.00690759	0.00924802	0	0	1.29371	0.325027	2	66.6667	0	0	0.156376
Dorea.longicatena	0.39374	0.295676	0.497262	3	0	0	0	6	18	0.0162095	0.397379	0.20161	0.000115431	0.000282748	3.41293	0.0761713	3	100	6	100	NA
Eggerthella.lenta	0	0	0	3	0	0	0	6	9	NA	0	0	0	0	NA	NA	0	0	0	0	NA
Emergencia.timonensis_1	0	0	0	3	0	0	0	6	9	NA	0	0	0	0	NA	NA	0	0	0	0	NA
Emergencia.timonensis_2	0	0	0	3	0	0	0	6	9	NA	0	0	0	0	NA	NA	0	0	0	0	NA
Emergencia.timonensis_3	0	0	0.00395226	3	0	0	0	6	12	0.238593	0.00263484	0.00456367	0	0	1	0.42265	3	100	0	0	0.0244489
Emergencia.timonensis_4	0	0	0	3	0	0	0	6	9	NA	0	0	0	0	NA	NA	0	0	0	0	NA
Enterobacter.bugandensis	0	0	0	3	0.000346294	0	0.0011426	6	4.5	0.219768	0	0	0.00180325	0.00348383	-1.26787	0.260676	0	0	3	50	0.453255
Enterobacter.cloacae_1	0.0790451	0.0525831	0.30753	3	0.00514425	0.00103888	0.0180976	6	17	0.0518218	0.213727	0.280362	0.0101353	0.0121244	1.25719	0.335403	3	100	4	66.6667	0.776814
Enterobacter.cloacae_2	0.0711406	0.0442773	0.146413	3	0.00371279	0.000842593	0.0083028	6	17	0.047619	0.103413	0.105891	0.00580214	0.00680331	1.59498	0.251264	3	100	5	83.3333	1
Enterobacter.cloacae_3	0	0	0	3	0	0	0	6	7.5	0.637352	0	0	0.000736193	0.0018033	-1	0.363217	0	0	6	100	0.0244489
Enterobacter.cloacae_4	6.89595	6.62933	8.34087	3	20.7666	18.1873	23.787	6	0	0.0238095	7.68148	1.84178	20.9018	3.38401	-7.58321	0.000153387	3	100	6	100	NA
Enterobacter.cloacae_5	0	0	0	3	0	0	0	6	9	NA	0	0	0	0	NA	NA	0	0	0	0	NA
Enterobacter.cloacae_6	0	0	0	3	0.004308	0.000646304	0.00774099	6	3	0.119795	0	0	0.00502975	0.00521418	-2.36285	0.0645222	0	0	4	66.6667	0.23568
Enterobacter.cloacae_7	0	0	0	3	0	0	0.000969456	6	6	0.376759	0	0	0.000561729	0.000904953	-1.52046	0.188872	0	0	2	33.3333	0.776814
Enterobacter.cloacae_8	0.356987	0.312498	0.455152	3	0.913646	0.817323	1.16084	6	0	0.0238095	0.39277	0.145981	0.989761	0.242562	-4.59094	0.00312267	3	100	6	100	NA
Enterobacter.cloacae_9	0.229231	0.208914	0.23216	3	0.681339	0.565553	0.795073	6	0	0.0238095	0.217639	0.0253205	0.704715	0.163876	-7.11259	0.00058805	3	100	6	100	NA
Enterobacter.cloacae_10	0.00992622	0.00496311	0.0128676	3	0.0205625	0.0201746	0.0254791	6	2	0.0952381	0.00857841	0.00799023	0.0222125	0.00852959	-2.35888	0.0723757	2	66.6667	6	100	0.70766
Enterobacter.cloacae_11	0	0	0.00165437	3	0.0145761	0.011897	0.017473	6	0	0.0275319	0.00110291	0.0019103	0.0169699	0.00764046	-4.7959	0.00289355	3	100	6	100	NA
Enterobacter.cloacae_12	0.00661748	0.00330874	0.0191178	3	0.0219152	0.0188495	0.0264417	6	5	0.380952	0.0127452	0.0166759	0.0228531	0.0106221	-0.957245	0.412484	2	66.6667	6	100	0.70766
Enterobacter.cloacae_13	0.00330874	0.00165437	0.00560663	3	0.0130462	0.00884681	0.0173816	6	1	0.047619	0.00373775	0.00396968	0.0162334	0.0129034	-2.17514	0.0691362	2	66.6667	6	100	0.70766
Enterobacter.cloacae_14	0	0	0	3	0.0187886	0.0126237	0.0256939	6	0	0.0256011	0	0	0.0194561	0.008965	-5.31595	0.00315059	0	0	6	100	0.0244489
Enterobacter.cloacae_15	0	0	0.00165437	3	0.00704075	0.00468224	0.012059	6	0	0.0275319	0.00110291	0.0019103	0.00956892	0.0070898	-2.73325	0.0327742	3	100	6	100	NA
Enterobacter.cloacae_16	0	0	0.00165437	3	0.00103888	0	0.00358592	6	7	0.671373	0.00110291	0.0019103	0.00250012	0.00350929	-0.772783	0.465832	3	100	3	50	0.453255
Enterobacter.cloacae_17	0.00790451	0.00395226	0.00830576	3	0.00692536	0.00451902	0.011456	6	6	0.547619	0.00553717	0.00481209	0.0080359	0.00450377	-0.750014	0.49657	2	66.6667	6	100	0.70766
Enterobacter.cloacae_18	0	0	0.00165437	3	0	0	0.000519441	6	10	0.878088	0.00110291	0.0019103	0.000316457	0.000516453	0.700388	0.551811	3	100	2	33.3333	0.23568
Enterobacter.kobei_1	0.0330874	0.0165437	0.036305	3	0.101337	0.067699	0.233688	6	2	0.0952381	0.0242033	0.0212062	0.158024	0.145451	-2.20719	0.0742963	2	66.6667	6	100	0.70766
Enterobacter.kobei_2	0.344109	0.24171	0.397333	3	2.86415	2.74461	3.13038	6	0	0.0238095	0.311326	0.158191	2.94749	0.416467	-13.6589	3.11641e-06	3	100	6	100	NA
Enterobacter.kobei_3	0	0	0.0043535	3	0.0178604	0.0161772	0.0216546	6	0	0.0275319	0.00290234	0.00502699	0.0210988	0.00991418	-3.65355	0.00834231	3	100	6	100	NA
Enterobacter.kobei_4	0.516163	0.397394	0.64145	3	4.93756	4.55444	5.11298	6	0	0.0238095	0.520508	0.244086	4.94995	0.597265	-15.7281	1.07836e-06	3	100	6	100	NA
Enterobacter.kobei_5	0.0992622	0.0801056	0.132628	3	0.986308	0.856198	1.04318	6	0	0.0238095	0.108735	0.0531597	1.01023	0.242597	-8.69442	0.00014391	3	100	6	100	NA
Enterobacter.massiliensis_1	0	0	0	3	0.0902609	0	0.204587	6	4.5	0.219768	0	0	0.114572	0.130877	-2.14433	0.0848512	0	0	3	50	0.453255
Enterobacter.massiliensis_2	0	0	0	3	0.11057	0	0.228541	6	4.5	0.219768	0	0	0.141696	0.167469	-2.07253	0.0929403	0	0	3	50	0.453255
Enterobacter.tabaci_1	0	0	0	3	0	0	0.000519441	6	6	0.376759	0	0	0.000517483	0.00096873	-1.30849	0.247624	0	0	2	33.3333	0.776814
Enterobacter.tabaci_2	0.013235	0.00661748	0.030331	3	0.138073	0.125672	0.145271	6	0	0.0238095	0.0202207	0.0244731	0.136159	0.0144668	-7.57062	0.00660985	2	66.6667	6	100	0.70766
Enterobacter.tabaci_3	0.0397049	0.0372664	0.0633273	3	0.153468	0.123367	0.188226	6	1	0.047619	0.0538275	0.0287881	0.160701	0.0748339	-3.07289	0.018356	3	100	6	100	NA
Enterobacter.tabaci_4	2.93154	2.77182	3.8806	3	9.8604	9.27919	10.7316	6	0	0.0238095	3.45777	1.19878	9.86984	1.81432	-6.32522	0.000712567	3	100	6	100	NA
Enterobacter.tabaci_5	0	0	0	3	0	0	0	6	7.5	0.637352	0	0	0.000402052	0.000984822	-1	0.363217	0	0	6	100	0.0244489
Enterobacter.tabaci_6	0.156726	0.127994	0.192979	3	0.303092	0.252896	0.376716	6	0	0.0238095	0.16174	0.0651293	0.317561	0.0751667	-3.21052	0.0257771	3	100	6	100	NA
Enterobacter.tabaci_7	0.0783631	0.0739233	0.10637	3	0.250138	0.229178	0.294915	6	0	0.0238095	0.0940744	0.0351841	0.255077	0.0719241	-4.5093	0.00281663	3	100	6	100	NA
Enterobacter.tabaci_8	0	0	0	3	0.00133889	0.00122777	0.00341278	6	1.5	0.0590582	0	0	0.00206496	0.00177135	-2.8555	0.0355934	0	0	5	83.3333	0.0968751
Enterobacter.tabaci_9	0	0	0.00395226	3	0	0	0.000904617	6	10	0.878088	0.00263484	0.00456367	0.000431889	0.00067147	0.831597	0.491503	3	100	2	33.3333	0.23568
Enterobacter.tabaci_10	0.0661748	0.0461479	0.10818	3	0.226953	0.164346	0.294269	6	1	0.047619	0.0808272	0.0633169	0.277444	0.18726	-2.32025	0.0551315	3	100	6	100	NA
Enterococcus.casseliflavus	0	0	0	3	0.0113147	0.00602672	0.0152094	6	0	0.0256011	0	0	0.0187316	0.024587	-1.86614	0.121012	0	0	6	100	0.0244489
Enterococcus.dispar	0	0	0.00330874	3	0.0796674	0.0749623	0.116005	6	0	0.0275319	0.00220583	0.0038206	0.0996887	0.0719995	-3.30716	0.0209557	3	100	6	100	NA
Enterococcus.hirae	0.00330874	0.00165437	0.00560663	3	0.427334	0.351419	0.492909	6	0	0.0238095	0.00373775	0.00396968	0.439951	0.12485	-8.54965	0.000353383	2	66.6667	6	100	0.70766
Erwinia.aphidicola_1	0	0	0	3	0	0	0	6	9	NA	0	0	0	0	NA	NA	0	0	0	0	NA
Erwinia.aphidicola_2	0	0	0	3	0	0	0	6	9	NA	0	0	0	0	NA	NA	0	0	0	0	NA
Erysipelatoclostridium.ramosum	0	0	0	3	0	0	0	6	9	NA	0	0	0	0	NA	NA	0	0	0	0	NA
Escherichia.fergusonii_1	2.3596	1.95444	2.51157	3	0.105887	0.0692205	0.125272	6	18	0.0238095	2.19081	0.575983	0.105656	0.0451788	6.26068	0.0242099	3	100	6	100	NA
Escherichia.fergusonii_2	0.026121	0.0249173	0.0329129	3	0.0239279	0.0189936	0.0275758	6	11	0.714286	0.0298465	0.00862205	0.0227227	0.012347	1.00557	0.354877	3	100	6	100	NA
Escherichia.fergusonii_3	0.121898	0.0886149	0.146976	3	0.0193006	0.0177756	0.0250583	6	18	0.0238095	0.116428	0.0585533	0.0225954	0.007522	2.76426	0.107798	3	100	6	100	NA
Escherichia.fergusonii_4	0.0430136	0.0412681	0.0476278	3	0.0126565	0.0117405	0.0155788	6	18	0.0238095	0.0449261	0.00657187	0.0135082	0.00312902	7.84752	0.00838108	3	100	6	100	NA
Escherichia.fergusonii_5	0.00870701	0.0043535	0.0126254	3	0.00124938	0.000301539	0.00136203	6	13	0.35802	0.0084169	0.00827566	0.0013995	0.0016529	1.45427	0.278538	2	66.6667	4	66.6667	1
Escherichia.fergusonii_6	0.00330874	0.00165437	0.00600787	3	0	0	0	6	14.5	0.125047	0.00400525	0.00439509	0.000215435	0.000527705	1.48816	0.273421	2	66.6667	6	100	0.70766
Escherichia.fergusonii_7	0.00661748	0.00330874	0.0112133	3	0.00293763	0.00157253	0.00393222	6	12.5	0.436661	0.0074755	0.00793936	0.00262826	0.00173897	1.04501	0.401366	2	66.6667	5	83.3333	1
Escherichia.fergusonii_8	3.00392	2.5335	3.16956	3	0.542618	0.451748	0.668487	6	18	0.0238095	2.80073	0.659956	0.580198	0.178167	5.72442	0.024757	3	100	6	100	NA
Escherichia.fergusonii_9	0	0	0.00496311	3	0	0	0.000969456	6	10	0.878088	0.00330874	0.0057309	0.000556155	0.000893782	0.8269	0.493449	3	100	2	33.3333	0.23568
Escherichia.fergusonii_10	0	0	0	3	0	0	0	6	7.5	0.637352	0	0	0.00034072	0.000834591	-1	0.363217	0	0	6	100	0.0244489
Escherichia.fergusonii_11	5.60731	4.4557	5.76001	3	1.04072	0.898621	1.25572	6	18	0.0238095	4.94137	1.42613	1.13066	0.351471	4.55944	0.0401021	3	100	6	100	NA
Escherichia.fergusonii_12	0.304404	0.274722	0.308928	3	0.044252	0.0348524	0.0524672	6	18	0.0238095	0.287632	0.0371623	0.0464263	0.0154653	10.7848	0.00467041	3	100	6	100	NA
Escherichia.fergusonii_13	0.172054	0.117645	0.186158	3	0.0331653	0.0247364	0.0411051	6	18	0.0238095	0.145184	0.0723567	0.0342591	0.0131318	2.63368	0.115074	3	100	6	100	NA
Escherichia.fergusonii_14	0.185289	0.179594	0.197129	3	0.0431253	0.0398605	0.0619073	6	18	0.0238095	0.189386	0.0178897	0.0464258	0.0189787	11.0721	0.000242616	3	100	6	100	NA
Escherichia.fergusonii_15	0	0	0.00165437	3	0	0	0	6	11	0.595883	0.00110291	0.0019103	0.000215435	0.000527705	0.789742	0.507254	3	100	6	100	NA
Escherichia.fergusonii_16	0.0553316	0.0491726	0.0581403	3	0.030432	0.0138325	0.0418926	6	17	0.047619	0.0530981	0.00917397	0.0280749	0.0163475	2.93691	0.0230485	3	100	6	100	NA
Escherichia.fergusonii_17	0.017414	0.0126593	0.0186332	3	0.00162524	0.000301539	0.0020694	6	18	0.0275319	0.015057	0.00631307	0.00153434	0.001474	3.66051	0.0619459	3	100	4	66.6667	0.776814
Escherichia.fergusonii_18	0	0	0.0043535	3	0	0	0	6	12	0.238593	0.00290234	0.00502699	0	0	1	0.42265	3	100	0	0	0.0244489
Escherichia.hermannii_1	0	0	0.00395226	3	0	0	0	6	12	0.238593	0.00263484	0.00456367	0	0	1	0.42265	3	100	0	0	0.0244489
Escherichia.hermannii_2	0	0	0	3	0	0	0	6	9	NA	0	0	0	0	NA	NA	0	0	0	0	NA
Eubacterium.desmolans_1	0	0	0	3	0	0	0	6	9	NA	0	0	0	0	NA	NA	0	0	0	0	NA
Eubacterium.desmolans_2	0.10588	0.0529398	0.148717	3	0	0	0.000519441	6	14	0.203092	0.0991446	0.0959545	0.000330866	0.000546567	1.78365	0.216412	2	66.6667	2	33.3333	0.812524
Eubacterium.desmolans_3	0	0	0	3	0	0	0	6	9	NA	0	0	0	0	NA	NA	0	0	0	0	NA
Eubacterium.desmolans_4	0	0	0.00165437	3	0	0	0	6	12	0.238593	0.00110291	0.0019103	0	0	1	0.42265	3	100	0	0	0.0244489
Eubacterium.desmolans_5	0	0	0	3	0	0	0	6	9	NA	0	0	0	0	NA	NA	0	0	0	0	NA
Eubacterium.desmolans_6	0	0	0	3	0	0	0	6	9	NA	0	0	0	0	NA	NA	0	0	0	0	NA
Eubacterium.ramulus.strain.ATCC.29099.16S.ribosomal.RNA.gene..partial.sequence	0	0	0	3	0	0	0	6	9	NA	0	0	0	0	NA	NA	0	0	0	0	NA
Faecalibacterium.prausnitzii	0	0	0	3	0	0	0	6	9	NA	0	0	0	0	NA	NA	0	0	0	0	NA
Flavonifractor.plautii_1	4.3448	4.24733	4.61425	3	0	0	0	6	18	0.00911579	4.45945	0.380113	0	0	20.3203	0.00241305	3	100	0	0	0.0244489
Flavonifractor.plautii_2	0	0	0	3	0	0	0	6	9	NA	0	0	0	0	NA	NA	0	0	0	0	NA
Flavonifractor.plautii_3	0.0553316	0.0450798	0.0574444	3	0	0	0	6	18	0.00911579	0.0499056	0.0132274	0	0	6.53484	0.0226252	3	100	0	0	0.0244489
Flavonifractor.plautii_4	0.0297786	0.0227938	0.0453639	3	0	0	0	6	18	0.00911579	0.0355122	0.0231098	0	0	2.6616	0.116917	3	100	0	0	0.0244489
Flavonifractor.plautii_5	0	0	0	3	0	0	0	6	9	NA	0	0	0	0	NA	NA	0	0	0	0	NA
Flintibacter.butyricus_1	0.150186	0.0750929	0.511846	3	0.000346294	0	0.00348601	6	13.5	0.280713	0.341231	0.467041	0.00235597	0.00369209	1.25672	0.335736	2	66.6667	3	50	1
Flintibacter.butyricus_2	0	0	0.00661748	3	0	0	0	6	12	0.238593	0.00441165	0.0076412	0	0	1	0.42265	3	100	0	0	0.0244489
Flintibacter.butyricus_3	0	0	0.00165437	3	0	0	0	6	12	0.238593	0.00110291	0.0019103	0	0	1	0.42265	3	100	0	0	0.0244489
Flintibacter.butyricus_4	0	0	0	3	0	0	0	6	9	NA	0	0	0	0	NA	NA	0	0	0	0	NA
Flintibacter.butyricus_5	0.015809	0.0112133	0.020965	3	0	0	0	6	18	0.0162095	0.0161825	0.00975714	0.000752174	0.00184244	2.71504	0.108932	3	100	6	100	NA
Gracilibacter.thermotolerans	0	0	0	3	0	0	0	6	9	NA	0	0	0	0	NA	NA	0	0	0	0	NA
Hespellia.porcina_1	0.00661748	0.00330874	0.007261	3	0	0	0	6	15	0.0518299	0.00484066	0.00424124	0	0	1.97684	0.186691	2	66.6667	0	0	0.156376
Hespellia.porcina_2	0	0	0	3	0	0	0	6	9	NA	0	0	0	0	NA	NA	0	0	0	0	NA
Hungatella.effluvii	0.126472	0.0632361	0.137246	3	0	0	0	6	15	0.0518299	0.0914971	0.0799679	0	0	1.98177	0.186007	2	66.6667	0	0	0.156376
Hydrogenoanaerobacterium.saccharovorans	0	0	0.0380505	3	0	0	0	6	12	0.238593	0.025367	0.0439369	0	0	1	0.42265	3	100	0	0	0.0244489
Ihubacter.massiliensis_1	0.0165437	0.0126254	0.0319854	3	0	0	0	6	18	0.00911579	0.0242259	0.0204713	0	0	2.04973	0.176902	3	100	0	0	0.0244489
Ihubacter.massiliensis_2	0	0	0	3	0	0	0	6	9	NA	0	0	0	0	NA	NA	0	0	0	0	NA
Ihubacter.massiliensis_3	0	0	0.00165437	3	0	0	0	6	12	0.238593	0.00110291	0.0019103	0	0	1	0.42265	3	100	0	0	0.0244489
Ihubacter.massiliensis_4	0	0	0.00827185	3	0	0	0	6	12	0.238593	0.00551456	0.00955151	0	0	1	0.42265	3	100	0	0	0.0244489
Intestinibacillus.massiliensis_1	0.0496311	0.0248155	0.0727041	3	0	0	0	6	14.5	0.125047	0.0484694	0.0478991	0.00034072	0.000834591	1.74022	0.22391	2	66.6667	6	100	0.70766
Intestinibacillus.massiliensis_2	0	0	0	3	0	0	0	6	9	NA	0	0	0	0	NA	NA	0	0	0	0	NA
Intestinibacillus.massiliensis_3	0	0	0	3	0	0	0	6	9	NA	0	0	0	0	NA	NA	0	0	0	0	NA
Intestinimonas.butyriciproducens	2.96132	2.88249	3.3066	3	0	0	0	6	18	0.00911579	3.13895	0.451152	0	0	12.051	0.00681548	3	100	0	0	0.0244489
Klebsiella.oxytoca_1	0	0	0.00496311	3	0.105138	0.0176686	0.226574	6	4	0.224916	0.00330874	0.0057309	0.120514	0.117328	-2.44111	0.0581065	3	100	4	66.6667	0.776814
Klebsiella.oxytoca_2	0	0	0	3	0.00103888	0	0.00245835	6	4.5	0.219768	0	0	0.00152934	0.00186198	-2.01189	0.100403	0	0	3	50	0.453255
Klebsiella.oxytoca_3	0	0	0	3	0.0478822	0.00552145	0.0861153	6	3	0.119795	0	0	0.0479726	0.0460879	-2.54966	0.0512873	0	0	4	66.6667	0.23568
Klebsiella.pneumoniae_1	0	0	0.00395226	3	0	0	0.000969456	6	9	1	0.00263484	0.00456367	0.0022257	0.00484623	0.124173	0.906721	3	100	2	33.3333	0.23568
Klebsiella.pneumoniae_2	0.00870701	0.0043535	0.0241148	3	0.00166846	0.000323152	0.00865263	6	11	0.693641	0.0160765	0.0207663	0.00531016	0.0073032	0.871445	0.466404	2	66.6667	4	66.6667	1
Klebsiella.pneumoniae_3	0.552559	0.46348	1.0193	3	2.59543	1.15416	3.10968	6	4	0.261905	0.804336	0.597062	2.2595	1.43751	-2.13801	0.0700018	3	100	6	100	NA
Klebsiella.pneumoniae_4	0.034828	0.0190684	0.0371753	3	0.045924	0.0232829	0.0563651	6	5	0.380952	0.0258864	0.0196933	0.0384872	0.022486	-0.86229	0.430618	3	100	6	100	NA
Klebsiella.pneumoniae_5	0	0	0	3	0	0	0.00103888	6	6	0.376759	0	0	0.000983037	0.00181594	-1.326	0.242183	0	0	2	33.3333	0.776814
Klebsiella.quasipneumoniae_1	0	0	0	3	0	0	0.000904617	6	6	0.376759	0	0	0.000431889	0.00067147	-1.57551	0.175959	0	0	2	33.3333	0.776814
Klebsiella.quasipneumoniae_2	0	0	0	3	0	0	0	6	7.5	0.637352	0	0	0.000115431	0.000282748	-1	0.363217	0	0	6	100	0.0244489
Klebsiella.quasipneumoniae_3	0.00790451	0.00395226	0.0105697	3	0.0299346	0.0142745	0.0359126	6	3.5	0.194835	0.00704649	0.00665907	0.0283091	0.0220712	-2.17043	0.0698548	2	66.6667	5	83.3333	1
Klebsiella.quasipneumoniae_4	0.135658	0.0983037	0.324726	3	0.76561	0.43445	1.0641	6	2	0.0952381	0.2368	0.242774	0.784045	0.473315	-2.29247	0.0562292	3	100	6	100	NA
Klebsiella.quasipneumoniae_5	0.00330874	0.00165437	0.00560663	3	0	0	0.00306648	6	11	0.671373	0.00373775	0.00396968	0.00206662	0.00346887	0.620289	0.572076	2	66.6667	2	33.3333	0.812524
Klebsiella.variicola_1	0.0237135	0.0234374	0.0292708	3	0.0469075	0.030975	0.0684971	6	3	0.166667	0.0272342	0.00658221	0.0653217	0.0559797	-1.64401	0.158091	3	100	6	100	NA
Klebsiella.variicola_2	0.0959534	0.0610372	0.210019	3	0.213371	0.155928	0.325134	6	6	0.547619	0.14872	0.155833	0.216444	0.135589	-0.641121	0.560014	3	100	6	100	NA
Klebsiella.variicola_3	0.00790451	0.00395226	0.0122241	3	0	0	0.0025972	6	12	0.4795	0.0081494	0.00827456	0.00352193	0.00706751	0.829145	0.459292	2	66.6667	2	33.3333	0.812524
Kluyvera.intermedia_1	0.00330874	0.00165437	0.0214157	3	0.0426503	0.0381567	0.0480804	6	2	0.0952381	0.0142771	0.0219257	0.0399643	0.0170352	-1.77847	0.16574	2	66.6667	6	100	0.70766
Kluyvera.intermedia_2	0	0	0	3	0.0513726	0.0315363	0.0580031	6	0	0.0256011	0	0	0.0468681	0.0192486	-5.96423	0.00189618	0	0	6	100	0.0244489
Kosakonia.cowanii	0	0	0.00395226	3	0	0	0.000519441	6	10	0.878088	0.00263484	0.00456367	0.000456152	0.000825891	0.820189	0.495923	3	100	2	33.3333	0.23568
Lachnoclostridium.pacaense_1	0.076101	0.0728785	0.998449	3	0	0	0	6	18	0.0162095	0.688851	1.0669	0.000215435	0.000527705	1.11796	0.379852	3	100	6	100	NA
Lachnoclostridium.pacaense_2	0	0	0	3	0.000646304	0	0.00240092	6	4.5	0.219768	0	0	0.00218151	0.0035288	-1.51428	0.190379	0	0	3	50	0.453255
Lachnoclostridium.pacaense_3	0.00330874	0.00165437	0.0648905	3	0	0	0	6	15	0.0518299	0.0432603	0.0720826	0	0	1.03949	0.407748	2	66.6667	0	0	0.156376
Lachnoclostridium.pacaense_4	0	0	0	3	0	0	0	6	9	NA	0	0	0	0	NA	NA	0	0	0	0	NA
Lachnoclostridium.pacaense_5	0.0562486	0.0498918	0.640724	3	0	0	0	6	18	0.0162095	0.441661	0.678594	0.000752174	0.00184244	1.12538	0.377328	3	100	6	100	NA
Lachnoclostridium.pacaense_6	0.00870701	0.0043535	0.599926	3	0	0	0	6	15	0.0518299	0.399951	0.685209	0	0	1.01098	0.418445	2	66.6667	0	0	0.156376
Lachnoclostridium.pacaense_7	0	0	0	3	0	0	0	6	9	NA	0	0	0	0	NA	NA	0	0	0	0	NA
Lachnoclostridium.pacaense_8	0.00330874	0.00165437	0.00560663	3	0	0	0	6	15	0.0518299	0.00373775	0.00396968	0	0	1.63085	0.244496	2	66.6667	0	0	0.156376
Lachnoclostridium.pacaense_9	0	0	0.00790451	3	0	0	0	6	12	0.238593	0.00526968	0.00912735	0	0	1	0.42265	3	100	0	0	0.0244489
Lachnoclostridium.pacaense_10	0.00330874	0.00165437	0.088604	3	0	0	0	6	15	0.0518299	0.0590693	0.0994594	0	0	1.02867	0.411771	2	66.6667	0	0	0.156376
Lachnoclostridium.pacaense_11	0.0553316	0.0407263	0.249351	3	0	0	0	6	18	0.00911579	0.174941	0.232925	0	0	1.30088	0.323	3	100	0	0	0.0244489
Lachnoclostridium.pacaense_12	0	0	0.0522421	3	0	0	0	6	12	0.238593	0.034828	0.0603239	0	0	1	0.42265	3	100	0	0	0.0244489
Lachnospira.pectinoschiza_1	0	0	0	3	0	0	0	6	9	NA	0	0	0	0	NA	NA	0	0	0	0	NA
Lachnospira.pectinoschiza_2	0	0	0	3	0	0	0	6	9	NA	0	0	0	0	NA	NA	0	0	0	0	NA
Lactobacillus.rogosae_1	0	0	0	3	0	0	0	6	9	NA	0	0	0	0	NA	NA	0	0	0	0	NA
Lactobacillus.rogosae_2	0	0	0	3	0	0	0	6	7.5	0.637352	0	0	0.00034072	0.000834591	-1	0.363217	0	0	6	100	0.0244489
Lactobacillus.rogosae_3	0	0	0	3	0	0	0	6	9	NA	0	0	0	0	NA	NA	0	0	0	0	NA
Lactococcus.taiwanensis	0	0	0	3	0.00164196	0.000301539	0.00390422	6	3	0.119795	0	0	0.00232165	0.00250648	-2.26887	0.0725418	0	0	4	66.6667	0.23568
Leclercia.adecarboxylata_1	0	0	0	3	0	0	0.00103888	6	6	0.376759	0	0	0.000967055	0.0017787	-1.33176	0.24042	0	0	2	33.3333	0.776814
Leclercia.adecarboxylata_2	0.013235	0.00661748	0.030331	3	0.0257379	0.0125	0.060161	6	6	0.547619	0.0202207	0.0244731	0.0366904	0.0331363	-0.841954	0.434894	2	66.6667	6	100	0.70766
Lutispora.thermophila	0	0	0	3	0	0	0	6	7.5	0.637352	0	0	0.000201026	0.000492411	-1	0.363217	0	0	6	100	0.0244489
Megamonas.funiformis_1	0.034828	0.030649	0.0687934	3	0.000992598	0.000173147	0.00185639	6	18	0.0275319	0.0546855	0.0418418	0.00140778	0.00167033	2.20457	0.158097	3	100	4	66.6667	0.776814
Megamonas.funiformis_2	0.00330874	0.00165437	0.00560663	3	0	0	0	6	15	0.0518299	0.00373775	0.00396968	0	0	1.63085	0.244496	2	66.6667	0	0	0.156376
Megamonas.funiformis_3	0	0	0	3	0	0	0	6	9	NA	0	0	0	0	NA	NA	0	0	0	0	NA
Oscillibacter.ruminantium_1	0.135658	0.0796859	0.215848	3	0	0	0	6	18	0.0162095	0.151803	0.136878	0.000736193	0.0018033	1.91151	0.196075	3	100	6	100	NA
Oscillibacter.ruminantium_2	0	0	0	3	0	0	0	6	9	NA	0	0	0	0	NA	NA	0	0	0	0	NA
Oscillibacter.ruminantium_3	0	0	0	3	0	0	0.000519441	6	6	0.376759	0	0	0.000851624	0.00176858	-1.1795	0.291258	0	0	2	33.3333	0.776814
Oscillibacter.ruminantium_4	0	0	0.00661748	3	0	0	0	6	12	0.238593	0.00441165	0.0076412	0	0	1	0.42265	3	100	0	0	0.0244489
Oscillibacter.ruminantium_5	0.00330874	0.00165437	0.0190684	3	0	0	0	6	15	0.0518299	0.0127123	0.0192241	0	0	1.14535	0.370634	2	66.6667	0	0	0.156376
Oscillibacter.ruminantium_6	0.00870701	0.0043535	0.0201625	3	0	0	0	6	15	0.0518299	0.0134417	0.0163321	0	0	1.42552	0.290085	2	66.6667	0	0	0.156376
Oscillibacter.ruminantium_7	0	0	0	3	0	0	0	6	7.5	0.637352	0	0	0.000115431	0.000282748	-1	0.363217	0	0	6	100	0.0244489
Oscillibacter.ruminantium_8	0	0	0.0118568	3	0	0	0	6	12	0.238593	0.00790451	0.013691	0	0	1	0.42265	3	100	0	0	0.0244489
Oscillibacter.ruminantium_9	0	0	0	3	0	0	0	6	9	NA	0	0	0	0	NA	NA	0	0	0	0	NA
Oscillibacter.ruminantium_10	0	0	0.00330874	3	0	0	0	6	12	0.238593	0.00220583	0.0038206	0	0	1	0.42265	3	100	0	0	0.0244489
Oscillibacter.ruminantium_11	0	0	0	3	0	0	0	6	9	NA	0	0	0	0	NA	NA	0	0	0	0	NA
Oscillibacter.ruminantium_12	0	0	0	3	0	0	0	6	9	NA	0	0	0	0	NA	NA	0	0	0	0	NA
Oscillibacter.ruminantium_13	0.00870701	0.00830576	0.0142797	3	0	0	0	6	18	0.00911579	0.0121547	0.00667854	0	0	3.15226	0.087613	3	100	0	0	0.0244489
Oscillibacter.ruminantium_14	1.91554	1.77194	2.55589	3	0	0	0	6	18	0.00911579	2.2467	0.834768	0	0	4.66166	0.0430662	3	100	0	0	0.0244489
Oscillibacter.ruminantium_15	0	0	0	3	0	0	0	6	9	NA	0	0	0	0	NA	NA	0	0	0	0	NA
Oscillibacter.ruminantium_16	0	0	0	3	0	0	0	6	9	NA	0	0	0	0	NA	NA	0	0	0	0	NA
Oscillibacter.ruminantium_17	0	0	0	3	0	0	0	6	9	NA	0	0	0	0	NA	NA	0	0	0	0	NA
Oscillibacter.ruminantium_18	0	0	0	3	0	0	0	6	7.5	0.637352	0	0	0.00068144	0.00166918	-1	0.363217	0	0	6	100	0.0244489
Oscillibacter.ruminantium_19	0.0529398	0.0438839	0.0620402	3	0	0	0	6	18	0.00911579	0.0529695	0.0181563	0	0	5.05311	0.0370035	3	100	0	0	0.0244489
Oscillibacter.valericigenes_1	0.565956	0.389689	0.671755	3	0	0	0	6	18	0.0162095	0.518977	0.284985	0.000752174	0.00184244	3.14958	0.0877384	3	100	6	100	NA
Oscillibacter.valericigenes_2	0	0	0	3	0	0	0	6	9	NA	0	0	0	0	NA	NA	0	0	0	0	NA
Oscillibacter.valericigenes_3	0.017414	0.0126593	0.0302138	3	0	0	0	6	18	0.00911579	0.0227774	0.0181586	0	0	2.17261	0.161913	3	100	0	0	0.0244489
Oscillibacter.valericigenes_4	0	0	0.00790451	3	0	0	0	6	12	0.238593	0.00526968	0.00912735	0	0	1	0.42265	3	100	0	0	0.0244489
Oscillibacter.valericigenes_5	2.07227	1.27327	2.39603	3	0	0	0	6	18	0.0162095	1.75544	1.1558	0.00034072	0.000834591	2.63015	0.119246	3	100	6	100	NA
Paenibacillus.telluris	0	0	0	3	0	0	0	6	9	NA	0	0	0	0	NA	NA	0	0	0	0	NA
Pantoea.calida_1	0	0	0	3	0.611546	0.454611	0.704587	6	0	0.0256011	0	0	0.600303	0.242647	-6.05999	0.00176567	0	0	6	100	0.0244489
Pantoea.calida_2	0	0	0	3	0.215584	0.172912	0.233683	6	0	0.0256011	0	0	0.211687	0.066864	-7.75493	0.000570159	0	0	6	100	0.0244489
Pantoea.calida_3	0	0	0	3	0.0335566	0.0285362	0.0386564	6	0	0.0256011	0	0	0.0384155	0.0182486	-5.15648	0.00359531	0	0	6	100	0.0244489
Pantoea.septica	0	0	0	3	0	0	0	6	9	NA	0	0	0	0	NA	NA	0	0	0	0	NA
Pantoea.wallisii_1	0	0	0	3	0	0	0	6	7.5	0.637352	0	0	0.000201026	0.000492411	-1	0.363217	0	0	6	100	0.0244489
Pantoea.wallisii_2	0	0	0	3	0.0227049	0.0172026	0.04982	6	0	0.0256011	0	0	0.0331552	0.0270737	-2.99971	0.0301091	0	0	6	100	0.0244489
Parabacteroides.goldsteinii	0	0	0	3	0.0848188	0.0689733	0.112118	6	0	0.0256011	0	0	0.0909237	0.0265213	-8.39766	0.000392369	0	0	6	100	0.0244489
Parabacteroides.johnsonii_1	0	0	0	3	0	0	0	6	9	NA	0	0	0	0	NA	NA	0	0	0	0	NA
Parabacteroides.johnsonii_2	0	0	0	3	0	0	0	6	9	NA	0	0	0	0	NA	NA	0	0	0	0	NA
Parabacteroides.merdae	0	0	0	3	0	0	0	6	9	NA	0	0	0	0	NA	NA	0	0	0	0	NA
Parasutterella.excrementihominis_1	0	0	0	3	0.000646304	0	0.00363602	6	4.5	0.219768	0	0	0.0241206	0.056312	-1.04921	0.342125	0	0	3	50	0.453255
Parasutterella.excrementihominis_2	0	0	0.00330874	3	2.55661	0.724923	5.28894	6	0	0.0275319	0.00220583	0.0038206	3.32161	3.16504	-2.56895	0.0500988	3	100	6	100	NA
Parasutterella.excrementihominis_3	0	0	0	3	0.077501	0.0212212	0.111796	6	0	0.0256011	0	0	0.0777096	0.0659297	-2.88715	0.0343007	0	0	6	100	0.0244489
Parasutterella.excrementihominis_4	0	0	0	3	0.0190355	0.00700325	0.0332777	6	1.5	0.0590582	0	0	0.0203382	0.0172068	-2.89527	0.0339776	0	0	5	83.3333	0.0968751
Phascolarctobacterium.faecium_1	0.767627	0.710326	0.81461	3	0.978897	0.94658	1.03235	6	1	0.047619	0.760748	0.104453	1.00166	0.151762	-2.78634	0.0326207	3	100	6	100	NA
Phascolarctobacterium.faecium_2	0.284562	0.281248	0.294654	3	0.544355	0.522567	0.658088	6	0	0.0238095	0.289081	0.013965	0.593532	0.122585	-6.0061	0.00154566	3	100	6	100	NA
Phascolarctobacterium.faecium_3	0.0696561	0.0387803	0.0761873	3	0.0899699	0.0766186	0.0971435	6	3	0.166667	0.0534263	0.0399604	0.0853782	0.0263255	-1.2554	0.300758	3	100	6	100	NA
Phascolarctobacterium.faecium_4	0.0397049	0.0198524	0.050327	3	0.060424	0.0517267	0.0712009	6	4	0.261905	0.0335513	0.030937	0.0596518	0.0243067	-1.27738	0.283941	2	66.6667	6	100	0.70766
Phascolarctobacterium.faecium_5	0.00661748	0.00330874	0.007261	3	0.0277108	0.0222782	0.0386046	6	0	0.0238095	0.00484066	0.00424124	0.0288716	0.0108896	-4.73476	0.00220058	2	66.6667	6	100	0.70766
Phascolarctobacterium.faecium_6	0.00870701	0.0043535	0.00931661	3	0.0149468	0.012431	0.020653	6	2	0.0952381	0.00621107	0.00541338	0.0156753	0.00641908	-2.32042	0.0697028	2	66.6667	6	100	0.70766
Phascolarctobacterium.faecium_7	0.00790451	0.007261	0.00830576	3	0.000646304	0	0.00213239	6	18	0.0256011	0.007743	0.00105409	0.00119464	0.00147777	7.64162	0.000342737	3	100	3	50	0.453255
Phascolarctobacterium.faecium_8	7.93209	7.0488	8.29884	3	14.0477	13.4548	15.9385	6	1	0.047619	7.58773	1.28511	13.8286	3.08834	-4.26604	0.0037527	3	100	6	100	NA
Phascolarctobacterium.succinatutens_1	0	0	0	3	0	0	0	6	9	NA	0	0	0	0	NA	NA	0	0	0	0	NA
Phascolarctobacterium.succinatutens_2	0	0	0.00395226	3	0	0	0	6	12	0.238593	0.00263484	0.00456367	0	0	1	0.42265	3	100	0	0	0.0244489
Phocea.massiliensis	0	0	0	3	0	0	0	6	9	NA	0	0	0	0	NA	NA	0	0	0	0	NA
Pseudoflavonifractor.capillosus_1	0	0	0	3	0	0	0	6	9	NA	0	0	0	0	NA	NA	0	0	0	0	NA
Pseudoflavonifractor.capillosus_2	0	0	0	3	0	0	0	6	9	NA	0	0	0	0	NA	NA	0	0	0	0	NA
Pseudoflavonifractor.capillosus_3	0	0	0	3	0	0	0	6	9	NA	0	0	0	0	NA	NA	0	0	0	0	NA
Pseudoflavonifractor.phocaeensis_1	0.26121	0.181984	0.68151	3	0	0	0	6	18	0.00911579	0.488593	0.536939	0	0	1.5761	0.255703	3	100	0	0	0.0244489
Pseudoflavonifractor.phocaeensis_2	0.017414	0.00870701	0.0980429	3	0	0	0	6	15	0.0518299	0.065362	0.0985148	0	0	1.14917	0.369367	2	66.6667	0	0	0.156376
Pseudoflavonifractor.phocaeensis_3	0.00870701	0.0043535	0.133394	3	0	0	0	6	15	0.0518299	0.0889295	0.146555	0	0	1.05101	0.403511	2	66.6667	0	0	0.156376
Pseudoflavonifractor.phocaeensis_4	0	0	0	3	0	0	0	6	9	NA	0	0	0	0	NA	NA	0	0	0	0	NA
Raoultella.electrica_1	0	0	0	3	0.0709381	0.0658495	0.0843497	6	0	0.0256011	0	0	0.0719861	0.0292421	-6.02998	0.00180539	0	0	6	100	0.0244489
Raoultella.electrica_2	0	0	0.00165437	3	0.0121746	0.00890331	0.0165684	6	0	0.0275319	0.00110291	0.0019103	0.0129884	0.00634983	-4.21895	0.00474293	3	100	6	100	NA
Raoultella.ornithinolytica	0.00870701	0.00600787	0.0241148	3	0.0725215	0.0640217	0.0785693	6	0	0.0238095	0.0171794	0.0195371	0.0733649	0.0182646	-4.15526	0.0154756	3	100	6	100	NA
Romboutsia.sedimentorum	0.043535	0.0366568	0.0691946	3	0	0	0	6	18	0.0162095	0.056056	0.034297	0.000736193	0.0018033	2.7918	0.107597	3	100	6	100	NA
Roseburia.faecis_1	0	0	0	3	0	0	0	6	7.5	0.637352	0	0	0.000215435	0.000527705	-1	0.363217	0	0	6	100	0.0244489
Roseburia.faecis_2	0	0	0	3	0	0	0.00338478	6	6	0.376759	0	0	0.00484082	0.00981405	-1.20822	0.280984	0	0	2	33.3333	0.776814
Ruminococcus.bromii_1	0	0	0	3	0	0	0	6	9	NA	0	0	0	0	NA	NA	0	0	0	0	NA
Ruminococcus.bromii_2	0	0	0	3	0	0	0	6	9	NA	0	0	0	0	NA	NA	0	0	0	0	NA
Ruminococcus.faecis	0	0	0	3	0	0	0	6	9	NA	0	0	0	0	NA	NA	0	0	0	0	NA
Salmonella.enterica	0	0	0	3	0	0	0	6	9	NA	0	0	0	0	NA	NA	0	0	0	0	NA
Siccibacter.colletis_1	0	0	0	3	0	0	0	6	9	NA	0	0	0	0	NA	NA	0	0	0	0	NA
Siccibacter.colletis_2	0	0	0	3	0	0	0	6	9	NA	0	0	0	0	NA	NA	0	0	0	0	NA
Sporobacter.termitidis	0	0	0	3	0	0	0	6	9	NA	0	0	0	0	NA	NA	0	0	0	0	NA
Stella.humosa	0	0	0	3	0	0	0	6	9	NA	0	0	0	0	NA	NA	0	0	0	0	NA
Sutterella.massiliensis_1	0	0	0	3	0	0	0	6	7.5	0.637352	0	0	0.000115431	0.000282748	-1	0.363217	0	0	6	100	0.0244489
Sutterella.massiliensis_2	0	0	0	3	0	0	0	6	9	NA	0	0	0	0	NA	NA	0	0	0	0	NA
Sutterella.massiliensis_3	0	0	0	3	0	0	0	6	9	NA	0	0	0	0	NA	NA	0	0	0	0	NA
Sutterella.wadsworthensis_1	0	0	0	3	0.000692588	0	0.216972	6	4.5	0.219768	0	0	0.221149	0.415854	-1.30262	0.249471	0	0	3	50	0.453255
[truncated: 3 more rows]

## Sheet: Musta-Control_StatTe
Variable	Median Control	Quantile 25% Control	Quantile 75% Control	Total data points Control	Median Musta	Quantile 25% Musta	Quantile 75% Musta	Total data points Musta	Mann Whitney U	Mann Whitney test p-value	Mean Control	SD Control	Mean Musta	SD Musta	t	T-test p-value	Present in Control	Proportion in Control	Present in Musta	Proportion in Musta	Prop test p-value
[truncated: 502 more rows]

[truncated: 4 more sheets: Punarnava-Control_St, Triphala-Guggulu-Cont, Vidanga-Control_Stat, Vidari Kanda-Control_S]
