# Supplementary material for: Community Metabolic Interactions, Vitamin Production and Prebiotic Potential of Medicinal Herbs Used for Immunomodulation
Source: Front Genet. 2021 Feb 3;12:584197. doi: 10.3389/fgene.2021.584197 (PMC7886795; doi:10.3389/fgene.2021.584197)
Supplement: Supplementary file 4 [file Table_4.XLSX]

## Sheet: Sheet1
Greatest identity %	Accession (identity %)	Description (identity %)		OTUno	Sequence	Taxonomy	control_ave	Arjuna	Hawthorn Berry	Kalmegh	Kanchanar-Guggulu	Kutki	Manjistha	Musta	Punarnava	Triphala-Guggulu	Vidanga	Vidari Kanda
98.41	NR_043680	[Clostridium] aldenense strain RMA 9741 16S ribosomal RNA gene, partial sequence		OTU341	CCTACGGGGGGCTGCAGTGGGGAATATTGCACAATGGGCGGAAGCCTGATGCAGCGACGCCGCGTGAGTGAAGAAGTATCTCGGTATGTAAAGCTCTATCAGCAGGGAAGAAAATGACGGTACCTGACTAAGAAGCCCCGGCTAACTACGTGCCAGCAGCCGCGGTAATACGTAGGGGGCAAGCGTTATCCGGATTTACTGGGTGTAAAGGGAGCGTAGACGGCGACGCAAGTCTGGAGTGAAAGCCCGGGGCCCAACCCAGGGACTGCTTTGGAAACTGTGCTGCTGGAGTGCAGGAGAGGTAAGTGGAATTCCTAGTGTAGCGGTGAAATGCGTAGATATTAGGAGGAACACCAGTGGCGAAGGCGGCTTACTGGACTGTAACTGACGTTGAGGCTC…	k__Bacteria, p__Firmicutes, c__Clostridia, o__Clostridiales, f__Lachnospiraceae, g__, s__	0.0120157	8.32241e-05	8.32241e-05	0.353644	8.32241e-05	0.265418	8.32241e-05	8.32241e-05	0.539089	0.108137	8.32241e-05	8.32241e-05
100	NR_043680	[Clostridium] aldenense strain RMA 9741 16S ribosomal RNA gene, partial sequence		OTU264	CCTACGGGAGGCAGCAGTGGGGAATATTGCACAATGGGCGCAAGCCTGATGCAGCGACGCCGCGTGAGTGAAGAAGTATCTCGGTATGTAAAGCTCTATCAGCAGGGAAGAAAATGACGGTACCTGACTAAGAAGCCCCGGCTAACTACGTGCCAGCAGCCGCGGTAATACGTAGGGGGCAAGCGTTATCCGGATTTACTGGGTGTAAAGGGAGCGTAGACGGCGACGCAAGTCTGGAGTGAAAGCCCGGGGCCCAACCCCGGGACTGCTTTGGAAACTGTGTTGCTGGAGTGCAGGAGAGGTAAGTGGAATTCCTAGTGTAGCGGTGAAATGCGTAGATATTAGGAGGAACACCAGTGGCGAAGGCGGCTTACTGGACTGTAACTGACGTTGAGGCTC…	k__Bacteria, p__Firmicutes, c__Clostridia, o__Clostridiales, f__Lachnospiraceae, g__, s__	0.97106	0.000235936	0.111507	0.199649	0.175969	0.213154	1.0298e-06	0.179189	0.3055	0.113291	1.0298e-06	0.0820053
99.55	NR_043680	[Clostridium] aldenense strain RMA 9741 16S ribosomal RNA gene, partial sequence		OTU98	CCTACGGGAGGCAGCAGTGGGGAATATTGCACAATGGGCGGAAGCCTGATGCAGCGACGCCGCGTGAGTGAAGAAGTATCTCGGTATGTAAAGCTCTATCAGCAGGGAAGAAAATGACGGTACCTGACTAAGAAGCCCCGGCTAACTACGTGCCAGCAGCCGCGGTAATACGTAGGGGGCAAGCGTTATCCGGATTTACTGGGTGTAAAGGGAGCGTAGACGGCGACGCAAGTCTGGAGTGAAAGCCCGGGGCCCAACCCCGGGACTGCTTTGGAAACTGTGCTGCTGGAGTGCAGGAGAGGTAAGTGGAATTCCTAGTGTAGCGGTGAAATGCGTAGATATTAGGAGGAACACCAGTGGCGAAGGCGGCTTACTGGACTGTAACTGACGTTGAGGCTC…	k__Bacteria, p__Firmicutes, c__Clostridia, o__Clostridiales, f__Lachnospiraceae, g__, s__	3.01706	7.59374e-05	0.100387	0.196601	0.151557	0.215606	3.31448e-07	0.237821	0.339722	0.175731	0.000422771	0.0868775
99.32	NR_043680	[Clostridium] aldenense strain RMA 9741 16S ribosomal RNA gene, partial sequence		OTU233	CCTACGGGAGGCAGCAGTGGGGAATATTGCACAATGGGCGGAAGCCTGATGCAGCGACGCCGCGTGAGTGAAGAAGTATCTCGGTATGTAAAGCTCTATCAGCAGGGAAGAAAATGACGGTACCTGACTAAGAAGCCCCGGCTAACTACGTGCCAGCAGCCGCGGTAATACGTAGGGGGCAAGCGTTATCCGGATTTACTGGGTGTAAAGGGAGCGTAGACGGCGACGCAAGTCTGGAGTGAAAGCCCGGGGCCCAACCCCGGGACTGCTTTGGAAACTGTGCTGCTGGAGTGCAGGAGAGGTAAGTGGAATTCCTAGTGTAGCGGTGAAATGCGTAGATATTAGGAGGAACACCAGTGGCGAAGGCGGCTTACTGGACTGTAACTGACGTTGAGGCTC…	k__Bacteria, p__Firmicutes, c__Clostridia, o__Clostridiales, f__Lachnospiraceae, g__, s__	0.6013	1.66306e-06	0.107816	0.241666	0.118537	0.188393	0.000358281	0.354806	0.38097	0.270926	1.66306e-06	0.105103
99.77	NR_043680	[Clostridium] aldenense strain RMA 9741 16S ribosomal RNA gene, partial sequence		OTU236	CCTACGGGAGGCAGCAGTGGGGAATATTGCACAATGGGCGCAAGCCTGATGCAGCGACGCCGCGTGAGTGAAGAAGTATCTCGGTATGTAAAGCTCTATCAGCAGGGAAGAAAATGACGGTACCTGACTAAGAAGCCCCGGCTAACTACGTGCCAGCAGCCGCGGTAATACGTAGGGGGCAAGCGTTATCCGGATTTACTGGGTGTAAAGGGAGCGTAGACGGCGACGCAAGTCTGGAGTGAAAGCCCGGGGCCCAACCCCGGGACTGCTTTGGAAACTGTGCTGCTGGAGTGCAGGAGAGGTAAGTGGAATTCCTAGTGTAGCGGTGAAATGCGTAGATATTAGGAGGAACACCAGTGGCGAAGGCGGCTTACTGGACTGTAACTGACGTTGAGGCTC…	k__Bacteria, p__Firmicutes, c__Clostridia, o__Clostridiales, f__Lachnospiraceae, g__, s__	0.101084	9.89274e-06	1.04869	1.50649	0.643959	1.32714	9.89274e-06	0.764217	0.73833	9.89274e-06	9.89274e-06	1.33825
97.51	NR_042200	[Clostridium] asparagiforme strain N6 16S ribosomal RNA gene, complete sequence		OTU166	CCTACGGGAGGCAGCAGTGGGGAATATTGCACAATGGGCGAAAGCCTGATGCAGCGACGCCGCGTGAAGGATGAAGTATTTCGGTATGTAAACTTCTATCAGCAGGGAAGAAAATGACGGTACCTGACTAAGAAGCCCCGGCTAACTACGTGCCAGCAGCCGCGGTAATACGTAGGGGGCAAGCGTTATCCGGATTTACTGGGTGTAAAGGGAGCGTAGACGGCATGGCAAGTCTGAAGTGAAAGCCCGGGGCTCAACCCCGGGACTGCTTTGGAAACTGTCAGGCTAGAGTGCTGGAGAGGTAAGTGGAATTCCTAGTGTAGCGGTGAAATGCGTAGATATTAGGAGGAACACCAGTGGCGAAGGCGGCTTACTGGACAGTAACTGACGTTGAGGCTC…	k__Bacteria, p__Firmicutes, c__Clostridia, o__Clostridiales, f__Lachnospiraceae, g__Dorea, s__	0.00263484	0.00037953	25.9203	145.571	0.00037953	6.78548	0.00037953	0.00037953	104.131	0.00037953	0.00037953	0.00037953
97.73	NR_026100	[Clostridium] celerecrescens strain 18A 16S ribosomal RNA gene, partial sequence		OTU130	CCTACGGGAGGCAGCAGTGGGGAATATTGGACAATGGGGGAAACCCTGATCCAGCGACGCCGCGTGAGTGAAGAAGTATTTCGGTATGTAAAGCTCTATCAGCAAGGAAGAAAATGACGGTACTTGACTAAGAAGCCCCGGCTAACTACGTGCCAGCAGCCGCGGTAATACGTAGGGGGCAAGCGTTATCCGGATTTACTGGGTGTAAAGGGAGCGTAGACGGCATGACAAGTCTGAAGTGAAAGCCCGGGGCTCAACCCCGGGACTGCTTTGGAAACTGCCAGGCTAGAGTGCAGGAGAGGTAAGTGGAATTCCTAGTGTAGCGGTGAAATGCGTAGATATTAGGAGGAACACCAGTGGCGAAGGCGGCTTACTGGACTGTAACTGACGTTGAGGCTC…	k__Bacteria, p__Firmicutes, c__Clostridia, o__Clostridiales, f__Lachnospiraceae, g__, s__	1e-06	1	6233.96	13942.2	85132.1	26516.2	1	5550.01	62153.1	1	1	21299.8
100	NR_043681	[Clostridium] citroniae strain RMA 16102 16S ribosomal RNA gene, partial sequence		OTU265	CCTACGGGAGGCAGCAGTGGGGAATATTGCACAATGGGCGAAAGCCTGATGCAGCGACGCCGCGTGAGTGAAGAAGTATTTCGGTATGTAAAGCTCTATCAGCAGGGAAGAAACTGACGGTACCTGACTAAGAAGCCCCGGCTAACTACGTGCCAGCAGCCGCGGTAATACGTAGGGGGCAAGCGTTATCCGGATTTACTGGGTGTAAAGGGAGCGTAGACGGCGAAGCAAGTCTGGAGTGAAAACCCAGGGCTCAACCCTGGGACTGCTTTGGAAACTGTTTTGCTAGAGTGTCGGAGAGGTAAGTGGAATTCCTAGTGTAGCGGTGAAATGCGTAGATATTAGGAGGAACACCAGTGGCGAAGGCGGCTTACTGGACGATAACTGACGTTGAGGCTC…	k__Bacteria, p__Firmicutes, c__Clostridia, o__Clostridiales, f__Lachnospiraceae, g__, s__	0.209716	4.76835e-06	0.571681	0.143508	1.10652	1.00517	4.76835e-06	0.16518	0.588658	3.89354	4.76835e-06	0.262928
98.86	NR_118128	[Clostridium] clostridioforme strain ATCC 25537 16S ribosomal RNA gene, partial sequence		OTU299	CCTACGGGGGGCTGCAGTGGGGAATATTGCACAATGGGCGAAAGCCTGATGCAGCGACGCCGCGTGAGTGAAGAAGTATTTCGGTATGTAAAGCTCTATCAGCAGGGAAGAAAATGACGGTACCTGACTAAGAAGCCCCGGCTAACTACGTGCCAGCAGCCGCGGTAATACGTAGGGGGCAAGCGTTATCCGGATTTACTGGGTGTAAAGGGAGCGTAGACGGCGAAGCAAGTCTGGAGTGAAAACCCAGGGCTCAACCCTGGGACTGCTTTGGAAACTGTTTTGCTAGAGTGTCGGAGAGGTAAGTGGAATTCCTAGTGTAGCGGTGAAATGCGTAGATATTAGGAGGAACACCAGTGGCGAAGGCGGCTTACTGGACGATAACTGACGTTGAGGCTC…	k__Bacteria, p__Firmicutes, c__Clostridia, o__Clostridiales, f__Lachnospiraceae, g__, s__	0.079285	1.26127e-05	0.286543	0.170733	0.539834	0.411717	0.256084	0.147592	0.50232	0.37009	0.054429	0.354993
99.77	NR_118128	[Clostridium] clostridioforme strain ATCC 25537 16S ribosomal RNA gene, partial sequence		OTU135	CCTACGGGAGGCAGCAGTGGGGAATATTGCACAATGGGCGAAAGCCTGATGCAGCGACGCCGCGTGAGTGAAGAAGTATTTCGGTATGTAAAGCTCTATCAGCAGGGAAGAAAATGACGGTACCTGACTAAGAAGCCCCGGCTAACTACGTGCCAGCAGCCGCGGTAATACGTAGGGGGCAAGCGTTATCCGGATTTACTGGGTGTAAAGGGAGCGTAGACGGCGAAGCAAGTCTGAAGTGAAAACCCAGGGCTCAACCCTGGGAGTGCTTTGGAAACTGTTTTGCTAGAGTGTCGGAGAGGTAAGTGGAATTCCTAGTGTAGCGGTGAAATGCGTAGATATTAGGAGGAACACCAGTGGCGAAGGCGGCTTACTGGACGATAACTGACGTTGAGGCTC…	k__Bacteria, p__Firmicutes, c__Clostridia, o__Clostridiales, f__Lachnospiraceae, g__, s__	0.155511	6.43043e-06	0.629103	3.0817	1.03176	1.84185	6.43043e-06	0.820625	2.24752	6.43043e-06	6.43043e-06	1.54211
100	NR_118128	[Clostridium] clostridioforme strain ATCC 25537 16S ribosomal RNA gene, partial sequence		OTU7	CCTACGGGAGGCAGCAGTGGGGAATATTGCACAATGGGCGAAAGCCTGATGCAGCGACGCCGCGTGAGTGAAGAAGTATTTCGGTATGTAAAGCTCTATCAGCAGGGAAGAAAATGACGGTACCTGACTAAGAAGCCCCGGCTAACTACGTGCCAGCAGCCGCGGTAATACGTAGGGGGCAAGCGTTATCCGGATTTACTGGGTGTAAAGGGAGCGTAGACGGCGAAGCAAGTCTGAAGTGAAAACCCAGGGCTCAACCCTGGGACTGCTTTGGAAACTGTTTTGCTAGAGTGTCGGAGAGGTAAGTGGAATTCCTAGTGTAGCGGTGAAATGCGTAGATATTAGGAGGAACACCAGTGGCGAAGGCGGCTTACTGGACGATAACTGACGTTGAGGCTC…	k__Bacteria, p__Firmicutes, c__Clostridia, o__Clostridiales, f__Lachnospiraceae, g__, s__	0.851672	0.00383073	0.940798	1.5396	2.2049	1.46547	0.147451	1.06012	2.48887	2.13849	0.0175565	1.68073
96.17	NR_026151	[Clostridium] colinum strain DSM 6011 16S ribosomal RNA gene, partial sequence	cause of ulcerative enteritis in chickens	OTU88	CCTACGGGAGGCAGCAGTGGGGAATATTGCACAATGGGGGAAACCCTGATGCAGCAACGCCGCGTGAAGGAAGAAGTATTTCGGTATGTAAACTTCTATCGACAGGGAAGAAACAAATGACGGTACCTGAATAAGAAGCACCGGCTAAATACGTGCCAGCAGCCGCGGTAATACGTATGGTGCAAGCGTTATCCGGATTTACTGGGTGTAAAGGGTGAGTAGGCGGTCATGCAAGTCATATGTGAAATGTCAGGGCTTAACCTTGGCGCTGCATAAGAAACTGTATGACTAGAGTGCAGGAGAGGTAAGCGGAATTCCTAGTGTAGCGGTGAAATGCGTAGATATTAGGAAGAACACCGGTGGCGAAGGCGGCTTACTGGACTGTTACTGACGCTGAGT…	k__Bacteria, p__Firmicutes, c__Clostridia, o__Clostridiales, f__Lachnospiraceae, g__, s__	1e-06	2384.7	612463	103404	61896.7	567636	1	41262.2	76240.2	25003.1	258169	89609.1
97.05	NR_036928	[Clostridium] hathewayi strain 1313 16S ribosomal RNA gene, partial sequence		OTU323	CCTACGGGGGGCAGCAGTGGGGAATATTGCACAATGGGGGAAACCCTGATGCAGCGACGCCGCGTGAGTGAAGAAGTATTTCGGTATGTAAAGCTCTATCAGCAGGAAAGAAAATGACGGTACCTGACTAAGAAGCCCCGGCTAACTACGTGCCAGCAGCCGCGGTAATACGTAGGGGGCAAGCGTTATCCGGATTTACTGGGTGTAAAGGGAGCGTAGACGGTATGGCAAGTCTGAAGTGAAAGCCCGGGGCTTAACCCCGGGACTGCTTTGGAAACTGTCAGACTGGAGTGCAGGAGAGGTAAGTGGAATTCCTAGTGTAGCGGTGAAATGCGTAGATATTAGGAGGAACACCAGTGGCGAAGGCGGCTTACTGGACTGTAACTGACGTTGAGGCTC…	k__Bacteria, p__Firmicutes, c__Clostridia, o__Clostridiales, f__Lachnospiraceae, g__, s__	1e-06	1	591.142	6786.84	1	6959	1	13383	13932.1	1	1	307576
99.77	NR_036928	[Clostridium] hathewayi strain 1313 16S ribosomal RNA gene, partial sequence		OTU232	CCTACGGGAGGCAGCAGTGGGGAATATTGGACAATGGGCGAAAGCCTGATCCAGCGACGCCGCGTGAGTGAAGAAGTATTTCGGTATGTAAAGCTCTATCAGCAGGGAAGAAAATGACGGTACCTGACTAAGAAGCCCCGGCTAACTACGTGCCAGCAGCCGCGGTAATACGTAGGGGGCAAGCGTTATCCGGATTTACTGGGTGTAAAGGGAGCGTAGACGGTTTAGCAAGTCTGAAGTGAAAGCCCGGGGCTCAACCCCGGTACTGCTTTGGAAACTGTTGGACTTGAGTGCAGGAGAGGTAAGTGGAATTCCTAGTGTAGCGGTGAAATGCGTAGATATTAGGAGGAACACCAGTGGCGAAGGCGGCTTACTGGACTGTAACTGACGTTGAGGCTC…	k__Bacteria, p__Firmicutes, c__Clostridia, o__Clostridiales, f__Lachnospiraceae, g__, s__	0.00526968	0.000189765	0.000189765	0.000189765	2.67216	0.175319	0.000189765	0.000189765	0.870881	0.000189765	0.000189765	0.000189765
100	NR_036928	[Clostridium] hathewayi strain 1313 16S ribosomal RNA gene, partial sequence		OTU38	CCTACGGGAGGCAGCAGTGGGGAATATTGGACAATGGGCGAAAGCCTGATCCAGCGACGCCGCGTGAGTGAAGAAGTATTTCGGTATGTAAAGCTCTATCAGCAGGGAAGAAAATGACGGTACCTGACTAAGAAGCCCCGGCTAACTACGTGCCAGCAGCCGCGGTAATACGTAGGGGGCAAGCGTTATCCGGATTTACTGGGTGTAAAGGGAGCGTAGACGGTTTAGCAAGTCTGAAGTGAAAGCCCGGGGCTCAACCCCGGTACTGCTTTGGAAACTGTTAGACTTGAGTGCAGGAGAGGTAAGTGGAATTCCTAGTGTAGCGGTGAAATGCGTAGATATTAGGAGGAACACCAGTGGCGAAGGCGGCTTACTGGACTGTAACTGACGTTGAGGCTC…	k__Bacteria, p__Firmicutes, c__Clostridia, o__Clostridiales, f__Lachnospiraceae, g__, s__	0.0219975	4.54597e-05	1.03302	1.25002	31.9898	1.93092	4.54597e-05	3.20812	4.36681	4.54597e-05	4.54597e-05	0.830039
98.18	NR_112089	[Clostridium] hylemonae strain TN-271 16S ribosomal RNA gene, partial sequence		OTU45	CCTACGGGAGGCAGCAGTGGGGAATATTGCACAATGGGGGAAACCCTGATGCAGCGACGCCGCGTGAAGGATGAAGTATTTCGGTATGTAAACTTCTATCAGCAGGGAAGAAAATGACGGTACCTGACTAAGAAGCCCCGGCTAACTACGTGCCAGCAGCCGCGGTAATACGTAGGGGGCAAGCGTTATCCGGATTTACTGGGTGTAAAGGGAGCGTAGACGGCATGGCAAGTCTGAAGTGAAAGCCCGGGGCTCAACCCCGGGACTGCTTTGGAAACTGTCAGGCTAGAGTGCTGGAGAGGTAAGTGGAATTCCTAGTGTAGCGGTGAAATGCGTAGATATTAGGAGGAACACCAGTGGCGAAGGCGGCTTACTGGACAGTGACTGACGTTGAGGCTC…	k__Bacteria, p__Firmicutes, c__Clostridia, o__Clostridiales, f__Lachnospiraceae, g__Dorea, s__	0.00220583	0.000453345	11.0192	362.502	0.000453345	12.8212	0.000453345	9.91421	334.193	0.000453345	0.000453345	4.34638
98.65	NR_025651	[Clostridium] lactatifermentans strain G17 16S ribosomal RNA gene, partial sequence		OTU365	CCTACGGGGGGCTGCAGTGGGGAATATTGCACAATGGGCGAAAGCCTGATGCAGCAACGCCGCGTGAAGGATGAAGGGTTTCGGCTCGTAAACTTCTATCAATAGGGAAGAAACAAATGACGGTACCTAAATAAGAAGCCCCGGCTAACTACGTGCCAGCAGCCGCGGTAAAACGTAGGGGGCAAGCGTTATCCGGAATTACTGGGTGTAAAGGGAGCGTAGGCGGCATGGTAAGCCAGATGTGAAAGCCTTGGGCTTAACCCGAGGATTGCATTTGGAACTATCAAGCTAGAGTACAGGAGAGGAAAGCGGAATTCCTAGTGTAGCGGTGAAATGCGTAGATATTAGGAAGAACACCAGTGGCGAAGGCGGCTTTCTGGACTGAAACTGACGCTGAGG…	k__Bacteria, p__Firmicutes, c__Clostridia, o__Clostridiales, f__, g__, s__	1e-06	1	1	8339.54	1	5459.11	1	1	28545.5	1	1	3816.5
99.77	NR_025651	[Clostridium] lactatifermentans strain G17 16S ribosomal RNA gene, partial sequence		OTU180	CCTACGGGAGGCAGCAGTGGGGAATATTGCACAATGGGCGAAAGCCTGATGCAGCAACGCCGCGTGAAGGATGAAGGGTTTCGGCTCGTAAACTTCTATCAATAGGGAAGAAACAAATGACGGTACCTAAATAAGAAGCCCCGGCTAACTACGTGCCAGCAGCCGCGGTAATACGTAGGGGGCAAGCGTTATCCGGAATTACTGGGTGTAAAGGGAGCGTAGGCGGCATGGTAAGCCAGATGTGAAAGCCTTGGGCTTAACCCGAGGATTGCATTTGGAACTATCAAGCTAGAGTACAGGAGAGGAAAGCGGAATTCCTAGTGTAGCGGTGAAATGCGTAGATATTAGGAAGAACACCAGTGGCGAAGGCGGCTTTCTGGACTGAAACTGACGCTGAGG…	k__Bacteria, p__Firmicutes, c__Clostridia, o__Clostridiales, f__, g__, s__	1e-06	1	1	371146	1	151035	1	1	685939	1	1	177467
100	NR_044289	[Clostridium] lavalense strain CCRI-9842 16S ribosomal RNA gene, partial sequence		OTU52	CCTACGGGAGGCAGCAGTGGGGAATATTGCACAATGGGCGAAAGCCTGATGCAGCGACGCCGCGTGAGTGAAGAAGTATTTCGGTATGTAAAGCTCTATCAGCAGGGAAGATAATGACGGTACCTGACTAAGAAGCCCCGGCTAACTACGTGCCAGCAGCCGCGGTAATACGTAGGGGGCAAGCGTTATCCGGATTTACTGGGTGTAAAGGGAGCGTAGACGGCATGGCAAGTCTGAAGTGAAAACCCAGGGCTCAACCCTGGGACTGCTTTGGAAACTGTCAAGCTAGAGTGCAGGAGAGGTAAGTGGAATTCCTAGTGTAGCGGTGAAATGCGTAGATATTAGGAGGAACACCAGTGGCGAAGGCGGCTTACTGGACTGTAACTGACGTTGAGGCTC…	k__Bacteria, p__Firmicutes, c__Clostridia, o__Clostridiales, f__Lachnospiraceae, g__, s__	1e-06	1	11837.9	9567.81	1	11214.6	1	1	14997.3	1	1	11571.6
93.42	NR_029355	[Clostridium] methylpentosum strain R2 16S ribosomal RNA gene, partial sequence		OTU196	CCTACGGGAGGCAGCAGTGGGGGATATTGCACAATGGGCGCAAGCCTGATGCAGCGACGCCGCGTGTGGGAAGACGGCCCTCGGGTTGTAAACCACTGGCTTTGGGGACGATAATGACGGTACCCAAGGAGGAAGCTCCGGCTAACTACGTGCCAGCAGCCGCGGTAATACGTAGGGAGCGAGCGTTGTCCGGAATTACTGGGTGTAAAGGGAGCGTAGGCGGGAGTGCAAGTTGAATGTTTAATCTATGGGCTCAACCCATATCAGCGTTCAAAACTGCATTTCTTGAGTGAAGTAGAGGTTGGCGGAATTCCTAGTGTAGCGGTGAAATGCGTAGATATTAGGAGGAACACCAGTGGCGAAGGCGGCCAACTGGGCTTTTACTGACGCTGAGGCTCG…	k__Bacteria, p__Firmicutes, c__Clostridia, o__Clostridiales, f__Ruminococcaceae, g__, s__	0.330317	3.0274e-06	0.215804	1.45788	3.0274e-06	0.204727	3.0274e-06	3.0274e-06	1.18747	3.0274e-06	3.0274e-06	0.326243
97.96	NR_117130	[Clostridium] oroticum strain DSM 1287 16S ribosomal RNA gene, partial sequence		OTU67	CCTACGGGAGGCAGCAGTGGGGAATATTGCACAATGGGGGAAACCCTGATGCAGCGACGCCGCGTGAGTGATGAAGTATTTCGGTATGTAAAGCTCTATCAGCAGGGAAGAAAATGACGGTACCTGACTAAGAAGCCCCGGCTAACTACGTGCCAGCAGCCGCGGTAATACGTAGGGGGCAAGCGTTATCCGGATTTACTGGGTGTAAAGGGAGCGTAGACGGAACAGCAAGTCTGATGTGAAAACCCGGGGCTCAACCCCGGGACTGCATTGGAAACTGTTGATCTAGAGTGTCGGAGAGGTAAGTGGAATTCCTAGTGTAGCGGTGAAATGCGTAGATATTAGGAGGAACACCAGTGGCGAAGGCGGCTTACTGGACGATGACTGACGTTGAGGCTC…	k__Bacteria, p__Firmicutes, c__Clostridia, o__Clostridiales, f__Lachnospiraceae, g__, s__	1e-06	1	976.772	7666.46	1	1653.93	1	1	1161.49	1	1	1
95.46	NR_119085	[Clostridium] polysaccharolyticum strain DSM 1801 16S ribosomal RNA gene, complete sequence		OTU125	CCTACGGGAGGCAGCAGTGGGGAATATTGCACAATGGGGGAAACCCTGATGCAGCGACGCCGCGTGGATGAAGAAGTATTTCGGTATGTAAAGTCCTATCAGCAGGGAAGAAAATGACAGTACCTGACTAAGAAGCCCCGGCTAACTACGTGCCAGCAGCCGCGGTAATACGTAGGGGGCAAGCGTTATCCGGATTTACTGGGTGTAAAGGGAGCGCAGGTGGCAAGGCAAGCCAGAAGTGAAAACCCGGGGCTTAACCCCGTGGATTGCTTTTGGAACTGTCTGGCTAGAGTGCAGGAGGGGCAGGCGGAATTCCTAGTGTAGCGGTGAAATGCGTAGATATTAGGAGGAACACCGGTGGCGAAGGCGGCCTGCTGGACTGTAACTGACACTGAGGCT…	k__Bacteria, p__Firmicutes, c__Clostridia, o__Clostridiales, f__, g__, s__	0.0154408	6.47636e-05	2.19989	8.57992	6.47636e-05	4.59159	6.47636e-05	0.791854	7.88756	6.47636e-05	6.47636e-05	2.14599
99.09	NR_102852	[Clostridium] saccharolyticum strain WM1 16S ribosomal RNA gene, complete sequence		OTU354	CCTACGGGGGGCAGCAGTGGGGAATATTGGACAATGGGGGAAACCCTGATCCAGCGACGCCGCGTGAGTGAAGAAGTATTTCGGTATGTAAAGCTCTATCAGCAGGGAAGAAAATGACGGTACCTGACTAAGAAGCCCCGGCTAACTACGTGCCAGCAGCCGCGGTAATACGTAGGGGGCAAGCGTTATCCGGATTTACTGGGTGTAAAGGGAGCGTAGACGGCGCTGCAAGTCTGGAGTGAAAGCCCGGGGCTCAACCCCGGGACTGCTTTGGAAACTGTGGCGCTGGAGTGCAGGAGAGGTAAGTGGAATTCCTAGTGTAGCGGTGAAATGCGTAGATATTAGGAGGAACACCAGTGGCGAAGGCGGCTTACTGGACTGTAACTGACGTTGAGGCTC…	k__Bacteria, p__Firmicutes, c__Clostridia, o__Clostridiales, f__Lachnospiraceae, g__, s__	1e-06	1	1	105555	1	1	1	1	1	1	1	1
96.14	NR_102852	[Clostridium] saccharolyticum strain WM1 16S ribosomal RNA gene, complete sequence		OTU36	CCTACGGGAGGCAGCAGTGGGGAATATTGCACAATGGGGGAAACCCTGATGCAGCAACGCCGCGTGAGTGAAGAAGTATTTCGGTATGTAAAGCTCTATCAGCAGGGAAGAAAGTGACGGTACCTGACTAAGAAGCCCCGGCTAACTACGTGCCAGCAGCCGCGGTAATACGTAGGGGGCAAGCGTTATCCGGATTTACTGGGTGTAAAGGGAGCGTAGACGGCACAGCAAGTCTGAAGTGAAATCCCCGGGCTCAACCCGGGAACTGCTTTGGAAACTGTTGGGCTGGAGTGCTGGAGAGGCAAGCGGAATTCCTAGTGTAGCGGTGAAATGCGTAGATATTAGGAGGAACACCAGTGGCGAAGGCGGCTTGCTGGACAGTAACTGACGTTGAGGCTC…	k__Bacteria, p__Firmicutes, c__Clostridia, o__Clostridiales, f__Lachnospiraceae, g__, s__	1e-06	1	10228.8	105290	1	4859.44	1	1	79335	1	1	1
99.77	NR_028785	[Clostridium] scindens strain ATCC 35704 16S ribosomal RNA gene, complete sequence		OTU171	CCTACGGGGGGCAGCAGTGGGGAATATTGCACAATGGGGGAAACCCTGATGCAGCGACGCCGCGTGAAGGATGAAGTATTTCGGTATGTAAACTTCTATCAGCAGGGAAGAAGATGACGGTACCTGACTAAGAAGCCCCGGCTAACTACGTGCCAGCAGCCGCGGTAATACGTAGGGGGCAAGCGTTATCCGGATTTACTGGGTGTAAAGGGAGCGTAGACGGCGATGCAAGCCAGATGTGAAAGCCCGGGGCTCAACCCCGGGACTGCATTTGGAACTGCGTGGCTGGAGTGTCGGAGAGGCAGGCGGAATTCCTAGTGTAGCGGTGAAATGCGTAGATATTAGGAGGAACACCAGTGGCGAAGGCGGCCTGCTGGACGATGACTGACGTTGAGGCTC…	k__Bacteria, p__Firmicutes, c__Clostridia, o__Clostridiales, f__Lachnospiraceae, g__[Ruminococcus], s__gnavus	0.0367036	2.72453e-05	0.2122	0.282011	1.11358	0.0544143	2.72453e-05	2.46398	0.39112	2.72453e-05	2.72453e-05	0.123238
100	NR_028785	[Clostridium] scindens strain ATCC 35704 16S ribosomal RNA gene, complete sequence		OTU49	CCTACGGGAGGCAGCAGTGGGGAATATTGCACAATGGGGGAAACCCTGATGCAGCGACGCCGCGTGAAGGATGAAGTATTTCGGTATGTAAACTTCTATCAGCAGGGAAGAAGATGACGGTACCTGACTAAGAAGCCCCGGCTAACTACGTGCCAGCAGCCGCGGTAATACGTAGGGGGCAAGCGTTATCCGGATTTACTGGGTGTAAAGGGAGCGTAGACGGCGATGCAAGCCAGATGTGAAAGCCCGGGGCTCAACCCCGGGACTGCATTTGGAACTGCGTGGCTGGAGTGTCGGAGAGGCAGGCGGAATTCCTAGTGTAGCGGTGAAATGCGTAGATATTAGGAGGAACACCAGTGGCGAAGGCGGCCTGCTGGACGATGACTGACGTTGAGGCTC…	k__Bacteria, p__Firmicutes, c__Clostridia, o__Clostridiales, f__Lachnospiraceae, g__[Ruminococcus], s__gnavus	0.0864425	1.15684e-05	0.178384	0.161114	1.11759	0.0703298	1.15684e-05	3.78999	0.377609	1.15684e-05	0.00597868	0.146608
97.5	NR_118730	[Clostridium] symbiosum strain ATCC 14940 16S ribosomal RNA gene, partial sequence		OTU283	CCTACGGGGGGCTGCAGTGGGGAATATTGCACAATGGGCGAAAGCCTGATGCAGCGACGCCGCGTGAGTGAAGAAGTATTTCGGTATGTAAAGCTCTATCAGCAGGGAAGAAAATGACGGTACCTGACTAAGAAGCCCCGGCTAACTACGTGCCAGCAGCCGCGGTAATACGTAGGGGGCAAGCGTTATCCGGATTTACTGGGTGTAAAGGGAGCGTAGACGGTAAAGCAAGTCTGAAGTGAAAGCCCGCGGCTCAACTGAGGGACTGCTTTGGAAACTGTTTAACTGGAGTGTCGGAGAGGTAAGTGGAATTCCTAGTGTAGCGGTGAAATGCGTAGATATTAGGAGGAACACCAGTGGCGAAGGCGACTTACTGGACGATAACTGACGTTGAGGCTC…	k__Bacteria, p__Firmicutes, c__Clostridia, o__Clostridiales, f__Lachnospiraceae, g__, s__	0.282725	3.537e-06	1.03456	0.476374	0.702931	0.962842	0.000761993	1.35156	0.431407	1.11694	3.537e-06	0.947589
98.64	NR_118730	[Clostridium] symbiosum strain ATCC 14940 16S ribosomal RNA gene, partial sequence		OTU78	CCTACGGGAGGCAGCAGTGGGGAATATTGCACAATGGGCGAAAGCCTGATGCAGCGACGCCGCGTGAGTGAAGAAGTATTTCGGTATGTAAAGCTCTATCAGCAGGGAAGAAAATGACGGTACCTGACTAAGAAGCCCCGGCTAACTACGTGCCAGCAGCCGCGGTAATACGTAGGGGGCAAGCGTTATCCGGATTTACTGGGTGTAAAGGGAGCGTAGACGGTAAAGCAAGTCTGAAGTGAAAGCCCGCGGCTCAACTGCGGGACTGCTTTGGAAACTGTTTAACTGGAGTGTCGGAGAGGTAAGTGGAATTCCTAGTGTAGCGGTGAAATGCGTAGATATTAGGAGGAACACCAGTGGCGAAGGCGACTTACTGGACGATAACTGACGTTGAGGCTC…	k__Bacteria, p__Firmicutes, c__Clostridia, o__Clostridiales, f__Lachnospiraceae, g__, s__	8.33823	0.000626945	1.14705	0.573192	0.58487	0.873617	0.000163135	1.03528	0.36933	1.17837	0.000239552	0.955734
97.5	NR_118730	[Clostridium] symbiosum strain ATCC 14940 16S ribosomal RNA gene, partial sequence		OTU308	CCTACGGGTGGCTGCAGTGGGGAATATTGCACAATGGGCGAAAGCCTGATGCAGCGACGCCGCGTGAGTGAAGAAGTATTTCGGTATGTAAAGCTCTATCAGCAGGGAAGAAAATGACGGTACCTGACTAAGAAGCCCCGGCTAACTACGTGCCAGCAGCCGCGGTAATACGTAGGGGGCAAGCGTTATCCGGATTTACTGGGTGTAAAGGGAGCGTAGACGGTAAAGCAAGTCTGAAGTGAAAGCCCGCGGCTCAACTGCGGGACTGCTTTGGAAACTGTTTAACTGGAGTGTCGGAGAGGTAAGAGGAATTCCTAGTGTAGCGGTGAAATGCGTAGATATTAGGAGGAACACCAGTGGCGAAGGCGACTTACTGGACGATAACTGACGTTGAGGCTC…	k__Bacteria, p__Firmicutes, c__Clostridia, o__Clostridiales, f__Lachnospiraceae, g__, s__	0.103322	9.67853e-06	0.802523	0.501347	0.527995	0.723068	9.67853e-06	0.903917	0.370057	0.870187	9.67853e-06	0.967223
97.5	NR_118730	[Clostridium] symbiosum strain ATCC 14940 16S ribosomal RNA gene, partial sequence		OTU403	CCTACGGGGGGCAGCAGTGGGGAATATTGCACAATGGGCGAAAGCCTGATGCAGCGACGCCGCGTGAGTGAAGAAGTATTTCGGTATGTAAAGCTCTATCAGCAGGGAAGAAAATGACGGTACCTGACTAAGAAGCCCCGGCTAACTACGTGCCAGCAGTCGCGGTAATACGTAGGGGGCAAGTGTTATCCGGATTTACTGGGTGTAAAGGGAGCGTAGACGGTAAAGCAAGTCTGAAGTGAAAGCCCGCGGCTCAACTGCGGGACTGCTTTGGAAACTGTTTAACTGGAGTGTCGGAGAGGTAAGTGGAATTCCTAGTGTAGCGGTGAAATGCGTAGATATTAGGAGGAACACCAGTGGCGAAGGCGACTTACTGGACGATAACTGACGTTGAGGCTC…	k__Bacteria, p__Firmicutes, c__Clostridia, o__Clostridiales, f__Lachnospiraceae, g__, s__	1e-06	1	1927.94	4351.64	716.723	461.936	1	1	2294.63	4167.19	1	1
100	NR_037068	[Clostridium] xylanolyticum strain DSM 6555 16S ribosomal RNA gene, partial sequence		OTU204	CCTACGGGAGGCAGCAGTGGGGAATATTGGACAATGGGGGAAACCCTGATCCAGCGACGCCGCGTGAGTGAAGAAGTATTTCGGTATGTAAAGCTCTATCAGCAGGGAAGAAAATGACGGTACCTGACTAAGAAGCCCCGGCTAACTACGTGCCAGCAGCCGCGGTAATACGTAGGGGGCAAGCGTTATCCGGATTTACTGGGTGTAAAGGGAGCGTAGACGGCTCTGCAAGTCTGGAGTGAAAGCCCGGGGCTCAACCCCGGGACTGCTTTGGAAACTGTGGAGCTAGAGTGCAGGAGAGGTAAGTGGAATTCCTAGTGTAGCGGTGAAATGCGTAGATATTAGGAGGAACACCAGTGGCGAAGGCGGCTTACTGGACTGTAACTGACGTTGAGGCTC…	k__Bacteria, p__Firmicutes, c__Clostridia, o__Clostridiales, f__Lachnospiraceae, g__, s__	1e-06	1	1	1.45107e+06	1	1	1	1	123241	1	1	1
98.64	NR_074613	[Eubacterium] eligens strain ATCC 27750 16S ribosomal RNA gene, complete sequence		OTU287	CCTACGGGGGGCTGCAGTGGGGAATATTGCACAATGGAGGAAACTCTGATGCAGCGACGCCGCGTGAGTGAAGAAGTAATTCGTTATGTAAAGCTCTATCAGCAGGGAAGATAGTGACGGTACCTGACTAAGAAGCTCCGGCTAAATACGTGCCAGCAGCCGCGGTAATACGTATGGAGCAAGCGTTATCCGGATTTACTGGGTGTAAAGGGAGTGTAGGTGGCCATGCAAGTCAGAAGTGAAAATCTGGGGCTCAACCCCGGAACTGCTTTTGAAACTGTAAGGCTAGAGTGCAGGAGGGGTGAGTGGAATTCCTAGTGTAGCGGTGAAATGCGTAGATATTAGGAGGAACACCAGTGGCGAAGGCGGCTCACTGGACTGTAACTGACACTGAGGCTC…	k__Bacteria, p__Firmicutes, c__Clostridia, o__Clostridiales, f__Lachnospiraceae, g__Lachnospira, s__	0.00110291	0.00090669	12.1423	242.108	0.00090669	91.3384	0.00090669	0.00090669	55.5724	0.00090669	0.00090669	153.321
99.77	NR_074613	[Eubacterium] eligens strain ATCC 27750 16S ribosomal RNA gene, complete sequence		OTU50	CCTACGGGAGGCAGCAGTGGGGAATATTGCACAATGGAGGAAACTCTGATGCAGCGACGCCGCGTGAGTGAAGAAGTAATTCGTTATGTAAAGCTCTATCAGCAGGGAAGATAGTGACGGTACCTGACTAAGAAGCTCCGGCTAAATACGTGCCAGCAGCCGCGGTAATACGTATGGAGCAAGCGTTATCCGGATTTACTGGGTGTAAAGGGAGTGTAGGTGGCCATGCAAGTCAGAAGTGAAAATCCGGGGCTCAACCCCGGAACTGCTTTTGAAACTGTAAGGCTAGAGTGCAGGAGGGGTGAGTGGAATTCCTAGTGTAGCGGTGAAATGCGTAGATATTAGGAGGAACACCAGTGGCGAAGGCGGCTCACTGGACTGTAACTGACACTGAGGCTC…	k__Bacteria, p__Firmicutes, c__Clostridia, o__Clostridiales, f__Lachnospiraceae, g__Lachnospira, s__	0.00220583	0.000453345	225.699	1258.61	0.000453345	2033.2	0.566863	4.88908	344.337	0.000453345	0.000453345	1255.15
100	NR_074613	[Eubacterium] eligens strain ATCC 27750 16S ribosomal RNA gene, complete sequence		OTU11	CCTACGGGAGGCAGCAGTGGGGAATATTGCACAATGGAGGAAACTCTGATGCAGCGACGCCGCGTGAGTGAAGAAGTAATTCGTTATGTAAAGCTCTATCAGCAGGGAAGATAGTGACGGTACCTGACTAAGAAGCTCCGGCTAAATACGTGCCAGCAGCCGCGGTAATACGTATGGAGCAAGCGTTATCCGGATTTACTGGGTGTAAAGGGAGTGTAGGTGGCCATGCAAGTCAGAAGTGAAAATCCGGGGCTCAACCCCGGAACTGCTTTTGAAACTGTAAGGCTGGAGTGCAGGAGGGGTGAGTGGAATTCCTAGTGTAGCGGTGAAATGCGTAGATATTAGGAGGAACACCAGTGGCGAAGGCGGCTCACTGGACTGTAACTGACACTGAGGCTC…	k__Bacteria, p__Firmicutes, c__Clostridia, o__Clostridiales, f__Lachnospiraceae, g__Lachnospira, s__	0.00220583	0.000453345	153.533	2045.37	1.15091	1977.33	0.338797	10.5774	522.091	0.000453345	0.000453345	1848.65
99.32	NR_074613	[Eubacterium] eligens strain ATCC 27750 16S ribosomal RNA gene, complete sequence		OTU90	CCTACGGGAGGCAGCAGTGGGGAATATTGCACAATGGAGGAAACTCTGATGCAGCGACGCCGCGTGAGTGAAGAAGTAATTCGTTATGTAAAGCTCTATCAGCAGGGAAGATAGTGACGGTACCTGACTAAGAAGCTCCGGCTAAATACGTGCCAGCAGCCGCGGTAATACGTATGGAGCAAGCGTTATCCGGATTTACTGGGTGTAAAGGGAGTGTAGGTGGCCATGCAAGTCAGAAGTGAAAATCCGGGGCTCAACCCCGGAACTGCTTTTGAAACTGTAAGGCTAGAGTGCAGGAGGGGTGAGAGGAATTCCTAGTGTAGCGGTGAAATGCGTAGATATTAGGAGGAACACCAGTGGCGAAGGCGGCTCACTGGACTGTAACTGACACTGAGGCTC…	k__Bacteria, p__Firmicutes, c__Clostridia, o__Clostridiales, f__Lachnospiraceae, g__Lachnospira, s__	1e-06	1	15307	28431.7	1	78898.8	1	1	6068.91	1	1	37754.2
99.55	NR_074613	[Eubacterium] eligens strain ATCC 27750 16S ribosomal RNA gene, complete sequence		OTU250	CCTACGGGAGGCAGCAGTGGGGAATATTGCACAATGGAGGAAACTCTGATGCAGCGACGCCGCGTGAGTGAAGAAGTAATTCGTTATGTAAAGCTCTATCAGCAGGGAAGATAGTGACGGTACCTGACTAAGAAGCTCCGGCTAAATACGTGCCAGCAGCCGCGGTAATACGTATGGAGCAAGCGTTATCCGGATTTACTGGGTGTAAAGGGAGTGTAGGTGGCCATGCAAGTCAGAAGTGAAAATCCGGGGCTCAACCCCGGAACTGCTTTTGAAACTGTGAGGCTAGAGTGCAGGAGGGGTGAGTGGAATTCCTAGTGTAGCGGTGAAATGCGTAGATATTAGGAGGAACACCAGTGGCGAAGGCGGCTCACTGGACTGTAACTGACACTGAGGCTC…	k__Bacteria, p__Firmicutes, c__Clostridia, o__Clostridiales, f__Lachnospiraceae, g__Lachnospira, s__	1e-06	1	1272.34	56043	1	8880.42	1	1	3958.79	1	1	39606.9
98.86	NR_074613	[Eubacterium] eligens strain ATCC 27750 16S ribosomal RNA gene, complete sequence		OTU337	CCTACGGGGGGCTGCAGTGGGGAATATTGCACAATGGAGGAAACTCTGATGCAGCGACGCCGCGTGAGTGAAGAAGTAATTCGTTATGTAAAGCTCTATCAGCAGGGAAGATAGTGACGGTACCTGACTAAGAAGCTCCGGCTAAATACGTGCCAGCAGCCGCGGTAATACGTATGGAGCAAGCTTTATCCGGATTTACTGGGTGTAAAGGGAGTGTAGGTGGCCATGCAAGTCAGAAGTGAAAATCCGGGGCTCAACCCCGGAACTGCTTTTGAAACTGTAAGGCTGGAGTGCAGGAGGGGTGAGTGGAATTCCTAGTGTAGCGGTGAAATGCGTAGATATTAGGAGGAACACCAGTGGCGAAGGCGGCTCACTGGACTGTAACTGACACTGAGGCTC…	k__Bacteria, p__Firmicutes, c__Clostridia, o__Clostridiales, f__Lachnospiraceae, g__Lachnospira, s__	1e-06	1	3495.85	58213.8	1	73862.9	1	1	13894.8	1	1	85517.9
99.09	NR_118675	[Eubacterium] siraeum strain ATCC 29066 16S ribosomal RNA gene, partial sequence		OTU60	CCTACGGGAGGCAGCAGTGGGGGATATTGGACAATGGGGGCAACCCTGATCCAGCGACGCCGCGTGAGGGAAGAAGGTTTTCGGATTGTAAACCTCTGTTGACGGAGAAAAAAATGATGGTATCCGTTTAGAAAGCCACGGCTAACTACGTGCCAGCAGCCGCGGTAATACGTAGGTGGCAAGCGTTGTCCGGAATTACTGGGTGTAAAGGGAGTGTAGGCGGGATATCAAGTCAGAAGTGAAAATTACGGGCTCAACTCGTAACCTGCTTTTGAAACTGACATTCTTGAGTGAAGTAGAGGCAAGCGGAATTCCTAGTGTAGCGGTGAAATGCGTAGATATTAGGAGGAACACCAGTGGCGAAGGCGGCTTGCTGGGCTTTTACTGACGCTGAGGCTC…	k__Bacteria, p__Firmicutes, c__Clostridia, o__Clostridiales, f__Ruminococcaceae, g__Ruminococcus, s__	1e-06	1	188447	218492	1	357351	1	5550.01	90516.5	1	2430.1	166068
98.86	NR_118675	[Eubacterium] siraeum strain ATCC 29066 16S ribosomal RNA gene, partial sequence		OTU221	CCTACGGGAGGCAGCAGTGGGGGATATTGGACAATGGGGGCAACCCTGATCCAGCGACGCCGCGTGAGGGAAGAAGGTTTTCGGATTGTAAACCTCTGTTGACGGAGAAAAAAATGATGGTATCCGTTTAGAAAGCCACGGCTAACTACGTGCCAGCAGCCGCGGTAATACGTAGGTGGCAAGCGTTGTCCGGAATTACTGGGTGTAAAGGGAGTGTAGGCGGGATGTCAAGTCAGAAGTGAAAATTACGGGCTCAACTCGTAACCTGCTTTTGAAACTGACATTCTTGAGTGAAGTAGAGGCAAGCGGAATTCCTAGTGTAGCGGTGAAATGCGTAGATATTAGGAGGAACACCAGTGGCGAAGGCGGCTTGCTGGGCTTTTACTGACGCTGAGGCTC…	k__Bacteria, p__Firmicutes, c__Clostridia, o__Clostridiales, f__Ruminococcaceae, g__Ruminococcus, s__	1e-06	1	185569	223362	716.723	127694	1	1	25927.3	1	1	174960
99.54	NR_118692	[Ruminococcus] obeum strain ATCC 29174 16S ribosomal RNA gene, complete sequence		OTU40	CCTACGGGAGGCGGCAGTGGGGAATATTGCACAATGGGGGAAACCCTGATGCAGCGACGCCGCGTGAAGGAAGAAGTATCTCGGTATGTAAACTTCTATCAGCAGGGAAGATAGTGACGGTACCTGACTAAGAAGCCCCGGCTAACTACGTGCCAGCAGCCGCGGTAATACGTAGGGGGCAAGCGTTATCCGGATTTACTGGGTGTAAAGGGAGCGTAGACGGACTGGCAAGTCTGATGTGAAAGGCGGGGGCTCAACCCCTGGACTGCATTGGAAACTGTTAGTCTTGAGTGCCGGAGAGGTAAGCGGAATTCCTAGTGTAGCGGTGAAATGCGTAGATATTAGGAGGAACACCAGTGGCGAAGGCGGCTTACTGGACGGTAACTGACGTTGAGGCTC…	k__Bacteria, p__Firmicutes, c__Clostridia, o__Clostridiales, f__Lachnospiraceae, g__, s__	0.00526968	0.000189765	24.3459	1.01936	0.000189765	3.53624	0.000189765	4.90046	1.40215	0.000189765	0.000189765	7.34385
99.77	NR_118692	[Ruminococcus] obeum strain ATCC 29174 16S ribosomal RNA gene, complete sequence		OTU44	CCTACGGGAGGCAGCAGTGGGGAATATTGCACAATGGGGGAAACCCTGATGCAGCGACGCCGCGTGAAGGAAGAAGTATCTCGGTATGTAAACTTCTATCAGCAGGGAAGATAGTGACGGTACCTGACTAAGAAGCCCCGGCTAACTACGTGCCAGCAGCCGCGGTAATACGTAGGGGGCAAGCGTTATCCGGATTTACTGGGTGTAAAGGGAGCGTAGACGGACTGGCAAGTCTGATGTGAAAGGCGGGGGCTCAACCCCTGGACTGCATTGGAAACTGTTAGTCTTGAGTGCCGGAGAGGTAAGCGGAATTCCTAGTGTAGCGGTGAAATGCGTAGATATTAGGAGGAACACCAGTGGCGAAGGCGGCTTACTGGACGGTAACTGACGTTGAGGCTC…	k__Bacteria, p__Firmicutes, c__Clostridia, o__Clostridiales, f__Lachnospiraceae, g__, s__	0.00263484	0.00037953	46.212	2.58875	0.00037953	12.1808	0.129314	9.89201	0.00037953	0.00037953	0.00037953	14.4673
98.92	NR_041894	Acidaminococcus intestini strain ADV 255.99 16S ribosomal RNA gene, partial sequence		OTU275	CCTACGGGGGGCTGCAGTGGGGAATCTTCCGCAATGGACGAAAGTCTGACGGAGCAACGCCGCGTGAGTGATGAAGGTCTTCGGATTGTAAAACTCTGTTGTTAGGGACGAAAGCACCGTGTTCGAACAGGTCATGGTGTTGACGGTACCTAACGAGGAAGCCACGGCTAACTACGTGCCAGCAGCCGCGGTAATACGTAGGTGGCAAGCGTTGTCCGGAATTATTGGGCGTAAAGAGCATGTAGGCGGGCTTTTAAGTCTGACGTGAAAATGCGGGGCTTAACCACGTATGGCGTTGGATACTGGAAGTCTTGAGTGCAGGAGAGGAAAGGGGAATTCCCAGTGTAGCGGTGAAATGCGTAGATATTGGGAGGAACACCAGTGGCGAAGGCGCCTTTC…	k__Bacteria, p__Firmicutes, c__Clostridia, o__Clostridiales, f__Veillonellaceae, g__Acidaminococcus, s__	0.00441165	0.759594	1.08301	2.2898	2.64882	0.314125	0.000226673	15.0044	2.82958	0.000226673	330.466	0.000226673
98.92	NR_041894	Acidaminococcus intestini strain ADV 255.99 16S ribosomal RNA gene, partial sequence		OTU303	CCTACGGGTGGCTGCAGTGGGGAATCTTCCGCAATGGACGAAAGTCTGACGGAGCAACGCCGCGTGAGTGATGAAGGTCTTCGGATTGTAAAACTCTGTTGTTAGGGACGAAAGCACCGTGTTCGAACAGGTCATGGTGTTGACGGTACCTAACGAGGAAGCCACGGCTAACTACGTGCCAGCAGCCGCGGTAATACGTAGGTGGCAAGCGTTGTCCGGAATTATTGGGCGTAAAGAGCATGTAGGCGGGCTTTTAAGTCTGACGTGAAAATGCGGGGCTTAACACCGTATGGCGTTGGATACTGGAAGTCTTGAGTGCAGGAGAGGAAAGGGGAATTCCCAGTGTAGCGGTGAAATGCGTAGATATTGGGAGGAACACCAGTGGCGAAGGCGCCTTTC…	k__Bacteria, p__Firmicutes, c__Clostridia, o__Clostridiales, f__Veillonellaceae, g__Acidaminococcus, s__	0.00110291	0.623189	0.00090669	2.30038	2.64882	0.418833	0.00090669	22.324	1.48317	0.00090669	318.396	0.00090669
100	NR_041894	Acidaminococcus intestini strain ADV 255.99 16S ribosomal RNA gene, partial sequence		OTU174	CCTACGGGAGGCAGCAGTGGGGAATCTTCCGCAATGGACGAAAGTCTGACGGAGCAACGCCGCGTGAGTGATGAAGGTCTTCGGATTGTAAAACTCTGTTGTTAGGGACGAAAGCACCGTGTTCGAACAGGTCATGGTGTTGACGGTACCTAACGAGGAAGCCACGGCTAACTACGTGCCAGCAGCCGCGGTAATACGTAGGTGGCAAGCGTTGTCCGGAATTATTGGGCGTAAAGAGCATGTAGGCGGGCTTTTAAGTCTGACGTGAAAATGCGGGGCTTAACCCCGTATGGCGTTGGATACTGGAAGTCTTGAGTGCAGGAGAGGAAAGGGGAATTCCCAGTGTAGCGGTGAAATGCGTAGATATTGGGAGGAACACCAGTGGCGAAGGCGCCTTTC…	k__Bacteria, p__Firmicutes, c__Clostridia, o__Clostridiales, f__Veillonellaceae, g__Acidaminococcus, s__	0.0529398	0.234282	0.854275	4.4048	4.08359	1.3535	1.88894e-05	16.1285	2.53371	1.88894e-05	444.656	0.0594139
98.92	NR_041894	Acidaminococcus intestini strain ADV 255.99 16S ribosomal RNA gene, partial sequence		OTU408	CCTACGGGGGGCAGCAGTGGGGAATCTTCCGCAATGGACGAAAGTCTGACGGAGCAACGCCGCGTGAGTGATGAAGGTCTTCGGATTGTAAAACTCTGTTGTTAGGGACGAAAGCACCGTGTTCGAACAGGTCATGGTGTTGACGGTACCTAACGTGGAAGCCACGGCTAACTACGTGCCAGCAGCCGCGGTTATACGTAGGTGGCAAGCGTTGTCCGGAATTATTGGGCGTAAAGAGCATGTAGGCGGGCTTTTAAGTCTGACGTGAAAATGCGGGGCTTAACCCCGTATGGCGTTGGATACTGGAAGTCTTGAGTGCAGGAGAGGAAAGGGGAATTCCCAGTGTAGCGGTGAAATGCGTAGATATTGGGAGGAACACCAGTGGCGAAGGCGCCTTTC…	k__Bacteria, p__Firmicutes, c__Clostridia, o__Clostridiales, f__Veillonellaceae, g__Acidaminococcus, s__	1e-06	1	1	1	1	1	1	1442.38	1	1	16000.4	1
86.46	NR_114306	Aerosakkonema funiforme strain Lao26 16S ribosomal RNA gene, partial sequence		OTU402	CCTACGGGTGGCAGCAGTGGGGAATTTTCCGCAATGGGCGAAAGCCTGACGGAGCAATGCCGCGTGGAGGTAGAAGGCCCGCGGGTCATGAACTTCTTTTCCCGGAGAAGAAGCAATGACGGTATCTGGGGAATAAGCATCGGCTAACTCTGTGCCAGCAGCCGCGGTAATACAGAGGATGCAAGCGTTATCCGGAATGATTGGGCGTAAAGCGTCTGTAGGTGGCTTTTTAAGTCCGCCGTCAAATCCCAGGGCTCAACCCTGGACAGGCGGTGGAAACTACCAAGCTGGAGTACGGTAGGGGCAGAGGGAATTTCCGGTGGAGCGGTGAAATGCGTAGAGATCGGAAAGAAGACCAACGGCGAAAGCACTCTGCTGGGCCGACACTGACACTGAGAG…	k__Bacteria, p__Cyanobacteria, c__Chloroplast, o__Streptophyta, f__, g__, s__	1e-06	1	1	1	1	1	1	1	1	1	7518.01	1
100	NR_113151	Alistipes onderdonkii strain JCM 16771 16S ribosomal RNA gene, partial sequence		OTU83	CCTACGGGAGGCAGCAGTGAGGAATATTGGTCAATGGACGCAAGTCTGAACCAGCCATGCCGCGTGCAGGAAGACGGCTCTATGAGTTGTAAACTGCTTTTGTACGAGGGTAAACTCACCTACGTGTAGGTGACTGAAAGTATCGTACGAATAAGGATCGGCTAACTCCGTGCCAGCAGCCGCGGTAATACGGAGGATTCAAGCGTTATCCGGATTTATTGGGTTTAAAGGGTGCGTAGGCGGTTTGATAAGTTAGAGGTGAAATCCCGGGGCTTAACTCCGGAACTGCCTCTAATACTGTTAGACTAGAGAGTAGTTGCGGTAGGCGGAATGTATGGTGTAGCGGTGAAATGCTTAGAGATCATACAGAACACCGATTGCGAAGGCAGCTTACCAAAC…	k__Bacteria, p__Bacteroidetes, c__Bacteroidia, o__Bacteroidales, f__Rikenellaceae, g__, s__	0.391035	2.55732e-06	0.127179	0.219089	0.0177116	0.361607	0.0201405	0.03536	1.04817	0.022568	2.55732e-06	0.714299
98.91	NR_113153	Alistipes shahii strain JCM 16773 16S ribosomal RNA gene, partial sequence		OTU338	CCTACGGGTGGCTGCAGTGAGGAATATTGGTCAATGGACGCAAGTCTGAACCAGCCATGCCGCGTGCAGGAAGACGGCTCTATGAGTTGTAAACTGCTTTTGTACGAGAGTAAACGCTCTTACGTGTAAGAGCCTGAAAGTATCGTACGAATAAGGATCGGCTAACTCCGTGCCAGCAGCCGCGGTAATACGGAGGATCCAAGCGTTATCCGGATTTATTGGGTTTAAAGGGTGCGTAGGCGGTTTGATAAGTTAGAGGTGAAATACCGGTGCTTAACACCGGAACTGCCTCTAATACTGTTGAACTAGAGAGTAGTTGCGGTAGGCGGAATGTATGGTGTAGCGGTGAAATGCTTAGAGATCATACAGAACACCGATTGCGAAGGCAGCTTACCAAAC…	k__Bacteria, p__Bacteroidetes, c__Bacteroidia, o__Bacteroidales, f__Rikenellaceae, g__, s__	0.0244708	4.0865e-05	0.142467	0.110962	4.0865e-05	1.51717	4.0865e-05	4.0865e-05	0.755351	4.0865e-05	4.0865e-05	0.356118
100	NR_113153	Alistipes shahii strain JCM 16773 16S ribosomal RNA gene, partial sequence		OTU86	CCTACGGGAGGCAGCAGTGAGGAATATTGGTCAATGGACGCAAGTCTGAACCAGCCATGCCGCGTGCAGGAAGACGGCTCTATGAGTTGTAAACTGCTTTTGTACGAGGGTAAACGCTCTTACGTGTAAGAGCCTGAAAGTATCGTACGAATAAGGATCGGCTAACTCCGTGCCAGCAGCCGCGGTAATACGGAGGATCCAAGCGTTATCCGGATTTATTGGGTTTAAAGGGTGCGTAGGCGGTTTGATAAGTTAGAGGTGAAATACCGGTGCTTAACACCGGAACTGCCTCTAATACTGTTGAACTAGAGAGTAGTTGCGGTAGGCGGAATGTATGGTGTAGCGGTGAAATGCTTAGAGATCATACAGAACACCGATTGCGAAGGCAGCTTACCAAAC…	k__Bacteria, p__Bacteroidetes, c__Bacteroidia, o__Bacteroidales, f__Rikenellaceae, g__, s__	0.0646951	1.54571e-05	0.242077	0.078248	1.54571e-05	0.42475	0.00178424	0.0950892	1.37504	1.54571e-05	1.54571e-05	0.551576
98.86	NR_117139	Anaerostipes hadrus strain DSM 3319 16S ribosomal RNA, partial sequence		OTU296	CCTACGGGGGGCTGCAGTGGGGAATATTGCACAATGGGGGAAACCCTGATGCAGCGACGCCGCGTGAGTGAAGAAGTATCTCGGTATGTAAAGCTCTATCAGCAGGGAAGAAAATGACGGTACCTGACTAAGAAGCCCCGGCTAACTACGTGCCAGCAGCCGCGGTAATACGTAGGGGGCAAGCGTTATCCGGAATTACTGGGTGTAAAGGGTGCGTAGGTGGTATGGCAAGTCAGAAGTGAAAACCTAGGGCTTAACTCTGGGACTGCTTTTGAAACTGTCAGACTGGAGTGCAGGAGAGGTAAGCGGAATTCCTAGTGTAGCGGTGAAATGCGTAGATATTAGGAGGAACATCAGTGGCGAAGGCGGCTTACTGGACTGAAACTGACACTGAGGCAC…	k__Bacteria, p__Firmicutes, c__Clostridia, o__Clostridiales, f__Lachnospiraceae, g__, s__	0.399904	2.5006e-06	0.227906	2.5006e-06	2.5006e-06	0.135746	2.5006e-06	0.0402458	0.00409049	2.5006e-06	2.5006e-06	0.751739
98.86	NR_117139	Anaerostipes hadrus strain DSM 3319 16S ribosomal RNA, partial sequence		OTU328	CCTACGGGTGGCTGCAGTGGGGAATATTGCACAATGGGGGAAACCCTGATGCAGCGACGCCGCGTGAGTGAAGAAGTATCTCGGTATGTAAAGCTCTATCAGCAGGGAAGAAAATGACGGTACCTGACTAAGAAGCCCCGGCTAACTACGTGCCAGCAGCCGCGGTAATACGTAGGGGGCAAGCGTTATCCGGAATTACTGGGTGTAAAGGGTGCGTAGGTGGTATGGCAAGTCAGAAGTGAAAACCCAGGGCTTAACTATGGGACTGCTTTTGAAACTGTCAGACTGGAGTGCAGGAGAGGTAAGCGGAATTCCTAGTGTAGCGGTGAAATGCGTAGATATTAGGAGGAACATCAGTGGCGAAGGCGGCTTACTGGACTGAAACTGACACTGAGGCAC…	k__Bacteria, p__Firmicutes, c__Clostridia, o__Clostridiales, f__Lachnospiraceae, g__, s__	0.0939531	1.06436e-05	0.279224	1.06436e-05	1.06436e-05	0.208558	1.06436e-05	0.0744242	1.06436e-05	1.06436e-05	1.06436e-05	0.82143
99.55	NR_117139	Anaerostipes hadrus strain DSM 3319 16S ribosomal RNA, partial sequence		OTU258	CCTACGGGAGGCAGCAGTGGGGAATATTGCACAATGGGGGAAACCCTGATGCAGCAACGCCGCGTGAGTGAAGAAGTATCTCGGTATGTAAAGCTCTATCAGCAGGGAAGAAAATGACGGTACCTGACTAAGAAGCCCCGGCTAACTACGTGCCAGCAGTCGCGGTAATACGTAGGGGGCAAGCGTTATCCGGAATTACTGGGTGTAAAGGGTGCGTAGGTGGTATGGCAAGTCAGAAGTGAAAACCCAGGGCTTAACTCTGGGACTGCTTTTGAAACTGTCAGACTGGAGTGCAGGAGAGGTAAGCGGAATTCCTAGTGTAGCGGTGAAATGCGTAGATATTAGGAGGAACATCAGTGGCGAAGGCGGCTTACTGGACTGAAACTGACACTGAGGCAC…	k__Bacteria, p__Firmicutes, c__Clostridia, o__Clostridiales, f__Lachnospiraceae, g__, s__	0.00704649	0.000141915	0.365707	0.000141915	0.000141915	0.000141915	0.000141915	0.000141915	0.000141915	0.000141915	0.000141915	0.346498
100	NR_117139	Anaerostipes hadrus strain DSM 3319 16S ribosomal RNA, partial sequence		OTU17	CCTACGGGAGGCAGCAGTGGGGAATATTGCACAATGGGGGAAACCCTGATGCAGCGACGCCGCGTGAGTGAAGAAGTATCTCGGTATGTAAAGCTCTATCAGCAGGGAAGAAAATGACGGTACCTGACTAAGAAGCCCCGGCTAACTACGTGCCAGCAGCCGCGGTAATACGTAGGGGGCAAGCGTTATCCGGAATTACTGGGTGTAAAGGGTGCGTAGGTGGTATGGCAAGTCAGAAGTGAAAACCCAGGGCTTAACTCTGGGACTGCTTTTGAAACTGTCAGACTGGAGTGCAGGAGAGGTAAGCGGAATTCCTAGTGTAGCGGTGAAATGCGTAGATATTAGGAGGAACATCAGTGGCGAAGGCGGCTTACTGGACTGAAACTGACACTGAGGCAC…	k__Bacteria, p__Firmicutes, c__Clostridia, o__Clostridiales, f__Lachnospiraceae, g__, s__	12.8575	0.000295453	0.182827	0.00058333	0.000227215	0.120401	7.64563e-05	0.0381121	0.0018782	7.77757e-08	0.000120586	0.693187
99.77	NR_117139	Anaerostipes hadrus strain DSM 3319 16S ribosomal RNA, partial sequence		OTU76	CCTACGGGAGGCAGCAGTGGGGAATATTGCACAATGGGGGAAACCCTGATGCAGCGACGCCGCGTGAGTGAAGAAGTATCTCGGTATGTAAAGCTCTATCAGCAGGGAAGAAAATGACGGTACCTGACTAAGAAGCCCCGGCTAACTACGTGCCAGCAGCCGCGGTAATACGTAGGGGGCAAGCGTTATCCGGAATTACTGGGTGTAAAGGGTGCGTAGGTGGTATGGCAAGTCAGAAGTGAAAACCCAGGGCTTAACTCTGGGACTGCTTTTGAAACTGTCAGACTAGAGTGCAGGAGAGGTAAGCGGAATTCCTAGTGTAGCGGTGAAATGCGTAGATATTAGGAGGAACATCAGTGGCGAAGGCGGCTTACTGGACTGAAACTGACACTGAGGCAC…	k__Bacteria, p__Firmicutes, c__Clostridia, o__Clostridiales, f__Lachnospiraceae, g__, s__	2.18904	4.56822e-07	0.384248	0.000543176	4.56822e-07	0.183824	4.56822e-07	0.0379083	0.00106119	4.56822e-07	4.56822e-07	0.865692
99.77	NR_117139	Anaerostipes hadrus strain DSM 3319 16S ribosomal RNA, partial sequence		OTU115	CCTACGGGAGGCAGCAGTGGGGAATATTGCACAATGGGGGAAACCCTGATGCAGCGACGCCGCGTGAGTGAAGAAGTATTTCGGTATGTAAAGCTCTATCAGCAGGGAAGAAAATGACGGTACCTGACTAAGAAGCCCCGGCTAACTACGTGCCAGCAGCCGCGGTAATACGTAGGGGGCAAGCGTTATCCGGAATTACTGGGTGTAAAGGGTGCGTAGGTGGTATGGCAAGTCAGAAGTGAAAACCCAGGGCTTAACTCTGGGACTGCTTTTGAAACTGTCAGACTGGAGTGCAGGAGAGGTAAGCGGAATTCCTAGTGTAGCGGTGAAATGCGTAGATATTAGGAGGAACATCAGTGGCGAAGGCGGCTTACTGGACTGAAACTGACACTGAGGCAC…	k__Bacteria, p__Firmicutes, c__Clostridia, o__Clostridiales, f__Lachnospiraceae, g__, s__	0.115648	8.64693e-06	0.45786	8.64693e-06	8.64693e-06	0.451488	8.64693e-06	8.64693e-06	8.64693e-06	8.64693e-06	8.64693e-06	1.67457
99.55	NR_117139	Anaerostipes hadrus strain DSM 3319 16S ribosomal RNA, partial sequence		OTU176	CCTACGGGAGGCAGCAGTGGGGAATATTGCACAATGGGGGGAACCCTGATGCAGCGACGCCGCGTGAGTGAAGAAGTATCTCGGTATGTAAAGCTCTATCAGCAGGGAAGAAAATGACGGTACCTGACTAAGAAGCCCCGGCTAACTACGTGCCAGCAGCCGCGGTAATACGTAGGGGGCAAGCGTTATCCGGAATTACTGGGTGTAAAGGGTGCGTAGGTGGTATGGCAAGTCAGAAGTGAAAACCCAGGGCTTAACTCTGGGACTGCTTTTGAAACTGTCAGACTAGAGTGCAGGAGAGGTAAGCGGAATTCCTAGTGTAGCGGTGAAATGCGTAGATATTAGGAGGAACATCAGTGGCGAAGGCGGCTTACTGGACTGAAACTGACACTGAGGCAC…	k__Bacteria, p__Firmicutes, c__Clostridia, o__Clostridiales, f__Lachnospiraceae, g__Coprococcus, s__	1.21841	8.20742e-07	0.0460537	8.20742e-07	8.20742e-07	0.0149019	8.20742e-07	0.0271306	8.20742e-07	8.20742e-07	8.20742e-07	0.361839
99.32	NR_117139	Anaerostipes hadrus strain DSM 3319 16S ribosomal RNA, partial sequence		OTU179	CCTACGGGGGGCAGCAGTGGGGAATATTGCACAATGGGGGAAACCCTGATGCAGCGACGCCGCGTGAGTGAAGAAGTATCTCGGTATGTAAAGCTCTATCAGCAGGGAAGAAAATGACGGTACCTGACTAAGAAGCCCCGGCTAACTACGTGCCAGCAGCCGCGGTAATACGTAGGGGGCAAGCGTTATCCGGAATTACTGGGTGTAAAGGGTGCGTAGGTGGTATGGCAAGTCAGAAGTGAAAACCCAGGGCTTAACTCTGGGACTGCTTTTGAAACTGTCAGACTAGAGTGCAGGAGAGGTAAGCGGAATTCCTAGTGTAGCGGTGAAATGCGTAGATATTAGGAGGAACATCAGTGGCGAAGGCGGCTTACTGGACTGAAACTGACACTGAGGCAC…	k__Bacteria, p__Firmicutes, c__Clostridia, o__Clostridiales, f__Lachnospiraceae, g__Coprococcus, s__	0.415654	2.40585e-06	0.388573	0.00663316	2.40585e-06	0.170824	2.40585e-06	0.0885029	0.00612799	2.40585e-06	2.40585e-06	0.854987
92.74	NR_147398	Anaerotruncus rubiinfantis strain MT15 16S ribosomal RNA, partial sequence		OTU138	CCTACGGGAGGCAGCAGTGAGGGATATTGGGCAATGGGGGAAACCCTGACCCAGCGACGCCGCGTGAGGGAAGACGGTCTTCGGATTGTAAACCTCTGTCTTTGGGGACGAAAAAGGACGGTACCCAAGGAGGAAGCTCCGGCTAACTACGTGCCAGCAGCCGCGGTAATACGTAGGGAGCGAGCGTTGTCCGGAATTACTGGGTGTAAAGGGAGCGTAGGCGGGAAGACAAGTTGGATGTGAAAACTGTGGGCTCAACCGACAGACTGCATTCAAAACTGTTTTTCTTGAGTGAAGTAGAGGCAAGCGGAATTCCTAGTGTAGCGGTGAAATGCGTAGATATTAGGAGGAACACCAGTGGCGAAGGCGGCTTGCTGGGCTTTTACTGACGCTGAGGCT…	k__Bacteria, p__Firmicutes, c__Clostridia, o__Clostridiales, f__Ruminococcaceae, g__, s__	1e-06	1	3804.98	1	1	1	1	1	5094.24	1	1	6336.76
96.96	NR_144606	Bacteroides caecimuris strain I48 16S ribosomal RNA, partial sequence		OTU136	CCTACGGGAGGCAGCAGTGAGGAATATTGGTCAATGGGCGCGAGCCTGAACCAGCCAAGTAGCGTGAAGGATGACGGCCCTATGGGTTGTAAACTTCTTTTATATGGGAATAAAGTTTGGTATGCATACCATTTTGTATGTACCATATGAATAAGGATCGGCTAACTCCGTGCCAGCAGCCGCGGTAATACGGAGGATCCGAGCGTTATCCGGATTTATTGGGTTTAAAGGGAGCGTAGGTGGATTGTTAAGTCAGTTGTGAAAGTTTGCGGCTCAACCGTAAAATTGCAGTTGAAACTGGCAGTCTTGAGTACAGTAGAGGTGGGCGGAATTCGTGGTGTAGCGGTGAAATGCTTAGATATCACGAAGAACTCCGATTGCGAAGGCAGCTCACTGGAC…	k__Bacteria, p__Bacteroidetes, c__Bacteroidia, o__Bacteroidales, f__Bacteroidaceae, g__Bacteroides, s__	0.0553594	1.80638e-05	0.173383	1.80638e-05	0.0465063	0.661241	0.317596	0.259433	0.270191	0.177996	1.80638e-05	0.12549
99.35	NR_112933	Bacteroides cellulosilyticus strain JCM 15632 16S ribosomal RNA gene, partial sequence		OTU155	CCTACGGGAGGCAGCAGTGAGGAATATTGGTCAATGGGCGAGAGCCTGAACCAGCCAAGTAGCGTGAAGGATGACTGCCCTATGGGTTGTAAACTTCTTTTATATGGGAATAAAGTGAGCCACGTGTGGCTTTTTGTATGTACCATACGAATAAGGATCGGCTAACTCCGTGCCAGCAGCCGCGGTAATACGGAGGATCCAAGCGTTATCCGGATTTATTGGGTTTAAAGGGAGCGTAGGCGGACTATTAAGTCAGCTGTGAAAGTTTGCGGCTCAACCGTAAAATTGCAGTTGATACTGGTCGTCTTGAGTGCAGTAGAGGTAGGCGGAATTCGTGGTGTAGCGGTGAAATGCTTAGATATCACGAAGAACTCCGATTGCGAAGGCAGCTTACTGGAC…	k__Bacteria, p__Bacteroidetes, c__Bacteroidia, o__Bacteroidales, f__Bacteroidaceae, g__Bacteroides, s__	1e-06	1	1	1	1	1	1	1	1	1	1	1
98.91	NR_112933	Bacteroides cellulosilyticus strain JCM 15632 16S ribosomal RNA gene, partial sequence		OTU381	CCTACGGGCGGCAGCAGTGAGGAATATTGGTCAATGGACGAGAGTCTGAACCAGCCAAGTAGCGTGAAGGATGACTGCCCTATGGGTTGTAAACTTCTTTTATATGGGAATAAAGTGAGCCACGTGTGGCTTTTTGTATGTACCATACGAATAAGGATCTGCTAACTCCGTGCCAGCAGCCGCTGTAATACGGAGGATCCGAGCGTTATCCGGATTTATTGGGTTTAAAGGGAGCGTAGGCGGACTATTAAGTCAGCTGTGAAAGTTTGCGGCTCAACCGTAAAATTGCAGTTGATACTGGTCGTCTTGAGTGCAGTAGAGGTAGGCGGAATTCGTGGTGTAGCGGTGAAATGCTTAGATATCACGAAGAACTCCGATTGCGAAGGCAGCTTACTGGAC…	k__Bacteria, p__Bacteroidetes, c__Bacteroidia, o__Bacteroidales, f__Bacteroidaceae, g__Bacteroides, s__	0.00110291	0.00090669	1.29967	11.2428	20.3171	0.00090669	0.677594	0.00090669	6.98579	13.8919	5.32479	3.95738
100	NR_112933	Bacteroides cellulosilyticus strain JCM 15632 16S ribosomal RNA gene, partial sequence		OTU77	CCTACGGGAGGCAGCAGTGAGGAATATTGGTCAATGGACGAGAGTCTGAACCAGCCAAGTAGCGTGAAGGATGACTGCCCTATGGGTTGTAAACTTCTTTTATATGGGAATAAAGTGAGCCACGTGTGGCTTTTTGTATGTACCATACGAATAAGGATCGGCTAACTCCGTGCCAGCAGCCGCGGTAATACGGAGGATCCGAGCGTTATCCGGATTTATTGGGTTTAAAGGGAGCGTAGGCGGACTATTAAGTCAGCTGTGAAAGTTTGCGGCTCAACCGTAAAATTGCAGTTGATACTGGTCGTCTTGAGTGCAGTAGAGGTAGGCGGAATTCGTGGTGTAGCGGTGAAATGCTTAGATATCACGAAGAACTCCGATTGCGAAGGCAGCTTACTGGAC…	k__Bacteria, p__Bacteroidetes, c__Bacteroidia, o__Bacteroidales, f__Bacteroidaceae, g__Bacteroides, s__	0.502267	0.000634367	3.31757	10.783	63.1401	3.56339	3.29525	7.5	13.9879	56.1004	10.9026	4.49332
98.91	NR_112933	Bacteroides cellulosilyticus strain JCM 15632 16S ribosomal RNA gene, partial sequence		OTU278	CCTACGGGGGGCTGCAGTGAGGAATATTGGTCAATGGACGAGAGTCTGAACCAGCCAAGTAGCGTGAAGGATGACTGCCCTATGGGTTGTAAACTTCTTTTATATGGGAATAAAGTGAGCCACGTGTGGCTTTTTGTATGTACCATACGAATAAGGATCGGCTAACTCCGTGCCAGCAGCCGCGTTAATACGGAGGATCCGAGCGTTATCCGGATTTATTGGGTTTAAAGGGAGCGTAGGCGGACTATTAAGTCAGCTGTGAAAGTTTGCGGCTCAACCGTAAAATTGCAGTTGATACTGGTCGTCTTGAGTGCAGTAGAGGTAGGCGGAATTCGTGGTGTAGCGGTGAAATGCTTAGATATCACGAAGAACTCCGATTGCGAAGGCAGCTTACTGGAC…	k__Bacteria, p__Bacteroidetes, c__Bacteroidia, o__Bacteroidales, f__Bacteroidaceae, g__Bacteroides, s__	0.0203041	4.92513e-05	3.65565	10.6663	52.8261	3.42786	2.85074	5.0973	13.7741	47.6982	10.3522	5.50816
98.91	NR_112933	Bacteroides cellulosilyticus strain JCM 15632 16S ribosomal RNA gene, partial sequence		OTU307	CCTACGGGTGGCTGCAGTGAGGAATATTGGTCAATGGACGAGAGTCTGAACCAGCCAAGTAGCGTGAAGGATGACTGCCCTATGGGTTGTAAACTTCTTTTATATGGGAATAAAGTGAGCCACGTGTGGCTTTTTGTATGTACCATACGAATAAGGATCTGCTAACTCCGTGCCAGCAGCCGCGGTAATACGGAGGATCCGAGCGTTATCCGGATTTATTGGGTTTAAAGGGAGCGTAGGCGGACTATTAAGTCAGCTGTGAAAGTTTGCGGCTCAACCGTAAAATTGCAGTTGATACTGGTCGTCTTGAGTGCAGTAGAGGTAGGCGGAATTCGTGGTGTAGCGGTGAAATGCTTAGATATCACGAAGAACTCCGATTGCGAAGGCAGCTTACTGGAC…	k__Bacteria, p__Bacteroidetes, c__Bacteroidia, o__Bacteroidales, f__Bacteroidaceae, g__Bacteroides, s__	0.00704649	0.000141915	3.15281	11.627	60.6492	4.85502	3.69884	6.34164	19.4153	71.4026	15.1922	8.20722
98.91	NR_041351	Bacteroides dorei strain 175 16S ribosomal RNA gene, partial sequence		OTU353	CCTACGGGTGGCTGCAGTGAGGAATATTGGTCAATGGGCGATGGCCTGAACCAGCCAAGTAGCGTGAAGGATGACTGCCCTATGGGTTGTAAACTTCTTTTATAAAGGAATAAAGTCGGGTATGCATACCCGTTTGCATGTACTTTATGAATAAGGATCGGCTAACTCCGTGCCAGCAGCCGCGTTAATACGGAGGATCCGAGCGTTATCCGGATTTATTGGGTTTAAAGGGAGCGTAGATGGATGTTTAAGTCAGTTGTGAAAGTTTGCGGCTCAACCGTAAAATTGCAGTTGATACTGGATGTCTTGAGTGCAGTTGAGGCAGGCGGAATTCGTGGTGTAGCGGTGAAATGCTTAGATATCACGAAGAACTCCGATTGCGAAGGCAGCCTGCTAAGC…	k__Bacteria, p__Bacteroidetes, c__Bacteroidia, o__Bacteroidales, f__Bacteroidaceae, g__Bacteroides, s__	1e-06	1	6533.54	1044.92	1	7136.41	9124.39	1	5344.42	23434.6	1	3444.81
100	NR_041351	Bacteroides dorei strain 175 16S ribosomal RNA gene, partial sequence		OTU100	CCTACGGGAGGCAGCAGTGAGGAATATTGGTCAATGGGCGATGGCCTGAACCAGCCAAGTAGCGTGAAGGATGACTGCCCTATGGGTTGTAAACTTCTTTTATAAAGGAATAAAGTCGGGTATGCATACCCGTTTGCATGTACTTTATGAATAAGGATCGGCTAACTCCGTGCCAGCAGCCGCGGTAATACGGAGGATCCGAGCGTTATCCGGATTTATTGGGTTTAAAGGGAGCGTAGATGGATGTTTAAGTCAGTTGTGAAAGTTTGCGGCTCAACCGTAAAATTGCAGTTGATACTGGATGTCTTGAGTGCAGTTGAGGCAGGCGGAATTCGTGGTGTAGCGGTGAAATGCTTAGATATCACGAAGAACTCCGATTGCGAAGGCAGCCTGCTAAGC…	k__Bacteria, p__Bacteroidetes, c__Bacteroidia, o__Bacteroidales, f__Bacteroidaceae, g__Bacteroides, s__	1e-06	1	141539	308481	998749	244126	1.17661e+06	61082	324374	1.58071e+06	1	207304
98.91	NR_112935	Bacteroides eggerthii strain JCM 12986 16S ribosomal RNA gene, partial sequence		OTU392	CCTACGGGGGGCTGCAGTGAGGAATATTGGTCAATGGACGAGAGTCTGAACCAGCCAAGTAGCGTGAAGGATGACTGCCCTATGGGTTGTAAACTTCTTTTATACGGGAATAAAGTGGAGTATGCATACTCCTTTGTATGTACCGTATGAATAAGGATCGGCTAACTCCGTGCCAGCAGCCGCGTTAATACGGAGGATCCGAGCGTTATCCGGATTTATTGGGTTTAAAGGGAGCGTAGGCGGGTGCTTAAGTCAGTTGTGAAAGTTTGCGGCTCAACCGTAAAATTGCAGTTGATACTGGGCGCCTTGAGTGCAGCATAGGTAGGCGGAATTCGTGGTGTAGCGGTGAAATGCTTAGATATCACGAAGAACTCCGATTGCGAAGGCAGCTTACTGGAC…	k__Bacteria, p__Bacteroidetes, c__Bacteroidia, o__Bacteroidales, f__Bacteroidaceae, g__Bacteroides,	1e-06	1	976.772	1041.8	1	1	1265.83	1	1	1	1	1
99.57	NR_112935	Bacteroides eggerthii strain JCM 12986 16S ribosomal RNA gene, partial sequence		OTU19	CCTACGGGAGGCAGCAGTGAGGAATATTGGTCAATGGACGAGAGTCTGAACCAGCCAAGTAGCGTGAAGGATGACTGCCCTATGGGTTGTAAACTTCTTTTATACGGGAATAAAGTGGAGTATGCATACTCCTTTGTATGTACCGTATGAATAAGGATCGGCTAACTCCGTGCCAGCAGCCGCGGTAATACGGAGGATCCGAGCGTTATCCGGATTTATTGGGTTTAAAGGGAGCGTAGGCGGGTGCTTAAGTCAGTTGTGAAAGTTTGCGGCTCAACCGTAAAATTGCAGTTGATACTGGGTACCTTGAGTGCAGCATAGGTAGGCGGAATTCGTGGTGTAGCGGTGAAATGCTTAGATATCACGAAGAACTCCGATTGCGAAGGCAGCTTACTGGAC…	k__Bacteria, p__Bacteroidetes, c__Bacteroidia, o__Bacteroidales, f__Bacteroidaceae, g__Bacteroides, s__eggerthii	1e-06	380.179	6337.21	18940.1	716.723	19129.5	162751	15202.6	14617	2598.69	1	7419.94
100	NR_112935	Bacteroides eggerthii strain JCM 12986 16S ribosomal RNA gene, partial sequence		OTU167	CCTACGGGAGGCAGCAGTGAGGAATATTGGTCAATGGACGAGAGTCTGAACCAGCCAAGTAGCGTGAAGGATGACTGCCCTATGGGTTGTAAACTTCTTTTATACGGGAATAAAGTGGAGTATGCATACTCCTTTGTATGTACCGTATGAATAAGGATCGGCTAACTCCGTGCCAGCAGCCGCGGTAATACGGAGGATCCGAGCGTTATCCGGATTTATTGGGTTTAAAGGGAGCGTAGGCGGGTGCTTAAGTCAGTTGTGAAAGTTTGCGGCTCAACCGTAAAATTGCAGTTGATACTGGGCGCCTTGAGTGCAGCATAGGTAGGCGGAATTCGTGGTGTAGCGGTGAAATGCTTAGATATCACGAAGAACTCCGATTGCGAAGGCAGCTTACTGGAC…	k__Bacteria, p__Bacteroidetes, c__Bacteroidia, o__Bacteroidales, f__Bacteroidaceae, g__Bacteroides, s__eggerthii	1e-06	1	44157.7	91586.7	6422.47	59337.4	590167	31680.6	82254.7	2598.69	1	29011.6
99.35	NR_113067	Bacteroides faecis strain MAJ27 16S ribosomal RNA gene, partial sequence		OTU51	CCTACGGGAGGCAGCAGTGAGGAATATTGGTCAATGGACGAGAGTCTGAACCAGCCAAGTAGCGTGAAGGATGACTGCCCTATGGGTTGTAAACTTCTTTTATATGGGAATAAAGTTTTCCACGTGTGGAATTTTGTATGTACCATATGAATAAGGATCGGCTAACTCCGTGCCAGCAGCCGCGGTAATACGGAGGATCCGAGCGTTATCCGGATTTATTGGGTTTAAAGGGAGCGTAGGTGGACAGTTAAGTCAGTTGTGAAAGTTTGCGGCTCAACCGTAAAATTGCAGTTGATACTGGCTGTCTTGAGTACAGTAGAGGTGGGCGGAATTCGTGGTGTAGCGGTGAAATGCTTAGATATCACGAAGAACTCCGATTGCGAAGGCAGCTCACTGGAC…	k__Bacteria, p__Bacteroidetes, c__Bacteroidia, o__Bacteroidales, f__Bacteroidaceae, g__Bacteroides, s__	1e-06	1	2147.01	1	3096.45	461.936	230.863	1	2322.99	10124.2	1	1
100	NR_113067	Bacteroides faecis strain MAJ27 16S ribosomal RNA gene, partial sequence		OTU122	CCTACGGGAGGCAGCAGTGAGGAATATTGGTCAATGGACGAGAGTCTGAACCAGCCAAGTAGCGTGAAGGATGACTGCCCTATGGGTTGTAAACTTCTTTTATATGGGAATAAAGTGGTCCACGTGTGGATTTTTGTATGTACCATATGAATAAGGATCGGCTAACTCCGTGCCAGCAGCCGCGGTAATACGGAGGATCCGAGCGTTATCCGGATTTATTGGGTTTAAAGGGAGCGTAGGTGGACAGTTAAGTCAGTTGTGAAAGTTTGCGGCTCAACCGTAAAATTGCAGTTGATACTGGCTGTCTTGAGTACAGTAGAGGTGGGCGGAATTCGTGGTGTAGCGGTGAAATGCTTAGATATCACGAAGAACTCCGATTGCGAAGGCAGCTCACTGGAC…	k__Bacteria, p__Bacteroidetes, c__Bacteroidia, o__Bacteroidales, f__Bacteroidaceae, g__Bacteroides, s__	0.00484066	0.000206583	67.9767	74.6199	12.1685	119.422	13.1406	125.566	131.057	31.3807	0.000206583	73.4339
98.91	NR_113067	Bacteroides faecis strain MAJ27 16S ribosomal RNA gene, partial sequence		OTU399	CCTACGGGTGGCTGCAGTGAGGAATATTGGTCAATGGACGAGAGTCTGAACCAGCCAAGTAGCGTGAAGGATGACTGCCCTATGGGTTGTAAACTTCTTTTATATGGGAATAAAGTGGTCCACGTGTGGATTTTTGTATGTACCATATGAATAAGGATCGGCTAACTCCGTGCCAGCAGCCGCGTTAATACGGAGGATCCGAGCGTTATCCGGATTTATTGGGTTTAAAGGGAGCGTAGGTGGACAGTTAAGTCAGTTGTGAAAGTTTGCGGCTCAACCGTAAAATTGCAGTTGATACTGGCTGTCTTGAGTACAGTAGAGGTGGGCGGAATTCGTGGTGTAGCGGTGAAATGCTTAGATATCACGAAGAACTCCGATTGCGAAGGCAGCTCACTGGAC…	k__Bacteria, p__Bacteroidetes, c__Bacteroidia, o__Bacteroidales, f__Bacteroidaceae, g__Bacteroides, s__	1e-06	1	2937.85	5881.05	2921.41	461.936	1	9194.32	8548.05	4167.19	1	2456.4
99.13	NR_117387	Bacteroides faecis strain MAJ27 16S ribosomal RNA gene, partial sequence		OTU331	CCTACGGGGGGCTGCAGTGAGGAATATTGGTCAATGGACGAGAGTCTGAACCAGCCAAGTAGCGTGAAGGATGACTGCCCTATGGGTTGTAAACTTCTTTTATATGGGAATAAAGTGATCCACGTGTGGATTTTTGTATGTACCATATGAATAAGGATCGGCTAACTCCGTGCCAGCAGCCGCGGTAATACGGAGGATCCGAGCGTTATCCGGATTTATTGGGTTTAAAGGGAGCGTAGGTGGACAGTTAAGTCAGTTGTGAAAGTTTGCGGCTCAACCGTAAAATTGCAGTTGATACTGGCTGTCTTGAGTACAGTAGAGGTGGGCGGAATTCGTGGTGTAGCGGTGAAATGCTTAGATATCACGAAGAACTCCGATTGCGAAGGCAGCTCACTGGAC…	k__Bacteria, p__Bacteroidetes, c__Bacteroidia, o__Bacteroidales, f__Bacteroidaceae, g__Bacteroides, s__	1e-06	1	2978.84	594.516	1	1073.33	12402.1	1	8363.54	1299.34	1	3286.17
99.78	NR_117387	Bacteroides faecis strain MAJ27 16S ribosomal RNA gene, partial sequence		OTU259	CCTACGGGAGGCAGCAGTGAGGAATATTGGTCAATGGACGGGAGTCTGAACCAGCCAAGTAGCGTGAAGGATGACTGCCCTATGGGTTGTAAACTTCTTTTATATGGGAATAAAGTGATCCACGTGTGGATTTTTGTATGTACCATATGAATAAGGATCGGCTAACTCCGTGCCAGCAGCCGCGGTAATACGGAGGATCCGAGCGTTATCCGGATTTATTGGGTTTAAAGGGAGCGTAGGTGGACAGTTAAGTCAGTTGTGAAAGTTTGCGGCTCAACCGTAAAATTGCAGTTGATACTGGCTGTCTTGAGTACAGTAGAGGTGGGCGGAATTCGTGGTGTAGCGGTGAAATGCTTAGATATCACGAAGAACTCCGATTGCGAAGGCAGCTCACTGGAC…	k__Bacteria, p__Bacteroidetes, c__Bacteroidia, o__Bacteroidales, f__Bacteroidaceae, g__Bacteroides, s__	1e-06	1	22441.7	18651.8	7104.46	12239.6	80756	27174	33612.6	11694.1	1	28597.6
99.57	NR_113067	Bacteroides faecis strain MAJ27 16S ribosomal RNA gene, partial sequence		OTU260	CCTACGGGAGGCAGCAGTGAGGAATATTGGTCAATGGACGAGAGTCTGAACCAGCCAAGTAGCGTGAAGGATGACTGCCCTATGGGTTGTAAACTTCTTTTATATGGGAATAAAGTGGTCCACGTGTGGATTTTTGTATGTACCATATGAATAAGGATCGGCTAACTCCGTGCCAGCAGCCGCGGTAATACGGAGGATCCGAGCGTTATCCGGATTTATTGGGTTTAAAGGGAGCGTAGGTGGACAGTTAAGTCAGTTGTGAAAGTTTGCGGCTCAACCGTAAAATTGCAGTTGATACTGGCTGTCTTGAGTACAGTAGAGGTGGGCGGAATTCGTGGTGTAGCGGTGAAATGCTTAGATATCACGAAGAACTCCGATTGCGAAGGCAGCTCACTGGAC…	k__Bacteria, p__Bacteroidetes, c__Bacteroidia, o__Bacteroidales, f__Bacteroidaceae, g__Bacteroides, s__	1e-06	1	99695.9	90085.9	14364.5	188413	18664.9	212010	222831	42823.8	1	130795
99.78	NR_113067	Bacteroides faecis strain MAJ27 16S ribosomal RNA gene, partial sequence		OTU262	CCTACGGGAGGCAGCAGTGAGGAATATTGGTCAATGGACGAGAGTCTGAACCAGCCAAGTAGCGTGAAGGATGACTGCCCTATGGGTTGTAAACTTCTTTTATATGGGAATAAAGTGGTCCACGTGTGGATTTTTGTATGTACCATATGAATAAGGATCGGCTAACTCCGTGCCAGCAGCCGCGGTAATACGGAGGATCCGAGCGTTATCCGGATTTATTGGGTTTAAAGGGAGCGTAGGTGGACAGTTAAGTCAGTTGTGAAAGTTTGCGGCTCAACCGTAAAATTGCAGTTGATACTGGCTGTCTTGAGTACAGTAGAGGTGGGCGGAATTCGTGGTGTAGCGGTGAAATGCTTAGATATCACGAAGAACTCCGATTGCGAAGGCAGCTCACTGGAC…	k__Bacteria, p__Bacteroidetes, c__Bacteroidia, o__Bacteroidales, f__Bacteroidaceae, g__Bacteroides, s__	1e-06	1	218652	226553	37053.3	374454	58458.7	285683	388149	73245.7	421.439	243830
100	NR_041313	Bacteroides finegoldii strain 199 16S ribosomal RNA gene, partial sequence		OTU116	CCTACGGGAGGCAGCAGTGAGGAATATTGGTCAATGGACGGGAGTCTGAACCAGCCAAGTAGCGTGAAGGATGACTGCCCTATGGGTTGTAAACTTCTTTTATACGGGAATAAAGTGATCCACGTGTGGATTTTTGTATGTACCGTATGAATAAGGATCGGCTAACTCCGTGCCAGCAGCCGCGGTAATACGGAGGATCCGAGCGTTATCCGGATTTATTGGGTTTAAAGGGAGCGTAGGTGGATTGTTAAGTCAGTTGTGAAAGTTTGCGGCTCAACCGTAAAATTGCAGTTGATACTGGCAGTCTTGAGTACAGTAGAGGTGGGCGGAATTCGTGGTGTAGCGGTGAAATGCTTAGATATCACGAAGAACTCCGATTGCGAAGGCAGCTCACTGGAC…	k__Bacteria, p__Bacteroidetes, c__Bacteroidia, o__Bacteroidales, f__Bacteroidaceae, g__Bacteroides, s__	1e-06	1	59168.6	385882	1	179335	106397	12079.1	228015	1	1	84093.7
100	NR_074784	Bacteroides fragilis strain NCTC 9343 16S ribosomal RNA gene, complete sequence		OTU5	CCTACGGGAGGCAGCAGTGAGGAATATTGGTCAATGGGCGCTAGCCTGAACCAGCCAAGTAGCGTGAAGGATGAAGGCTCTATGGGTCGTAAACTTCTTTTATATAAGAATAAAGTGCAGTATGTATACTGTTTTGTATGTATTATATGAATAAGGATCGGCTAACTCCGTGCCAGCAGCCGCGGTAATACGGAGGATCCGAGCGTTATCCGGATTTATTGGGTTTAAAGGGAGCGTAGGTGGACTGGTAAGTCAGTTGTGAAAGTTTGCGGCTCAACCGTAAAATTGCAGTTGATACTGTCAGTCTTGAGTACAGTAGAGGTGGGCGGAATTCGTGGTGTAGCGGTGAAATGCTTAGATATCACGAAGAACTCCGATTGCGAAGGCAGCTCACTGGAC…	k__Bacteria, p__Bacteroidetes, c__Bacteroidia, o__Bacteroidales, f__Bacteroidaceae, g__Bacteroides, s__fragilis	1e-06	1	1	1	12304.7	2727.26	201.026	1442.38	1	1	1	1063.67
99.78	NR_041307	Bacteroides intestinalis strain 341 16S ribosomal RNA gene, partial sequence		OTU123	CCTACGGGAGGCAGCAGTGAGGAATATTGGTCAATGGACGAGAGTCTGAACCAGCCAAGTAGCGTGAAGGATGACTGCCCTATGGGTTGTAAACTTCTTTTATATGGGAATAAAGTGAGCCACGTGTGGCTTTTTGTATGTACCATACGAATAAGGATCGGCTAACTCCGTGCCAGCAGCCGCGGTAATACGGAGGATCCAAGCGTTATCCGGATTTATTGGGTTTAAAGGGAGCGTAGGCGGATTATTAAGTCAGTTGTGAAAGTTTGCGGCTCAACCGTAAAATTGCAGTTGATACTGGTAGTCTTGAGTGCAGCAGAGGTAGGCGGAATTCGTGGTGTAGCGGTGAAATGCTTAGATATCACGAAGAACTCCGATTGCGAAGGCAGCTTACTGGAC…	k__Bacteria, p__Bacteroidetes, c__Bacteroidia, o__Bacteroidales, f__Bacteroidaceae, g__Bacteroides, s__	0.169019	5.9165e-06	3.12313	3.27618	0.446996	1.99041	0.22968	1.59703	2.11233	1.05916	5.9165e-06	3.0941
98.7	NR_041307	Bacteroides intestinalis strain 341 16S ribosomal RNA gene, partial sequence		OTU295	CCTACGGGTGGCTGCAGTGAGGAATATTGGTCAATGGACGAGAGTCTGAACCAGCCAAGTAGCGTGAAGGATGACTGCCCTATGGGTTGTAAACTTCTTTTATATGGGAATAAAGTGGGCCACGTGTGGCTTTTTGTATGTACCATACGAATAAGGATCGGCTAACTCCGTGCCAGCAGCCGCGGTAATACGGAGGATCCAAGCGTTATCCGGATTTATTGGGTTTAAAGGGAGCGTAGGCGGATTATTAAGTCAGTTGTGAAAGTTTGCGGCTCAACCGTAAAATTGCAGTTGATACTGGTAGTCTTGAGTGCAGCAGAGGTAGGCGGAATTCGTGGTGTAGCGGTGAAATGCTTAGATATCACGAAGAACTCCGATTGCGAAGGCAGCTTACTGGAC…	k__Bacteria, p__Bacteroidetes, c__Bacteroidia, o__Bacteroidales, f__Bacteroidaceae, g__Bacteroides, s__	0.00553717	0.000180598	8.27018	7.83248	1.58801	9.72151	0.671878	4.44748	2.76389	1.69122	0.000180598	7.58851
98.91	NR_112939	Bacteroides nordii strain JCM 12987 16S ribosomal RNA gene, partial sequence		OTU286	CCTACGGGGGGCTGCAGTGAGGAATATTGGTCAATGGGCGGAAGCCTGAACCAGCCAAGTAGCGTGAAGGATGACTGCCCTATGGGTTGTAAACTTCTTTTATAGGGGAATAAAATGAGCCACGTGTGGCTTTTTGTATGTACCCTATGAATAAGGATCGGCTAACTCCGTGCCAGCAGCCGCGGTAATACGGAGGATCCGAGCGTTATCCGGATTTATTGGGTTTAAAGGGAGCGTAGGTGGACATGTAAGTCAGTTGTGAAAGTTTGCGGCTCAACCGTAAAATTGCAGTTGATACTGTGTGTCTTGAGTACAGTAGAGGTGGGCGGAATTCGTGGTGTAGCGGTGAAATGCTTAGATATCACGAAGAACTCCGATTGCGAAGGCAGCTCACTGGAC…	k__Bacteria, p__Bacteroidetes, c__Bacteroidia, o__Bacteroidales, f__Bacteroidaceae, g__Bacteroides, s__	0.013664	7.31852e-05	3.03793	0.695417	0.266258	5.30269	3.53679	1.73996	3.22117	1.16081	7.31852e-05	1.29161
100	NR_112939	Bacteroides nordii strain JCM 12987 16S ribosomal RNA gene, partial sequence		OTU245	CCTACGGGAGGCAGCAGTGAGGAATATTGGTCAATGGGCGAAAGCCTGAACCAGCCAAGTAGCGTGAAGGATGACTGCCCTATGGGTTGTAAACTTCTTTTATAGGGGAATAAAATGAGCCACGTGTGGCTTTTTGTATGTACCCTATGAATAAGGATCGGCTAACTCCGTGCCAGCAGCCGCGGTAATACGGAGGATCCGAGCGTTATCCGGATTTATTGGGTTTAAAGGGAGCGTAGGTGGACATGTAAGTCAGTTGTGAAAGTTTGCGGCTCAACCGTAAAATTGCAGTTGATACTGTGTGTCTTGAGTACAGTAGAGGTGGGCGGAATTCGTGGTGTAGCGGTGAAATGCTTAGATATCACGAAGAACTCCGATTGCGAAGGCAGCTCACTGGAC…	k__Bacteria, p__Bacteroidetes, c__Bacteroidia, o__Bacteroidales, f__Bacteroidaceae, g__Bacteroides, s__	0.147572	6.77636e-06	3.6768	1.02346	0.846441	6.23385	4.57165	0.795542	3.96864	2.87747	6.77636e-06	2.19324
98.26	NR_113070	Bacteroides oleiciplenus strain JCM 16102 16S ribosomal RNA gene, partial sequence		OTU157	CCTACGGGAGGCAGCAGTGAGGAATATTGGTCAATGGGCGAGAGCCTGAACCAGCCAAGTAGCGTGAAGGATGACTGCCCTATGGGTTGTAAACTTCTTTTATATGGGAATAAAGTGCAGTATGTATACTGTTTTGTATGTACCATACGAATAAGGATCGGCTAACTCCGTGCCAGCAGCCGCGGTAATACGGAGGATCCGAGCGTTATCCGGATTTATTGGGTTTAAAGGGAGCGTAGGCGGATTATTAAGTCAGTTGTGAAAGTTTGCGGCTCAACCGTAAAATTGCAGTTGATACTGGTAGTCTTGAGTGCAGCAGAGGTAGGCGGAATTCGTGGTGTAGCGGTGAAATGCTTAGATATCACGAAGAACTCCGATTGCGAAGGCAGCTTACTGGAC…	k__Bacteria, p__Bacteroidetes, c__Bacteroidia, o__Bacteroidales, f__Bacteroidaceae, g__Bacteroides, s__	0.007743	0.000129149	18.6003	60.927	4.15932	24.1786	11.2625	18.3278	37.3018	2.98545	0.000129149	21.6784
98.91	NR_112940	Bacteroides ovatus strain JCM 5824 16S ribosomal RNA gene, partial sequence		OTU367	CCTACGGGTGGCTGCAGTGAGGAATATTGGTCAATGGGCGAGAGCCTGAACCAGCCAAGTAGCGTGAAGGATGAAGGCTCTATGGGTCGTAAACTTCTTTTATATGGGAATAAAGTTTTCCACGTGTGGAATTTTGTATGTACCATATGAATAAGGATCTGCTAACTCCGTGCCAGCAGCCGCGGTAATACGGAGGATCCGAGCGTTATCCGGATTTATTGGGTTTAAAGGGAGCGTAGGTGGATTGTTAAGTCAGTTGTGAAAGTTTGCGGCTCAACCGTAAAATTGCAGTTGAAACTGGCAGTCTTGAGTACAGTAGAGGTGGGCGGAATTCGTGGTGTAGCGGTGAAATGCTTAGATATCACGAAGAACTCCGATTGCGAAGGCAGCTCACTAGAC…	k__Bacteria, p__Bacteroidetes, c__Bacteroidia, o__Bacteroidales, f__Bacteroidaceae, g__Bacteroides,	1e-06	1	2968.72	3842.26	3462.92	1559.09	446.297	6457.33	2547.12	2598.69	1	1908.25
99.57	NR_112940	Bacteroides ovatus strain JCM 5824 16S ribosomal RNA gene, partial sequence		OTU242	CCTACGGGAGGCAGCAGTGAGGAATATTGGTCAATGGGCGAGAGCCTGAACCAGCCAAGTAGCGTGAAGGATGAAGGCTCTATGGGTCGTAAACTTCTTTTATATGGGAATAAAGTTTTCCACGTGTGGAATTTTGTATGTACCATATGAATAAGGATCGGCTAACTCCGTGCCAGCAGCCGCGGTAATACGGAGGATCCGAGCGTTATCCGGATTTATTGGGTTTAAAGGGAGCGTAGGTGGATTGTTAAGTCAGTTGTGAAAGTTTGCGGCTCAACCGTAAAATTGCAGTTGAAACTGGGAGTCTTGAGTACAGTAGAGGTGGGCGGAATTCGTGGTGTAGCGGTGAAATGCTTAGATATCACGAAGAACTCCGATTGCGAAGGCAGCTCACTAGAC…	k__Bacteria, p__Bacteroidetes, c__Bacteroidia, o__Bacteroidales, f__Bacteroidaceae, g__Bacteroides, s__ovatus	0.00220583	0.000453345	1.71882	0.944587	4.38904	5.13228	1.64084	1.72139	0.741584	16.3702	0.000453345	0.000453345
99.78	NR_112940	Bacteroides ovatus strain JCM 5824 16S ribosomal RNA gene, partial sequence		OTU15	CCTACGGGAGGCAGCAGTGAGGAATATTGGTCAATGGGCGAGAGCCTGAACCAGCCAAGTAGCGTGAAGGATGAAGGCTCTATGGGTCGTAAACTTCTTTTATATGGGAATAAAGTTTTCCACGTGTGGAATTTTGTATGTACCATATGAATAAGGATCGGCTAACTCCGTGCCAGCAGCCGCGGTAATACGGAGGATCCGAGCGTTATCCGGATTTATTGGGTTTAAAGGGAGCGTAGGTGGATTGTTAAGTCAGTTGTGAAAGTTTGCGGCTCAACCGTAAAATTGCAGTTGAAACTGGCAGTCTTGAGTACAGTAGAGGTGGGCGGAATTCGTGGTGTAGCGGTGAAATGCTTAGATATCACGAAGAACTCCGATTGCGAAGGCAGCTCACTAGAC…	k__Bacteria, p__Bacteroidetes, c__Bacteroidia, o__Bacteroidales, f__Bacteroidaceae, g__Bacteroides, s__ovatus	0.0110291	0.130238	25.7374	52.8313	42.3071	25.9561	22.5848	45.6514	39.9878	95.3917	9.0669e-05	13.9025
98.91	NR_112940	Bacteroides ovatus strain JCM 5824 16S ribosomal RNA gene, partial sequence		OTU71	CCTACGGGAGGCAGCAGTGAGGAATATTGGTCAATGGGCGAGAGCCTGAACCAGCCAAGTAGCGTGAGGGATGAAGGCTCTATGGGTCGTAAACCTCTTTTATATGGGAATAAAGTTTTCCACGTGTGGAATTTTGTATGTACCATATGAATAAGGATCGGCTAACTCCGTGCCAGCAGCCGCGGTAATACGGAGGATCCGAGCGTTATCCGGATTTATTGGGTTTAAAGGGAGCGTAGGTGGATTGTTAAGTCAGTTGTGAAAGTTTGCGGCTCAACCGTAAAATTGCAGTTGAAACTGGCAGTCTTGAGTACAGTAGAGGTGGGCGGAATTCGTGGTGTAGCGGTGAAATGCTTAGATATCACGAAGAACTCCGATTGCGAAGGCAGCTCACTAGAC…	k__Bacteria, p__Bacteroidetes, c__Bacteroidia, o__Bacteroidales, f__Bacteroidaceae, g__Bacteroides, s__ovatus	1e-06	1	1950.63	4365.83	1	1	1	5550.01	1	1299.34	1	1377.92
98.7	NR_112940	Bacteroides ovatus strain JCM 5824 16S ribosomal RNA gene, partial sequence		OTU282	CCTACGGGTGGCTGCAGTGAGGAATATTGGTCAATGGGCGAGAGCCTGAACCAGCCAAGTAGCGTGAAGGATGAAGGCTCTATGGGTCGTAAACTTCTTTTATATGGGAATAAAGTATTCCACGTGTGGAATTTTGTATGTACCATATGAATAAGGATCGGCTAACTCCGTGCCAGCAGCCGCGGTAATACGGAGGATCCGAGCGTTATCCGGATTTATTGGGTTTAAAGGGAGCGTAGGTGGATTGTTAAGTCAGTTGTGAAAGTTTGCGGCTCAACCGTAAAATTGCAGTTGAAACTGGCAGTCTTGAGTACAGTAGAGGTGGGCGGAATTCGTGGTGTAGCGGTGAAATGCTTAGATATCACGAAGAACTCCGATTGCGAAGGCAGCTCACTAGAC…	k__Bacteria, p__Bacteroidetes, c__Bacteroidia, o__Bacteroidales, f__Bacteroidaceae, g__Bacteroides, s__ovatus	1e-06	1	25166.2	65067	28847.1	82834.7	22117.8	25758.3	56753.1	88937.4	1	65522.1
99.57	NR_112940	Bacteroides ovatus strain JCM 5824 16S ribosomal RNA gene, partial sequence		OTU237	CCTACGGGAGGCAGCAGTGAGGAATATTGGTCAATGGGCGAGAGCCTGAACCAGCCAAGTAGCGTGAAGGATGAAGGCTCTATGGGTCGTAAACTTCTTTTATATGGGAATAAAGTTTTCCACGTGTGGAATTTTGTATGTACCATATGAATAAGGATCGGCTAACTCCGTGCCAGCAGCCGCGGTAATACGGAGGATCCGAGCGTTATCCGGATTTATTGGGTTTAAAGGGAGCGTAGGTGGATTGTTAAGTCAGTTGTGAAAGTTTGCGGCTCAACCGTAAAATTGCAGTTGAAACTGGCAGTCTTGAGTACAGTAGAGGTGGGCGGAATTCGTGGTGTAGCGGTGAAATGCTTAGATATCACGAAGAACTCCGATTGCGAAGGCAGCTCACTAGAC…	k__Bacteria, p__Bacteroidetes, c__Bacteroidia, o__Bacteroidales, f__Bacteroidaceae, g__Bacteroides, s__ovatus	1e-06	1	214416	424656	247010	429305	173070	288137	399098	731446	1	183990
99.35	NR_112940	Bacteroides ovatus strain JCM 5824 16S ribosomal RNA gene, partial sequence		OTU177	CCTACGGGAGGCAGCAGTGAGGAATATTGGTCAATGGGCGAGAGCCTGAACCAGCCAAGTAGCGTGAAGGATGAAGGCTCTATGGGTCGTAAACTTCTTTTATATGGGAATAAAGTATTCCACGTGTGGAATTTTGTATGTACCATATGAATAAGGATCGGCTAACTCCGTGCCAGCAGCCGCGGTAATACGGAGGATCCGAGCGTTATCCGGATTTATTGGGTTTAAAGGGAGCGTAGGTGGATTGTTAAGTCAGTTGTGAAAGTTTGCGGCTCAACCGTAAAATTGCAGTTGAAACTGGCAGTCTTGAGTACAGTAGAGGTGGGCGGAATTCGTGGTGTAGCGGTGAAATGCTTAGATATCACGAAGAACTCCGATTGCGAAGGCAGCTCACTAGAC…	k__Bacteria, p__Bacteroidetes, c__Bacteroidia, o__Bacteroidales, f__Bacteroidaceae, g__Bacteroides, s__ovatus	1e-06	1	156905	292039	153737	395559	100766	53635.6	390258	340677	1	191760
100	NR_112940	Bacteroides ovatus strain JCM 5824 16S ribosomal RNA gene, partial sequence		OTU57	CCTACGGGAGGCAGCAGTGAGGAATATTGGTCAATGGGCGAGAGCCTGAACCAGCCAAGTAGCGTGAAGGATGAAGGCTCTATGGGTCGTAAACTTCTTTTATATGGGAATAAAGTTTTCCACGTGTGGAATTTTGTATGTACCATATGAATAAGGATCGGCTAACTCCGTGCCAGCAGCCGCGGTAATACGGAGGATCCGAGCGTTATCCGGATTTATTGGGTTTAAAGGGAGCGTAGGTGGATTGTTAAGTCAGTTGTGAAAGTTTGCGGCTCAACCGTAAAATTGCAGTTGAAACTGGCAGTCTTGAGTACAGTAGAGGTGGGCGGAATTCGTGGTGTAGCGGTGAAATGCTTAGATATCACGAAGAACTCCGATTGCGAAGGCAGCTCACTAGAC…	k__Bacteria, p__Bacteroidetes, c__Bacteroidia, o__Bacteroidales, f__Bacteroidaceae, g__Bacteroides, s__ovatus	1e-06	1	400668	647210	234538	467172	170486	285866	368512	1.2246e+06	1154.58	276115
91.96	NR_113071	Bacteroides paurosaccharolyticus strain JCM 15092 16S ribosomal RNA gene, partial sequence		OTU373	CCTACGGGGGGCTGCAGTGAGGAATATTGGTCAATGGACGAGAGTCTGAACCAGCCAAGTAGCGTGAAGGATGACTGCCCTATGGGTTGTAAACTTCTTTTATAAAGGAATAAAGTCCGCTACGTGTAGCGGTTTGTATGTACTTTATGAATAAGCATCGGCTAACTCCGTGCCAGCAGCCGCGGTAATACGGAGGATGCGAGCGTTATCCGGATTTATTGGGTTTAAAGGGAGCGTAGATGGTTTTTTAAGTCAGCTGTGAAAGTTCGGGGCTCAACCCCGGAATTGCAGTTGAAACTGGAGGACTTGAGTATGGCTGAGGCAGGCGGAATTCGTGGTGTAGCGGTGAAATGCTTAGATATCACGAAGAACCCCGATTGCGAAAGCAGCTTGCTAAAC…	k__Bacteria, p__Bacteroidetes, c__Bacteroidia, o__Bacteroidales, f__Bacteroidaceae, g__Bacteroides, s__	1e-06	1	1	5453.69	1	3935.57	1	1	2322.99	1	1	1
100	NR_113207	Bacteroides stercorirosoris strain JCM 17103 16S ribosomal RNA gene, partial sequence		OTU244	CCTACGGGAGGCAGCAGTGAGGAATATTGGTCAATGGACGCGAGTCTGAACCAGCCAAGTAGCGTGAAGGATGACTGCCCTATGGGTTGTAAACTTCTTTTATATGGGAATAAAGTGCAGTATGTATACTGTTTTGTATGTACCATATGAATAAGGATCGGCTAACTCCGTGCCAGCAGCCGCGGTAATACGGAGGATCCGAGCGTTATCCGGATTTATTGGGTTTAAAGGGAGCGTAGGCGGAAGCTTAAGTCAGTTGTGAAAGTTTGCGGCTCAACCGTAAAATTGCAGTTGATACTGGGTTTCTTGAGTGCAGTAGAGGTAGGCGGAATTCGTGGTGTAGCGGTGAAATGCTTAGATATCACGAAGAACTCCGATTGCGAAGGCAGCTTACTGGAC…	k__Bacteria, p__Bacteroidetes, c__Bacteroidia, o__Bacteroidales, f__Bacteroidaceae, g__Bacteroides, s__	1e-06	1	350.449	1	1	1	2637.54	1	1	1	1	1
97.83	NR_113207	Bacteroides stercorirosoris strain JCM 17103 16S ribosomal RNA gene, partial sequence		OTU218	CCTACGGGAGGCAGCAGTGAGGAATATTGGTCAATGGACGAGAGTCTGAACCAGCCAAGTAGCGTGAAGGATGACTGCCCTATGGGTTGTAAACTTCTTTTATATGGGAATAAAGTGCAGTATGTATACTGTTTTGTATGTACCATACGAATAAGGATCGGCTAACTCCGTGCCAGCAGCCGCGGTAATACGGAGGATCCGAGCGTTATCCGGATTTATTGGGTTTAAAGGGAGCGTAGGCGGATTATTAAGTCAGTTGTGAAAGTTTGCGGCTCAACCGTAAAATTGCAGTTGATACTGGTAGTCTTGAGTGCAGCAGAGGTAGGCGGAATTCGTGGTGTAGCGGTGAAATGCTTAGATATCACGAAGAACTCCGATTGCGAAGGCAGCTTACTGGAC…	k__Bacteria, p__Bacteroidetes, c__Bacteroidia, o__Bacteroidales, f__Bacteroidaceae, g__Bacteroides, s__	0.00484066	0.000206583	11.8124	28.9562	1.95187	14.741	4.95611	8.36613	18.4941	0.536845	0.000206583	7.39305
99.78	NR_113207	Bacteroides stercorirosoris strain JCM 17103 16S ribosomal RNA gene, partial sequence		OTU263	CCTACGGGAGGCAGCAGTGAGGAATATTGGTCAATGGACGGGAGTCTGAACCAGCCAAGTAGCGTGAAGGATGACTGCCCTATGGGTTGTAAACTTCTTTTATATGGGAATAAAGTGCAGTATGTATACTGTTTTGTATGTACCATATGAATAAGGATCGGCTAACTCCGTGCCAGCAGCCGCGGTAATACGGAGGATCCGAGCGTTATCCGGATTTATTGGGTTTAAAGGGAGCGTAGGCGGAAGCTTAAGTCAGTTGTGAAAGTTTGCGGCTCAACCGTAAAATTGCAGTTGATACTGGGTTTCTTGAGTGCAGTAGAGGTAGGCGGAATTCGTGGTGTAGCGGTGAAATGCTTAGATATCACGAAGAACTCCGATTGCGAAGGCAGCTTACTGGAC…	k__Bacteria, p__Bacteroidetes, c__Bacteroidia, o__Bacteroidales, f__Bacteroidaceae, g__Bacteroides, s__	0.00330874	0.00030223	2.64271	18.359	0.43323	5.92067	62.3865	4.82274	19.7154	0.3927	0.00030223	9.54836
98.91	NR_113207	Bacteroides stercorirosoris strain JCM 17103 16S ribosomal RNA gene, partial sequence		OTU400	CCTACGGGGGGCTGCAGTGAGGAATATTGGTCAATGGACGAGAGTCTGAACCAGCCAAGTAGCGTGAAGGATGACTGCCCTATGGGTTGTAAACTTCTTTTATATGGGAATAAAGTGCAGTATGTATACTGTTTTGTATGTACCATATGAATAAGGATCGGCTAACTCCGTGCCAGCAGCCGCGGTAATACGGAGGATCCGAGCGTTATCCGGATTTATTGGGTTTAAAGGGAGCGTAGGCGGAAGCTTAAGTCAGTTGTGAAAGTTTGCGGCTCAACCGTAAAATTGCAGTTGATACTGGGTTTCTTGAGTGCAGTAGAGGTAGGCGGAATTCGTGGTGTAGCGGTGAAATGCTTAGATATCACGAAGAACTCCGATTGCGAAGGCAGCTTACTGGAC…	k__Bacteria, p__Bacteroidetes, c__Bacteroidia, o__Bacteroidales, f__Bacteroidaceae, g__Bacteroides, s__	1e-06	1	1600.18	2797.34	1	1	2950.36	1	1635.8	1	1	688.961
97.17	NR_113207	Bacteroides stercorirosoris strain JCM 17103 16S ribosomal RNA gene, partial sequence		OTU315	CCTACGGGGGGCTGCAGTGAGGAATATTGGTCAATGGACGAGAGTCTGAACCAGCCAAGTAGCGTGAAGGATGACTGCCCTATGGGTTGTAAACTTCTTTTATATGGGAATAAAGTGCAGTATGTATACTGTTTTGTATGTACCATACGAATAAGGATCGGCTAACTCCGTGCCAGCAGCCGCGGTAATACGGAGGATCCAAGCGTTATCCGGATTTATTGGGTTTAAAGGGAGCGTAGGCGGATTATTAAGTCAGTTGTGAAAGTTTGCGGCTCAACCGTAAAATTGCAGTTGATACTGGTAGTCTTGAGTGCAGCAGAGGTAGGCGGAATTCGTGGTGTAGCGGTGAAATGCTTAGATATCACGAAGAACTCCGATTGCGAAGGCAGCTTACTGGAC…	k__Bacteria, p__Bacteroidetes, c__Bacteroidia, o__Bacteroidales, f__Bacteroidaceae, g__Bacteroides, s__	1e-06	1	56071.7	148184	16309.1	51829.7	36666.8	21736.7	76064.6	8065.22	1	90012.1
100	NR_112943	Bacteroides stercoris strain JCM 9496 16S ribosomal RNA gene, partial sequence		OTU18	CCTACGGGAGGCAGCAGTGAGGAATATTGGTCAATGGACGAGAGTCTGAACCAGCCAAGTAGCGTGAAGGATGACTGCCCTATGGGTTGTAAACTTCTTTTATACGGGAATAAAGTGAGCCACGTGTGGCTTTTTGTATGTACCGTATGAATAAGGATCGGCTAACTCCGTGCCAGCAGCCGCGGTAATACGGAGGATCCGAGCGTTATCCGGATTTATTGGGTTTAAAGGGAGCGTAGGCGGGTTGTTAAGTCAGTTGTGAAAGTTTGCGGCTCAACCGTAAAATTGCAGTTGATACTGGCGACCTTGAGTGCAACAGAGGTAGGCGGAATTCGTGGTGTAGCGGTGAAATGCTTAGATATCACGAAGAACTCCGATTGCGAAGGCAGCTTACTGGAT…	k__Bacteria, p__Bacteroidetes, c__Bacteroidia, o__Bacteroidales, f__Bacteroidaceae, g__Bacteroides, s__	0.123904	8.07079e-06	1.19499	5.48418	0.452507	2.75819	0.120435	3.49068	4.22977	0.249884	8.07079e-06	2.76431
99.78	NR_112943	Bacteroides stercoris strain JCM 9496 16S ribosomal RNA gene, partial sequence		OTU228	CCTACGGGAGGCAGCAGTGAGGAATATTGGTCAATGGACGAGAGTCTGAACCAGCCAAGTAGCGTGAAGGATGACTGCCCTATGGGTTGTAAACTTCTTTTATACGGGAATAAAGTGAGCCACGTGTGGCTTTTTGTATGTACCGTATGAATAAGGATCTGCTAACTCCGTGCCAGCAGCCGCGGTAATACGGAGGATCCGAGCGTTATCCGGATTTATTGGGTTTAAAGGGAGCGTAGGCGGGTTGTTAAGTCAGTTGTGAAAGTTTGCGGCTCAACCGTAAAATTGCAGTTGATACTGGCGACCTTGAGTGCAACAGAGGTAGGCGGAATTCGTGGTGTAGCGGTGAAATGCTTAGATATCACGAAGAACTCCGATTGCGAAGGCAGCTTACTGGAT…	k__Bacteria, p__Bacteroidetes, c__Bacteroidia, o__Bacteroidales, f__Bacteroidaceae, g__Bacteroides, s__	1e-06	1	800.09	1351.21	1	1073.33	1	7064.14	1161.49	1	1	688.961
98.91	NR_074277	Bacteroides thetaiotaomicron strain VPI-5482 16S ribosomal RNA gene, complete sequence		OTU324	CCTACGGGTGGCTGCAGTGAGGAATATTGGTCAATGGGCGCAGGCCTGAACCAGCCAAGTAGCGTGAAGGATGACTGCCCTATGGGTTGTAAACTTCTTTTATATGGGAATAAAGTTTTCCACGTGTGGAATTTTGTATGTACCATATGAATAAGGATCGGCTAACTCCGTGCCAGCAGCCGCGTTAATACGGAGGATCCGAGCGTTATCCGGATTTATTGGGTTTAAAGGGAGCGTAGGTGGACAGTTAAGTCAGTTGTGAAAGTTTGCGGCTCAACCGTAAAATTGCAGTTGATACTGGCTGTCTTGAGTACAGTAGAGGTGGGCGGAATTCGTGGTGTAGCGGTGAAATGCTTAGATATCACGAAGAACTCCGATTGCGAAGGCAGCTCACTGGAC…	k__Bacteria, p__Bacteroidetes, c__Bacteroidia, o__Bacteroidales, f__Bacteroidaceae, g__Bacteroides,	1e-06	1	58155.4	18696.9	102430	18464.3	29236	81865.5	38289.3	144211	1	52185.6
98.91	NR_074277	Bacteroides thetaiotaomicron strain VPI-5482 16S ribosomal RNA gene, complete sequence		OTU284	CCTACGGGGGGCTGCAGTGAGGAATATTGGTCAATGGGCGCAGGCCTGAACCAGCCAAGTAGCGTGAAGGATGACTGCCCTATGGGTTGTAAACTTCTTTTATATGGGAATAAAGTTTTCCACGTGTGGAATTTTGTATGTACCATATGAATAAGGATCTGCTAACTCCGTGCCAGCAGCCGCGGTAATACGGAGGATCCGAGCGTTATCCGGATTTATTGGGTTTAAAGGGAGCGTAGGTGGACAGTTAAGTCAGTTGTGAAAGTTTGCGGCTCAACCGTAAAATTGCAGTTGATACTGGCTGTCTTGAGTACAGTAGAGGTGGGCGGAATTCGTGGTGTAGCGGTGAAATGCTTAGATATCACGAAGAACTCCGATTGCGAAGGCAGCTCACTGGAC…	k__Bacteria, p__Bacteroidetes, c__Bacteroidia, o__Bacteroidales, f__Bacteroidaceae, g__Bacteroides, s__	0.00220583	0.000453345	86.439	51.9591	222.044	55.2812	52.741	112.976	75.3428	292.326	0.000453345	69.4372
100	NR_074277	Bacteroides thetaiotaomicron strain VPI-5482 16S ribosomal RNA gene, complete sequence		OTU69	CCTACGGGAGGCAGCAGTGAGGAATATTGGTCAATGGGCGCAGGCCTGAACCAGCCAAGTAGCGTGAAGGATGACTGCCCTATGGGTTGTAAACTTCTTTTATATGGGAATAAAGTTTTCCACGTGTGGAATTTTGTATGTACCATATGAATAAGGATCGGCTAACTCCGTGCCAGCAGCCGCGGTAATACGGAGGATCCGAGCGTTATCCGGATTTATTGGGTTTAAAGGGAGCGTAGGTGGACAGTTAAGTCAGTTGTGAAAGTTTGCGGCTCAACCGTAAAATTGCAGTTGATACTGGCTGTCTTGAGTACAGTAGAGGTGGGCGGAATTCGTGGTGTAGCGGTGAAATGCTTAGATATCACGAAGAACTCCGATTGCGAAGGCAGCTCACTGGAC…	k__Bacteria, p__Bacteroidetes, c__Bacteroidia, o__Bacteroidales, f__Bacteroidaceae, g__Bacteroides, s__	0.0176466	5.66681e-05	159.318	100.363	454.418	98.0634	84.9438	107.891	138.419	549.418	0.0238822	73.2722
99.35	NR_074277	Bacteroides thetaiotaomicron strain VPI-5482 16S ribosomal RNA gene, complete sequence		OTU222	CCTACGGGGGGCAGCAGTGAGGAATATTGGTCAATGGGCGCAGGCCTGAACCAGCCAAGTAGCGTGAAGGATGACTGCCCTATGGGTTGTAAACTTCTTTTATATGGGAATAAAGTTTTCCACGTGTGGAATTTTGTATGTACCATATGAATAAGGATCGGCTAACTCCGTGCCAGCAGCCGCGGTAATACGGAGGATCCGAGCGTTATCCGGATTTATTGGGTTTAAAGGGAGCGTACGTGGACAGTTAAGTCAGTTGTGAAAGTTTGCGGCTCAACCGTAAAATTGCAGTTGATACTGGCTGTCTTGAGTACAGTAGAGGTGGGCGGAATTCGTGGTGTAGCGGTGAAGTGCTTAGATATCACGAAGAACTCCGATTGCGAAGGCAGCTCACTGGAC…	k__Bacteria, p__Bacteroidetes, c__Bacteroidia, o__Bacteroidales, f__Bacteroidaceae, g__Bacteroides, s__	1e-06	1	15695.3	7077.76	33734.1	12185.4	7630.05	14586.6	12072.2	31721.2	1	1377.92
98.7	NR_112945	Bacteroides uniformis strain JCM 5828 16S ribosomal RNA gene, partial sequence		OTU285	CCTACGGGGGGCTGCAGTGAGGAATATTGGTCAATGGACGAGAGTCTGAACCAGCCAAGTAGCGTGAAGGATGACTGCCCTATGGGTTGTAAACTTCTTTTATACGGGAATAAAGTGAGGCACGTGTGCCTTTTTGTATGTACCGTATGAATAAGGATCGGCTAACTCCGTGCCAGCAGCCGCGTTAATACGGAGGATCCGAGCGTTATCCGGATTTATTGGGTTTAAAGGGAGCGTAGGCGGACGCTTAAGTCAGTTGTGAAAGTTTGCGGCTCAACCGTAAAATTGCAGTTGATACTGGGTGTCTTGAGTACAGTAGAGGCAGGCGGAATTCGTGGTGTAGCGGTGAAATGCTTAGATATCACGAAGAACTCCGATTGCGAAGGCAGCCTGCTGGAC…	k__Bacteria, p__Bacteroidetes, c__Bacteroidia, o__Bacteroidales, f__Bacteroidaceae, g__Bacteroides,	0.112852	8.86118e-06	0.579499	1.06509	0.347684	1.38176	2.05488	3.37945	1.46346	1.22663	8.86118e-06	2.37875
98.7	NR_112945	Bacteroides uniformis strain JCM 5828 16S ribosomal RNA gene, partial sequence		OTU300	CCTACGGGTGGCTGCAGTGAGGAATATTGGTCAATGGACGAGAGTCTGAACCAGCCAAGTAGCGTGAAGGATGACTGCCCTATGGGTTGTAAACTTCTTTTATACGGGAATAAAGTGAGGCACGTGTGCCTTTTTGTATGTACCGTATGAATAAGGATCGGCTAACTCCGTGCCAGCAGCCGCGGTAATACGTAGGATCCGAGCGTTATCCGGATTTATTGGGTTTAAAGGGAGCGTAGGCGGACGCTTAAGTCAGTTGTGAAAGTTTGCGGCTCAACCGTAAAATTGCAGTTGATACTGGGTGTCTTGAGTACAGTAGAGGCAGGCGGAATTCGTGGTGTAGCGGTGAAATGCTTAGATATCACGAAGAACTCCGATTGCGAAGGCAGCCTGCTGGAC…	k__Bacteria, p__Bacteroidetes, c__Bacteroidia, o__Bacteroidales, f__Bacteroidaceae, g__Bacteroides,	0.0431267	2.31875e-05	0.364696	1.23048	0.738886	1.33848	2.44486	4.8933	1.95978	1.51878	2.31875e-05	2.45011
98.7	NR_112945	Bacteroides uniformis strain JCM 5828 16S ribosomal RNA gene, partial sequence		OTU330	CCTACGGGGGGCTGCAGTGAGGAATATTGGTCAATGGACGAGAGTCTGAACCAGCCAAGTAGCGTGAAGGATGACTGCCCTATGGGTTGTAAACTTCTTTTATACGGGAATAAAGTGAGGCACGTGTGCCTTTTTGTATGTACCGTATGAATAAGGATCTGCTAACTCCGTGCCAGCAGCCGCTGTAATACGGAGGATCCGAGCGTTATCCGGATTTATTGGGTTTAAAGGGAGCGTAGGCGGACGCTTAAGTCAGTTGTGAAAGTTTGCGGCTCAACCGTAAAATTGCAGTTGATACTGGGTGTCTTGAGTACAGTAGAGGCAGGCGGAATTCGTGGTGTAGCGGTGAAATGCTTAGATATCACGAAGAACTCCGATTGCGAAGGCAGCCTGCTGGAC…	k__Bacteria, p__Bacteroidetes, c__Bacteroidia, o__Bacteroidales, f__Bacteroidaceae, g__Bacteroides,	0.00263484	0.00037953	0.636726	1.42594	0.00037953	0.00037953	2.87958	2.91487	2.46919	4.43775	0.00037953	3.07002
99.78	NR_112945	Bacteroides uniformis strain JCM 5828 16S ribosomal RNA gene, partial sequence		OTU42	CCTACGGGAGGCAGCAGTGAGGAATATTGGTCAATGGACGAGAGTCTGAACCAGCCAAGTAGCGTGAAGGATGACTGCCCTATGGGTTGTAAACTTCTTTTATACGGGAATAAAGTGAGGCACGTGTGCCTTTTTGTATGTACCGTATGAATAAGGATCGGCTAACTCCGTGCCAGCAGCCGCGGTAATACGGAGGATCCGAGCGTTATCCGGATTTATTGGGTTTAAAGGGAGCGTAGGCGGACGCTTAAGTCAGTTGTGAAAGTTTGCGGCTCAACCGTAAAATTGCAGTTGATACTGGGTGTCTTGAGTACAGTAGAGGCAGGCGGAATTCGTGGTGTAGCGGTGAAATGCTTAGATATCACGAAGAACTCCGATTGCGAAGGCAGCCTGCTGGAC…	k__Bacteria, p__Bacteroidetes, c__Bacteroidia, o__Bacteroidales, f__Bacteroidaceae, g__Bacteroides, s__uniformis	3.0629	0.00140922	0.465556	0.834003	0.380995	1.11777	2.05214	2.72272	1.52683	0.853855	0.000463666	1.44326
99.57	NR_112945	Bacteroides uniformis strain JCM 5828 16S ribosomal RNA gene, partial sequence		OTU114	CCTACGGGAGGCAGCAGTGAGGAATATTGGTCAATGGACGAGAGTCTGAACCAGCCAAGTAGCGTGAAGGATGACTGCCCTATGGGTTGTAAACTTCTTTTATACGGGAATAAAGTTAGGCACGTGTGCCTTTTTGTATGTACCGTATGAATAAGGATCGGCTAACTCCGTGCCAGCAGCCGCGGTAATACGGAGGATCCGAGCGTTATCCGGATTTATTGGGTTTAAAGGGAGCGTAGGCGGATGCTTAAGTCAGTTGTGAAAGTTTGCGGCTCAACCGTAAAATTGCAGTTGATACTGGGTGTCTTGAGTACAGTAGAGGCAGGCGGAATTCGTGGTGTAGCGGTGAAATGCTTAGATATCACGAAGAACTCCGATTGCGAAGGCAGCTTGCTGGAC…	k__Bacteria, p__Bacteroidetes, c__Bacteroidia, o__Bacteroidales, f__Bacteroidaceae, g__Bacteroides, s__uniformis	0.073859	1.35393e-05	1.48299	0.083353	0.355585	8.97196	1.543	0.633376	1.60943	0.0351844	1.35393e-05	1.76717
99.78	NR_112945	Bacteroides uniformis strain JCM 5828 16S ribosomal RNA gene, partial sequence		OTU186	CCTACGGGAGGCAGCAGTGAGGAATATTGGTCAATGGACGAGAGTCTGAACCAGCCAAGTAGCGTGAAGGATGACTGCCCTATGGGTTGTAAACTTCTTTTATACGGGAATAAAGTGAGGCACGTGTGCCTTTTTGTATGTACCGTATGAATAAGGATCGGCTAACTCCGTGCCAGCAGCCGCGGTAATACGGAGGATCCGAGCGTTATCCGGATTTATTGGGTTTAAAGGGAGCGTAGGCAGACGCTTAAGTCAGTTGTGAAAGTTTGCGGCTCAACCGTAAAATTGCAGTTGATACTGGGTGTCTTGAGTACAGTAGAGGCAGGCGGAATTCGTGGTGTAGCGGTGAAATGCTTAGATATCACGAAGAACTCCGATTGCGAAGGCAGCTTGCTGGAC…	k__Bacteria, p__Bacteroidetes, c__Bacteroidia, o__Bacteroidales, f__Bacteroidaceae, g__Bacteroides, s__uniformis	0.00263484	0.00037953	0.295046	0.170941	0.00037953	0.00037953	1.26125	1.09485	0.870881	0.00037953	0.00037953	2.86775
100	NR_112945	Bacteroides uniformis strain JCM 5828 16S ribosomal RNA gene, partial sequence		OTU23	CCTACGGGAGGCAGCAGTGAGGAATATTGGTCAATGGACGAGAGTCTGAACCAGCCAAGTAGCGTGAAGGATGACTGCCCTATGGGTTGTAAACTTCTTTTATACGGGAATAAAGTGAGGCACGTGTGCCTTTTTGTATGTACCGTATGAATAAGGATCGGCTAACTCCGTGCCAGCAGCCGCGGTAATACGGAGGATCCGAGCGTTATCCGGATTTATTGGGTTTAAAGGGAGCGTAGGCGGACGCTTAAGTCAGTTGTGAAAGTTTGCGGCTCAACCGTAAAATTGCAGTTGATACTGGGTGTCTTGAGTACAGTAGAGGCAGGCGGAATTCGTGGTGTAGCGGTGAAATGCTTAGATATCACGAAGAACTCCGATTGCGAAGGCAGCTTGCTGGAC…	k__Bacteria, p__Bacteroidetes, c__Bacteroidia, o__Bacteroidales, f__Bacteroidaceae, g__Bacteroides, s__uniformis	0.247746	0.00153455	2.52182	4.90379	1.6029	8.44139	6.28958	5.63229	3.58569	3.53762	0.0174186	4.59323
99.57	NR_112945	Bacteroides uniformis strain JCM 5828 16S ribosomal RNA gene, partial sequence		OTU65	CCTACGGGAGGCAGCAGTGAGGAATATTGGTCAATGGACGAGAGTCTGAACCAGCCAAGTAGCGTGAAGGATGACTGCCCTATGGGTTGTAAACTTCTTTTATACGGGAATAAAGTGAGGCACGCGTGCCTTTTTGTATGTACCGTATGAATAAGGATCGGCTAACTCCGTGCCAGCAGCCGCGGTAATACGGAGGATCCGAGCGTTATCCGGATTTATTGGGTTTAAAGGGAGCGTAGGCGGACGCTTAAGTCAGTTGTGAAAGTTTGCGGCTCAACCGTAAAATTGCAGTTGATACTGGGTGTCTTGAGTACAGTAGAGGCAGGCGGAATTCGTGGTGTAGCGGTGAAATGCTTAGATATCACGAAGAACTCCGATTGCGAAGGCAGCCTGCTGGAC…	k__Bacteria, p__Bacteroidetes, c__Bacteroidia, o__Bacteroidales, f__Bacteroidaceae, g__Bacteroides, s__uniformis	0.00510816	0.0175237	5.71986	8.44718	9.60493	20.856	18.4978	18.2243	14.4137	13.1733	0.000195765	21.1113
99.78	NR_074515	Bacteroides vulgatus strain ATCC 8482 16S ribosomal RNA gene, complete sequence		OTU10	CCTACGGGAGGCAGCAGTGAGGAATATTGGTCAATGGGCGAGAGCCTGAACCAGCCAAGTAGCGTGAAGGATGACTGCCCTATGGGTTGTAAACTTCTTTTATAAAGGAATAAAGTCGGGTATGCATACCCGTTTGCATGTACTTTATGAATAAGGATCGGCTAACTCCGTGCCAGCAGCCGCGGTAATACGGAGGATCCGAGCGTTATCCGGATTTATTGGGTTTAAAGGGAGCGTAGATGGATGTTTAAGTCAGTTGTGAAAGTTTGCGGCTCAACCGTAAAATTGCAGTTGATACTGGATATCTTGAGTGCAGTTGAGGCAGGCGGAATTCGTGGTGTAGCGGTGAAATGCTTAGATATCACGAAGAACTCCGATTGCGAAGGCAGCCTGCTAAGC…	k__Bacteria, p__Bacteroidetes, c__Bacteroidia, o__Bacteroidales, f__Bacteroidaceae, g__Bacteroides, s__	0.00220583	1.60943	358.415	102.324	150.753	381.092	10.6991	17.7445	105.61	140.129	0.234294	111.736
99.13	NR_074515	Bacteroides vulgatus strain ATCC 8482 16S ribosomal RNA gene, complete sequence		OTU103	CCTACGGGAGGCAGCAGTGAGGAATATTGGTCAATGGGCGCAGGCCTGAACCAGCCAAGTAGCGTGAAGGATGACTGCCCTATGGGTTGTAAACTTCTTTTATAAAGGAATAAAGTCGGGTATGGATACCCGTTTGCATGTACTTTATGAATAAGGATCGGCTAACTCCGTGCCAGCAGCCGCGGTAATACGGAGGATCCGAGCGTTATCCGGATTTATTGGGTTTAAAGGGAGCGTAGATGGATGTTTAAGTCAGTTGTGAAAGTTTGCGGCTCAACCGTAAAATTGCAGTTGATACTGGATATCTTGAGTGCAGTTGAGGCAGGCGGAATTCGTGGTGTAGCGGTGAAATGCTTAGATATCACGAAGAACTCCGATTGCGAAGGCAGCCTGCTAAGC…	k__Bacteria, p__Bacteroidetes, c__Bacteroidia, o__Bacteroidales, f__Bacteroidaceae, g__Bacteroides, s__	0.00290234	0.00034455	259.829	83.548	305.018	211.537	26.6516	14.5783	132.416	160.57	0.00034455	194.515
100	NR_074515	Bacteroides vulgatus strain ATCC 8482 16S ribosomal RNA gene, complete sequence		OTU48	CCTACGGGAGGCAGCAGTGAGGAATATTGGTCAATGGGCGAGAGCCTGAACCAGCCAAGTAGCGTGAAGGATGACTGCCCTATGGGTTGTAAACTTCTTTTATAAAGGAATAAAGTCGGGTATGGATACCCGTTTGCATGTACTTTATGAATAAGGATCGGCTAACTCCGTGCCAGCAGCCGCGGTAATACGGAGGATCCGAGCGTTATCCGGATTTATTGGGTTTAAAGGGAGCGTAGATGGATGTTTAAGTCAGTTGTGAAAGTTTGCGGCTCAACCGTAAAATTGCAGTTGATACTGGATATCTTGAGTGCAGTTGAGGCAGGCGGAATTCGTGGTGTAGCGGTGAAATGCTTAGATATCACGAAGAACTCCGATTGCGAAGGCAGCCTGCTAAGC…	k__Bacteria, p__Bacteroidetes, c__Bacteroidia, o__Bacteroidales, f__Bacteroidaceae, g__Bacteroides, s__	0.00510816	0.181652	701.664	385.993	617.18	683.35	53.3829	45.8414	575.322	340.689	1.41769	592.375
99.13	NR_074515	Bacteroides vulgatus strain ATCC 8482 16S ribosomal RNA gene, complete sequence		OTU206	CCTACGGGAGGCAGCAGTGAGGAATATTGGTCAATGGGCGCAGGCCTGAACCAGCCAAGTAGCGTGAAGGATGACTGCCCTATGGGTTGTAAACTTCTTTTATAAAGGAATAAAGTCGGGTATGGATACCCGTTTGCATGTACTTTATGAATAAGGATCGGCTAACTCCGTGCCAGCAGCCGCGGTAATACGGAGGATCCGAGCGTTATCCGGATTTATTGGGTTTAAAGGGAGCGTAGATGGATGTTTAAGTCAGTTGTGAAAGTTTGCGGCTCAACCGTAAAATTGCAGTTGATACTGGATATCTTGAGTGCAGTTGAGGCAGGCGGAATTCGTGGTGTAGCGGTGAAATGCTTAGATATCACGAAGAACTCCGATTGCGAAGGCAGCCTGCTAAGC…	k__Bacteria, p__Bacteroidetes, c__Bacteroidia, o__Bacteroidales, f__Bacteroidaceae, g__Bacteroides, s__	1e-06	1	3949.51	1	5864.73	923.873	201.026	1	2547.12	4167.19	1	4508.48
99.57	NR_074515	Bacteroides vulgatus strain ATCC 8482 16S ribosomal RNA gene, complete sequence		OTU143	CCTACGGGAGGCAGCAGTGAGGAATATTGGTCAATGGGCGAGAGCCTGAACCAGCCAAGTAGCGTGAAGGATGACTGCCCTATGGGTTGTAAACTTCTTTTATAAAGGAATAAAGTCGGGTATGCATACCCGTTTGCATGTACTTTATGAATAAGGATCGGCTAACTCCGTGCCAGCAGCCGCGGTAATACGGAGGATCCGAGCGTTATCCGGATTTATTGGGTTTAAAGGGAGCGTAGATGGATGTTTAAGTCAGTTGTGAAAGTTTGCGGCTCAACCGTAAAATTGCAGTTGATACTGGATATCTTGAGTGCAGTTGAGGCAGGCGGAATTCGTGGTGTAGCGGTGAAATGCTTAGATATCACGAGGAACTCCGATTGCGAAGGCAGCCTGCTAAGC…	k__Bacteria, p__Bacteroidetes, c__Bacteroidia, o__Bacteroidales, f__Bacteroidaceae, g__Bacteroides, s__	1e-06	1	18516.8	31606.6	7493.01	38130.5	115.431	1	44477	9853.74	1	15961
98.7	NR_074515	Bacteroides vulgatus strain ATCC 8482 16S ribosomal RNA gene, complete sequence		OTU313	CCTACGGGGGGCTGCAGTGAGGAATATTGGTCAATGGGCGAGAGCCTGAACCAGCCAAGTAGCGTGAAGGATGACTGCCCTATGGGTTGTAAACTTCTTTTATAAAGGAATAAAGTCGGGTATGTATACCCGTTTGCATGTACTTTATGAATAAGGATCGGCTAACTCCGTGCCAGCAGCCGCGGTAATACGGAGGATCCGAGCGTTATCCGGATTTATTGGGTTTAAAGGGAGCGTAGATGGATGTTTAAGTCAGTTGTGAAAGTTTGCGGCTCAACCGTAAAATTGCAGTTGATACTGGATATCTTGAGTGCAGTTGAGGCAGGCGGAATTCGTGGTGTAGCGGTGAAATGCTTAGATATCACGAGGAACTCCGATTGCGAAGGCAGCCTGCTAAGC…	k__Bacteria, p__Bacteroidetes, c__Bacteroidia, o__Bacteroidales, f__Bacteroidaceae, g__Bacteroides, s__	1e-06	1	43242.2	37708.2	22926.9	53981	1182.49	4260.4	54802.7	21276	1	40355.8
99.57	NR_074515	Bacteroides vulgatus strain ATCC 8482 16S ribosomal RNA gene, complete sequence		OTU211	CCTACGGGGGGCAGCAGTGAGGAATATTGGTCAATGGGCGAGAGCCTGAACCAGCCAAGTAGCGTGAAGGATGACTGCCCTATGGGTTGTAAACTTCTTTTATAAAGGAATAAAGTCGGGTATGCATACCCGTTTGCATGTACTTTATGAATAAGGATCGGCTAACTCCGTGCCAGCAGCCGCGGTAATACGGAGGATCCGAGCGTTATCCGGATTTATTGGGTTTAAAGGGAGCGTAGATGGATGTTTAAGTCAGTTGTGAAAGTTTGCGGCTCAACCGTAAAATTGCAGTTGATACTGGATATCTTGAGTGCAGTTGAGGCAGGCGGAATTCGTGGTGTAGCGGTGAAATGCTTAGATATCACGAAGAACTCCGATTGCGAAGGCAGCCTGCTAAGC…	k__Bacteria, p__Bacteroidetes, c__Bacteroidia, o__Bacteroidales, f__Bacteroidaceae, g__Bacteroides, s__	1e-06	1	349844	100001	103702	385562	8754.38	23999.2	144583	121582	1	88322
98.91	NR_074515	Bacteroides vulgatus strain ATCC 8482 16S ribosomal RNA gene, complete sequence		OTU294	CCTACGGGTGGCTGCAGTGAGGAATATTGGTCAATGGGTGAGAGCCTGAACCAGCCAAGTAGCGTGAAGGATGACTGCCCTATGGGTTGTAAACTTCTTTTATAAAGGAATAAAGTCGGGTATGGATACCCGTTTGCATGTACTTTATGAATAAGGATCGGCTAACTCCGTGCCAGCAGCCGCGGTAATACGGAGGATCCGAGCGTTATCCGGATTTATTGGGTTTAAAGGGAGCGTAGATGGATGTTTAAGTCAGTTGTGAAAGTTTGCGGCTCAACCGTAAAATTGCAGTTGATACTGGATATCTTGAGTGCAGTTGAGGCAGGCGGAATTCGTGGTGTAGCGGTGAAATGCTTAGATATCACGAAGAACTCCGATTGCGAAGGCAGCCTGCTAAGC…	k__Bacteria, p__Bacteroidetes, c__Bacteroidia, o__Bacteroidales, f__Bacteroidaceae, g__Bacteroides, s__	1e-06	1	122644	50887.7	97732.5	97649.4	8707.82	21042.7	108549	56034.6	1	127213
98.48	NR_074515	Bacteroides vulgatus strain ATCC 8482 16S ribosomal RNA gene, complete sequence		OTU279	CCTACGGGGGGCTGCAGTGAGGAATATTGGTCAATGGGCGCAGGCCTGAACCAGCCAAGTAGCGTGAAGGATGACTGCCCTATGGGTTGTAAACTTCTTTTATAAAGGAATAAAGTCGGGTATGGATACCCGTTTGCATGTACTTTATGAATAAGGATCGGCTAACTCCGTGCCAGCAGCCGCGGTAATACGGAGGATCCGAGCGTTATCCGGATTTATTGGGTTTAAAGGGAGCGTAGATGGATGTTTAAGTCAGTTGTGAAAGTTTGCGGCTCAACCGTAAAATTGCAGTTGATACTGGATATCTTGAGTGCAGTTGAGGCAGGCGGAATTCGTGGTGTAGCGGTGAAATGCTTAGATATCACGAAGAACTCCGATTGCGAAGGCAGCCTGCTAAGC…	k__Bacteria, p__Bacteroidetes, c__Bacteroidia, o__Bacteroidales, f__Bacteroidaceae, g__Bacteroides, s__	1e-06	1	183668	52770.5	204402	151141	19042.7	8506.52	119182	91701.6	421.439	127560
99.78	NR_074515	Bacteroides vulgatus strain ATCC 8482 16S ribosomal RNA gene, complete sequence		OTU105	CCTACGGGAGGCAGCAGTGAGGAATATTGGTCAATGGGCGAGAGCCTGAACCAGCCAAGTAGCGTGAAGGATGACTGCCCTATGGGTTGTAAACTTCTTTTATAAAGGAATAAAGTCGGGTATGGATACCCGTTTGCATGTACTTTATGAATAAGGATCGGCTAACTCCGTGCCAGCAGCCGCGGTAATACGGAGGATCCGAGCGTTATCCGGATTTATTGGGTTTAAAGGGAGCGTAGATGGATATTTAAGTCAGTTGTGAAAGTTTGCGGCTCAACCGTAAAATTGCAGTTGATACTGGATATCTTGAGTGCAGTTGAGGCAGGCGGAATTCGTGGTGTAGCGGTGAAATGCTTAGATATCACGAAGAACTCCGATTGCGAAGGCAGCCTGCTAAGC…	k__Bacteria, p__Bacteroidetes, c__Bacteroidia, o__Bacteroidales, f__Bacteroidaceae, g__Bacteroides, s__	1e-06	89.5138	147729	161991	58874.4	162389	6160.13	17170.8	239780	57874.9	998.722	136665
99.13	NR_074515	Bacteroides vulgatus strain ATCC 8482 16S ribosomal RNA gene, complete sequence		OTU12	CCTACGGGAGGCAGCAGTGAGGAATATTGGTCAATGGGCGCAGGCCTGAACCAGCCAAGTAGCGTGAAGGATGACTGCCCTATGGGTTGTAAACTTCTTTTATAAAGGAATAAAGTCGGGTATGTATACCCGTTTGCATGTACTTTATGAATAAGGATCGGCTAACTCCGTGCCAGCAGCCGCGGTAATACGGAGGATCCGAGCGTTATCCGGATTTATTGGGTTTAAAGGGAGCGTAGATGGATGTTTAAGTCAGTTGTGAAAGTTTGCGGCTCAACCGTAAAATTGCAGTTGATACTGGATATCTTGAGTGCAGTTGAGGCAGGCGGAATTCGTGGTGTAGCGGTGAAATGCTTAGATATCACGAAGAACTCCGATTGCGAAGGCAGCCTGCTAAGC…	k__Bacteria, p__Bacteroidetes, c__Bacteroidia, o__Bacteroidales, f__Bacteroidaceae, g__Bacteroides, s__	1e-06	1	207800	256272	127977	254314	7321.74	25976.6	321089	61552.9	1	208094
99.78	NR_074515	Bacteroides vulgatus strain ATCC 8482 16S ribosomal RNA gene, complete sequence		OTU185	CCTACGGGAGGCAGCAGTGAGGAATATTGGTCAATGGGCGAGAGCCTGAACCAGCCAAGTAGCGTGAAGGATGACTGCCCTATGGGTTGTAAACTTCTTTTATAAAGGAATAAAGTCGGGTATGTATACCCGTTTGCATGTACTTTATGAATAAGGATCGGCTAACTCCGTGCCAGCAGCCGCGGTAATACGGAGGATCCGAGCGTTATCCGGATTTATTGGGTTTAAAGGGAGCGTAGATGGATGTTTAAGTCAGTTGTGAAAGTTTGCGGCTCAACCGTAAAATTGCAGTTGATACTGGATATCTTGAGTGCAGTTGAGGCAGGCGGAATTCGTGGTGTAGCGGTGAAATGCTTAGATATCACGAAGAACTCCGATTGCGAAGGCAGCCTGCTAAGC…	k__Bacteria, p__Bacteroidetes, c__Bacteroidia, o__Bacteroidales, f__Bacteroidaceae, g__Bacteroides, s__	1e-06	2004.17	912253	375196	794199	663200	85397.8	28789.6	610677	416466	1913.29	666153
98.7	NR_042499	Bacteroides xylanisolvens strain XB1A 16S ribosomal RNA gene, partial sequence		OTU412	CCTACGGGGGGCTGCAGTGAGGAATATTGGTCAATGGACGAGAGCCTGAACCAGCCAAGTAGCGTGAAGGATGACTGCCCTATGGGTTGTAAACTTCTTTTATATGGGAATAAAGTGTTCCACGTGTGGGATTTTGTATGTACCATATGAATAAGGATCGGCTAACTCCGTGCCAGCAGCCGCGGTAATACGGAGGATCCGAGCGTTATCCGGATTTATTGGGTTTAAAGGGAGCGTAGGTGGATTGTTAAGTCAGTTGTGAAAGTTTGCGGCTCAACCGTAAAATTGCAGTTGAAACTGGCAGTCTTGAGTACAGTAGAGGTGGGCGGAATTCGTGGTGTAGCGGTGAAATGCTTAGATATCACGAAGAACTCCGATTGCGAAGGCAGCTCACTAGAC…	k__Bacteria, p__Bacteroidetes, c__Bacteroidia, o__Bacteroidales, f__Bacteroidaceae, g__Bacteroides,	1e-06	1	1368.54	3391.86	1	1	346.294	1	1	1	1	1
100	NR_042499	Bacteroides xylanisolvens strain XB1A 16S ribosomal RNA gene, partial sequence		OTU191	CCTACGGGAGGCAGCAGTGAGGAATATTGGTCAATGGACGAGAGTCTGAACCAGCCAAGTAGCGTGAAGGATGACTGCCCTATGGGTTGTAAACTTCTTTTATATGGGAATAAAGTATTCCACGTGTGGGATTTTGTATGTACCATATGAATAAGGATCGGCTAACTCCGTGCCAGCAGCCGCGGTAATACGGAGGATCCGAGCGTTATCCGGATTTATTGGGTTTAAAGGGAGCGTAGGTGGATTGTTAAGTCAGTTGTGAAAGTTTGCGGCTCAACCGTAAAATTGCAGTTGAAACTGGCAGTCTTGAGTACAGTAGAGGTGGGCGGAATTCGTGGTGTAGCGGTGAAATGCTTAGATATCACGAAGAACTCCGATTGCGAAGGCAGCTCACTAGAC…	k__Bacteria, p__Bacteroidetes, c__Bacteroidia, o__Bacteroidales, f__Bacteroidaceae, g__Bacteroides, s__	0.00373775	0.000267541	20.7092	47.2981	21.2364	79.5377	60.0984	23.5246	67.1094	37.5419	0.000267541	38.9146
99.78	NR_042499	Bacteroides xylanisolvens strain XB1A 16S ribosomal RNA gene, partial sequence		OTU257	CCTACGGGAGGCAGCAGTGAGGAATATTGGTCAATGGACGAGAGTCTGAACCAGCCAAGTAGCGTGAAGGATGACTGCCCTATGGGTTGTAAACTTCTTTTATATGGGAATAAAGTGTTCCACGTGTGGGATTTTGTATGTACCATATGAATAAGGATCGGCTAACTCCGTGCCAGCAGCCGCGGTAATACGGAGGATCCGAGCGTTATCCGGATTTATTGGGTTTAAAGGGAGCGTAGGTGGATTGTTAAGTCAGTTGTGAAAGTTTGCGGCTCAACCGTAAAATTGCAGTTGAAACTGGCAGTCTTGAGTACAGTAGAGGTGGGCGGAATTCGTGGTGTAGCGGTGAAATGCTTAGATATCACGAAGAACTCCGATTGCGAAGGCAGCTCACTAGAC…	k__Bacteria, p__Bacteroidetes, c__Bacteroidia, o__Bacteroidales, f__Bacteroidaceae, g__Bacteroides, s__	1e-06	1	9678.22	21759.6	5842.83	3501.68	3706.92	5550.01	19645.5	11153.1	1	4349.85
99.35	NR_042499	Bacteroides xylanisolvens strain XB1A 16S ribosomal RNA gene, partial sequence		OTU224	CCTACGGGAGGCAGCAGTGAGGAATATTGGTCAATGGACGAGAGTCTGAACCAGCCAAGTAGCGTGAAGGATGACTGCCCTATGGGTTGTAAACTTCTTTTATATGGGAATAAAGTATTCCACGTGTGGGATTTTGTATGTACCATATGAATAAGGATCGGCTAACTCCGTGCCAGCAGCCGCGGTAATACGGAGGATCCGAGCGTTATCCGGATTTATTGGGTTTAAAGGGAGCGTAGGTGGATTGTTAAGTCAGTTGTGAAAGTTTGCGGCTCAACCGTAAAATTGCAGTTGAAACTGGGAGTCTTGAGTACAGTAGAGGTGGGCGGAATTCGTGGTGTAGCGGTGAAATGCTTAGATATCACGAAGAACTCCGATTGCGAAGGCAGCTCACTAGAC…	k__Bacteria, p__Bacteroidetes, c__Bacteroidia, o__Bacteroidales, f__Bacteroidaceae, g__Bacteroides, s__	1e-06	1	97193.7	74361.2	40976.8	42427.5	215.435	57763.8	76618.2	41796.3	1	104148
100	NR_104899	Bacteroides xylanolyticus strain X5-1 16S ribosomal RNA gene, partial sequence		OTU195	CCTACGGGAGGCAGCAGTGGGGAATATTGGACAATGGGGGAAACCCTGATCCAGCGACGCCGCGTGAGTGAAGAAGTGTTTCGGCATGTAAAGCTCTATCAGCAGGGAAGAAAATGACGGTACCTGACTAAGAAGCCCCGGCTAACTACGTGCCAGCAGCCGCGGTAATACGTAGGGGGCAAGCGTTATCCGGATTTACTGGGTGTAAAGGGAGCGTAGACGGTTCTGCAAGTCTGGAGTGAAAGCCCGGGGCTCAACCCCGGGACTGCTTTGGAAACTGTGGAACTAGAGTGCAGGAGAGGTAAGTGGAATTCCTAGTGTAGCGGTGAAATGCGTAGATATTAGGAGGAACACCAGTGGCGAAGGCGGCTTACTGGACTGTAACTGACGTTGAGGCTC…	k__Bacteria, p__Firmicutes, c__Clostridia, o__Clostridiales, f__Lachnospiraceae, g__, s__	1e-06	1	1	84891.2	1	1	1	1	1	1	1	1
98.64	NR_104899	Bacteroides xylanolyticus strain X5-1 16S ribosomal RNA gene, partial sequence		OTU342	CCTACGGGGGGCTGCAGTGGGGAATATTGGACAATGGGGGAAACCCTGATCCAGCGACGCCGCGTGAGTGAAGAAGTATTTCGGTATGTAAAGCTCTATCAGCAGGGAAGAAAATGACGGTACCTGACTAAGAAGCCCCGGCTAACTACGTGCCAGCAGCCGCGGTAATACGTAGGGGGCAAGCGTTATCCGGATTTACTGGGTGTAAAGGGAGCGTAGACGGTTCTGCAAGTCTGGAGTGAAAGCCCGGGGCTCAACCCCGGGACTGCTTTGGAAACTGTGGAACTAGAGTGCAGGAGAGGTAAGTGGAATTCCTAGTGTAGCGGTGAAATGCGTAGATATTAGGAGGAACACCAGTGGCGAAGGCGGCTTACTGGACTGTAACTGACGTTGAGGCTC…	k__Bacteria, p__Firmicutes, c__Clostridia, o__Clostridiales, f__Lachnospiraceae, g__, s__	1e-06	1	1	86121	1	1	1	1	1	1	1	1
97.5	NR_104899	Bacteroides xylanolyticus strain X5-1 16S ribosomal RNA gene, partial sequence		OTU68	CCTACGGGAGGCAGCAGTGGGGAATATTGCACAATGGGGGAAACCCTGATGCAGCAACGCCGCGTGAGTGAAGAAGTATTTCGGTATGTAAAGCTCTATCAGCAGGAAAGAAAATGACGGTACCTGACTAAGAAGCCCCGGCTAACTACGTGCCAGCAGCCGCGGTAATACGTAGGGGGCAAGCGTTATCCGGATTTACTGGGTGTAAAGGGAGCGTAGACGGTTTTGCAAGTCTGAAGTGAAAGCCCGGGGCTTAACCCCGGGACTGCTTTGGAAACTGTAGGACTAGAGTGCAGGAGAGGTAAGTGGAATTCCTAGTGTAGCGGTGAAATGCGTAGATATTAGGAGGAACACCAGTGGCGAAGGCGGCTTACTGGACTGTAACTGACGTTGAGGCTC…	k__Bacteria, p__Firmicutes, c__Clostridia, o__Clostridiales, f__Lachnospiraceae, g__, s__	1e-06	1	5833.1	1	1	461.936	1	7904.72	1	1	1	1
97.73	NR_104899	Bacteroides xylanolyticus strain X5-1 16S ribosomal RNA gene, partial sequence		OTU127	CCTACGGGAGGCAGCAGTGGGGAATATTGCACAATGGGGGAAACCCTGATGCAGCAACGCCGCGTGAGTGAAGAAGTATTTCGGTATGTAAAGCTCTATCAGCAGGAAAGAAAATGACGGTACCTGACTAAGAAGCCCCGGCTAACTACGTGCCAGCAGCCGCGGTAATACGTAGGGGGCAAGCGTTATCCGGATTTACTGGGTGTAAAGGGAGCGTAGACGGTTTTGCAAGTCTGAAGTGAAAGCCCGGGGCTTAACCCCGGGACTGCTTTGGAAACTGTAGAACTAGAGTGCAGGAGAGGTAAGTGGAATTCCTAGTGTAGCGGTGAAATGCGTAGATATTAGGAGGAACACCAGTGGCGAAGGCGGCTTACTGGACTGTAACTGACGTTGAGGCTC…	k__Bacteria, p__Firmicutes, c__Clostridia, o__Clostridiales, f__Lachnospiraceae, g__, s__	1e-06	1	6854.19	6698.58	1	15507.2	1	4327.13	1	1	1	688.961
98.91	NR_113073	Barnesiella intestinihominis strain JCM 15079 16S ribosomal RNA gene, partial sequence		OTU16	CCTACGGGAGGCAGCAGTGAGGAATATTGGTCAATGGTCGGCAGACTGAACCAGCCAAGTCGCGTGAGGGAAGACGGCCCTACGGGTTGTAAACCTCTTTTGTCGGAGAGTAAAGTACGCTACGTGTAGCGTATTGCAAGTATCCGAAGAAAAAGCATCGGCTAACTCCGTGCCAGCAGCCGCGGTAATACGGAGGATGCGAGCGTTATCCGGATTTATTGGGTTTAAAGGGTGCGTAGGCGGCACGCCAAGTCAGCGGTGAAATTTTCGGGCTCAACCCGGACTGTGCCGTTGAAACTGGCGAGCTAGAGTGCACAAGAGGCAGGCGGAATGCGTGGTGTAGCGGTGAAATGCATAGATATCACGCAGAACCCCGATTGCGAAGGCAGCCTGCTAGGG…	k__Bacteria, p__Bacteroidetes, c__Bacteroidia, o__Bacteroidales, f__[Barnesiellaceae], g__, s__	1e-06	1	1895.75	1	1	8999.09	1	1	1	1	1	688.961
98.91	NR_113073	Barnesiella intestinihominis strain JCM 15079 16S ribosomal RNA gene, partial sequence		OTU161	CCTACGGGAGGCAGCAGTGAGGAATATTGGTCAATGGTCGGCAGACTGAACCAGCCAAGTCGCGTGAGGGAAGACGGCCCTACGGGTTGTAAACCTCTTTTGTCGGAGAGTAAAGTACGCTACGTGTAGCGTATTGCAAGTATCCGAAGAAAAAGCATCGGCTAACTCCGTGCCAGCAGCCGCGGTAATACGGAGGATGCAAGCGTTATCCGGATTTATTGGGTTTAAAGGGTGCGTAGGCGGCACGCCAAGTCAGCGGTGAAATTTCCGGGCTCAACCCGGACTGTGCCGTTGAAACTGGCGAGCTAGAGTGCACAAGAGGCAGGCGGAATGCGTGGTGTAGCGGTGAAATGCATAGATATCACGCAGAACCCCGATTGCGAAGGCAGCCTGCTAGGG…	k__Bacteria, p__Bacteroidetes, c__Bacteroidia, o__Bacteroidales, f__[Barnesiellaceae], g__, s__	1e-06	1	6562.83	10074.5	1	20852	1	1	1	1	1	5742.57
100	NR_133982	Bifidobacterium faecale strain CU3-7 16S ribosomal RNA, partial sequence		OTU55	CCTACGGGAGGCAGCAGTGGGGAATATTGCACAATGGGCGCAAGCCTGATGCAGCGACGCCGCGTGCGGGATGACGGCCTTCGGGTTGTAAACCGCTTTTGACTGGGAGCAAGCCCTTCGGGGTGAGTGTACCTTTCGAATAAGCACCGGCTAACTACGTGCCAGCAGCCGCGGTAATACGTAGGGTGCAAGCGTTATCCGGAATTATTGGGCGTAAAGGGCTCGTAGGCGGTTCGTCGCGTCCGGTGTGAAAGTCCATCGCTTAACGGTGGATCCGCGCCGGGTACGGGCGGGCTTGAGTGCGGTAGGGGAGACTGGAATTCCCGGTGTAACGGTGGAATGTGTAGATATCGGGAAGAACACCAATGGCGAAGGCAGGTCTCTGGGCCGTCACTGACG…	k__Bacteria, p__Actinobacteria, c__Actinobacteria, o__Bifidobacteriales, f__Bifidobacteriaceae, g__Bifidobacterium, s__adolescentis	1e-06	1	23952.6	1	2921.41	110138	254849	5550.01	1	2598.69	1	110815
100	NR_117506	Bifidobacterium longum strain KCTC 3128 16S ribosomal RNA gene, partial sequence		OTU119	CCTACGGGAGGCAGCAGTGGGGAATATTGCACAATGGGCGCAAGCCTGATGCAGCGACGCCGCGTGAGGGATGGAGGCCTTCGGGTTGTAAACCTCTTTTATCGGGGAGCAAGCGAGAGTGAGTTTACCCGTTGAATAAGCACCGGCTAACTACGTGCCAGCAGCCGCGGTAATACGTAGGGTGCAAGCGTTATCCGGAATTATTGGGCGTAAAGGGCTCGTAGGCGGTTCGTCGCGTCCGGTGTGAAAGTCCATCGCTTAACGGTGGATCCGCGCCGGGTACGGGCGGGCTTGAGTGCGGTAGGGGAGACTGGAATTCCCGGTGTAACGGTGGAATGTGTAGATATCGGGAAGAACACCAATGGCGAAGGCAGGTCTCTGGGCCGTTACTGACGCTGA…	k__Bacteria, p__Actinobacteria, c__Actinobacteria, o__Bifidobacteriales, f__Bifidobacteriaceae, g__Bifidobacterium, s__longum	1e-06	1	10387.3	1	5495.97	274268	37664.1	24626.5	1	1299.34	1	9308.69
100	NR_109014	Blautia faecis strain M25 16S ribosomal RNA gene, partial sequence		OTU62	CCTACGGGAGGCAGCAGTGGGGAATATTGCACAATGGGGGAAACCCTGATGCAGCGACGCCGCGTGAAGGAAGAAGTATCTCGGTATGTAAACTTCTATCAGCAGGGAAGATAATGACGGTACCTGACTAAGAAGCCCCGGCTAACTACGTGCCAGCAGCCGCGGTAATACGTAGGGGGCAAGCGTTATCCGGATTTACTGGGTGTAAAGGGAGCGTAGACGGCGCAGCAAGTCTGATGTGAAAGGCAGGGGCTTAACCCCTGGACTGCATTGGAAACTGCTGTGCTTGAGTGCCGGAGGGGTAAGCGGAATTCCTAGTGTAGCGGTGAAATGCGTAGATATTAGGAGGAACACCAGTGGCGAAGGCGGCTTACTGGACGGTAACTGACGTTGAGGCTC…	k__Bacteria, p__Firmicutes, c__Clostridia, o__Clostridiales, f__Lachnospiraceae, g__Blautia, s__	0.00373775	0.000267541	92.8247	2.57484	0.000267541	19.6571	0.000267541	2.98756	31.3828	0.000267541	0.263208	5.50306
100	NR_026314	Blautia hydrogenotrophica strain S5a36 16S ribosomal RNA gene, partial sequence		OTU175	CCTACGGGAGGCAGCAGTGGGGAATATTGCACAATGGGGGAAACCCTGATGCAGCGACGCCGCGTGAAGGAAGAAGTATCTCGGTATGTAAACTTCTATCAGCAGGGAAGAAAGTGACGGTACCTGACTAAGAAGCCCCGGCTAATTACGTGCCAGCAGCCGCGGTAATACGTAAGGGGCAAGCGTTATCCGGATTTACTGGGTGTAAAGGGAGCGTAGACGGTTTGGCAAGTCTGATGTGAAAGGCATGGGCTCAACCTGTGGACTGCATTGGAAACTGTCAGACTTGAGTGCCGGAGAGGCAAGCGGAATTCCTAGTGTAGCGGTGAAATGCGTAGATATTAGGAGGAACACCAGTGGCGAAGGCGGCCTGCTGGACGGTAACTGACGTTGAGGCTC…	k__Bacteria, p__Firmicutes, c__Clostridia, o__Clostridiales, f__Lachnospiraceae, g__Blautia, s__	0.0110291	9.0669e-05	6.0178	0.0408375	0.301567	9.12197	9.0669e-05	7.56454	0.416104	9.0669e-05	9.0669e-05	4.75518
99.55	NR_041960	Blautia luti strain BInIX 16S ribosomal RNA gene, complete sequence		OTU151	CCTACGGGAGGCAGCAGTGGGGAATATTGCACAATGGGGGAAACCCTGATGCAGCGACGCCGCGTGAAGGAAGAAGTATCTCGGTATGTAAACTTCTATCAGCAGGGAAGAAAATGACGGTACCTGACTAAGAAGCCCCGGCTAACTACGTGCCAGCAGCCGCGGTAATACGTAGGGGGCAAGCGTTATCCGGATTTACTGGGTGTAAAGGGAGCGTAGACGGATGGACAAGTCTGATGTGAAAGGCTGGGGCTCAACCCCGGGACTGCATTGGAAACTGCCCGTCTTGAGTGCCGGAGAGGTAAGCGGAATTCCTAGTGTAGCGGTGAAATGCGTAGATATTAGGAGGAACACCAGTGGCGAAGGCGGCTTACTGGACGGTAACTGACGTTGAGGCTC…	k__Bacteria, p__Firmicutes, c__Clostridia, o__Clostridiales, f__Lachnospiraceae, g__Blautia, s__	0.00290234	0.00034455	14.6794	0.449687	0.00034455	13.1293	0.00034455	8.62885	0.877611	0.00034455	0.34411	33.4761
99.77	NR_041960	Blautia luti strain BInIX 16S ribosomal RNA gene, complete sequence		OTU47	CCTACGGGAGGCAGCAGTGGGGAATATTGCACAATGGGGGAAACCCTGATGCAGCGACGCCGCGTGAAGGAAGAAGTATCTCGGTATGTAAACTTCTATCAGCAGGGAAGAAAATGACGGTACCTGACTAAGAAGCCCCGGCTAACTACGTGCCAGCAGCCGCGGTAATACGTAGGGGGCAAGCGTTATCCGGATTTACTGGGTGTAAAGGGAGCGTAGACGGATGGACAAGTCTGATGTGAAAGGCTGGGGCTCAACCCCGGGACTGCATTGGAAACTGCCCGTCTTGAGTGCCGGAGAGGTAAGCGGAATTCCTAGTGTAGCGGTGAAATGCGTAGATATTAGGAGGAACACCAGTGGCGAAGGCGGCTTACTGGACGGTAACTGACGTTGAGGCTC…	k__Bacteria, p__Firmicutes, c__Clostridia, o__Clostridiales, f__Lachnospiraceae, g__Blautia, s__	0.00220583	0.000453345	130.44	4.93578	0.000453345	137.387	0.0976662	31.8451	1.05312	0.000453345	0.000453345	298.102
98.86	NR_147395	Blautia marasmi strain Marseille-P2377 16S ribosomal RNA, partial sequence		OTU380	CCTACGGGGGGCTGCAGTGGGGAATATTGCACAATGGGGGAAACCCTGATGCAGCGACGCCGCGTGAAGGAAGAAGTATCTCGGTATGTAAACTTCTATCAGCAGGGAAGAAAATGACGGTACCTGACTAAGAAGCCCCGGCTAACTACGTGCCAGCAGCCGCGGTAATACGTAGGGGGCAAGCGTTATCCGGATTTACTGGGTGTAAAGGGAGCGTAGACGGAAGAGCAAGTCTGATGTGAAAGGCTGGGGCTTAACCACAGGACTGCATTGGAAACTGTTTTTCTAGAGTGCCGGAGAGGTAAGCGGAATTCCTAGTGTAGCGGTGAAATGCGTAGATATTAGGAGGAACACCAGTGGCGAAGGCGGCTTACTGGACGGTAACTGACGTTGAGGCTC…	k__Bacteria, p__Firmicutes, c__Clostridia, o__Clostridiales, , ,	0.00220583	0.000453345	0.535983	0.269521	0.000453345	0.000453345	0.000453345	7.5482	0.741584	0.000453345	0.000453345	0.000453345
100	NR_147395	Blautia marasmi strain Marseille-P2377 16S ribosomal RNA, partial sequence		OTU53	CCTACGGGAGGCAGCAGTGGGGAATATTGCACAATGGGGGAAACCCTGATGCAGCGACGCCGCGTGAAGGAAGAAGTATCTCGGTATGTAAACTTCTATCAGCAGGGAAGAAAATGACGGTACCTGACTAAGAAGCCCCGGCTAACTACGTGCCAGCAGCCGCGGTAATACGTAGGGGGCAAGCGTTATCCGGATTTACTGGGTGTAAAGGGAGCGTAGACGGAAGAGCAAGTCTGATGTGAAAGGCTGGGGCTTAACCCCAGGACTGCATTGGAAACTGTTTTTCTAGAGTGCCGGAGAGGTAAGCGGAATTCCTAGTGTAGCGGTGAAATGCGTAGATATTAGGAGGAACACCAGTGGCGAAGGCGGCTTACTGGACGGTAACTGACGTTGAGGCTC…	k__Bacteria, p__Firmicutes, c__Clostridia, o__Clostridiales, f__Lachnospiraceae, g__Blautia, s__producta	2.26154	0.000242193	0.252892	0.099217	0.0839656	0.102378	9.526e-05	1.07136	0.462395	4.42176e-07	0.000435016	0.221223
98.86	NR_044054	Blautia wexlerae strain DSM 19850 16S ribosomal RNA gene, partial sequence		OTU409	CCTACGGGGGGCTGCAGTGGGGAATATTGCACAATGGGGGAAACCCTGATGCAGCGACGCCGCGTGAAGGAAGAAGTATCTCGGTATGTAAACTTCTATCAGCAGGGAAGATAGTGACGGTACCTGACTAAGAAGCCCCGGCTAACTACGTGCCAGCAGCCGCGTTAATACGTAGGGGGCAAGCGTTATCCGGATTTACTGGGTGTAAAGGGAGCGTAGACGGTGTGGCAAGTCTGATGTGAAAGGCATGGGCTCAACCTGTGGACTGCATTGGAAACTGTCATACTTGAGTGCCGGAGGGGTAAGCGGAATTCCTAGTGTAGCGGTGAAATGCGTAGATATTAGGAGGAACACCAGTGGCGAAGGCGGCTTACTGGACGGTAACTGACGTTGAGGCTC…	k__Bacteria, p__Firmicutes, c__Clostridia, o__Clostridiales, f__Lachnospiraceae, g__Blautia, s__	1e-06	1	3904.17	1	1	4598.83	1	1	1	1	1	1
99.77	NR_044054	Blautia wexlerae strain DSM 19850 16S ribosomal RNA gene, partial sequence		OTU170	CCTACGGGAGGCAGCAGTGGGGAATATTGCACAATGGGGGAAACCCTGATGCAGCGACGCCGCGTGAAGGAAGAAGTATCTCGGTATGTAAACTTCTATCAGCAGGGAAGATAGTGACGGTACCTGACTAAGAAGCCCCGGCTAACTACGTGCCAGCAGCCGCGGTAATACGTAGGGGGCAAGCGTTATCCGGATTTACTGGGTGTAAAGGGAGCGTAGACGGTGTGGCAAGTCTGATGTGAAAGGCATGGGCTCAACCTGTGGACTGCATTGGAAACTGTCATACTTGAGTGCCGGAGGGGTAAGCGGAATTCCTAGTGTAGCGGTGAAATGCGTAGATATTAGGAGGAACACCAGTGGCGAAGGCGGCTTACTGGACGGTAACTGACGTTGAGGCTC…	k__Bacteria, p__Firmicutes, c__Clostridia, o__Clostridiales, f__Lachnospiraceae, g__Blautia, s__	0.00731399	0.000136724	18.9798	0.000136724	0.000136724	110.678	0.000136724	0.000136724	0.000136724	0.000136724	0.000136724	0.000136724
99.77	NR_044054	Blautia wexlerae strain DSM 19850 16S ribosomal RNA gene, partial sequence		OTU102	CCTACGGGAGGCAGCAGTGGGGAATATTGCACAATGGGGGAAACCCTGATGCAGCGACGCCGCGTGAAGGAAGAAGTATCTCGGTATGTAAACTTCTATCAGCAGGGAAGATAGTGACGGTACCTGACTAAGAAGCCCCGGCTAACTACGTGCCAGCAGCCGCGGTAATACGTAGGGGGCAAGCGTTATCCGGATTTACTGGGTGTAAAGGGAGCGTAGACGGTGTGGCAAGTCTGATGTGAAAGGCATGGGCTCAACCTGTGGACTGCATTGGAAACTGTCACACTTGAGTGCCGGAGGGGTAAGCGGAATTCCTAGTGTAGCGGTGAAATGCGTAGATATTAGGAGGAACACCAGTGGCGAAGGCGGCTTACTGGACGGTAACTGACGTTGAGGCTC…	k__Bacteria, p__Firmicutes, c__Clostridia, o__Clostridiales, f__Lachnospiraceae, g__Blautia, s__	0.00330874	0.00030223	29.0713	0.00030223	0.00030223	141.138	0.0348868	0.00030223	0.00030223	0.00030223	0.00030223	0.00030223
99.77	NR_044054	Blautia wexlerae strain DSM 19850 16S ribosomal RNA gene, partial sequence		OTU172	CCTACGGGAGGCAGCAGTGGGGAATATTGCACAATGGGGGAAACCCTGATGCAGCGACGCCGCGTGAAGGAAGAAGTATCTCGGTATGTAAACTTCTATCAGCAGGGAAGATAGTGACGGTACCTGACTAAGAAGCCCCGGCTAACTACGTGCCAGCAGCCGCGGTAATACGTAGGGGGCAAGCGTTATCCGGATTTACTGGGTGTAAAGGGAGCGTAGACGGTGTGGCAAGTCTGATGTGAAAGGCATGGGCTCAACCCGTGGACTGCATTGGAAACTGTCATACTTGAGTGCCGGAGGGGTAAGCGGAATTCCTAGTGTAGCGGTGAAATGCGTAGATATTAGGAGGAACACCAGTGGCGAAGGCGGCTTACTGGACGGTAACTGACGTTGAGGCTC…	k__Bacteria, p__Firmicutes, c__Clostridia, o__Clostridiales, f__Lachnospiraceae, g__Blautia, s__	0.00110291	0.00090669	21.9885	0.00090669	0.00090669	35.6784	0.00090669	0.00090669	0.00090669	0.00090669	0.00090669	0.00090669
99.77	NR_044054	Blautia wexlerae strain DSM 19850 16S ribosomal RNA gene, partial sequence		OTU168	CCTACGGGAGGCAGCAGTGGGGAATATTGCACAATGGGGGAAACCCTGATGCAGCGACGCCGCGTGAAGGAAGAAGTATCTCGGTATGTAAACTTCTATCAGCAGGGAAGATAGTGACGGTACCTGACTAAGAAGCCCTGGCTAACTACGTGCCAGCAGCCGCGGTAATACGTAGGGGGCAAGCGTTATCCGGATTTACTGGGTGTAAAGGGAGCGTAGACGGTGTGGCAAGTCTGATGTGAAAGGCATGGGCTCAACCTGTGGACTGCATTGGAAACTGTCATACTTGAGTGCCGGAGGGGTAAGCGGAATTCCTAGTGTAGCGGTGAAATGCGTAGATATTAGGAGGAACACCAGTGGCGAAGGCGGCTTACTGGACGGTAACTGACGTTGAGGCTC…	k__Bacteria, p__Firmicutes, c__Clostridia, o__Clostridiales, f__Lachnospiraceae, g__Blautia, s__	0.00441165	0.000226673	31.6275	0.000226673	0.000226673	176.368	0.000226673	0.000226673	0.000226673	0.000226673	0.000226673	0.156169
99.77	NR_044054	Blautia wexlerae strain DSM 19850 16S ribosomal RNA gene, partial sequence		OTU58	CCTACGGGAGGCAGCAGTGGGGAATATTGCACAATGGGGGAAACCCTGATGCAGCGACGCCGCGTGAAGGAAGAAGTATCTCGGTATGTAAACTTCTATCAGCAGGGAAGATAGTGACGGTACCTGACTAAGAAGCCCCGGCTAACTACGTGCCAGCAGCCGCGGTAATACGTAGGGGGCAAGCGTTATCCGGATTTACTGGGTGTAAAGGGAGCGTAGACGGTGTGGCAAGTCTGATGTGAAAGGCATGGGCTCAACCTATGGACTGCATTGGAAACTGTCATACTTGAGTGCCGGAGGGGTAAGCGGAATTCCTAGTGTAGCGGTGAAATGCGTAGATATTAGGAGGAACACCAGTGGCGAAGGCGGCTTACTGGACGGTAACTGACGTTGAGGCTC…	k__Bacteria, p__Firmicutes, c__Clostridia, o__Clostridiales, f__Lachnospiraceae, g__Blautia, s__	1e-06	1	6813.96	1	1	7648.29	1	1	1	1	1	1
100	NR_044054	Blautia wexlerae strain DSM 19850 16S ribosomal RNA gene, partial sequence		OTU3	CCTACGGGAGGCAGCAGTGGGGAATATTGCACAATGGGGGAAACCCTGATGCAGCGACGCCGCGTGAAGGAAGAAGTATCTCGGTATGTAAACTTCTATCAGCAGGGAAGATAGTGACGGTACCTGACTAAGAAGCCCCGGCTAACTACGTGCCAGCAGCCGCGGTAATACGTAGGGGGCAAGCGTTATCCGGATTTACTGGGTGTAAAGGGAGCGTAGACGGTGTGGCAAGTCTGATGTGAAAGGCATGGGCTCAACCTGTGGACTGCATTGGAAACTGTCATACTTGAGTGCCGGAGGGGTAAGCGGAATTCCTAGTGTAGCGGTGAAATGCGTAGATATTAGGAGGAACACCAGTGGCGAAGGCGGCTTACTGGACGGTAACTGACGTTGAGGCTC…	k__Bacteria, p__Firmicutes, c__Clostridia, o__Clostridiales, f__Lachnospiraceae, g__Blautia, s__	0.00772039	0.000129527	184.281	0.0583393	0.000129527	380.052	0.194285	5.21316	1.05312	0.000129527	0.000129527	51.3965
99.77	NR_044054	Blautia wexlerae strain DSM 19850 16S ribosomal RNA gene, partial sequence		OTU184	CCTACGGGAGGCAGCAGTGGGGAATATTGCACAATGGGGGAAACCCTGATGCAGCGACGCCGCGTGAAGGAAGAAGTATCTCGGTATGTAAACTTCTATCAGCAGGGAAGATAGTGACGGTACCTGACTAAGAAGCCCCGGCTAACTACGTGCCAGCAGCCGCGGTAATACGTAGGGGGCAAGCGTTATCCGGATTTACTGGGTGTAAAGGGAGCGTAGACGGTGTGGCAAGTCTGATGTGAAAGGCATGGGCTCAACCTGTGGACTGCATTGGAAACTGTCATACTTGAGTGCCGGAGGGGTAAGCGGAATTCCTAGTGTAGCGGTGAAATGCGTAGATATTAGGAGGAACACCAGTGGCGAAGGCGGCTTACTGGACGGTAACTGACGTTGAGGCTC…	k__Bacteria, p__Firmicutes, c__Clostridia, o__Clostridiales, f__Lachnospiraceae, g__Blautia, s__	0.00330874	0.00030223	227.053	1.13552	0.00030223	505.347	0.00030223	5.5344	1.46332	0.00030223	0.00030223	51.848
99.77	NR_044054	Blautia wexlerae strain DSM 19850 16S ribosomal RNA gene, partial sequence		OTU178	CCTACGGGAGGCAGCAGTGGGGAATATTGCACAATGGGGGAAACCCTGATGCAGCGACGCCGCGTGAAGGAAGAAGTATCTCGGTATGTAAACTTCTATCAGCAGGGAAGATAGTGACGGTACCTGACTAAGAAGCCCCGGCTAACTACGTGCCAGCAGCCGCGGTAATACGTAGGGGGCAAGCGTTATCCGGATTTACTGGGTGTAAAGGGAAGCGTAGACGGTGTGGCAAGTCTGATGTGAAAGGCATGGGCTCAACCTGTGGACTGCATTGGAAACTGTCATACTTGAGTGCCGGAGGGGTAAGCGGAATTCCTAGTGTAGCGGTGAAATGCGTAGATATTAGGAGGAACACCAGTGGCGAAGGCGGCTTACTGGACGGTAACTGACGTTGAGGCT…	k__Bacteria, p__Firmicutes, c__Clostridia, o__Clostridiales, f__Lachnospiraceae, g__Blautia, s__	1e-06	1	3249.68	1	1	12247.1	1	1	1	1	1	6582.81
98.71	NR_028893	Buttiauxella warmboldiae strain NSW 326 16S ribosomal RNA gene, partial sequence		OTU356	CCTACGGGGGGCAGCAGTGGGGAATATTGCACAATGGGCGCAAGCCTGATGCAGCCATGCCGCGTGTATGAAGAAGGCCTTCGGGTTGTAAAGTACTTTCAGCGAGGAGGAAGGCATTGTGGTTAATAACCACAGTGATTGACGTTACTCGCAGAAGAAGCACCGGCTAACTCCGTGCCAGCAGCCGCGGTAATACGGAGGGTGCAAGCGTTAATCGGAATTACTGGGCGTAAAGCGCACGCAGGCGGTCTGTTAAGTCAGATGTGAAATCCCCGGGCTCAACCTGGGAACTGCATTTGAAACTGGCAGGCTTGAGTCTTGTAGAGGGGGGTAGAATTCCAGGTGTAGCGGTGAAATGCGTAGAGATCTGGAGGAATACCGGTGGCGAAGGCGGCCCCC…	k__Bacteria, p__Proteobacteria, c__Gammaproteobacteria, o__Enterobacteriales, f__Enterobacteriaceae, g__, s__	1e-06	18774.1	5517.06	4433.65	1	1385.81	2390.26	3572.57	32808.9	1	1	1
100	NR_104735	Butyrivibrio crossotus strain DSM 2876 16S ribosomal RNA gene, partial sequence		OTU150	CCTACGGGAGGCAGCAGTGGGGAATATTGGACAATGGGCGAAAGCCTGATCCAGCGACGCCGCGTGAGCGATGAAGTATTTCGGTATGTAAAGCTCTATCAGCAGGGAAGAAAACGACGGTACCTGACTAAGAAGCCCCGGCTAACTACGTGCCAGCAGCCGCGGTAATACGTAGGGGGCAAGCGTTATCCGGATTTACTGGGTGTAAAGGGAGCGTAGACGGCATCACAAGTCAGAAGTGAAAATCCGGGGCTCAACCCCGGAACTGCTTTTGAAACTGTGGAGCTGGAGTGCAGGAGAGGTAAGCGGAATTCCTAGTGTAGCGGTGAAATGCGTAGATATTAGGAGGAACACCAGTGGCGAAGGCGGCTTACTGGACTGTAACTGACGTTGAGGCTC…	k__Bacteria, p__Firmicutes, c__Clostridia, o__Clostridiales, f__Lachnospiraceae, g__, s__	0.00110291	0.00090669	111.736	961.662	0.00090669	745.304	2.29193	6.96356	31.3007	0.00090669	1.98402	6152.19
98.86	NR_104735	Butyrivibrio crossotus strain DSM 2876 16S ribosomal RNA gene, partial sequence		OTU369	CCTACGGGGGGCTGCAGTGGGGAATATTGGACAATGGGCGAAAGCCTGATCCAGCGACGCCGCGTGAGCGATGAAGTATTTCGGTATGTAAAGCTCTATCAGCAGGGAAGAAAACGACGGTACCTGACTAAGAAGCCCCGGCTAACTACGTGCCAGCAGCCGCGGTAATACGTAGGGGGCAAGCGTTATCCGGATTTACTGGGTGTAAAGGGAGCGTAGACGGCATCACAAGTCAGAAGTGAAAATCCGGGGCTCAACCACGGAACTGCTTTTGAAACTGTGGAGCTGGAGTGCAGGAGAGGTAAGCGGAATTCCTAGTGTAGCGGTGAAATGCGTAGATATTAGGAGGAACACCAGTGGCGAAGGCGGCTTACTGGACTGTAACTGACGTTGAGGCTC…	k__Bacteria, p__Firmicutes, c__Clostridia, o__Clostridiales, f__Lachnospiraceae, g__, s__	1e-06	1	976.772	450.402	1	1	1	1	1	1	1	23540.6
98.86	NR_104735	Butyrivibrio crossotus strain DSM 2876 16S ribosomal RNA gene, partial sequence		OTU352	CCTACGGGTGGCTGCAGTGGGGAATATTGGACAATGGGCGAAAGCCTGATCCAGCGACGCCGCGTGAGCGATGAAGTATTTCGGTATGTAAAGCTCTATCAGCAGGGAAGAAAACGACGGTACCTGACTAAGAAGCCCCGGCTAACTACGTGCCAGCAGCCGCGGTAATACGTAGGGGGCAAGCGTTATCCGGATTTACTGGGTGTAAAGGGAGCGTAGACGGCATCACAAGTCAGAAGTGAAAATCCGGGGCTCAACCCAGGAACTGCTTTTGAAACTGTGGAGCTGGAGTGCAGGAGAGGTAAGCGGAATTCCTAGTGTAGCGGTGAAATGCGTAGATATTAGGAGGAACACCAGTGGCGAAGGCGGCTTACTGGACTGTAACTGACGTTGAGGCTC…	k__Bacteria, p__Firmicutes, c__Clostridia, o__Clostridiales, f__Lachnospiraceae, g__, s__	1e-06	1	456.646	8501.72	1	1819.7	1	1	1	1	1	63128.4
100	NR_117750	Citrobacter braakii strain DSM 17596 16S ribosomal RNA gene, partial sequence		OTU192	CCTACGGGAGGCAGCAGTGGGGAATATTGCACAATGGGCGCAAGCCTGATGCAGCCATGCCGCGTGTATGAAGAAGGCCTTCGGGTTGTAAAGTACTTTCAGCGAGGAGGAAGGTGTTGTGGTTAATAACCGCAGCAATTGACGTTACTCGCAGAAGAAGCACCGGCTAACTCCGTGCCAGCAGCCGCGGTAATACGGAGGGTGCAAGCGTTAATCGGAATTACTGGGCGTAAAGCGCACGCAGGCGGTCTGTCAAGTCGGATGTGAAATCCCCGGGCTCAACCTGGGAACTGCATCCGAAACTGGCAGGCTAGAGTCTTGTAGAGGGGGGTAGAATTCCAGGTGTAGCGGTGAAATGCGTAGAGATCTGGAGGAATACCGGTGGCGAAGGCGGCCCCC…	k__Bacteria, p__Proteobacteria, c__Gammaproteobacteria, o__Enterobacteriales, f__Enterobacteriaceae, g__Citrobacter, s__	0.104258	0.0237317	2.2095	0.00570236	6.00614	1.94901	0.420663	9.5916e-06	9.5916e-06	9.35533	9.39823	9.5916e-06
100	NR_117752	Citrobacter freundii strain LMG 3246 16S ribosomal RNA gene, partial sequence		OTU212	CCTACGGGAGGCAGCAGTGGGGAATATTGCACAATGGGCGCAAGCCTGATGCAGCCATGCCGCGTGTATGAAGAAGGCCTTCGGGTTGTAAAGTACTTTCAGCGAGGAGGAAGGCGTTGTGGTTAATAACCGCAGCGATTGACGTTACTCGCAGAAGAAGCACCGGCTAACTCCGTGCCAGCAGCCGCGGTAATACGGAGGGTGCAAGCGTTAATCGGAATTACTGGGCGTAAAGCGCACGCAGGCGGTCTGTCAAGTCGGATGTGAAATCCCCGGGCTCAACCTGGGAACTGCATCCGAAACTGGCAGGCTAGAGTCTTGTAGAGGGGGGTAGAATTCCAGGTGTAGCGGTGAAATGCGTAGAGATCTGGAGGAATACCGGTGGCGAAGGCGGCCCCC…	k__Bacteria, p__Proteobacteria, c__Gammaproteobacteria, o__Enterobacteriales, f__Enterobacteriaceae, g__Citrobacter, s__	0.00290234	0.030842	2.08945	0.00034455	0.00034455	1.57228	0.723677	0.00034455	0.00034455	1.4358	7.92869	0.00034455
99.78	NR_117752	Citrobacter freundii strain LMG 3246 16S ribosomal RNA gene, partial sequence		OTU208	CCTACGGGAGGCAGCAGTGGGGAATATTGCACAATGGGCGCAAGCCTGATGCAGCCATGCCGCGTGTATGAAGAAGGCCTTCGGGTTGTAAAGTACTTTCAGCGAGGAGGAAGGCGTTGTGGTTAATAACCGCAACGATTGACGTTACTCGCAGAAGAAGCACCGGCTAACTCCGTGCCAGCAGCCGCGGTAATACGGAGGGTGCAAGCGTTAATCGGAATTACTGGGCGTAAAGCGCACGCAGGCGGTCTGTCAAGTCGGATGTGAAATCCCCGGGCTCAACCTGGGAACTGCATCCGAAACTGGCAGGCTAGAGTCTTGTAGAGGGGGGTAGAATTCCAGGTGTAGCGGTGAAATGCGTAGAGATCTGGAGGAATACCGGTGGCGAAGGCGGCCCCC…	k__Bacteria, p__Proteobacteria, c__Gammaproteobacteria, o__Enterobacteriales, f__Enterobacteriaceae, g__Citrobacter, s__	0.0775915	0.0922021	3.86877	0.0403203	9.37744	2.63414	0.822327	1.2888e-05	1.2888e-05	12.7095	14.9054	0.0245936
100	NR_028688	Citrobacter murliniae strain CDC 2970-59 16S ribosomal RNA gene, partial sequence		OTU66	CCTACGGGAGGCAGCAGTGGGGAATATTGCACAATGGGCGCAAGCCTGATGCAGCCATGCCGCGTGTATGAAGAAGGCCTTCGGGTTGTAAAGTACTTTCAGCGAGGAGGAAGGTGTTGAGGTTAATAACCTCAGCAATTGACGTTACTCGCAGAAGAAGCACCGGCTAACTCCGTGCCAGCAGCCGCGGTAATACGGAGGGTGCAAGCGTTAATCGGAATTACTGGGCGTAAAGCGCACGCAGGCGGTCTGTCAAGTCGGATGTGAAATCCCCGGGCTCAACCTGGGAACTGCATCCGAAACTGGCAGGCTAGAGTCTTGTAGAGGGGGGTAGAATTCCAGGTGTAGCGGTGAAATGCGTAGAGATCTGGAGGAATACCGGTGGCGAAGGCGGCCCCC…	k__Bacteria, p__Proteobacteria, c__Gammaproteobacteria, o__Enterobacteriales, f__Enterobacteriaceae, g__, s__	0.0495218	0.240772	3.25157	2.01931e-05	10.4424	2.41579	0.427408	0.0291261	2.01931e-05	14.0621	14.3206	0.0139123
98.86	NR_115465	Cloacibacillus evryensis strain 158 16S ribosomal RNA gene, complete sequence		OTU320	CCTACGGGGGGCTGCAGTGGGGAATATTGGGCAATGGGGGGAACCCTGACCCAGCGACGCCGCGTGAGTGAAGAAATCCCTCGGGATGTAAAACTCTGTTGTGTGGGAAGATAATGACGGTACCACACGAGGAAGCCCCGGCAAACTACGTGCCAGCAGCCGCGGTAATACGTAGGGGGCGAGCGTTGTTCGGAATTACTGGGCGTAAAGCGCACGCAGGCGGACCAGTAAGTCTGTCGTCAAAGGCGGAGGCTCAACCTTCGTTCCACGATAGATACTGCGGGTCTAGAGTATGTGAGAGGGAAGTGGAATTCCCGGTGTAGCGGTGAAATGCGTAGATATCGGGAGGAACACCAGTGGCGAAGGCGGCTTCCTGGCACACAACTGACGCTCATGTGC…	k__Bacteria, p__Synergistetes, c__Synergistia, o__Synergistales, f__Synergistaceae, g__Cloacibacillus, s__	1e-06	22657.8	886.713	1	1	1	2258.81	1	1	1	33183.2	1
100	NR_115465	Cloacibacillus evryensis strain 158 16S ribosomal RNA gene, complete sequence		OTU140	CCTACGGGAGGCAGCAGTGGGGAATATTGGGCAATGGGGGAAACCCTGACCCAGCGACGCCGCGTGAGTGAAGAAATCCCTCGGGATGTAAAACTCTGTTGTGTGGGAAGATAATGACGGTACCACACGAGGAAGCCCCGGCAAACTACGTGCCAGCAGCCGCGGTAATACGTAGGGGGCGAGCGTTGTTCGGAATTACTGGGCGTAAAGCGCACGCAGGCGGACCAGTAAGTCTGTCGTCAAAGGCGGAGGCTCAACCTTCGTTCCACGATAGATACTGCGGGTCTAGAGTATGTGAGAGGGAAGTGGAATTCCCGGTGTAGCGGTGAAATGCGTAGATATCGGGAGGAACACCAGTGGCGAAGGCGGCTTCCTGGCACACAACTGACGCTCATGTGC…	k__Bacteria, p__Synergistetes, c__Synergistia, o__Synergistales, f__Synergistaceae, g__Cloacibacillus, s__	0.00373775	32.8335	1.23297	0.278723	0.000267541	0.000267541	11.2393	5.34781	0.000267541	0.347627	251.337	3.44419
100	NR_029232	Clostridium argentinense strain ATCC 27322 16S ribosomal RNA gene, complete sequence		OTU201	CCTACGGGAGGCAGCAGTGGGGAATATTGCGCAATGGGGGAAACCCTGACGCAGCAACGCCGCGTGAATGAAGAAGGCCTTAGGGTTGTAAAGTTCTGTCATATGGGAAGATAATGACGGTACCATATGAGGAAGCCACGGCTAACTACGTGCCAGCAGCCGCGGTAATACGTAGGTGGCAAGCGTTGTCCGGATTTACTGGGCGTAAAGGATGCGTAGGCGGACATTTAAGTCAGATGTGAAATACCCGGGCTCAACTTGGGTGCTGCATTTGAAACTGGGTGTCTAGAGTGCAGGAGAGGAAAGCGGAATTCCTAGTGTAGCGGTGAAATGCGTAGAGATTAGGAAGAACACCAGTGGCGAAGGCGGCTTTCTGGACTGTAACTGACGCTGAGGCAT…	k__Bacteria, p__Firmicutes, c__Clostridia, o__Clostridiales, f__Clostridiaceae, g__Clostridium, s__subterminale	1e-06	1	1	212833	1	1	1	1	2.95689e+06	1	1	1
99.77	NR_029263	Clostridium intestinale strain Catt39 16S ribosomal RNA gene, partial sequence		OTU189	CCTACGGGAGGCAGCAGTGGGGAATATTGCACAATGGGGGAAACCCTGATGCAGCAACGCCGCGTGAGTGATGAAGGCCTTCGGGTTGTAAAGCTCTGTCTTCAGGGACGATAATGACGGTACCTGAGGAGGAAGCCACGGCTAACTACGTGCCAGCAGCCGCGGTAATACGTAGGTGGCAAGCGTTGTCCGGATTTACTGGGCGTAAAGGGAGCGTAGGCGGATACTTAAGTGGGATGTGAAATACCTGGGCTTAACTTGGGTGCTGCATTCCAAACTGGGTGTCTAGAGTGTTGGAGAGGAAAGTGGAATTCCTAGTGTAGCGGTGAAATGCGTAGAGATTAGGAAGAACACCAGTGGCGAAGGCGACTTTCTGGACAATAACTGACGCTGAGGCTC…	k__Bacteria, p__Firmicutes, c__Clostridia, o__Clostridiales, f__Clostridiaceae, g__Clostridium, s__intestinale	0.013235	7.55575e-05	4.88738	35.1837	7.55575e-05	7.55575e-05	7.55575e-05	7.55575e-05	1.49429	7.55575e-05	7.55575e-05	18.1925
99.77	NR_121697	Clostridium perfringens strain ATCC 13124 16S ribosomal RNA gene, complete sequence		OTU137	CCTACGGGAGGCAGCAGTGGGGAATATTGCACAATGGGGGAAACCCTGATGCAGCAACGCCGCGTGAGTGATGAAGGTTTTCGGATCGTAAAGCTCTGTCTTTGGGGAAGATAATGACGGTACCCAAGGAGGAAGCCACGGCTAACTACGTGCCAGCAGCCGCGGTAATACGTAGGTGGCGAGCGTTATCCGGATTTACTGGGCGTAAAGGGAGCGTAGGCGGATGATTAAGTGGGATGTGAAATACCCGGGCTCAACTTGGGTGCTGCATTCCAAACTGGTTATCTAGAGTGCAGGAGAGGAGAGTGGAATTCCTAGTGTAGCGGTGAAATGCGTAGAGATTAGGAAGAACACCAGTGGCGAAGGCGACTCTCTGGACTGTAACTGACGCTGAGGCTC…	k__Bacteria, p__Firmicutes, c__Clostridia, o__Clostridiales, f__Clostridiaceae, g__Clostridium, s__perfringens	1e-06	1	886.713	1	1	45215.5	1	1	1	1	1	1908.25
99.55	NR_026020	Clostridium septicum strain Pasteur III 16S ribosomal RNA gene, complete sequence		OTU126	CCTACGGGAGGCAGCAGTGGGGAATATTGCACAATGGGGGAAACCCTGATGCAGCAACGCCGCGTGAGTGATGAAGGTCTTCGGATCGTAAAGCTCTGTCTTCAGGGACGATAATGACGGTACCTGAGGAGGAAGCCACGGCTAACTACGTGCCAGCAGCCGCGGTAATACGTAGGTGGCGAGCGTTGTCCGGATTTACTGGGCGTAAAGGGAGCGTAGGCGGACTTTTAAGTGAGATGTGAAATACCCAGGCTCAACCTGGGGGCTGCATTTCAAACTGGAAGTCTAGAGTGCAGGAGAGGAGAGTGGAATTCCTAGTGTAGCGGTGAAATGCGTAGAGATTAGGAAGAACACCAGTGGCGAAGGCGACTCTCTGGACTGTAACTGACGCTGAGGCTC…	k__Bacteria, p__Firmicutes, c__Clostridia, o__Clostridiales, f__Clostridiaceae, g__, s__	1e-06	1	3255.16	1	2746.2	34092.1	1	1	1	60846.4	1	1
98.33	NR_118630	Clostridium sporogenes strain DSM 795 16S ribosomal RNA gene, partial sequence		OTU359	CCTACGGGTGGCTGCATTCCAAACTGGATATCTAGAGTGCAGGAGAGGAAAGCGGAATTCCTAGTGTAGCGGTGAAATGCGTAGAGATTAGGAAGAACACCAGTGGCGAAGGCGGCTTTCTGGACTGTAACTGACGCTGAGGCACGAAAGCGTGGGTAGCAAACAGGATTAGATACCCCAGTAGTC	k__Bacteria, p__Firmicutes, c__Clostridia, o__Clostridiales, f__Clostridiaceae, g__Clostridium, s__	1e-06	1	1	1305.14	1	1	1	1	64218.9	1	1	1
99.44	NR_118630	Clostridium sporogenes strain DSM 795 16S ribosomal RNA gene, partial sequence		OTU340	CCTACGGGGGGCTGCATTCCAAACTGGATATCTAGAGTGCAGGAGAGGAAAGCGGAATTCCTAGTGTAGCGGTGAAATGCGTAGAGATTAGGAAGAACACCAGTGGCGAAGGCGGCTTTCTGGACTGTAACTGACGCTGAGGCACGAAAGCGTGGGTAGCAAACAGGATTAGATACCCTTGTAGTC	k__Bacteria, p__Firmicutes, c__Clostridia, o__Clostridiales, f__Clostridiaceae, g__Clostridium, s__	1e-06	1	1	10430.1	1	1	1	1	108782	1	1	1
100	NR_118630	Clostridium sporogenes strain DSM 795 16S ribosomal RNA gene, partial sequence		OTU187	CCTACGGGAGGCAGCAGTGGGGAATATTGCGCAATGGGGGAAACCCTGACGCAGCAACGCCGCGTGGGTGATGAAGGTCTTCGGATTGTAAAGCCCTGTTTTCTGGGACGATAATGACGGTACCAGAGGAGGAAGCCACGGCTAACTACGTGCCAGCAGCCGCGGTAATACGTAGGTGGCGAGCGTTGTCCGGATTTACTGGGCGTAAAGGGTGCGTAGGCGGATGTTTAAGTGGGATGTGAAATCCCCGGGCTTAACCTGGGGGCTGCATTCCAAACTGGATATCTAGAGTGCAGGAGAGGAAAGCGGAATTCCTAGTGTAGCGGTGAAATGCGTAGAGATTAGGAAGAACACCAGTGGCGAAGGCGGCTTTCTGGACTGTAACTGACGCTGAGGCAC…	k__Bacteria, p__Firmicutes, c__Clostridia, o__Clostridiales, f__Clostridiaceae, g__Clostridium, s__	1e-06	1	1	12291.8	1	1	1	1	585421	1	1	1
100	NR_113316	Collinsella aerofaciens strain JCM 10188 16S ribosomal RNA gene, partial sequence		OTU46	CCTACGGGAGGCAGCAGTGGGGAATCTTGCGCAATGGGGGGAACCCTGACGCAGCGACGCCGCGTGCGGGACGGAGGCCTTCGGGTCGTAAACCGCTTTCAGCAGGGAAGAGTCAAGACTGTACCTGCAGAAGAAGCCCCGGCTAACTACGTGCCAGCAGCCGCGGTAATACGTAGGGGGCGAGCGTTATCCGGATTCATTGGGCGTAAAGCGCGCGTAGGCGGCCCGGCAGGCCGGGGGTCGAAGCGGGGGGCTCAACCCCCCGAAGCCCCCGGAACCTCCGCGGCTTGGGTCCGGTAGGGGAGGGTGGAACACCCGGTGTAGCGGTGGAATGCGCAGATATCGGGTGGAACACCGGTGGCGAAGGCGGCCCTCTGGGCCGAGACCGACGCTGAGGCG…	k__Bacteria, p__Actinobacteria, c__Coriobacteriia, o__Coriobacteriales, f__Coriobacteriaceae, g__Collinsella, s__aerofaciens	1e-06	1	4148.96	1	2746.2	1073.33	1	1	1	1	1	1
99.55	NR_024750	Coprococcus catus strain VPI-C6-61 16S ribosomal RNA gene, partial sequence		OTU27	CCTACGGGAGGCAGCAGTGGGGAATATTGCACAATGGGGGAAACCCTGATGCAGCGACGCCGCGTGAAGGAAGAAGTATCTCGGTATGTAAACTTCTATCAGCAGGGAAGATAATGACGGTACCTGACTAAGAAGCCCCGGCTAACTACGTGCCAGCAGCCGCGGTAATACGTAGGGGGCAAGCGTTATCCGGATTTACTGGGTGTAAAGGGAGCGTAGGCGGCGGAGCAAGTCAGAAGTGAAAGCCCGGGGCTCAACCCCGGGACGGCTTTTGAAACTGCCCTGCTTGATTTCAGGAGAGGTAAGCGGAATTCCTAGTGTAGCGGTGAAATGCGTAGATATTAGGAGGAACACCAGTGGCGAAGGCGGCTTACTGGACTGACAATGACGCTGAGGCTC…	k__Bacteria, p__Firmicutes, c__Clostridia, o__Clostridiales, f__Lachnospiraceae, g__Coprococcus, s__	1e-06	1	295.571	1	1	27716.2	1	1	2294.63	1	1	1
100	NR_044048	Coprococcus comes strain ATCC 27758 16S ribosomal RNA gene, partial sequence		OTU81	CCTACGGGAGGCAGCAGTGGGGAATATTGCACAATGGGGGAAACCCTGATGCAGCGACGCCGCGTGAGCGAAGAAGTATTTCGGTATGTAAAGCTCTATCAGCAGGGAAGAAAATGACGGTACCTGACTAAGAAGCACCGGCTAAATACGTGCCAGCAGCCGCGGTAATACGTATGGTGCAAGCGTTATCCGGATTTACTGGGTGTAAAGGGAGCGTAGACGGCTGTGTAAGTCTGAAGTGAAAGCCCGGGGCTCAACCCCGGGACTGCTTTGGAAACTATGCAGCTAGAGTGTCGGAGAGGTAAGTGGAATTCCCAGTGTAGCGGTGAAATGCGTAGATATTGGGAGGAACACCAGTGGCGAAGGCGGCTTACTGGACGATGACTGACGTTGAGGCTC…	k__Bacteria, p__Firmicutes, c__Clostridia, o__Clostridiales, f__Lachnospiraceae, g__Dorea, s__	0.661161	1.51249e-06	0.442858	0.751085	1.51249e-06	0.429851	1.51249e-06	3.55439	1.85129	1.51249e-06	1.51249e-06	0.0219924
99.14	NR_104980	Cronobacter helveticus strain LMG 23732 16S ribosomal RNA gene, partial sequence		OTU181	CCTACGGGAGGCAGCAGTGGGGAATATTGCACAATGGGCGCAAGCCTGATGCAGCCATGCCGCGTGTATGAAGAAGGCCTTCGGGTTGTAAAGTACTTTCAGTGAGGAGGAAGGCATGATGCTTAATACGCATCGTGATTGACGTTACTCACAGAAGAAGCACCGGCTAACTCCGTGCCAGCAGCCGCGGTAATACGGAGGGTGCGAGCGTTAATCGGAATTACTGGGCGTAAAGCGCACGCAGGCGGTCTGTTAAGTCAGATGTGAAATCCCCGGGCTCAACCCGGGAACTGCATTTGAAACTGGCAGGCTTGAGTCTYGTAGAGGGGGGTAGAATTCCAGGTGTAGCGGTGAAATGCGTAGAGATCTGGAGGAATACCGGTGGCGAAGGCGGCCCCC…	k__Bacteria, p__Proteobacteria, c__Gammaproteobacteria, o__Enterobacteriales, f__Enterobacteriaceae, g__, s__	1e-06	637.243	1	1	1	1	1565.84	1	1	1	1	1
98.92	NR_104980	Cronobacter helveticus strain LMG 23732 16S ribosomal RNA gene, partial sequence		OTU321	CCTACGGGTGGCTGCAGTGGGGAATATTGCACAATGGGCGCAAGCCTGATGCAGCCATGCCGCGTGTATGAAGAAGGCCTTCGGGTTGTAAAGTACTTTCAGTGAGGAGGAAGGCGTGATGCTTAATACGCATCGCGATTGACGTTACTCACAGAAGAAGCACCGGCTAACTCCGTGCCAGCAGCCGCGGTAATACGGAGGGTGCAAGCGTTAATCGGAATTACTGGGCGTAAAGCGCACGCAGGCGGTCTGTTAAGTCAGATGTGAAATCCCCGGGCTCAACCCGGGAACTGCATTTGAAACTGGCAGGCTTGAGTCTCGTAGAGGGGGGTAGAATTCCAGGTGTAGCGGTGAAATGCGTAGAGATCTGGAGGAATACCGGTGGCGAAGGCGGCCCCC…	k__Bacteria, p__Proteobacteria, c__Gammaproteobacteria, o__Enterobacteriales, f__Enterobacteriaceae, g__, s__	0.00110291	6.8999	0.00090669	0.00090669	0.00090669	0.00090669	31.9536	45.5533	10.0599	0.00090669	0.00090669	7.77367
99.57	NR_104980	Cronobacter helveticus strain LMG 23732 16S ribosomal RNA gene, partial sequence		OTU243	CCTACGGGAGGCAGCAGTGGGGAATATTGCACAATGGGCGCAAGCCTGATGCAGCCATGCCGCGTGTATGAAGAAGGCCTTCGGGTTGTAAAGTACTTTCAGTGAGGAGGAAGGCATGATGCTTAATACGCATCGTGATTGACGTTACTCACAGAAGAAGCACCGGCTAACTCCGTGCCAGCAGCCGCGGTAATACGGAGGGTGCAAGCGTTAATCGGAATTACTGGGCGTAAAGCGCACGCAGGCGGTCTGTTAAGTCAGATGTGAAATCCCCGGGCTCAACCCGGGAACTGCATTTGAAACTGGCAGGCTTGAGTCTCGTAGAGGGGGGTAGAATTCCAGGTGTAGCGGTGAAATGCGTAGAGATCTGGAGGAATACCGGTGGCGAAGGCGGCCCCC…	k__Bacteria, p__Proteobacteria, c__Gammaproteobacteria, o__Enterobacteriales, f__Enterobacteriaceae, g__, s__	0.0136866	7.951	0.510883	0.914596	7.30643e-05	1.28001	17.7199	24.9408	2.20949	7.30643e-05	7.30643e-05	43.1945
99.35	NR_104980	Cronobacter helveticus strain LMG 23732 16S ribosomal RNA gene, partial sequence		OTU152	CCTACGGGAGGCAGCAGTGGGGAATATTGCACAATGGGCGCAAGCCTGATGCAGCCATGCCGCGTGTATGAAGAAGGCCTTCGGGTTGTAAAGTACTTTCAGTGAGGAGGAAGGCNTGATGNTTAATACGCATCGCGATTGACGTTACTCACAGAAGAAGCACCGGCTAACTCCGTGCCAGCAGCCGCGGTAATACGGAGGGTGCAAGCGTTAATCGGAATTACTGGGCGTAAAGCGCACGCAGGCGGTCTGTTAAGTCAGATGTGAAATCCCCGGGCTCAACCCGGGAACTGCATTTGAAACTGGCAGGCTTGAGTCTCGTAGAGGGGGGTAGAATTCCAGGTGTAGCGGTGAAATGCGTAGAGATCTGGAGGAATACCGGTGGCGAAGGCGGCCCCC…	k__Bacteria, p__Proteobacteria, c__Gammaproteobacteria, o__Enterobacteriales, f__Enterobacteriaceae, g__, s__	1e-06	7036.4	752.217	450.402	1	1	22935.6	29034.6	6727.73	1	1	8464.11
99.79	NR_044060	Cronobacter malonaticus strain E825 16S ribosomal RNA gene, partial sequence		OTU235	CCTACGGGAGGCAGCAGTGGGGAATATTGCACAATGGGCGCAAGCCTGATGCAGCCATGCCGCGTGTATGAAGAAGGCCTTCGGGTTGTAAAGTACTTTCAGCGGGGAGGAAGGCGTTGTGGTTAATAACCGCAGCGATTGACGTTACCCGCAGAAGAAGCACCGGCTAACTCCGTGCCAGCAGCCGCGGTAATACGGAGGGTGCAAGCGTTAATCGGAATTACTGGGCGTAAAGCGCACGCAGGCGGTTGATTAAGTCAGATGTGAAATCCCCGGGCTCAACCTGGGAACTGCATTTGAAACTGGTCAGCTTGAGTCTCGTAGAGGGGGGTAGAATTCCAGGTGTAGCGGTGAAATGCGTAGAGATCTGGAGGAATACCGGTGGCGAAGGCGGCCCCC…	k__Bacteria, p__Proteobacteria, c__Gammaproteobacteria, o__Enterobacteriales, f__Enterobacteriaceae, g__, s__	0.0327714	11.0686	0.0772494	3.05144e-05	3.05144e-05	0.206933	90.5477	6.06451	0.0700193	3.05144e-05	5.03011	2.41767
99.14	NR_044060	Cronobacter malonaticus strain E825 16S ribosomal RNA gene, partial sequence		OTU270	CCTACGGGGGGCTGCAGTGGGGAATATTGCACAATGGGCGCAAGCCTGATGCAGCCATGCCGCGTGTATGAAGAAGGCCTTCGGGTTGTAAAGTACTTTCAGCGGGGAGGAAGGCGTTGTGGTTAATAACCACAGCGATTGACGTTACCCGCAGAAGAAGCACCGGCTAACTCCGTGCCAGCAGCCGCGGTAATACGGAGGGTGCAAGCGTTAATCGGAATTACTGGGCGTAAAGCGCACGCAGGCGGTTGATTAAGTCAGATGTGAAATCCCCGGGCTCAACCTGGGAACTGCATTTGAAACTGGTCAGCTTGAGTCTCGTAGAGGGGGGTAGAATTCCAGGTGTAGCGGTGAAATGCGTAGAGATCTGGAGGAATACCGGTGGCGAAGGCGGCCCCC…	k__Bacteria, p__Proteobacteria, c__Gammaproteobacteria, o__Enterobacteriales, f__Enterobacteriaceae, g__, s__	0.00110291	52.5682	1.89691	0.00090669	0.00090669	1.64991	459.903	11.3721	0.00090669	0.00090669	22.2419	4.9974
100	NR_117789	Cronobacter muytjensii strain ATCC 51329 16S ribosomal RNA gene, partial sequence		OTU153	CCTACGGGAGGCAGCAGTGGGGAATATTGCACAATGGGCGCAAGCCTGATGCAGCCATGCCGCGTGTATGAAGAAGGCCTTCGGGTTGTAAAGTACTTTCAGCGAGGAGGAAGGGGTTAAGGTTAATAACCTTGGCCATTGACGTTACTCGCAGAAGAAGCACCGGCTAACTCCGTGCCAGCAGCCGCGGTAATACGGAGGGTGCAAGCGTTAATCGGAATTACTGGGCGTAAAGCGCACGCAGGCGGTCTGTCAAGTCGGATGTGAAATCCCCGGGCTCAACCTGGGAACTGCATCCGAAACTGGCAGGCTTGAGTCTCGTAGAGGGGGGTAGAATTCCAGGTGTAGCGGTGAAATGCGTAGAGATCTGGAGGAATACCGGTGGCGAAGGCGGCCCCC…	k__Bacteria, p__Proteobacteria, c__Gammaproteobacteria, o__Enterobacteriales, f__Enterobacteriaceae, g__Enterobacter, s__	0.00373775	25.4972	0.000267541	0.000267541	0.000267541	0.000267541	0.0308826	2.39979	5.7272	0.000267541	0.000267541	426.936
98.92	NR_043679	Cronobacter pulveris strain 601/05 16S ribosomal RNA gene, partial sequence		OTU333	CCTACGGGGGGCTGCAGTGGGGAATATTGCACAATGGGCGCAAGCCTGATGCAGCCATGCCGCGTGTATGAAGAAGGCCTTCGGGTTGTAAAGTACTTTCAGTGGGGAGGAAGGCGTGATGTTTAATACGCATCACGATTGACGTTACCCACAGAAGAAGCACCGGCTAACTCCGTGCCAGCAGCCGCGGTAATACGGAGGGTGCAAGCGTTAATCGGAATTACTGGGCGTAAAGCGCACGCAGGCGGTCTGTTAAGTCAGATGTGAAATCCCCGGGCTCAACCCGGGAACTGCATTTGAAACTGGCAGGCTTGAGTCTCGTAGAGGGGGGTAGAATTCCAGGTGTAGCGGTGAAATGCGTAGAGATCTGGAGGAATACCGGTGGCGAAGGCGGCCCCC…	k__Bacteria, p__Proteobacteria, c__Gammaproteobacteria, o__Enterobacteriales, f__Enterobacteriaceae, g__, s__	1e-06	2593.43	1	594.516	1	1	30692.3	1	1161.49	1	983.807	1377.92
100	NR_043679	Cronobacter pulveris strain 601/05 16S ribosomal RNA gene, partial sequence		OTU149	CCTACGGGAGGCAGCAGTGGGGAATATTGCACAATGGGCGCAAGCCTGATGCAGCCATGCCGCGTGTATGAAGAAGGCCTTCGGGTTGTAAAGTACTTTCAGTGGGGAGGAAGGCGTGATGTTTAATACGCATCGCGATTGACGTTACCCACAGAAGAAGCACCGGCTAACTCCGTGCCAGCAGCCGCGGTAATACGGAGGGTGCAAGCGTTAATCGGAATTACTGGGCGTAAAGCGCACGCAGGCGGTCTGTTAAGTCAGATGTGAAATCCCCGGGCTCAACCCGGGAACTGCATTTGAAACTGGCAGGCTTGAGTCTCGTAGAGGGGGGTAGAATTCCAGGTGTAGCGGTGAAATGCGTAGAGATCTGGAGGAATACCGGTGGCGAAGGCGGCCCCC…	k__Bacteria, p__Proteobacteria, c__Gammaproteobacteria, o__Enterobacteriales, f__Enterobacteriaceae, g__, s__	1e-06	80942.1	1638.93	5994.19	1	7053.75	284203	1	4617.62	1	3935.23	14468.2
98.92	NR_118449	Cronobacter sakazakii strain ATCC 29544 16S ribosomal RNA gene, partial sequence		OTU339	CCTACGGGTGGCTGCAGTGGGGAATATTGCACAATGGGCGCAAGCCTGATGCAGCCATGCCGCGTGTATGAAGAAGGCCTTCGGGTTGTAAAGTACTTTCAGCGGGGAGGAAGGTGTTGTGGTTAATAACCACAGCAATTGACGTTACCCGCAGAAGAAGCACCGGCTAACTCCGTGCCAGCAGCCGCGGTAATACGGAGGGTGCAAGCGTTAATCGGAATTACTGGGCGTAAAGCGCACGCAGGCGGTCTGTTAAGTCAGATGTGAAATCCCCGGGCTCAACCTGGGAACTGCATTAGAAACTGGCAGGCTTGAGTCTCGTAGAGGGGGGTAGAATTCCAGGTGTAGCGGTGAAATGCGTAGAGATCTGGAGGAATACCGGTGGCGAAGGCGGCCCCC…	k__Bacteria, p__Proteobacteria, c__Gammaproteobacteria, o__Enterobacteriales, f__Enterobacteriaceae, g__, s__	0.00263484	2.83284	0.00037953	0.225637	0.00037953	0.00037953	10.4945	0.00037953	0.00037953	0.00037953	0.615434	0.00037953
99.57	NR_118449	Cronobacter sakazakii strain ATCC 29544 16S ribosomal RNA gene, partial sequence		OTU261	CCTACGGGAGGCAGCAGTGGGGAATATTGCACAATGGGCGCAAGCCTGATGCAGCCATGCCGCGTGTATGAAGAAGGCCTTCGGGTTGTAAAGTACTTTCAGCGGGGAGGAAGGCGTTGTGGTTAATAACCACAGCGATTGACGTTACCCGCAGAAGAAGCACCGGCTAACTCCGTGCCAGCAGCCGCGGTAATACGGAGGGTGCAAGCGTTAATCGGAATTACTGGGCGTAAAGCGCACGCAGGCGGTCTGTTAAGTCAGATGTGAAATCCCCGGGCTCAACCTGGGAACTGCATTTGAAACTGGCAGGCTTGAGTCTCGTAGAGGGGGGTAGAATTCCAGGTGTAGCGGTGAAATGCGTAGAGATCTGGAGGAATACCGGTGGCGAAGGCGGCCCCC…	k__Bacteria, p__Proteobacteria, c__Gammaproteobacteria, o__Enterobacteriales, f__Enterobacteriaceae, g__, s__	0.127371	2.52376	0.0670674	0.0306535	7.85111e-06	0.0815379	4.01796	0.856733	0.127105	7.85111e-06	0.0231719	0.108182
99.36	NR_118449	Cronobacter sakazakii strain ATCC 29544 16S ribosomal RNA gene, partial sequence		OTU213	CCTACGGGAGGCAGCAGTGGGGAATATTGCACAATGGGCGCAAGCCTGATGCAGCCATGCCGCGTGTATGAAGAAGGCCTTCGGGTTGTAAAGTACTTTCAGCGGGGAGGAAGGCGTTGTGGTTAATAACCGCAGCGATTGACGTTACCCGCAGAAGAAGCACCGGCTAACTCCGTGCCAGCAGCCGCGGTAATACGGAGGGTGCAAGCGTTAATCGGAATTACTGGGCGTAAAGCGCACGCAGGCGGTCTGTTAAGTCAGATGTGAAATCCCCGGGCTCAACCTGGGAACTGCATTTGAAACTGGCAGGCTTGAGTCTCGTAGAGGGGGGTAGAATTCCAGGTGTAGCGGTGAAATGCGTAGAGATCTGGAGGAATACCGGTGGCGAAGGCGGCCCCC…	k__Bacteria, p__Proteobacteria, c__Gammaproteobacteria, o__Enterobacteriales, f__Enterobacteriaceae, g__, s__	0.241567	2.01704	0.0209408	0.00246108	4.13964e-06	0.0275817	4.25515	0.00974767	0.0744269	4.13964e-06	0.115617	0.136899
98.92	NR_118449	Cronobacter sakazakii strain ATCC 29544 16S ribosomal RNA gene, partial sequence		OTU277	CCTACGGGGGGCTGCAGTGGGGAATATTGCACAATGGGCGCAAGCCTGATGCAGCCATGCCGCGTGTATGAAGAAGGCCTTCGGGTTGTAAAGTACTTTCAGCGGGGAGGAAGGTGTTGTGGTTAATAACCGCAGCAATTGACGTTACCCGCAGAAGAAGCACCGGCTAACTCCGTGCCAGCAGCCGCGGTAATACGGAGGGTGCAAGCGTTAATCGGAATTACTGGGCGTAAAGCGCACGCAGGCGGTCTGTTAAGTCAGATGTGAAATCCCCGGGCTCAACCTGGGAACTGCATTTGAAACTGGCAGGCTTGAGTCTCGTAGAGGGGGGTAGAATTCCAGGTGTAGCGGTGAAATGCGTAGAGATCTGGAGGAATACCGGTGGCGAAGGCGGCCCCC…	k__Bacteria, p__Proteobacteria, c__Gammaproteobacteria, o__Enterobacteriales, f__Enterobacteriaceae, g__, s__	0.00900743	6.95912	0.00011102	0.00011102	0.00011102	0.234903	20.3095	1.68779	0.00011102	0.00011102	2.07141	0.305953
100	NR_118449	Cronobacter sakazakii strain ATCC 29544 16S ribosomal RNA gene, partial sequence		OTU214	CCTACGGGAGGCAGCAGTGGGGAATATTGCACAATGGGCGCAAGCCTGATGCAGCCATGCCGCGTGTATGAAGAAGGCCTTCGGGTTGTAAAGTACTTTCAGCGGGGAGGAAGGTGTTGTGGTTAATAACCACAGCAATTGACGTTACCCGCAGAAGAAGCACCGGCTAACTCCGTGCCAGCAGCCGCGGTAATACGGAGGGTGCAAGCGTTAATCGGAATTACTGGGCGTAAAGCGCACGCAGGCGGTCTGTTAAGTCAGATGTGAAATCCCCGGGCTCAACCTGGGAACTGCATTTGAAACTGGCAGGCTTGAGTCTCGTAGAGGGGGGTAGAATTCCAGGTGTAGCGGTGAAATGCGTAGAGATCTGGAGGAATACCGGTGGCGAAGGCGGCCCCC…	k__Bacteria, p__Proteobacteria, c__Gammaproteobacteria, o__Enterobacteriales, f__Enterobacteriaceae, g__, s__	0.271135	6.20915	0.0461209	0.0510619	0.0101285	0.0777403	18.9161	1.26591	0.0504115	3.68819e-06	2.11376	0.480253
99.14	NR_115942	Cronobacter sakazakii strain E601 16S ribosomal RNA gene, partial sequence		OTU276	CCTACGGGTGGCTGCAGTGGGGAATATTGCACAATGGGCGCAAGCCTGATGCAGCCATGCCGCGTGTATGAAGAAGGCCTTCGGGTTGTAAAGTACTTTCAGCGGGGAGGAAGGTGTTGTGGTTAATAACCGCAGCAATTGACGTTACCCGCAGAAGAAGCACCGGCTAACTCCGTGCCAGCAGCCGCGGTAATACGGAGGGTGCAAGCGTTAATCGGAATTACTGGGCGTAAAGCGCACGCAGGCGGTTGATTAAGTCAGATGTGAAATCCCCGGGCTCAACCTGGGAACTGCATTTGAAACTGGTCAGCTTGAGTCTCGTAGAGGGGGGTAGAATTCCAGGTGTAGCGGTGAAATGCGTAGAGATCTGGAGGAATACCGGTGGCGAAGGCGGCCCCC…	k__Bacteria, p__Proteobacteria, c__Gammaproteobacteria, o__Enterobacteriales, f__Enterobacteriaceae, g__, s__	0.0294627	3.11847	0.05749	0.0506471	3.39412e-05	0.0685961	5.82363	3.39412e-05	0.0788451	3.39412e-05	0.536432	0.140305
100	NR_114077	Cronobacter sakazakii strain NBRC 102416 16S ribosomal RNA gene, partial sequence		OTU198	CCTACGGGAGGCAGCAGTGGGGAATATTGCACAATGGGCGCAAGCCTGATGCAGCCATGCCGCGTGTATGAAGAAGGCCTTCGGGTTGTAAAGTACTTTCAGCGGGGAGGAAGGTGTTGTGGTTAATAACCNCAGCAATTGACGTTACCCGCAGAAGAAGCACCGGCTAACTCCGTGCCAGCAGCCGCGGTAATACGGAGGGTGCAAGCGTTAATCGGAATTACTGGGCGTAAAGCGCACGCAGGCGGTTGATTAAGTCAGATGTGAAATCCCCGGGCTCAACCTGGGAACTGCATTTGAAACTGGTCAGCTTGAGTCTCGTAGAGGGGGGTAGAATTCCAGGTGTAGCGGTGAAATGCGTAGAGATCTGGAGGAATACCGGTGGCGAAGGCGGCCCCC…	k__Bacteria, p__Proteobacteria, c__Gammaproteobacteria, o__Enterobacteriales, f__Enterobacteriaceae, g__, s__	0.109883	5.60235	0.0783377	0.00948092	9.10055e-06	0.0633307	10.8419	9.10055e-06	0.025457	9.10055e-06	0.233081	0.319766
99.57	NR_104990	Desulfovibrio desulfuricans strain Essex 6 16S ribosomal RNA gene, complete sequence		OTU227	CCTACGGGAGGCAGCAGTGGGGAATATTGCGCAATGGGCGAAAGCCTGACGCAGCGACGCCGCGTGAGGGATGAAGGTTTTCGGATCGTAAACCTCTGTCAGAAGGGAAGAAACTACATTGTGCTAATCAGCAGTGTACTGACGGTACCTTCAAAGGAAGCACCGGCTAACTCCGTGCCAGCAGCCGCGGTAATACGGAGGGTGCAAGCGTTAATCGGAATTACTGGGCGTAAAGCGCACGTAGGCTGTAGTGTAAGTCAGGGGTGAAATCCCACGGCTCAACCGTGGAACTGCCTTTGATACTGCACAACTTGAATCCGGGAGAGGGTGGCGGAATTCCAGGTGTAGGAGTGAAATCCGTAGATATCTGGAGGAACATCAGTGGCGAAGGCGGCCACC…	k__Bacteria, p__Proteobacteria, c__Deltaproteobacteria, o__Desulfovibrionales, f__Desulfovibrionaceae, g__Desulfovibrio, s__	0.0821873	0.163695	0.0871599	0.423367	0.0487667	0.0402479	1.72077	0.0286506	0.0680713	1.21673e-05	1.8585	0.0251485
100	NR_104990	Desulfovibrio desulfuricans strain Essex 6 16S ribosomal RNA gene, complete sequence		OTU99	CCTACGGGAGGCAGCAGTGGGGAATATTGCGCAATGGGCGAAAGCCTGACGCAGCGACGCCGCGTGAGGGATGAAGGTTTTCGGATCGTAAACCTCTGTCAGAAGGGAAGAAACTACGTTGTGCTAATCAGCAGCGTACTGACGGTACCTTCAAAGGAAGCACCGGCTAACTCCGTGCCAGCAGCCGCGGTAATACGGAGGGTGCAAGCGTTAATCGGAATTACTGGGCGTAAAGCGCACGTAGGCTGTAGTGTAAGTCAGGGGTGAAATCCCACGGCTCAACCGTGGAACTGCCTTTGATACTGCACAACTTGAATCCGGGAGAGGGTGGCGGAATTCCAGGTGTAGGAGTGAAATCCGTAGATATCTGGAGGAACATCAGTGGCGAAGGCGGCCACC…	k__Bacteria, p__Proteobacteria, c__Deltaproteobacteria, o__Desulfovibrionales, f__Desulfovibrionaceae, g__Desulfovibrio, s__	0.1434	0.277789	0.121648	0.707364	0.0761342	0.0768009	2.50543	0.0297099	0.0852742	0.0962407	1.55201	0.029985
98.71	NR_041778	Desulfovibrio piger strain ATCC 29098 16S ribosomal RNA gene, complete sequence		OTU401	CCTACGGGGGGCTGCAGTGGGGAATATTGCGCAATGGGCGAAAGCCTGACGCAGCGACGCCGCGTGAGGGATGAAGGTCTTCGGATCGTAAACCTCTGTCAGAAGGGAAGAAACTAGGGTGTTCTAATCATCATCCTACTGACGGTACCTTCAAAGGAAGCACCGGCTAACTCCGTGCCAGCAGCCGCGGTAATACGGAGGGTGCAAGCGTTAATCGGAATCACTGGGCGTAAAGCGCACGTAGGCTGTTATGTAAGTCAGGGGTGAAATCCCACGGCTCAACCGTGGAACTGCCCTTGATACTGCACGACTTGAATCCGGGAGAGGGTGGCGGAATTCCAGGTGTAGGAGTGAAATCCGTAGATATCTGGAGGAACATCAGTGGCGAAGGCGGCCACC…	k__Bacteria, p__Proteobacteria, c__Deltaproteobacteria, o__Desulfovibrionales, f__Desulfovibrionaceae, g__Desulfovibrio, s__	1e-06	1	456.646	9274.35	1857.84	1819.7	1	9963.17	7388.87	1	1	688.961
99.35	NR_041778	Desulfovibrio piger strain ATCC 29098 16S ribosomal RNA gene, complete sequence		OTU104	CCTACGGGAGGCAGCAGTGGGGAATATTGCGCAATGGGCGAAAGCCTGACGCAGCGACGCCGCGTGAGGGATGAAGGTCTTCGGATCGTAAACCTCTGTCAGAAGGGAAGAAACTAGGGTGCTCTAATCATCATCCTACTGACGGTACCTTCAAAGGAAGCACCGGCTAACTCCGTGCCAGCAGCCGCGGTAATACGGAGGGTGCAAGCGTTAATCGGAATCACTGGGCGTAAAGCGCACGTAGGCTGTTATGTAAGTCAGGGGTGAAATCCCACGGCTCAACCGTGGAACTGCCCTTGATACTGCACGACTTGAATCCGGGAGAGGGTGGCGGAATTCCAGGTGTAGGAGTGAAATCCGTAGATATCTGGAGGAACATCAGTGGCGAAGGCGGCCACC…	k__Bacteria, p__Proteobacteria, c__Deltaproteobacteria, o__Desulfovibrionales, f__Desulfovibrionaceae, g__Desulfovibrio, s__	1e-06	1	74722.1	577225	250770	327601	5153.35	209136	285072	249295	9153.24	139980
97.95	NR_044645	Dorea formicigenerans strain ATCC 27755 16S ribosomal RNA gene, complete sequence		OTU406	CCTACGGGGGGCTGCAGTGGGGAATATTGCACAATGGGCGAAAGCCTGATGCAGCGACGCCGCGTGAAGGATGAAGTATTTCGGTATGTAAACTTCTATCAGCAGGGAAGAAAATGACGGTACCTGACTAAGAAGCCCCGGCTAACTACGTGCCAGCAGCCGCGGTAATACGTAGGGGGCAAGCGTTATCCGGATTTACTGGGTGTAAAGGGAGCGTAGACGGCTGTGCAAGTCTGAAGTGAAAGGCATGGGCTCAACCTGTGGACTGCTTTGGAAACTGTGCAGCTAGAGTGTCGGAGAGGTAAGAGGAATTCCTAGTGTAGCGGTGAAATGCGTAGATATTAGGAGGAACACCAGTGGCGAAGGCGGCTTACTGGACGATGACTGACGTTGAGGCTC…	k__Bacteria, p__Firmicutes, c__Clostridia, o__Clostridiales, f__Lachnospiraceae, g__Dorea, s__formicigenerans	0.00690759	0.000144768	0.000144768	0.54996	0.000144768	0.306311	0.000144768	0.803465	0.168148	0.000144768	0.000144768	0.153986
97.95	NR_044645	Dorea formicigenerans strain ATCC 27755 16S ribosomal RNA gene, complete sequence		OTU332	CCTACGGGTGGCTGCAGTGGGGAATATTGCACAATGGGCGAAAGCCTGATGCAGCGACGCCGCGTGAAGGATGAAGTATTTCGGTATGTAAACTTCTATCAGCAGGGAAGAAAATGACGGTACCTGACTAAGAAGCCCCGGCTAACTACGTGCCAGCAGCCGCGGTAATACGTAGGGGGCAAGCTTTATCCGGATTTACTGGGTGTAAAGGGAGCGTAGACGGCTGTGCAAGTCTGAAGTGAAAGGCATGGGCTCAACCTGTGGACTGCTTTGGAAACTGTGCAGCTAGAGTGTCGGAGAGGTAAGTGGAATTCCTAGTGTAGCGGTGAAATGCGTAGATATTAGGAGGAACACCAGTGGCGAAGGCGGCTTACTGGACGATGACTGACGTTGAGGCTC…	k__Bacteria, p__Firmicutes, c__Clostridia, o__Clostridiales, f__Lachnospiraceae, g__Dorea, s__formicigenerans	0.101293	9.87237e-06	0.0471138	0.094351	9.87237e-06	0.126852	9.87237e-06	0.546017	0.499791	9.87237e-06	9.87237e-06	0.19578
99.09	NR_044645	Dorea formicigenerans strain ATCC 27755 16S ribosomal RNA gene, complete sequence		OTU4	CCTACGGGAGGCAGCAGTGGGGAATATTGCACAATGGGCGAAAGCCTGATGCAGCGACGCCGCGTGAAGGATGAAGTATTTCGGTATGTAAACTTCTATCAGCAGGGAAGAAAATGACGGTACCTGACTAAGAAGCCCCGGCTAACTACGTGCCAGCAGCCGCGGTAATACGTAGGGGGCAAGCGTTATCCGGATTTACTGGGTGTAAAGGGAGCGTAGACGGCTGTGCAAGTCTGAAGTGAAAGGCATGGGCTCAACCTGTGGACTGCTTTGGAAACTGTGCAGCTAGAGTGTCGGAGAGGTAAGTGGAATTCCTAGTGTAGCGGTGAAATGCGTAGATATTAGGAGGAACACCAGTGGCGAAGGCGGCTTACTGGACGATGACTGACGTTGAGGCTC…	k__Bacteria, p__Firmicutes, c__Clostridia, o__Clostridiales, f__Lachnospiraceae, g__Dorea, s__formicigenerans	7.26282	0.000475326	0.128413	0.283261	1.37688e-07	0.132019	2.76788e-05	0.717507	0.635219	1.37688e-07	0	0.197842
98.86	NR_044645	Dorea formicigenerans strain ATCC 27755 16S ribosomal RNA gene, complete sequence		OTU173	CCTACGGGAGGCAGCAGTGGGGAATATTGCACAATGGGCGAAAGCCTGATGCAGCGACGCCGCGTGAAGGATGAAGTATTTCGGTATGTAAACTTCTATCAGCAGGGAAGAAAATGACGGTACCTGACTAAGAAGCCCCGGCTAACTACGTGCCAGCAGCCGCGGTAATACGTAGGGGGCAAGTGTTATCCGGATTTACTGGGTGTAAAGGGAGCGTAGACGGCTGTGCAAGTCTGAAGTGAAAGGCATGGGCTCAACCTGTGGACTGCTTTGGAAACTGTGCAGCTAGAGTGTCGGAGAGGTAAGTGGAATTCCTAGTGTAGCGGTGAAATGCGTAGATATTAGGAGGAACACCAGTGGCGAAGGCGGCTTACTGGACGATGACTGACGTTGAGGCTC…	k__Bacteria, p__Firmicutes, c__Clostridia, o__Clostridiales, f__Lachnospiraceae, g__Dorea, s__formicigenerans	0.0103778	9.63592e-05	0.147393	0.114574	9.63592e-05	0.178047	9.63592e-05	0.504871	0.223841	9.63592e-05	9.63592e-05	0.384049
99.77	NR_028883	Dorea longicatena strain 111-35 16S ribosomal RNA gene, partial sequence		OTU80	CCTACGGGAGGCAGCAGTGGGGAATATTGCACAATGGAGGAAACTCTGATGCAGCGACGCCGCGTGAAGGATGAAGTATTTCGGTATGTAAACTTCTATCAGCAGGGAAGAAAATGACGGTACCTGACTAAGAAGCCCCGGCTAACTACGTGCCAGCAGCCGCGGTAATACGTAGGGGGCAAGCGTTATCCGGATTTACTGGGTGTAAAGGGAGCGTAGACGGCACGGCAAGCCAGATGTGAAAGCCCGGGGCTCAACCCCGGGACTGCATTTGGAACTGCTGAGCTAGAGTGTCGGAGAGGCAAGTGGAATTCCTAGTGTAGCGGTGAAATGCGTAGATATTAGGAGGAACACCAGTGGCGAAGGCGGCTTGCTGGACGATGACTGACGTTGAGGCTC…	k__Bacteria, p__Firmicutes, c__Clostridia, o__Clostridiales, f__Lachnospiraceae, g__, s__	0.397379	2.51649e-06	1.18758	0.22088	2.51649e-06	1.30924	0.000290482	0.171077	0.346748	2.51649e-06	2.51649e-06	2.05848
99.77	NR_074377	Eggerthella lenta strain DSM 2243 16S ribosomal RNA gene, complete sequence		OTU254	CCTACGGGAGGCAGCAGTGGGGAATTTTGCGCAATGGGGGCAACCCTGACGCAGCAACGCCGCGTGCGGGACGACGGCCTTCGGGTTGTAAACCGCTTTCAGCAGGGAAGAAATTCGACGGTACCTGCAGAAGAAGCTCCGGCTAACTACGTGCCAGCAGCCGCGGTAATACGTAGGGAGCGAGCGTTATCCGGATTCATTGGGCGTAAAGAGCGCGTAGGCGGCCTCTCAAGCGGGATCTCTAATCCGAGGGCTCAACCCCCGGCCGGATCCCGAACTGGGAGGCTCGAGTTCGGTAGAGGCAGGCGGAATTCCCGGTGTAGCGGTGGAATGCGCAGATATCGGGAAGAACACCGATGGCGAAGGCAGCCTGCTGGGCCGCAACTGACGCTGAGGCGC…	k__Bacteria, p__Actinobacteria, c__Coriobacteriia, o__Coriobacteriales, f__Coriobacteriaceae, g__Eggerthella, s__lenta	1e-06	1	1256.74	1	1	1	1	1	2547.12	1	1	1
94.34	NR_144737	Emergencia timonensis strain SN18 16S ribosomal RNA, partial sequence		OTU405	CCTACGGGTGGCAGCAGTGGGGAATATTGCACAATGGGGGAAACCCTGATGCAGCAACGCCGCGTGAGCGAAGAAGGCCTTTGGGTCGTAAAGCTCTGTCCTTGGGGAAGAAACAAATGACGGTACCCAAGGAGGAAGCCCCGGCTAACTACGTGCCAGCAGCCGCGGTAATACGTAGGGGGCAAGCGTTATCCGGAATTATTGGGCGTAAAGAGTACGTAGGTGGTTTTTTAAGCGCAGGGTTTAAGGCAACGGCTTAACCGTTGTTCGCCTTGTGAACTGGGAGACTTGAGTACAGGAGAGGAAAGCGGAATTCCTAGTGTAGCGGTGAAATGCGTAGATATTAGGAGGAACACCAGTGGCGAAGGCGGCTTTCTGGACTGTAACTGACACTGAGGT…	k__Bacteria, p__Firmicutes, c__Clostridia, o__Clostridiales, f__[Mogibacteriaceae], g__, s__	1e-06	1	4222.26	1305.14	1	1819.7	1	1	1	1	1	3145.36
92.31	NR_144737	Emergencia timonensis strain SN18 16S ribosomal RNA, partial sequence		OTU390	CCTACGGGGGGCTGCAGTGGGGAATATTGCACAATGGGCGAAAGCCTGATGCAGCAACGCCGCGTGAGCGAAGAAGGTCTTCGGATCGTAAAGCTCTGTCCTTAGGGAAGATAATGACGGTACCTGAGGAGGAAGCCCCGGCTAACTACGTGCCAGCAGCCGCGGTAATACGTAGGGGGCAAGCGTTATCCGGAATTATTGGGCGTAAAGAGTGCGTAGGTGGTTACCTAAGCAGAGGGTGAAAGGCACTGGCTTAACCAATGTCAGCCCCCTGAACTGGGTACCTTGAGTGCAGGAGAGGAAAGCGGAATTCCTAGTGTAGCGGTGAAATGCGTAGATATTAGGAGGAACACCAGTGGCGAAGGCGGCTTTCTGGACTGTAACTGACACTGAGGCACG…	k__Bacteria, p__Firmicutes, c__Clostridia, o__Clostridiales, f__Clostridiaceae, g__, s__	0.00263484	0.00037953	0.00037953	1.13385	0.00037953	0.00037953	0.00037953	0.00037953	0.440822	0.00037953	0.00037953	14.6401
95.25	NR_144737	Emergencia timonensis strain SN18 16S ribosomal RNA, partial sequence		OTU384	CCTACGGGGGGCTGCAGTGGGGAATATTGCACAATGGGCGAAAGCCTGATGCAGCAACGCCGCGTGAAGGAAGAAGGCCTTCGGGTCGTAAACTTCTGTCCTATGGGAAGAAAAAAATGACGGTACCATAGGAGGAAGCCCCGGCTAACTACGTGCCAGCAGCCGCGGTAATACGTAGGGGGCGAGCGTTATCCGGAATTATTGGGCGTAAAGAGTGCGTAGGTGGTAACTTAAGCGCGGGGTTTAAGGCAATGGCTTAACCATTGTTCGCCCTGCGAACTGGGATACTTGAGTGCAGGAGAGGAAAGCGGAATTCCTAGTGTAGCGGTGAAATGCGTAGATATTAGGAGGAACACCAGTGGCGAAGGCGGCTTTCTGGACTGAAACTGACACTGAGGC…	k__Bacteria, p__Firmicutes, c__Clostridia, o__Clostridiales, f__Clostridiaceae, g__, s__	1e-06	1	3035.45	11298.8	1	1	1	1	1161.49	1	1	18350.9
95.48	NR_144737	Emergencia timonensis strain SN18 16S ribosomal RNA, partial sequence		OTU252	CCTACGGGAGGCAGCAGTGGGGAATATTGCACAATGGGCGAAAGCCTGATGCAGCAACGCCGCGTGAAGGAAGAAGGCCTTCGGGTCGTAAACTTCTGTCCTATGGGAAGAAAAAAATGACGGTACCATAGGAGGAAGCCCCGGCTAACTATGTGCCAGCAGCCGCGGTAATACGTAGGGGGCGAGCGTTATCCGGAATTATTGGGCGTAAAGAGTGCGTAGGTGGTAACTTAAGCGCGGGGTTTAAGGCAATGGCTTAACCATTGTTCGCCCTGCGAACTGGGATACTTGAGTGCAGGAGAGGAAAGCGGAATTCCTAGTGTAGCGGTGAAATGCGTAGATATTAGGAGGAACACCAGTGGCGAAGGCGGCTTTCTGGACTGAAACTGACACTGAGGC…	k__Bacteria, p__Firmicutes, c__Clostridia, o__Clostridiales, f__Clostridiaceae, g__, s__	1e-06	1	8933.42	18813	1	1	1	1	3456.12	1	1	27700
100	NR_148649	Enterobacter bugandensis strain 247BMC 16S ribosomal RNA, partial sequence		OTU220	CCTACGGGAGGCAGCAGTGGGGAATATTGCACAATGGGCGCAAGCCTGATGCAGCCATGCCGCGTGTATGAAGAAGGCCTTCGGGTTGTAAAGTACTTTCAGCGGGGAGGAAGGCGATGAGGTTAATAACCTTGTCGATTGACGTTACCCGCAGAAGAAGCACCGGCTAACTCCGTGCCAGCAGCCGCGGTAATACGGAGGGTGCAAGCGTTAATCGGAATTACTGGGCGTAAAGCGCACGCAGGCGGTCTGTCAAGTCGGATGTGAAATCCCCGGGCTCAACCTGGGAACTGCATTCGAAACTGGCAGGCTAGAGTCTTGTAGAGGGGGGTAGAATTCCAGGTGTAGCGGTGAAATGCGTAGAGATCTGGAGGAATACCGGTGGCGAAGGCGGCCCCC…	k__Bacteria, p__Proteobacteria, c__Gammaproteobacteria, o__Enterobacteriales, f__Enterobacteriaceae, g__, s__	1e-06	676.677	1	1	1	1	1803.25	1	1	1	1	1
99.78	NR_102794	Enterobacter cloacae strain ATCC 13047 16S ribosomal RNA gene, complete sequence		OTU124	CCTACGGGAGGCAGCAGTGGGGAATATTGCACAATGGGCGCAAGCCTGATGCAGCCATGCCGCGTGTATGAAGAAGGCCTTCGGGTTGTAAAGTACTTTCAGCGGGGAGGAAGGTGTTGTGGTTAATAACCACAGCAATTGACGTTACCCGCAGAAGAAGCACCGGCTAACTCCGTGCCAGCAGCCGCGGTAATACGGAGGGTGCAAGCGTTAATCGGAATTACTGGGCGTAAAGCGCACGCAGGCGGTCTGTCAAGTCGGATGTGAAATCCCCGGGCTCAACCTGGGAACTGCATTCGAAACTGGCAGGCTGGAGTCTTGTAGAGGGGGGTAGAATTCCAGGTGTAGCGGTGAAATGCGTAGAGATCTGGAGGAATACCGGTGGCGAAGGCGGCCCCC…	k__Bacteria, p__Proteobacteria, c__Gammaproteobacteria, o__Enterobacteriales, f__Enterobacteriaceae, g__, s__	0.213727	0.605908	0.248582	0.137034	4.67886e-06	0.134603	0.0474215	0.0821484	0.297029	4.67886e-06	1.12199	4.67886e-06
100	NR_102794	Enterobacter cloacae strain ATCC 13047 16S ribosomal RNA gene, complete sequence		OTU239	CCTACGGGAGGCAGCAGTGGGGAATATTGCACAATGGGCGCAAGCCTGATGCAGCCATGCCGCGTGTATGAAGAAGGCCTTCGGGTTGTAAAGTACTTTCAGCGGGGAGGAAGGTGTTGTGGTTAATAACCGCAGCAATTGACGTTACCCGCAGAAGAAGCACCGGCTAACTCCGTGCCAGCAGCCGCGGTAATACGGAGGGTGCAAGCGTTAATCGGAATTACTGGGCGTAAAGCGCACGCAGGCGGTCTGTCAAGTCGGATGTGAAATCCCCGGGCTCAACCTGGGAACTGCATTCGAAACTGGCAGGCTGGAGTCTTGTAGAGGGGGGTAGAATTCCAGGTGTAGCGGTGAAATGCGTAGAGATCTGGAGGAATACCGGTGGCGAAGGCGGCCCCC…	k__Bacteria, p__Proteobacteria, c__Gammaproteobacteria, o__Enterobacteriales, f__Enterobacteriaceae, g__, s__	0.103413	0.733259	0.366324	0.0750424	9.66993e-06	0.117918	0.0561063	9.66993e-06	0.246381	9.66993e-06	0.0123343	9.66993e-06
98.92	NR_102794	Enterobacter cloacae strain ATCC 13047 16S ribosomal RNA gene, complete sequence		OTU376	CCTACGGGTGGCTGCAGTGGGGAATATTGCACAATGGGCGCAAGCCTGATGCAGCCATGCCGCGTGTATGAAGAAGGCCTTCGGGTTGTAAAGTACTTTCAGCGGGGAGGAAGGTGTTGCGGTTAATAACCGCAGCAATTGACGTTACCCGCAGAAGAAGCACCGGCTAACTCCGTGCCAGCAGCCGCGGTAATACGGAGGGTGCAAGCGTTAATCGGAATTACTGGGCGTAAAGCGCACGCAGGCGGTCTGTCAAGTCGGATGTGAAATCCCCGGGCTCAACCTGGGAACTGCATTCGAAACTGGCAGGCTGGAGTCTTGTAGAGGGGGGTAGAATTCCAGGTGTAGCGGTGAAATGCGTAGAGATCTGGAGGAATACCGGTGGCGAAGGCGGCCCCC…	k__Bacteria, p__Proteobacteria, c__Gammaproteobacteria, o__Enterobacteriales, f__Enterobacteriaceae, g__, s__	1e-06	1235.05	1504.43	1	1	461.936	736.193	1	1	1	1	1
98.92	NR_118568	Enterobacter cloacae strain ATCC 13047 16S ribosomal RNA gene, partial sequence		OTU371	CCTACGGGTGGCAGCAGTGGGGAATATTGCACAATGGGCGCAAGCCTGATGCAGCCATGCCGCGTGTATGAAGAAGGCCTTCGGGTTGTAAAGTACTTTCAGCGGGGAGGAAGGCGATAAGGTTAATAACCTTGTCGATTGACGTTACCCGCAGAAGAAGTACCGGCTAACTCCGTGCCAGTAGCCGCGGTAATACGGAGGGTGCAAGCGTTAATCGGAATTACTGGGCGTAAAGCGCACGCAGGCGGTCTGTCAAGTCGGATGTGAAATCCCCGGGCTCAACCTGGGAACTGCATTCGAAACTGGCAGGCTAGAGTCTTGTAGAGGGGGGTAGAATTCCAGGTGTAGCGGTGAAATGCGTAGAGATCTGGAGGAATACCGGTGGCGAAGGCGGCCCCC…	k__Bacteria, p__Proteobacteria, c__Gammaproteobacteria, o__Enterobacteriales, f__Enterobacteriaceae, g__, s__	0.00110291	10.246	4.03872	2.36672	0.00090669	0.00090669	2.26683	2.61558	0.00090669	0.00090669	1.28765	0.00090669
98.92	NR_118568	Enterobacter cloacae strain ATCC 13047 16S ribosomal RNA gene, partial sequence		OTU334	CCTACGGGTGGCTGCAGTGGGGAATATTGCACAATGGGCGCAAGCCTGATGCAGCCATGCCGCGTGTATGAAGAAGGCCTTCGGGTTGTAAAGTACTTTCAGCGGGGAGGAAGGCGATAAGGTTAATAACCTTGTCGATTGACGTTACCCGCAGAAGAATCACCGGCTAACTCCGTGCCAGCATCCGCGGTAATACGGAGGGTGCAAGCGTTAATCGGAATTACTGGGCGTAAAGCGCACGCAGGCGGTCTGTCAAGTCGGATGTGAAATCCCCGGGCTCAACCTGGGAACTGCATTCGAAACTGGCAGGCTAGAGTCTTGTAGAGGGGGGTAGAATTCCAGGTGTAGCGGTGAAATGCGTAGAGATCTGGAGGAATACCGGTGGCGAAGGCGGCCCCC…	k__Bacteria, p__Proteobacteria, c__Gammaproteobacteria, o__Enterobacteriales, f__Enterobacteriaceae, g__, s__	0.00857841	7.63102	1.81207	1.35052	0.0835495	0.107697	2.58934	3.22484	1.53936	0.971552	2.06621	0.0803134
100	NR_118568	Enterobacter cloacae strain ATCC 13047 16S ribosomal RNA gene, partial sequence		OTU145	CCTACGGGAGGCAGCAGTGGGGAATATTGCACAATGGGCGCAAGCCTGATGCAGCCATGCCGCGTGTATGAAGAAGGCCTTCGGGTTGTAAAGTACTTTCAGCGGGGAGGAAGGCGATAAGGTTAATAACCTTGTCGATTGACGTTACCCGCAGAAGAAGCACCGGCTAACTCCGTGCCAGCAGCCGCGGTAATACGGAGGGTGCAAGCGTTAATCGGAATTACTGGGCGTAAAGCGCACGCAGGCGGTCTGTCAAGTCGGATGTGAAATCCCCGGGCTCAACCTGGGAACTGCATTCGAAACTGGCAGGCTAGAGTCTTGTAGAGGGGGGTAGAATTCCAGGTGTAGCGGTGAAATGCGTAGAGATCTGGAGGAATACCGGTGGCGAAGGCGGCCCCC…	k__Bacteria, p__Proteobacteria, c__Gammaproteobacteria, o__Enterobacteriales, f__Enterobacteriaceae, g__, s__	7.68148	6.58104	1.73348	2.40283	0.320223	0.34008	2.72106	2.41574	1.25281	0.209176	1.71312	0.171913
98.92	NR_118568	Enterobacter cloacae strain ATCC 13047 16S ribosomal RNA gene, partial sequence		OTU269	CCTACGGGGGGCTGCAGTGGGGAATATTGCACAATGGGCGCAAGCCTGATGCAGCCATGCCGCGTGTATGAAGAAGGCCTTCGGGTTGTAAAGTACTTTCAGCGGGGAGGAAGGCGATAAGGTTAATAACCTTGTCGATTGACGTTACCCGCAGAAGAAGCACCGGCTAACTCCGTGCCATCAGCCGCGGTAATACGGAGGGTGCAAGCGTTAATCGGAATTACTGGGCGTAAAGCGCACGCAGGCGGTCTGTCAAGTCGGATGTGAAATCCCCGGGCTCAACCTGGGAACTGCATTCGAAACTGGCAGGCTAGAGTCTTGTAGAGGGGGGTAGAATTCCAGGTGTAGCGGTGAAATGCGTAGAGATCTGGAGGAATACCGGTGGCGAAGGCGGCCCCC…	k__Bacteria, p__Proteobacteria, c__Gammaproteobacteria, o__Enterobacteriales, f__Enterobacteriaceae, g__, s__	0.39277	6.34084	1.60127	1.89616	0.289079	0.33736	2.51995	2.96018	1.14196	0.11964	1.72054	0.271412
98.92	NR_118568	Enterobacter cloacae strain ATCC 13047 16S ribosomal RNA gene, partial sequence		OTU273	CCTACGGGTGGCTGCAGTGGGGAATATTGCACAATGGGCGCAAGCCTGATGCAGCCATGCCGCGTGTATGAAGAAGGCCTTCGGGTTGTAAAGTACTTTCAGCGGGGAGGAAGGCGATAAGGTTAATAACCTTGTCGATTGACGTTACCCGCAGAAGAAGCACCGGCTAACTCCGTGCCAGCAGCCGCGGTAATACGGAGGGTGCAAGCTTTAATCGGAATTACTGGGCGTAAAGCGCACGCAGGCGGTCTGTCAAGTCGGATGTGAAATCCCCGGGCTCAACCTGGGAACTGCATTCGAAACTGGCAGGCTAGAGTCTTGTAGAGGGGGGTAGAATTCCAGGTGTAGCGGTGAAATGCGTAGAGATCTGGAGGAATACCGGTGGCGAAGGCGGCCCCC…	k__Bacteria, p__Proteobacteria, c__Gammaproteobacteria, o__Enterobacteriales, f__Enterobacteriaceae, g__, s__	0.217639	8.27631	1.94506	2.52299	0.406038	0.341971	3.23799	3.39854	1.28427	0.257923	2.32694	0.324661
98.92	NR_118568	Enterobacter cloacae strain ATCC 13047 16S ribosomal RNA gene, partial sequence		OTU389	CCTACGGGTGGCAGCAGTGGGGAATATTGCACAATGGGCGCAAGCCTGATGCAGCCATGCCGCGTGTATGAAGAAGGCCTTCGGGTTGTAAAGTACTTTCAGCGGGGAGGAAGGCGATAAGGTTAATAACCTTGTCGATTGACGTTACCCGCAGAAGAAGCACCGGCTAACTCCGTGCCAGCAGCCGCGGTAATACGGAGGGTGCAAGCGTTAATCGGAATTACTGGGCGTAAAGCGCACGCAGGCGGTCTGTCAAGTCGGATGTGAAATCCACGGGCTCAACCTGGGAACTGCATTAGAAACTGGCAGGCTAGAGTCTTGTAGAGGGGGGTAGAATTCCAGGTGTAGCGGTGAAATGCGTAGAGATCTGGAGGAATACCGGTGGCGAAGGCGGCCCCC…	k__Bacteria, p__Proteobacteria, c__Gammaproteobacteria, o__Enterobacteriales, f__Enterobacteriaceae, g__, s__	0.00553717	2.66884	0.495206	0.874857	0.000180598	0.000180598	1.45126	0.905688	0.000180598	0.000180598	0.18667	0.344625
98.93	NR_118568	Enterobacter cloacae strain ATCC 13047 16S ribosomal RNA gene, partial sequence		OTU343	CCTACGGGTGGCAGCAGTGGGGAATATTGCACAATGGGCGCAAGCCTGATGCAGCCATGCCGCGTGTATGAAGAAGGCCTTCGGGTTGTAAAGTACTTTCAGCGGGGAGGAAGGCGATAAGGTTAATAACCTTGTCGATTGACGTTACCCGCAGAAGAAGCACCTGCTAACTCCGTGCCATCAGCCGCGGTAATACGGAGGGTGCAAGCGTTAATCGGAATTACTGGGCGTAAAGCGCACGCAGGCGGTCTGTCAAGTCGGATGTGAAATCCCCGGGCTCAACCTGGGAACTGCATTCGAAACTGGCAGGCTAGAGTCTTGTAGAGGGGGGTAGAATTCCAGGTGTAGCGGTGAAATGCGTAGAGATCTGGAGGAATACCGGTGGCGAAGGCGGCCCCC…	k__Bacteria, p__Proteobacteria, c__Gammaproteobacteria, o__Enterobacteriales, f__Enterobacteriaceae, g__, s__	0.0127452	5.44802	1.23683	0.757069	7.84611e-05	0.964477	1.79308	2.1042	1.01336	0.101948	1.66667	0.35374
98.92	NR_118568	Enterobacter cloacae strain ATCC 13047 16S ribosomal RNA gene, partial sequence		OTU410	CCTACGGGAGGCTGCAGTGGGGAATATTGCACAATGGGCGCAAGCCTGATGCAGCCATGCCGCGTGTATGAAGAAGGCCTTCGGGTTGTAAAGTACTTTCAGCGGGGAGGAAGGCGATAAGGTTAATAACCTTGTCGATTGACGTTACCCGCAGAAGAAGCACCGGCTAACTCCGTGCCAGTAGCCGCGGTATTACGGAGGGTGCAAGCGTTAATCGGAATTACTGGGCGTAAAGCGCACGCAGGCGGTCTGTCAAGTCGGATGTGAAATCCCCGGGCTCAACCTGGGAACTGCATTCGAAACTGGCAGGCTAGAGTCTTGTAGAGGGGGGTAGAATTCCAGGTGTAGCGGTGAAATGCGTAGAGATCTGGAGGAATACCGGTGGCGAAGGCGGCCCCC…	k__Bacteria, p__Proteobacteria, c__Gammaproteobacteria, o__Enterobacteriales, f__Enterobacteriaceae, g__, s__	0.00110291	3.15776	1.21801	0.00090669	0.00090669	0.00090669	0.286929	0.00090669	2.30945	0.00090669	0.00090669	0.624674
98.92	NR_118568	Enterobacter cloacae strain ATCC 13047 16S ribosomal RNA gene, partial sequence		OTU336	CCTACGGGGGGCAGCAGTGGGGAATATTGCACAATGGGCGCAAGCCTGATGCAGCCATGCCGCGTGTATGAAGAAGGCCTTCGGGTTGTAAAGTACTTTCAGCGGGGAGGAAGGCGATAAGGTTAATAACCTTGTCGATTGACGTTACCCGCAGAAGAAGCACCGGCTAACACCGTGCCAGCAGCCGCGGAAATACGGAGGGTGCAAGCGTTAATCGGAATTACTGGGCGTAAAGCGCACGCAGGCGGTCTGTCAAGTCGGATGTGAAATCCCCGGGCTCAACCTGGGAACTGCATTCGAAACTGGCAGGCTAGAGTCTTGTAGAGGGGGGTAGAATTCCAGGTGTAGCGGTGAAATGCGTAGAGATCTGGAGGAATACCGGTGGCGAAGGCGGCCCCC…	k__Bacteria, p__Proteobacteria, c__Gammaproteobacteria, o__Enterobacteriales, f__Enterobacteriaceae, g__, s__	0.00110291	47.8716	13.1409	7.37585	0.00090669	2.91321	15.3865	40.5806	8.57672	0.00090669	9.88239	0.624674
98.92	NR_118568	Enterobacter cloacae strain ATCC 13047 16S ribosomal RNA gene, partial sequence		OTU362	CCTACGGGGTGCAGCAGTGGGGAATATTGCACAATGGGCGCAAGCCTGATGCAGCCATGCCGCGTGTATGAAGAAGGCCTTCGGGTTGTAAAGTACTTTCAGCGGGGAGGAAGGCGATAAGGTTAATAACCTTGTCGATTGACGTTACCCGCAGAAGAATCACCGGCTAACTCCGTGCCAGCAGCCGCGGTAATACGGAGGGTGCAAGCGTTAATCGGAATTACTGGGCGTAAAGCGCACGCAGGCGGTCTGTCAAGTCGGATGTGAAATCCCCGGGCTCAACCTGGGAACTGCATTCGAAACTGGCAGGCTAGAGTCTTGTAGAGGGGGGTAGAATTCCAGGTGTAGCGGTGAAATGCGTAGAGATCTGGAGGAATACCGGTGGCGAAGGCGGCCCCC…	k__Bacteria, p__Proteobacteria, c__Gammaproteobacteria, o__Enterobacteriales, f__Enterobacteriaceae, g__, s__	0.00110291	17.9121	5.06133	2.15617	2.48995	0.00090669	8.67604	7.16258	2.08052	0.00090669	5.31001	0.96442
99.57	NR_118568	Enterobacter cloacae strain ATCC 13047 16S ribosomal RNA gene, partial sequence		OTU256	CCTACGGGAGGCAGCAGTGGGGAATATTGCACAATGGGCGCAAGCCTGATGCAGCCATGCCGCGTGTATGAAGAAGGCCTTCGGGTTGTAAAGTACTTTCAGCGGGGAGGAAGGCGATAAGGTTAATAACCTTGTCGATTGACGTTACCCGCAGAAGAAGCACCGGCTAACTCCGTGCCAGCAGCCGCGGTAATACGGAGGGTGCAAGCGTTAATCGGAATTACTGGGCGTAAAGCGCACGCAGGCGGTCTGTCAAGTCAGATGTGAAATCCCCGGGCTCAACCTGGGAACTGCATTCGAAACTGGCAGGCTAGAATCTTGTAGAGGGGGGTAGAATTCCAGGTGTAGCGGTGAAATGCGTAGAGATCTGGAGGAATACCGGTGGCGAAGGCGGCCCCC…	k__Bacteria, p__Proteobacteria, c__Gammaproteobacteria, o__Enterobacteriales, f__Enterobacteriaceae, g__, s__	1e-06	1795.09	1272.34	2715.33	2746.2	1	561.729	1	1	1	516.812	1
99.78	NR_118568	Enterobacter cloacae strain ATCC 13047 16S ribosomal RNA gene, partial sequence		OTU215	CCTACGGGAGGCAGCAGTGGGGAATATTGCACAATGGGCGCAAGCCTGATGCAGCCATGCCGCGTGTATGAAGAAGGCCTTCGGGTTGTAAAGTACTTTCAGCGGGGAGGAAGGCGATAAGGTTAATAACCTTATCGATTGACGTTACCCGCAGAAGAAGCACCGGCTAACTCCGTGCCAGCAGCCGCGGTAATACGGAGGGTGCAAGCGTTAATCGGAATTACTGGGCGTAAAGCGCACGCAGGCGGTCTGTCAAGTCGGATGTGAAATCCCCGGGCTCAACCTGGGAACTGCATTCGAAACTGGCAGGCTAGAGTCTTGTAGAGGGGGGTAGAATTCCAGGTGTAGCGGTGAAATGCGTAGAGATCTGGAGGAATACCGGTGGCGAAGGCGGCCCCC…	k__Bacteria, p__Proteobacteria, c__Gammaproteobacteria, o__Enterobacteriales, f__Enterobacteriaceae, g__, s__	1e-06	72081.1	16494.4	900.804	1	1	5029.75	291671	8113.36	1	1876.5	1
99.78	NR_118568	Enterobacter cloacae strain ATCC 13047 16S ribosomal RNA gene, partial sequence		OTU146	CCTACGGGAGGCAGCAGTGGGGAATATTGCACAATGGGCGCAAGCCTGATGCAGCCATGCCGCGTGTATGAAGAAGGCCTTCGGGTTGTAAAGTACTTTCAGCGGGGAGGAAGGCGATAAGGTTAATAACCTTGTCGATTGACGTTACCCGCAGAAGAAGCACCGGCTAACTCCGTGCCAGCAGCCGCGGTAATACGGAGGGTGCAAGCGTTAATCGGAATTACTGGGCGTAAAGCGCACGCAGGCGGTCTGTCAAGTCGGATGTGAAATCCCCGGGCTCAACCTGGGAACTGCATTCGAAACTGGCAGGCTGGAGTCTTGTAGAGGGGGGTAGAATTCCAGGTGTAGCGGTGAAATGCGTAGAGATCTGGAGGAATACCGGTGGCGAAGGCGGCCCCC…	k__Bacteria, p__Proteobacteria, c__Gammaproteobacteria, o__Enterobacteriales, f__Enterobacteriaceae, g__, s__	1e-06	179.028	1	1	1	1	1	1	1	1	8713.33	1
98.92	NR_118568	Enterobacter cloacae strain ATCC 13047 16S ribosomal RNA gene, partial sequence		OTU350	CCTACGGGGTGCTGCAGTGGGGAATATTGCACAATGGGCGCAAGCCTGATGCAGCCATGCCGCGTGTATGAAGAAGGCCTTCGGGTTGTAAAGTACTTTCAGCGGGGAGGAAGGCGATAAGGTTAATAACCTTGTCGATTGACGTTACCCGCAGAAGAAGCACCGGCTAACTCCGTGCCAGCAGCCGCGGTAATACGGAGGGTGCAAGCGTTAATCGGAATTACTGGGCGTAAAGCGCACGCAGGCGGTCTGTCAAGTCGGATGTGAAATCCCCGGGCTCAACCAGGGAACTGCATTCGAAACTGGCAGGCTAGAGTCTTGTAGAGGGGGGTAGAATTCCAGGTGTAGCGGTGAAATGCGTAGAGATCTGGAGGAATACCGGTGGCGAAGGCGGCCCCC…	k__Bacteria, p__Proteobacteria, c__Gammaproteobacteria, o__Enterobacteriales, f__Enterobacteriaceae, g__, s__	1e-06	33525.7	10889.1	13616.3	1	1	19456.1	30303.8	3958.79	1	11771.6	1
98.92	NR_118568	Enterobacter cloacae strain ATCC 13047 16S ribosomal RNA gene, partial sequence		OTU348	CCTACGGGGGGCAGCAGTGGGGAATATTGCACAATGGGCGCAAGCCTGATGCAGCCATGCCGCGTGTATGAAGAAGGCCTTCGGGTTGTAAAGTACTTTCAGCGGGGAGGAAGGCGATAAGGTTAATAACCTTGTCGATTGACGTTACCCGCAGAAGAAGCACCGGCTAACTCCGTGCCATCATCCGCGGTAATACGGAGGGTGCAAGCTTTAATCGGAATTACTGGGCGTAAAGCGCACGCAGGCGGTCTGTCAAGTCGGATGTGAAATCCCCGGGCTCAACCTGGGAACTGCATTCGAAACTGGCAGGCTAGAGTCTTGTAGAGGGGGGTAGAATTCCAGGTGTAGCGGTGAAATGCGTAGAGATCTGGAGGAATACCGGTGGCGAAGGCGGCCCCC…	k__Bacteria, p__Proteobacteria, c__Gammaproteobacteria, o__Enterobacteriales, f__Enterobacteriaceae, g__, s__	0.00373775	9.94806	2.49193	3.689	0.191752	0.123587	4.34311	10.5073	1.30295	0.000267541	1.64625	1.47659
99.78	NR_113321	Enterobacter kobei strain JCM 8580 16S ribosomal RNA gene, partial sequence		OTU163	CCTACGGGAGGCAGCAGTGGGGAATATTGCACAATGGGCGCAAGCCTGATGCAGCCATGCCGCGTGTATGAAGAAGGCCTTCGGGTTGTAAAGTACTTTCAGCGGGGAGGAAGGTGTTGTGGTTAATAACCACAGCAATTGACGTTACCCGCAGAAGAAGCACCGGCTAACTCCGTGCCAGCAGCCGCGGTAATACGGAGGGTGCAAGCGTTAATCGGAATTACTGGGCGTAAAGCGCACGCAGGCGGTCTGTCAAGTCGGATGTGAAATCCCCGGGCTCAACCTGGGAACTGCATTCGAAACTGGCAGGCTAGAGTCTTGTAGAGGGGGGTAGAATTCCAGGTGTAGCGGTGAAATGCGTAGAGATCTGGAGGAATACCGGTGGCGAAGGCGGCCCCC…	k__Bacteria, p__Proteobacteria, c__Gammaproteobacteria, o__Enterobacteriales, f__Enterobacteriaceae, g__, s__	0.0242033	7.58674	1.23116	0.0245634	4.13167e-05	0.658907	6.52903	1.18403	5.87919	4.13167e-05	11.1084	0.0284656
98.72	NR_113321	Enterobacter kobei strain JCM 8580 16S ribosomal RNA gene, partial sequence		OTU266	CCTACGGGAGGCAGCAGTGGGGAATATTGCACAATGGGCGCAAGCCTGATGCAGCCATGCCGCGTGTATGAAGAAGGCCTTCGGGTTGTAAAGTACTTTCAGCGGGGAGGAAGGCGTTGTGGTTAATAACCACAGCGATTGACGTTACCCGCAGAAGAAGCACCGGCTAACTCCGTGCCAGCAGCCGCGGTAATACGGAGGGTGCAAGCGTTAATCGGAATTACTGGGCGTAAAGCGCACGCAGGCGGTCTGTCAAGTCGGATGTGAAATCCCCGGGCTCAACCTGGGAACTGCATTCGAAACTGGCAGGCTAGAGTCTTGTAGAGGGGGGTAGAATTCCAGGTGTAGCGGTGAAATGCGTAGAGATTCTGGAGGAATACCGGTGGCGAAGGCGGCCCC…	k__Bacteria, p__Proteobacteria, c__Gammaproteobacteria, o__Enterobacteriales, f__Enterobacteriaceae, g__, s__	0.00290234	6.12007	1.44481	0.00034455	0.00034455	0.00034455	7.2696	2.04225	1.678	0.00034455	3.20231	0.237382
98.71	NR_113321	Enterobacter kobei strain JCM 8580 16S ribosomal RNA gene, partial sequence		OTU267	CCTACGGGGGGCTGCAGTGGGGAATATTGCACAATGGGCGCAAGCCTGATGCAGCCATGCCGCGTGTATGAAGAAGGCCTTCGGGTTGTAAAGTACTTTCAGCGGGGAGGAAGGCGTTGTGGTTAATAACCACAGCGATTGACGTTACCCGCAGAAGAAGCACCGGCTAACTCCGTGCCAGCAGCCGCGGTAATACGGAGGGTGCAAGCGTTAATCGGAATTACTGGGCGTAAAGCGCACGCAGGCGGTCTGTCAAGTCGGATGTGAAATCCCCGGGCTCAACCTGGGAACTGCATTCGAAACTGGCAGGCTAGAGTCTTGTAGAGGGGGGTAGAATTCCAGGTGTAGCGGTGAAATGCGTAGAGATCTGGAGGAATACCGGTGGCGAAGGCGGCCCCC…	k__Bacteria, p__Proteobacteria, c__Gammaproteobacteria, o__Enterobacteriales, f__Enterobacteriaceae, g__, s__	0.520508	6.99751	1.86457	0.00228437	1.9212e-06	0.256122	9.50984	3.03265	1.21569	1.9212e-06	1.27931	0.280157
98.93	NR_113321	Enterobacter kobei strain JCM 8580 16S ribosomal RNA gene, partial sequence		OTU219	CCTACGGGAGGCAGCAGTGGGAATATTGCACAATGGGCGCAAGCCTGATGCAGCCATGCCGCGTGTATGAAGAARGCCTTCGGGTTGTAAAGTACTTTCAGCGGGGAGGAAGGCGTTGTGGTTAATAACCACAGCGATTGACGTTACCCGCAGAAGAAGCACCGGCTAACTCCGTGCCAGCAGCCGCGGTAATACGGAGGGTGCAAGCGTTAATCGGAATTACTGGGCGTAAAGCGCACGCAGGCGGTCTGTCAAGTCGGATGTGAAATCCCCGGGCTCAACCTGGGAACTGCATTCGAAACTGGCAGGCTAGAGTCTTGTAGAGGGGGGTAGAATTCCAGGTGTAGCGGTGAAATGCGTAGAGATCTGGAGGAATACCGGTGGCGAAGGCGGCCCCCT…	k__Bacteria, p__Proteobacteria, c__Gammaproteobacteria, o__Enterobacteriales, f__Enterobacteriaceae, g__, s__	0.311326	6.66252	1.90814	3.21207e-06	0.0059675	0.286298	9.46753	2.80762	1.33088	3.21207e-06	1.39587	0.343641
98.92	NR_113321	Enterobacter kobei strain JCM 8580 16S ribosomal RNA gene, partial sequence		OTU274	CCTACGGGCGGCAGCAGTGGGGAATATTGCACAATGGGCGCAAGCCTGATGCAGCCATGCCGCGTGTATGAAGAAGGCCTTCGGGTTGTAAAGTACTTTCAGCGGGGAGGAAGGCGTTGTGGTTAATAACCACAGCGATTGACGTTACCCGCAGAAGAAGCACCGGCTAACTCCGTGCCAGCAGCCGCGGTAATACGGAGGGTGCAAGCGTTAATCGGAATTACTGGGCGTAAAGCGCACGCAGGCGGTCTGTCAAGTCGGATGTGAAATCCCCGGGCTCAACCTGGGAACTGCATTCGAAACTGGCAGGCTAGAGTCTTGTAGAGGGGGGTAGAATTCCAGGTGTAGCGGTGAAATGCGTAGAGATCTGGAGGAATACCGGTGGCGAAGGCGGCCCCC…	k__Bacteria, p__Proteobacteria, c__Gammaproteobacteria, o__Enterobacteriales, f__Enterobacteriaceae, g__, s__	0.108735	7.50125	1.83419	9.19664e-06	9.19664e-06	0.335011	9.29072	3.90642	1.07774	9.19664e-06	1.57966	0.432146
98.92	NR_125600	Enterobacter massiliensis strain JC163 16S ribosomal RNA gene, partial sequence		OTU291	CCTACGGGGGGCTGCAGTGGGGAATATTGCACAATGGGCGCAAGCCTGATGCAGCCATGCCGCGTGTGTGAAGAAGGCCTTCGGGTTGTAAAGCACTTTCAGCGGGGAGGAAGGTGATAAAGCGAATACCTTTATCAATTGACGTTACCCGCAGAAGAAGCACCGGCTAACTCCGTGCCAGCAGCCGCGGTAATACGGAGGGTGCAAGCGTTAATCGGAATTACTGGGCGTAAAGCGCACGCAGGCGGTCTGTCAAGTCGGATGTGAAATCCCCGGGCTCAACCCGGGAACTGCATTCGAAACTGACAGGCTAGAGTCTTGTAGAGGGGGGTGGAATTCCAGGTGTAGCGGTGAAATGCGTAGAGATCTGGAGGAATACCGGTGGCGAAGGCGGCCCCC…	k__Bacteria, p__Proteobacteria, c__Gammaproteobacteria, o__Enterobacteriales, f__Enterobacteriaceae, g__, s__	1e-06	33433.7	20326.8	2681.23	1	10148.2	141696	1	1635.8	1	1	5511.69
100	NR_125600	Enterobacter massiliensis strain JC163 16S ribosomal RNA gene, partial sequence		OTU246	CCTACGGGAGGCAGCAGTGGGGAATATTGCACAATGGGCGCAAGCCTGATGCAGCCATGCCGCGTGTGTGAAGAAGGCCTTCGGGTTGTAAAGCACTTTCAGCGGGGAGGAAGGTGGTAAAGCGAATACCTTTATCAATTGACGTTACCCGCAGAAGAAGCACCGGCTAACTCCGTGCCAGCAGCCGCGGTAATACGGAGGGTGCAAGCGTTAATCGGAATTACTGGGCGTAAAGCGCACGCAGGCGGTCTGTCAAGTCGGATGTGAAATCCCCGGGCTCAACCCGGGAACTGCATTCGAAACTGACAGGCTGGAGTCTTGTAGAGGGGGGTGGAATTCCAGGTGTAGCGGTGAAATGCGTAGAGATCTGGAGGAATACCGGTGGCGAAGGCGGCCCCC…	k__Bacteria, p__Proteobacteria, c__Gammaproteobacteria, o__Enterobacteriales, f__Enterobacteriaceae, g__, s__	1e-06	29456.5	20160.9	2715.33	1	11439.6	114572	1	1161.49	1	1	8956.5
98.92	NR_146667	Enterobacter tabaci strain YIM Hb-3 16S ribosomal RNA, partial sequence		OTU398	CCTACGGGGGGCTGCAGTGGGGAATATTGCACAATGGGCGCAAGCCTGATGCAGCCATGCCGCGTGTATGAAGAAGGCCTTCGGGTTGTAAAGTACTTTCAGCGGGGAGGAAGGTGTTGAGGTTAATAACCTCAGCAATTGACGTTACCCGCAGAAGAAGCACCGGCTAACTCCGTGCCATCAGCCGCGGTAATACGGAGGGTGCAAGCGTTAATCGGAATTACTGGGCGTAAAGCGCACGCAGGCGGTCTGTCAAGTCGGATGTGAAATCCACGGGCTCAACCTGGGAACTGCATTCGAAACTGGCAGGCTAGAGTCTTGTAGAGGGGGGTAGAATTCCAGGTGTAGCGGTGAAATGCGTAGAGATCTGGAGGAATACCGGTGGCGAAGGCGGCCCCC…	k__Bacteria, p__Proteobacteria, c__Gammaproteobacteria, o__Enterobacteriales, f__Enterobacteriaceae, g__, s__	0.00263484	0.983487	0.415836	0.00037953	0.00037953	0.627717	0.163915	0.893685	1.6825	0.00037953	0.196146	0.00037953
98.92	NR_146667	Enterobacter tabaci strain YIM Hb-3 16S ribosomal RNA, partial sequence		OTU271	CCTACGGGGGGCTGCAGTGGGGAATATTGCACAATGGGCGCAAGCCTGATGCAGCCATGCCGCGTGTATGAAGAAGGCCTTCGGGTTGTAAAGTACTTTCAGCGGGGAGGAAGGTGTTAAGGTTAATAACCTCAGCAATTGACGTTACCCGCAGAAGAAGCACCGGCTAACTCCGTGCCAGCAGCCGCGGTAATACGGAGGGTGCAAGCGTTAATCGGAATTACTGGGCGTAAAGCGCACGCAGGCGGTCTGTCAAGTCGGATGTGAAATCCCCGGGCTCAACCTGGGAACTGCATTCGAAACTGGCAGGCTAGAGTCTTGTAGAGGGGGGTAGAATTCCAGGTGTAGCGGTGAAATGCGTAGAGATCTGGAGGAATACCGGTGGCGAAGGCGGCCCCC…	k__Bacteria, p__Proteobacteria, c__Gammaproteobacteria, o__Enterobacteriales, f__Enterobacteriaceae, g__, s__	0.16174	5.09937	1.04179	1.0195	0.0361238	0.225891	1.96341	1.11252	0.957813	0.0304617	0.596333	0.0704718
99.78	NR_146667	Enterobacter tabaci strain YIM Hb-3 16S ribosomal RNA, partial sequence		OTU20	CCTACGGGAGGCAGCAGTGGGGAATATTGCACAATGGGCGCAAGCCTGATGCAGCCATGCCGCGTGTATGAAGAAGGCCTTCGGGTTGTAAAGTACTTTCAGCGGGGAGGAAGGTGTTGAGGTTAATAACCTCAGCAATTGACGTTACCCGCAGAAGAAGCACCGGCTAACTCCGTGCCAGCAGCCGCGGTAATACGGAGGGTGCAAGCGTTAATCGGAATTACTGGGCGTAAAGCGCACGCAGGCGGTCTGTCAAGTCGGATGTGAAATCCCCGGGCTCAACCCGGGAACTGCATTCGAAACTGGCAGGCTAGAGTCTTGTAGAGGGGGGTAGAATTCCAGGTGTAGCGGTGAAATGCGTAGAGATCTGGAGGAATACCGGTGGCGAAGGCGGCCCCC…	k__Bacteria, p__Proteobacteria, c__Gammaproteobacteria, o__Enterobacteriales, f__Enterobacteriaceae, g__, s__	0.0538275	4.63706	1.1227	1.28683	0.139204	0.288091	2.98547	0.327418	1.18701	1.85779e-05	0.520383	0.0767966
100	NR_146667	Enterobacter tabaci strain YIM Hb-3 16S ribosomal RNA, partial sequence		OTU21	CCTACGGGAGGCAGCAGTGGGGAATATTGCACAATGGGCGCAAGCCTGATGCAGCCATGCCGCGTGTATGAAGAAGGCCTTCGGGTTGTAAAGTACTTTCAGCGGGGAGGAAGGTGTTGAGGTTAATAACCTCAGCAATTGACGTTACCCGCAGAAGAAGCACCGGCTAACTCCGTGCCAGCAGCCGCGGTAATACGGAGGGTGCAAGCGTTAATCGGAATTACTGGGCGTAAAGCGCACGCAGGCGGTCTGTCAAGTCGGATGTGAAATCCCCGGGCTCAACCTGGGAACTGCATTCGAAACTGGCAGGCTAGAGTCTTGTAGAGGGGGGTAGAATTCCAGGTGTAGCGGTGAAATGCGTAGAGATCTGGAGGAATACCGGTGGCGAAGGCGGCCCCC…	k__Bacteria, p__Proteobacteria, c__Gammaproteobacteria, o__Enterobacteriales, f__Enterobacteriaceae, g__, s__	3.45777	5.15766	1.2364	1.45778	0.0783207	0.29991	2.8544	0.926179	1.17915	0.0500639	0.544924	0.117247
98.92	NR_146667	Enterobacter tabaci strain YIM Hb-3 16S ribosomal RNA, partial sequence		OTU288	CCTACGGGTGGCTGCAGTGGGGAATATTGCACAATGGGCGCAAGCCTGATGCAGCCATGCCGCGTGTATGAAGAAGGCCTTCGGGTTGTAAAGTACTTTCAGCGGGGAGGAAGGTGTTGAGGTTAATAACCTCAGCAATTGACGTTACCCGCAGAAGAAGCACCGGCTAACTCCGTGCCAGCAGCCGCGGTAATACGGAGGGTGCAAGCTTTAATCGGAATTACTGGGCGTAAAGCGCACGCAGGCGGTCTGTCAAGTCGGATGTGAAATCCCCGGGCTCAACCTGGGAACTGCATTCGAAACTGGCAGGCTAGAGTCTTGTAGAGGGGGGTAGAATTCCAGGTGTAGCGGTGAAATGCGTAGAGATCTGGAGGAATACCGGTGGCGAAGGCGGCCCCC…	k__Bacteria, p__Proteobacteria, c__Gammaproteobacteria, o__Enterobacteriales, f__Enterobacteriaceae, g__, s__	0.0940744	4.45169	1.16718	1.03928	0.121837	0.191667	2.71144	0.913011	1.22782	0.0828569	0.451552	0.164012
99.57	NR_146667	Enterobacter tabaci strain YIM Hb-3 16S ribosomal RNA, partial sequence		OTU160	CCTACGGGAGGCAGCAGTGGGGAATATTGCACAATGGGCGCAAGCCTGATGCAGCCATGCCGCGTGTATGAAGAAGGCCTTCGGGTTGTAAAGTACTTTCAGCGGGGAGGAAGGTGTTGTGGTTAATAACCTCAGCGATTGACGTTACCCGCAGAAGAAGCACCGGCTAACTCCGTGCCAGCAGCCGCGGTAATACGGAGGGTGCAAGCGTTAATCGGAATTACTGGGCGTAAAGCGCACGCAGGCGGTCTGTCAAGTCGGATGTGAAATCCCCGGGCTCAACCTGGGAACTGCATTCGAAACTGGCAGGCTAGAGTCTTGTAGAGGGGGGTAGAATTCCAGGTGTAGCGGTGAAATGCGTAGAGATCTGGAGGAATACCGGTGGCGAAGGCGGCCCCC…	k__Bacteria, p__Proteobacteria, c__Gammaproteobacteria, o__Enterobacteriales, f__Enterobacteriaceae, g__, s__	0.0202207	6.63307	1.47733	4.94543e-05	4.94543e-05	0.0899922	6.73365	2.63132	1.22662	4.94543e-05	1.16445	0.257036
99.78	NR_146667	Enterobacter tabaci strain YIM Hb-3 16S ribosomal RNA, partial sequence		OTU148	CCTACGGGAGGCAGCAGTGGGGAATATTGCACAATGGGCGCAAGCCTGATGCAGCCATGCCGCGTGTATGAAGAAGGCCTTCGGGTTGTAAAGTACTTTCAGTGGGGAGGAAGGTGTTGAGGTTAATAACCTCAGCAATTGACGTTACCCGCAGAAGAAGCACCGGCTAACTCCGTGCCAGCAGCCGCGGTAATACGGAGGGTGCAAGCGTTAATCGGAATTACTGGGCGTAAAGCGCACGCAGGCGGTCTGTCAAGTCGGATGTGAAATCCCCGGGCTCAACCTGGGAACTGCATTCGAAACTGGCAGGCTAGAGTCTTGTAGAGGGGGGTAGAATTCCAGGTGTAGCGGTGAAATGCGTAGAGATCTGGAGGAATACCGGTGGCGAAGGCGGCCCCC…	k__Bacteria, p__Proteobacteria, c__Gammaproteobacteria, o__Enterobacteriales, f__Enterobacteriaceae, g__, s__	1e-06	626.597	1	1	1	1	517.483	1	1	1	1	1
99.78	NR_146667	Enterobacter tabaci strain YIM Hb-3 16S ribosomal RNA, partial sequence		OTU240	CCTACGGGAGGCAGCAGTGGGGAATATTGCACAATGGGCGCAAGCCTGATGCAGCTATGCCGCGTGTATGAAGAAGGCCTTCGGGTTGTAAAGTACTTTCAGCGGGGAGGAAGGTGTTGAGGTTAATAACCTCAGCAATTGACGTTACCCGCAGAAGAAGCACCGGCTAACTCCGTGCCAGCAGCCGCGGTAATACGGAGGGTGCAAGCGTTAATCGGAATTACTGGGCGTAAAGCGCACGCAGGCGGTCTGTCAAGTCGGATGTGAAATCCCCGGGCTCAACCTGGGAACTGCATTCGAAACTGGCAGGCTAGAGTCTTGTAGAGGGGGGTAGAATTCCAGGTGTAGCGGTGAAATGCGTAGAGATCTGGAGGAATACCGGTGGCGAAGGCGGCCCCC…	k__Bacteria, p__Proteobacteria, c__Gammaproteobacteria, o__Enterobacteriales, f__Enterobacteriaceae, g__, s__	1e-06	866.351	295.571	594.516	1	1	402.052	1	2294.63	1	1	1
98.92	NR_146667	Enterobacter tabaci strain YIM Hb-3 16S ribosomal RNA, partial sequence		OTU382	CCTACGGGTGGCAGCAGTGGGGAATATTGCACAATGGGCGCAAGCCTGATGCAGCCATGCCGCGTGTATGAAGAAGGCCTTCGGGTTGTAAAGTACTTTCAGCGGGGAGGAAGGTGTTGAGGTTAATAACCTCAGCAATTGACGTTACCCGCAGAAGAAGCACCTGCTAACTCCGTGCCATCAGCCGCGGTAATACGGAGGGTGCAAGCGTTAATCGGAATTACTGGGCGTAAAGCGCACGCAGGCGGTCTGTCAAGTCGGATGTGAAATCCCCGGGCTCAACCTGGGAACTGCATTCGAAACTGGCAGGCTAGAGTCTTGTAGAGGGGGGTAGAATTCCAGGTGTAGCGGTGAAATGCGTAGAGATCTGGAGGAATACCGGTGGCGAAGGCGGCCCCC…	k__Bacteria, p__Proteobacteria, c__Gammaproteobacteria, o__Enterobacteriales, f__Enterobacteriaceae, g__, s__	1e-06	4450.07	1343.36	1	1	461.936	2064.96	1	1	4167.19	983.807	1
99.78	NR_146667	Enterobacter tabaci strain YIM Hb-3 16S ribosomal RNA, partial sequence		OTU63	CCTACGGGAGGCAGCAGTGGGGAATATTGCACAATGGGCGCAAGCCTGATGCAGCCATGCCGCGTGTATGAAGAAGGCCTTCGGGTTGTAAAGTACTTTCAGCGGGGAGGAAGGTGCTGAGGTTAATAACCTCAGCAATTGACGTTACCCGCAGAAGAAGCACCGGCTAACTCCGTGCCAGCAGCCGCGGTAATACGGAGGGTGCAAGCGTTAATCGGAATTACTGGGCGTAAAGCGCACGCAGGCGGTCTGTCAAGTCGGATGTGAAATCCCCGGGCTCAACCTGGGAACTGCATTCGAAACTGGCAGGCTAGAGTCTTGTAGAGGGGGGTAGAATTCCAGGTGTAGCGGTGAAATGCGTAGAGATCTGGAGGAATACCGGTGGCGAAGGCGGCCCCC…	k__Bacteria, p__Proteobacteria, c__Gammaproteobacteria, o__Enterobacteriales, f__Enterobacteriaceae, g__Klebsiella, s__	0.0808272	4.14514	1.30626	0.581176	1.23721e-05	0.241577	3.43255	0.1326	1.11528	1.23721e-05	0.0127881	0.136382
99.14	NR_104560	Enterococcus casseliflavus strain NBRC 100478 16S ribosomal RNA gene, partial sequence		OTU311	CCTACGGGGGGCTGCAGTAGGGAATCTTCGGCAATGGACGAAAGTCTGACCGAGCAACGCCGCGTGAGTGAAGAAGGTTTTCGGATCGTAAAACTCTGTTGTTAGAGAAGAACAAGGATGAGAGTAAAATGTTCATCCCTTGACGGTATCTAACCAGAAAGCCACGGCTAACTACGTGCCAGCAGCCGCGGTAATACGTAGGTGGCAAGCGTTGTCCGGATTTATTGGGCGTAAAGCGAGCGCAGGCGGTTTCTTAAGTCTGATGTGAAAGCCCCCGGCTCAACCGGGGAGGGTCATTGGAAACTGGGAGACTTGAGTGCAGAAGAGGAGAGTGGAATTCCATGTGTAGCGGTGAAATGCGTAGATATATGGAGGAACACCAGTGGCGAAGGCGGCTCT…	k__Bacteria, p__Firmicutes, c__Bacilli, o__Lactobacillales, f__Enterococcaceae, g__Enterococcus, s__	1e-06	1	3548.69	12327.5	2746.2	47257	18731.6	1	6940.61	1	1	22574.4
100	NR_113927	Enterococcus dispar strain NBRC 100678 16S ribosomal RNA gene, partial sequence		OTU79	CCTACGGGAGGCAGCAGTAGGGAATCTTCGGCAATGGACGAAAGTCTGACCGAGCAACGCCGCGTGAGTGAAGAAGGTTTTCGGATCGTAAAACTCTGTTGTTAGAGAAGAACAAGGATGAGAGTAAAATGTTCATCCCTTGACGGTATCTAACCAGAAAGCCACGGCTAACTACGTGCCAGCAGCCGCGGTAATACGTAGGTGGCAAGCGTTGTCCGGATTTATTGGGCGTAAAGCGAGCGCAGGCGGTTTCTTAAGTCTGATGTGAAAGCCCCCGGCTCAACCGGGGAGGGTCATTGGAAACTGGGAGACTTGAGTGCAGAAGAGGAGAGTGGAATTCCATGTGTAGCGGTGAAATGCGTAGATATATGGAGGAACACCAGTGGCGAAGGCGGCTCT…	k__Bacteria, p__Firmicutes, c__Bacilli, o__Lactobacillales, f__Enterococcaceae, g__Enterococcus, s__	0.00220583	0.000453345	21.6011	21.5666	3.23813	138.919	45.1934	18.1168	26.6047	0.58905	0.000453345	49.7332
100	NR_114783	Enterococcus hirae strain LMG 6399 16S ribosomal RNA gene, complete sequence		OTU39	CCTACGGGAGGCAGCAGTAGGGAATCTTCGGCAATGGACGAAAGTCTGACCGAGCAACGCCGCGTGAGTGAAGAAGGTTTTCGGATCGTAAAACTCTGTTGTTAGAGAAGAACAAGGATGAGAGTAACTGTTCATCCCTTGACGGTATCTAACCAGAAAGCCACGGCTAACTACGTGCCAGCAGCCGCGGTAATACGTAGGTGGCAAGCGTTGTCCGGATTTATTGGGCGTAAAGCGAGCGCAGGCGGTTTCTTAAGTCTGATGTGAAAGCCCCCGGCTCAACCGGGGAGGGTCATTGGAAACTGGGAGACTTGAGTGCAGAAGAGGAGAGTGGAATTCCATGTGTAGCGGTGAAATGCGTAGATATATGGAGGAACACCAGTGGCGAAGGCGGCTCTC…	k__Bacteria, p__Firmicutes, c__Bacilli, o__Lactobacillales, f__Enterococcaceae, g__Enterococcus, s__	0.00373775	8.70997	38.6202	2.42695	2.19553	241.622	117.705	3.7837	33.5025	3.62029	31.3518	7.3577
97.64	NR_104724	Erwinia aphidicola strain X 001 16S ribosomal RNA gene, partial sequence		OTU360	CCTACGGGGTGCTGCAGTGGGGAATATTGCACAATGGGCGCAAGCCTGATGCAGCCATGCCGCGTGTATGAAGAAGGCCTTCGGGTTGTAAAGTACTTTCAGCGGGGAGGAAGGGATGAAGCTTAATACGCTTCGTCATTGACGTTACCCGCAGAAGAAGCACCGGCTAACTCCGTGCCAGCAGCCGCGGTAATACGGAGGGTGCAAGCGTTAATCGGAATTACTGGGCGTAAAGCGCACGCAGGCGGTCTGTCAAGTCGGATGTGAAATCCCCGGGCTTAACCTGGGAACTGCATTCGAAACTGGCAGGCTAGAGTCTTGTAGAGGGGGGTAGAATTCCAGGTGTAGCGGTGAAATGCGTAGAGATCTGGAGGAATACCGGTGGCGAAGGCGGCCCCC…	k__Bacteria, p__Proteobacteria, c__Gammaproteobacteria, o__Enterobacteriales, f__Enterobacteriaceae, g__Erwinia, s__	1e-06	1	1	1	1	1	1	1	1	1	8632.63	1
98.72	NR_104724	Erwinia aphidicola strain X 001 16S ribosomal RNA gene, partial sequence		OTU26	CCTACGGGAGGCAGCAGTGGGGAATATTGCACAATGGGCGCAAGCCTGATGCAGCCATGCCGCGTGTATGAAGAAGGCCTTCGGGTTGTAAAGTACTTTCAGCGGGGAGGAAGGGATGAAGCTTAATACGCTTCGTCATTGACGTTACCCGCAGAAGAAGCACCGGCTAACTCCGTGCCAGCAGCCGCGGTAATACGGAGGGTGCAAGCGTTAATCGGAATTACTGGGCGTAAAGCGCACGCAGGCGGTCTGTCAAGTCGGATGTGAAATCCCCGGGCTTAACCTGGGAACTGCATTCGAAACTGGCAGGCTAGAGTCTTGTAGAGGGGGGTAGAATTCCAGGTGTAGCGGTGAAATGCGTAGAGATCTGGAGGAATACCGGTGGCGAAGGCGGCCCCC…	k__Bacteria, p__Proteobacteria, c__Gammaproteobacteria, o__Enterobacteriales, f__Enterobacteriaceae, g__Erwinia, s__	1e-06	2384.7	1559.31	1	716.723	1	1	1442.38	1	1	2.7385e+06	1
100	NR_113243	Erysipelatoclostridium ramosum strain JCM 1298 16S ribosomal RNA gene, partial sequence		OTU197	AGCAGGCGGCAGCAAGGGTCTGTGGTGAAAGCCTGAAGCTTAACTTCAGTAAGCCATAGAAACCAGGCAGCTAGAGTGCAGGAGAGGATCGTGGAATTCCATGTGTAGCGGTGAAATGCGTAGATATATGGAGGAACACCAGTGGCGAAGGCGACGATCTGGCCTGCAACTGACGCTCAGTCCCGAAAGCGTGGGGAGCAAATAGGATTAGATACCCTAGTAGTC	k__Bacteria, p__Firmicutes, c__Erysipelotrichi, o__Erysipelotrichales, f__Erysipelotrichaceae, g__, s__	1e-06	1	3602.62	1	8332.87	15074.4	1	1442.38	1	1	1	1
99.79	NR_074902	Escherichia fergusonii strain ATCC 35469 16S ribosomal RNA gene, complete sequence		OTU132	CCTACGGGAGGCAGCAGTGGGGAATATTGCACAATGGGCGCAAGCCTGATGCAGCCATGCCGCGTGTATGAAGAAGGCCTTCGGGTTGTAAAGTACTTTCAGCGGGGAGGAAGGGAGTAAAGTTAATACCTTTGCTCATTGACGTTACCCGCAGAAGAAGCACCGGCTAACTCCGTGCCAGCAGTCGCGGTAATACGGAGGGTGCAAGCGTTAATCGGAATTACTGGGCGTAAAGCGCACGCAGGCGGTTTGTTAAGTCAGATGTGAAATCCCCGGGCTCAACCTGGGAACTGCATCTGATACTGGCAAGCTTGAGTCTCGTAGAGGGGGGTAGAATTCCAGGTGTAGCGGTGAAATGCGTAGAGATCTGGAGGAATACCGGTGGCGAAGGCGGCCCCC…	k__Bacteria, p__Firmicutes, c__Clostridia, o__Clostridiales, f__Ruminococcaceae, g__, s__	0.116428	0.417448	0.527165	8.589e-06	2.3576	0.376067	0.194072	8.589e-06	0.0140499	2.35359	3.26816	0.0177525
99.78	NR_074902	Escherichia fergusonii strain ATCC 35469 16S ribosomal RNA gene, complete sequence		OTU248	CCTACGGGAGGCAGCAGTGGGGAATATTGCACAATGGGCGCAAGCCTGATGCAGCCATGCCGCGTGTATGAAGAAGGCCTTCGGGTTGTAAAGTACTTTCAGCGGGGAGGAAGGGAGTAAAGTTAATACCTTTGCTCATTGACGTTACCCGCAGAAGAAGCACCGGCTAACTCCGTGCCAGCAGCCGCGGTAATACGGAGGGTGCAAGCGTTAATCGGAATTACTGGGCGTAAAGCGCACGCAGGCGGTTTGTTAAGTCAGATGTGAAATCCCCGGGCTCAACCTGGGAACTGCATCTGATACTGGCAAGCTTGAGTCTCGTAGAGGGGGGTAGAATTCCAGGTGTAGCGGTGAAATGCGTAGAGATCTGGAGGAATACCGGTGGCGAAGGCGGCCCCC…	k__Bacteria, p__Firmicutes, c__Clostridia, o__Clostridiales, f__Ruminococcaceae, g__, s__	1e-06	89.5138	1150.54	1	7700.49	1	340.72	1	1	4926.87	1	1
99.57	NR_074902	Escherichia fergusonii strain ATCC 35469 16S ribosomal RNA gene, complete sequence		OTU193	CCTACGGGAGGCAGCAGTGGGGAATATTGCACAATGGGCGCAAGCCTGATGCAGCCATGCCGCGTGTATGAAGAAGGCCTTCGGGTTGTAAAGTACTTTCAGCGGGGAGGAAGGGAGTAAAGTTAATACCTTTGCTCATTGACGTTACCCGCAGAAGAAGCACCGGCTAACTCCGTGCCAGCAGCCGCGGAAATACGGAGGGTGCAAGCGTTAATCGGAATTACTGGGCGTAAAGCGCACGCAGGCGGTTTGTTAAGTCAGATGTGAAATCCCCGGGCTCAACCTGGGAACTGCATCTGATACTGGCAAGCTTGAGTCTCGTAGAGGGGGGTAGAATTCCAGGTGTAGCGGTGAAATGCGTAGAGATCTGGAGGAATACCGGTGGCGAAGGCGGCCCCC…	k__Bacteria, p__Proteobacteria, c__Gammaproteobacteria, o__Enterobacteriales, f__Enterobacteriaceae, g__, s__	0.0449261	0.360877	0.635845	2.22588e-05	3.73582	0.614514	0.300677	2.22588e-05	2.22588e-05	2.68335	4.41686	2.22588e-05
99.78	NR_074902	Escherichia fergusonii strain ATCC 35469 16S ribosomal RNA gene, complete sequence		OTU128	CCTACGGGAGGCAGCAGTGGGGAATATTGCACAATGGGCGCAAGCCTGATGCAGCCATGCCGCGTGTATGAAGAAGGCCTTCGGGTTGTAAAGTACTTTCAGCGGGGAGGAAGGGAGTAAAGTTAATACCTTTGCTCATTGACGTTACCCGCAGAAGAAGCACCGGCTAACTCCGTGCCAGCAGCCGCGGTAATACGGAGGGTGCAAGCGTTAATCGGAATTACTGGGCGTAAAGCGCACGCAGGCGGTTTGTTAAGTCAGATGTGAAATCCCCGGGCTCAACCTGGGAACTGCATCTGATACTGGCAAGCTTGAGTCTCGTAGAGGGGGGTAGAATTCCAGGTGTAGCGGTGAAATGCGTAGAGATCTGGAGGAATACCGGTGGCGAAGGCGGCCCCC…	k__Bacteria, p__Proteobacteria, c__Gammaproteobacteria, o__Enterobacteriales, f__Enterobacteriaceae, g__, s__	0.0298465	1.35817	0.498008	3.35048e-05	1.47765	3.35048e-05	0.761318	3.35048e-05	3.35048e-05	1.97351	3.27009	3.35048e-05
98.92	NR_074902	Escherichia fergusonii strain ATCC 35469 16S ribosomal RNA gene, complete sequence		OTU363	CCTACGGGTGGCTGCAGTGGGGAATATTGCACAATGGGCGCAAGCCTGATGCAGCCATGCCGCGTGTATGAAGAAGGCCTTCGGGTTGTAAAGTACTTTCAGCGGGGAGGAAGGGAGTAAAGTTAATACCTTTGCTCATTGACGTTACCCGCAGAAGAAGCACCGGCTAACTCCGTGCCATCAGCCGCGGTAATACGGAGGGTGCAAGCTTTAATCGGAATTACTGGGCGTAAAGCGCACGCAGGCGGTTTGTTAAGTCAGATGTGAAATCCCCGGGCTCAACCTGGGAACTGCATCTGATACTGGCAAGCTTGAGTCTCGTAGAGGGGGGTAGAATTCCAGGTGTAGCGGTGAAATGCGTAGAGATCTGGAGGAATACCGGTGGCGAAGGCGGCCCCC…	k__Bacteria, p__Proteobacteria, c__Gammaproteobacteria, o__Enterobacteriales, f__Enterobacteriaceae, g__, s__	0.015057	0.689965	0.276181	6.64143e-05	1.38548	0.132643	0.101902	6.64143e-05	6.64143e-05	1.39515	2.85949	6.64143e-05
99.57	NR_074902	Escherichia fergusonii strain ATCC 35469 16S ribosomal RNA gene, complete sequence		OTU229	CCTACGGGAGGCAGCAGTGGGGAATATTGCACAATGGGCGCAAGCCTGATGCAGCCATGCCGCGTGTATGAAGAAGGCCTTCGGGTTGTAAAGTACTTTCAGCGGGGAGGAAGGGAGTAAAGTTAATACCTTTGCTCATTGACGTTACCCGCAGAAGAAGCACCGGCTAACTCCGTGCCAGCAGCCGCGGTAATACGGAGGGTGCAAGCGTTAATCAGAATTACTGGGCGTAAAGCGCACGCAGGCGGTTTGTTAAGTCAGATGTGAAATCCCCGGGCTCAACCTGGGAACTGCATCTGATACTGGCAAGCTTGAGTCTCGTAGAGGGGGGTAGAATTCCAGGTGTAGCGGTGAAATGCGTAGAGATCTGGAGGAATACCGGTGGCGAAGGCGGCCCCC…	k__Bacteria, p__Proteobacteria, c__Gammaproteobacteria, o__Enterobacteriales, f__Enterobacteriaceae, g__, s__	0.0074755	0.493658	0.439416	0.00013377	3.11334	0.429807	0.351583	0.00013377	0.00013377	3.92498	6.93236	0.00013377
99.78	NR_074902	Escherichia fergusonii strain ATCC 35469 16S ribosomal RNA gene, complete sequence		OTU223	CCTACGGGAGGCAGCAGTGGGGAATATTGCACAATGGGCGCAAGCCTGATGCAGCCATGCCGCGTGTATGAAGAAGGCCTTCGGGTTGTAAAGTACTTTCAGCGGGGAGGAAGGGAGTAAAGTTAATACCTTTGCTCATTGACGTTACCCGCAGAAGAAGCACCGGCTAACTCCGTGCCAGCAGCCGCGGTAATACGGAGGGTGCAAGCGTTAATCGGAATTACTGGGCGTAAAGCGCACGCAGGCGGTTTGTTAAGTCAGATGTGAAATCCCCGGGCTCAACCTGGGAACTGCATCTGATACTGACAAGCTTGAGTCTCGTAGAGGGGGGTAGAATTCCAGGTGTAGCGGTGAAATGCGTAGAGATCTGGAGGAATACCGGTGGCGAAGGCGGCCCCC…	k__Bacteria, p__Proteobacteria, c__Gammaproteobacteria, o__Enterobacteriales, f__Enterobacteriaceae, g__, s__	0.00400525	0.000249672	0.147592	0.000249672	0.000249672	0.000249672	0.0537881	0.000249672	0.000249672	1.81139	0.387101	0.000249672
99.79	NR_074902	Escherichia fergusonii strain ATCC 35469 16S ribosomal RNA gene, complete sequence		OTU238	CCTACGGGAGGCAGCAGTGGGGAATATTGCACAATGGGCGCAAGCCTGATGCAGCCATGCCGCGTGTATGAAGAAGGCCTTCGGGTTGTAAAGTACTTTCAGCGGGGAGGAAGGGAGTAAAGTTAATACCTTTGCTCATTGACGTTACCCGCAGAAGAAGCACCGGCTAACTCCGTGCCAGCAGCCGCGGTTAATACGGAGGGTGCAAGCGTTAATCGGAATTACTGGGCGTAAAGCGCACGCAGGCGGTTTGTTAAGTCAGATGTGAAATCCCCGGGCTCAACCTGGGAACTGCATCTGATACTGGCAAGCTTGAGTCTCGTAGAGGGGGGTAGAATTCCAGGTGTAGCGGTGAAATGCGTAGAGATCTGGAGGAATACCGGTGGCGAAGGCGGCCCC…	k__Bacteria, p__Proteobacteria, c__Gammaproteobacteria, o__Enterobacteriales, f__Enterobacteriaceae, g__, s__	0.00330874	0.8137	1.00527	0.00030223	1.87658	0.139611	0.168087	0.00030223	0.00030223	2.3558	3.02602	0.00030223
98.92	NR_074902	Escherichia fergusonii strain ATCC 35469 16S ribosomal RNA gene, complete sequence		OTU411	CCTACGGGGGGCAGCAGTGGGGAATATTGCACAATGGGCGCAAGCCTGATGCAGCCATGCCGCGTGTATGAAGAAGGCCTTCGGGTTGTAAAGTACTTTCAGCGGGGAGGAAGGGAGTAAAGTTAATACCTTTGCTCATTGACGTTACCCGCAGAAGAAGCACCGGCTAACTCCGTGCCAGCATCCGCGGTAATACGGAGGGTGCAAGCTTTAATCGGAATTACTGGGCGTAAAGCGCACGCAGGCGGTTTGTTAAGTCAGATGTGAAATCCCCGGGCTCAACCTGGGAACTGCATCTGATACTGGCAAGCTTGAGTCTCGTAGAGGGGGGTAGAATTCCAGGTGTAGCGGTGAAATGCGTAGAGATCTGGAGGAATACCGGTGGCGAAGGCGGCCCCC…	k__Bacteria, p__Proteobacteria, c__Gammaproteobacteria, o__Enterobacteriales, f__Enterobacteriaceae, g__, s__	0.00290234	0.130991	0.00034455	0.00034455	0.572989	0.00034455	0.00034455	0.00034455	0.00034455	1.4358	1.14642	0.00034455
98.93	NR_074902	Escherichia fergusonii strain ATCC 35469 16S ribosomal RNA gene, complete sequence		OTU32	CCTACGGGAGGCAGCAGTGGGGAATATTGCACAATGGGCGCAAGCCTGATGCAGCCATGCCGCGTGTCACTGAAGAAGGCCTTCGGGTTGTAAAGTACTTTCAGCGGGGAGGAAGGGAGTGAAAGTTAATACCTTTGCTCATTGACGTTACCCGCAGAAGAAGTCACCGGCTAACTCCGTGCCAGCAGCCGCGGTAATACGGAGGGTGCAAGCGTTAATCGGAATTACTGGGCGTAAAGCGCACGCAGGCGGTTTGTTAAGTCAGATGTGAAATCCCCGGGCTCAACCTGGGAACTGCATCTGATACTGGCAAGCTTGAGTCTCGTAGAGGGGGGTAGAATTCCAGGTGTAGCGGTGAAATGCGTAGAGATCTGGAGGAATACCGGTGGCGAAGGCGGC…	k__Bacteria, p__Proteobacteria, c__Gammaproteobacteria, o__Enterobacteriales, f__Enterobacteriaceae, g__, s__	0.00110291	0.932893	0.00090669	0.00090669	0.00090669	0.973177	0.195332	0.00090669	0.00090669	0.00090669	4.49095	0.00090669
99.78	NR_074902	Escherichia fergusonii strain ATCC 35469 16S ribosomal RNA gene, complete sequence		OTU121	CCTACGGGAGGCAGCAGTGGGGAATATTGCACAATGGGCGCAAGCCTGATGCAGCCATGCCGCGTGTATGAAGAAGGCCTTCGGGTTGTAAAGTACTTTCAGCGGGGAGGAAGGGAGTAAAGTTAATACCTTTACTCATTGACGTTACCCGCAGAAGAAGCACCGGCTAACTCCGTGCCAGCAGCCGCGGTAATACGGAGGGTGCAAGCGTTAATCGGAATTACTGGGCGTAAAGCGCACGCAGGCGGTTTGTTAAGTCAGATGTGAAATCCCCGGGCTCAACCTGGGAACTGCATCTGATACTGGCAAGCTTGAGTCTCGTAGAGGGGGGTAGAATTCCAGGTGTAGCGGTGAAATGCGTAGAGATCTGGAGGAATACCGGTGGCGAAGGCGGCCCCC…	k__Bacteria, p__Proteobacteria, c__Gammaproteobacteria, o__Enterobacteriales, f__Enterobacteriaceae, g__, s__	2.19081	0.0936783	0.332854	0.000951063	1.0702	0.237973	0.0482272	4.56453e-07	0.00157756	0.685366	1.26773	0.00244342
98.92	NR_074902	Escherichia fergusonii strain ATCC 35469 16S ribosomal RNA gene, complete sequence		OTU280	CCTACGGGGTGCTGCAGTGGGGAATATTGCACAATGGGCGCAAGCCTGATGCAGCCATGCCGCGTGTATGAAGAAGGCCTTCGGGTTGTAAAGTACTTTCAGCGGGGAGGAAGGGAGTAAAGTTAATACCTTTGCTCATTGACGTTACCCGCAGAAGAAGCACCGGCTAACTCCGTGCCAGCAGCCGCGGTAATACGGAGGGTGCAAGCGTTAATCGGAATTACTGGGCGTAAAGCGCACGCAGGCGGTTTGTTAAGTCAGATGTGAAATCCCCGGGCTCAACCTGGGAACTGCATCTGATACTGGCAAGCTTGAGTCTCGTAGAGGGGGGTAGAATTCCAGGTGTAGCGGTGAAATGCGTAGAGATCTGGAGGAATACCGGTGGCGAAGGCGGCCCCC…	k__Bacteria, p__Proteobacteria, c__Gammaproteobacteria, o__Enterobacteriales, f__Enterobacteriaceae, g__, s__	0.145184	0.479587	0.683503	6.88782e-06	1.94396	0.216444	0.23597	6.88782e-06	6.88782e-06	2.39832	3.92858	0.00949088
99.79	NR_074902	Escherichia fergusonii strain ATCC 35469 16S ribosomal RNA gene, complete sequence		OTU234	CCTACGGGAGGCAGCAGTGGGGAATATTGCACAATGGGCGCAAGCCTGATGCAGCCATGCCGCGTGTATGAAGAAGGCCTTCGGGTTGTAAAGTACTTTCAGCGGGGAGGAAGGGAGTAAAGTTAATACCTTTGCTCATTGACGTTACCCGCAGAAGAAGCACCGGCTAACTCCGTGCCAGCAGCCGCGGTAATACGGAGGGTGCAAGCGTTAATCGGAATTACTGGGCGTAAAGCGCACGCAGGCGGTTTGTTAAGTCAGATGTGAAATCCCCGGGCTCAACCTGGGAACTGCATCTGATACTGGCAAGCTTGAGTCTCGTAGAGGGGGGTAGAATTCCAGGTGTAGCGGTGAAATGCGTAGAGATCTGGAGGAATACCGGTGGCGAAGGCGGCCCCC…	k__Bacteria, p__Proteobacteria, c__Gammaproteobacteria, o__Enterobacteriales, f__Enterobacteriaceae, g__, s__	2.80073	0.352186	0.488563	0.00662226	1.95782	0.329275	0.207159	0.00635078	0.00445709	1.91638	2.88333	0.0101421
99.57	NR_074902	Escherichia fergusonii strain ATCC 35469 16S ribosomal RNA gene, complete sequence		OTU34	CCTACGGGAGGCAGCAGTGGGGAATATTGCACAATGGGCGCAAGCCTGATGCAGCCATGCCGCGTGTATGAAGAAGGCCTTCGGGTTGTAAAGTACTTTCAGCGGGGAGGAAGGGAGTAAAGTTAATACCTTTGCTCATTGACGTTACCCGCAGAAGAAGCACCGGCTAACTCCGTGCCAGCAGCCGCGGTAATACGGAGGGTGCAAGCGTTAATCGGAATTACTGGGCGTAAAGCGCACGCAGGCGGTTTGTTAAGTCAGATGTGAAATCCCCGGGCTCAACCAGGGAACTGCATCCGATACTGGCAAGCTTGAGTCTCGTAGAGGGGGGTAGAATTCCAGGTGTAGCGGTGAAATGCGTAGAGATCTGGAGGAATACCGGTGGCGAAGGCGGCCCCC…	k__Bacteria, p__Proteobacteria, c__Gammaproteobacteria, o__Enterobacteriales, f__Enterobacteriaceae, g__, s__	0.0530981	0.506554	1.00405	1.88331e-05	9.97244	0.801996	0.528737	1.88331e-05	1.88331e-05	6.27739	6.28727	0.0129753
99.79	NR_074902	Escherichia fergusonii strain ATCC 35469 16S ribosomal RNA gene, complete sequence		OTU28	CCTACGGGAGGCAGCAGTGGGGAATATTGCACAATGGGCGCAAGCCTGATGCAGCCATGCCGCGTGTATGAAGAAGGCCTTCGGGTTGTAAAGTACTTTCAGCGGGGAGGAAGGGAGTAAAGTTAATACCTTTGCTCATTGACGTTACCCGCAGAAGAAGCACCGGCTAACTCCGTGCCATGCAGCCGCGGTAATACGGAGGGTGCAAGCGTTAATCGGAATTACTGGGCGTAAAGCGCACGCAGGCGGTTTGTTAAGTCAGATGTGAAATCCCCGGGCTCAACCTGGGAACTGCATCTGATACTGGCAAGCTTGAGTCTCGTAGAGGGGGGTAGAATTCCAGGTGTAGCGGTGAAATGCGTAGAGATCTGGAGGAATACCGGTGGCGAAGGCGGCCCC…	k__Bacteria, p__Proteobacteria, c__Gammaproteobacteria, o__Enterobacteriales, f__Enterobacteriaceae, g__, s__	0.287632	0.402814	0.395298	3.47666e-06	1.62624	0.176038	0.161408	3.47666e-06	3.47666e-06	1.76085	3.07676	0.0132792
100	NR_074902	Escherichia fergusonii strain ATCC 35469 16S ribosomal RNA gene, complete sequence		OTU25	CCTACGGGAGGCAGCAGTGGGGAATATTGCACAATGGGCGCAAGCCTGATGCAGCCATGCCGCGTGTATGAAGAAGGCCTTCGGGTTGTAAAGTACTTTCAGCGGGGAGGAAGGGAGTAAAGTTAATACCTTTGCTCATTGACGTTACCCGCAGAAGAAGCACCGGCTAACTCCGTGCCAGCAGCCGCGGTAATACGGAGGGTGCAAGCGTTAATCGGAATTACTGGGCGTAAAGCGCACGCAGGCGGTTTGTTAAGTCAGATGTGAAATCCCCGGGCTCAACCTGGGAACTGCATCTGATACTGGCAAGCTTGAGTCTCGTAGAGGGGGGTAGAATTCCAGGTGTAGCGGTGAAATGCGTAGAGATCTGGAGGAATACCGGTGGCGAAGGCGGCCCCC…	k__Bacteria, p__Proteobacteria, c__Gammaproteobacteria, o__Enterobacteriales, f__Enterobacteriaceae, g__, s__	4.94137	0.390168	0.518705	0.00365446	2.226	0.360142	0.228815	0.00629153	0.00287011	2.20515	3.22551	0.0157947
98.92	NR_074902	Escherichia fergusonii strain ATCC 35469 16S ribosomal RNA gene, complete sequence		OTU281	CCTACGGGTGGCTGCAGTGGGGAATATTGCACAATGGGCGCAAGCCTGATGCAGCCATGCCGCGTGTATGAAGAAGGCCTTAGGGTTGTAAAGTACTTTCAGCGGGGAGGAAGGGAGTAAAGTTAATACCTTTGCTCATTGACGTTACCCGCAGAAGAAGCACCGGCTAACTCCGTGCCAGCAGCCGCGGTAATACGGAGGGTGCAAGCGTTAATCGGAATTACTGGGCGTAAAGCGCACGCAGGCGGTTTGTTAAGTCAGATGTGAAATCCCCGGGCTCAACCTGGGAACTGCATCTGATACTGGCAAGCTTGAGTCTCGTAGAGGGGGGTAGAATTCCAGGTGTAGCGGTGAAATGCGTAGAGATCTGGAGGAATACCGGTGGCGAAGGCGGCCCCC…	k__Bacteria, p__Proteobacteria, c__Gammaproteobacteria, o__Enterobacteriales, f__Enterobacteriaceae, g__, s__	0.189386	0.319434	0.519833	5.28023e-06	2.08179	0.457789	0.245139	5.28023e-06	5.28023e-06	2.28046	3.25721	0.0298217
99.78	NR_074902	Escherichia fergusonii strain ATCC 35469 16S ribosomal RNA gene, complete sequence		OTU209	CCTACGGGAGGCAGCAGTGGGGAATATTGCACAATGGGCGCAAGCCTGATGCAGCCATGCCGCGTGTATGAAGAAGGCCTTCGGGTTGTAAAGTACTTTCAGCGGGGAGGAAGGGAGTAAAGTTAATACCTTTGCTCATTGACGTTACCCGCAGAAGAAGTACCGGCTAACTCCGTGCCAGCAGCCGCGGTAATACGGAGGGTGCAAGCGTTAATCGGAATTACTGGGCGTAAAGCGCACGCAGGCGGTTTGTTAAGTCAGATGTGAAATCCCCGGGCTCAACCTGGGAACTGCATCTGATACTGGCAAGCTTGAGTCTCGTAGAGGGGGGTAGAATTCCAGGTGTAGCGGTGAAATGCGTAGAGATCTGGAGGAATACCGGTGGCGAAGGCGGCCCCC…	k__Bacteria, p__Proteobacteria, c__Gammaproteobacteria, o__Enterobacteriales, f__Enterobacteriaceae, g__, s__	0.0084169	0.316301	0.505832	0.000118809	2.25582	0.412698	0.166272	0.000118809	0.000118809	2.46965	1.6844	0.0818545
98.92	NR_104940	Escherichia hermannii strain CIP 103176 16S ribosomal RNA, partial sequence		OTU385	CCTACGGGTGGCTGCAGTGGGGAATATTGCACAATGGGCGCAAGCCTGATGCAGCCATGCCGCGTGTATGAAGAAGGCCTTCGGGTTGTAAAGTACTTTCAGCGGGGAGGAAGGCGATGCGGTTAATAACCGTGTCGATTGACGTTACCCGCAGAAGAAGCACCGGCTAACTCCGTGCCAGCAGCCGCGGTAATACGGAGGGTGCAAGCGTTAATCGGAATTACTGGGCGTAAAGCGCACGCAGGCGGTCTGTCAAGTCGGATGTGAAATCCCCGGGCTCAACCTGGGAACTGCATCCGAAACTGGCAGGCTTGAGTCTTGTAGAGGGGGGTAGAATTCCAGGTGTAGCGGTGAAATGCGTAGAGATCTGGAGGAATACCGGTGGCGAAGGCGGCCCCC…	k__Bacteria, p__Firmicutes, c__Clostridia, o__Clostridiales, f__Ruminococcaceae, g__, s__	1e-06	1	295.571	7690.34	1	1	1	1	1	1	1	1
100	NR_104940	Escherichia hermannii strain CIP 103176 16S ribosomal RNA, partial sequence		OTU230	CCTACGGGAGGCAGCAGTGGGGAATATTGCACAATGGGCGCAAGCCTGATGCAGCCATGCCGCGTGTATGAAGAAGGCCTTCGGGTTGTAAAGTACTTTCAGCGGGGAGGAAGGCGATGCGGTTAATAACCGCGTCGATTGACGTTACCCGCAGAAGAAGCACCGGCTAACTCCGTGCCAGCAGCCGCGGTAATACGGAGGGTGCAAGCGTTAATCGGAATTACTGGGCGTAAAGCGCACGCAGGCGGTCTGTCAAGTCGGATGTGAAATCCCCGGGCTCAACCTGGGAACTGCATCCGAAACTGGCAGGCTTGAGTCTTGTAGAGGGGGGTAGAATTCCAGGTGTAGCGGTGAAATGCGTAGAGATCTGGAGGAATACCGGTGGCGAAGGCGGCCCCC…	k__Bacteria, p__Proteobacteria, c__Gammaproteobacteria, o__Enterobacteriales, f__Enterobacteriaceae, g__, s__	0.00263484	0.00037953	0.224356	26.5841	0.00037953	0.175319	0.00037953	0.547425	4.40261	0.00037953	0.00037953	0.00037953
97.96	NR_044644	Eubacterium desmolans strain ATCC 43058 16S ribosomal RNA gene, complete sequence		OTU162	CCTACGGGAGGCAGCAGTGGGGAATATTGCGCAATGGGGGAAACCCTGACGCAGCAACGCCGCGTGATTGAAGAAGGCCTTCGGGTTGTAAAGATCTTTAATTCGGGACGAATTTTGACGGTACCGAAAGAATAAGCTCCGGCTAACTACGTGCCAGCAGCCGCGGTAATACGTAGGGAGCAAGCGTTATCCGGATTTACTGGGTGTAAAGGGCGCGCAGGCGGGCCGGCAAGTTGGAAGTGAAATCCGGGGGCTTAACCCCCGAACTGCTTTCAAAACTGCTGGTCTTGAGTGATGGAGAGGCAGGCGGAATTCCGTGTGTAGCGGTGAAATGCGTAGATATACGGAGGAACACCAGTGGCGAAGGCGGCCTGCTGGACATTAACTGACGCTGAGGCG…	k__Bacteria, p__Firmicutes, c__Clostridia, o__Clostridiales, f__Ruminococcaceae, g__, s__	0.0991446	0.00231084	41.8408	1.4658	1.00863e-05	21.5404	0.00333721	0.541902	5.28019	1.00863e-05	0.0198459	13.4422
96.83	NR_044644	Eubacterium desmolans strain ATCC 43058 16S ribosomal RNA gene, complete sequence		OTU304	CCTACGGGGGGCTGCAGTGGGGAATATTGCGCAATGGGGGAAACCCTGACGCAGCAACGCCGCGTGATTGAAGAAGGCCTTCGGGTTGTAAAGATCTTTAATTCGGGACGAATTTTGACGGTACCGAAAGAATAAGCTCCGGCTAACTACGTGCCAGCAGCCGCGGTAATACGTAGGGAGCAAGCGTTATCCGGATTTACTGGGTGTAAAGGGCGCGCAGGCGGGCCGGCAAGTTGGAAGTGAAATCCGGGGGCTTAACCCACGAACTGCTTTCAAAACTGCTGGTCTTGAGTGATGGAGAGGCAGGCGGAATTCCGTGTGTAGCGGTGAAATGCGTAGATATACGGAGGAACACCAGTGGCGAAGGCGGCCTGCTGGACATTAACTGACGCTGAGGCG…	k__Bacteria, p__Firmicutes, c__Clostridia, o__Clostridiales, f__Ruminococcaceae, g__, s__	0.00110291	0.00090669	127.476	3.20603	0.00090669	51.9537	0.00090669	0.00090669	14.9652	0.00090669	0.00090669	35.8051
96.61	NR_044644	Eubacterium desmolans strain ATCC 43058 16S ribosomal RNA gene, complete sequence		OTU156	CCTACGGGAGGCAGCAGTGGGGAATATTGCGCAATGGGGGAAACCCTGACGCAGCAACGCCGCGTGATTGAAGAAGGCCTTCGGGTTGTAAAGATCTTTAATCAGGGACGAAACAAATGACGGTACCTGAAGAATAAGCTCCGGCTAACTACGTGCCAGCAGCCGCGGTAATACGTAGGGAGCAAGCGTTATCCGGATTTACTGGGTGTAAAGGGCGCGCAGGCGGGCCGGCAAGTTGGAAGTGAAATCTATGGGCTTAACCCATAAACTGCTTTCAAAACTGCTGGTCTTGAGTGATGGAGAGGCAGGCGGAATTCCGTGTGTAGCGGTGAAATGCGTAGATATACGGAGGAACACCAGTGGCGAAGGCGGCCTGCTGGACATTAACTGACGCTGAGG…	k__Bacteria, p__Firmicutes, c__Clostridia, o__Clostridiales, f__Ruminococcaceae, g__, s__	1e-06	1	63137.6	44804.3	1	7804.34	1	50572.6	38728.6	1	1	12155
96.83	NR_044644	Eubacterium desmolans strain ATCC 43058 16S ribosomal RNA gene, complete sequence		OTU372	CCTACGGGTGGCTGCAGTGGGGAATATTGCGCAATGGGGGAAACCCTGACGCAGCAACGCCGCGTGATTGAAGAAGGCCTTCGGGTTGTAAAGATCTTTAATTCGGGACGAATTTTGACGGTACCGAAAGAATAAGCTCCGGCTAACTACGTGCCAGCAGCCGCGGTAATAAGTAGGGAGCAAGCGTTATCCGGATTTACTGGGTGTAAAGGGCGCGCAGGCGGGCCGGCAAGTTGGAAGTGAAATCCGGGGGCTTAACCCCCGAACTGCTTTCAAAACTGCTGGTCTTGAGTGATGGAGAGGCAGGCGGAATTCCGTGTGTAGCGGTGAAATGCGTAGATATACGGAGGAACACCAGTGGCGAAGGCGGCCTGCTGGACATTAACTGACGCTGAGGCG…	k__Bacteria, p__Firmicutes, c__Clostridia, o__Clostridiales, f__Ruminococcaceae, g__, s__	1e-06	1	34866.4	1	1	8266.28	1	5550.01	2322.99	1	1	22758.6
96.84	NR_044644	Eubacterium desmolans strain ATCC 43058 16S ribosomal RNA gene, complete sequence		OTU190	CCTACGGGAGGCAGCAGTGGGGAATATTGCGCAATGGGGGAAACCCTGACGCAGCAACGCCGCGTGATTGAAGAAGGCCTTCGGGTTGTAAAGATCTTTAATCAGGGACGAAATAAATGACGGTACCTGAAGAATAAGCTCCGGCTAACTACGTGCCAGCAGCCGCGGTAATACGTAGGGAGCAAGCGTTATCCGGATTTACTGGGTGTAAAGGGCGCGCAGGCGGGCCGGCAAGTTGGAAGTGAAATCTATGGGCTTAACCCATAAACTGCTTTCAAAACTGCTGGTCTTGAGTGATGGAGAGGCAGGCGGAATTCCGTGTGTAGCGGTGAAATGCGTAGATATACGGAGGAACACCAGTGGCGAAGGCGGCCTGCTGGACATTAACTGACGCTGAGG…	k__Bacteria, p__Firmicutes, c__Clostridia, o__Clostridiales, f__Ruminococcaceae, g__, s__	1e-06	1	197748	57909.9	1	5702.95	1	41035.8	44569.8	1	1	26865.4
96.39	NR_044644	Eubacterium desmolans strain ATCC 43058 16S ribosomal RNA gene, complete sequence		OTU74	CCTACGGGAGGCAGCAGTGGGGAATATTGCGCAATGGGGGAAACCCTGACGCAGCAACGCCGCGTGATTGAAGAAGGCCTTCGGGTTGTAAAGATCTTTAATCAGGGACGAAACAAATGACGGTACCTGAAGAATAAGCTCCGGCTAACTACGTGCCAGCAGCCGCGGTAATACGTAGGGAGCAAGCGTTATCCGGATTTACTGGGTGTAAAGGGCGCGCAGGCGGGCCGGTAAGTTGGAAGTGAAATCTATGGGCTTAACCCATAAACTGCTTTCAAAACTGCTGGTCTTGAGTGATGGAGAGGCAGGCGGAATTCCGTGTGTAGCGGTGAAATGCGTAGATATACGGAGGAACACCAGTGGCGAAGGCGGCCTGCTGGACATTAACTGACGCTGAGG…	k__Bacteria, p__Firmicutes, c__Clostridia, o__Clostridiales, f__Ruminococcaceae, g__, s__	1e-06	1	574482	313633	1	58389.2	1	205169	260440	1	1	96769.5
97.95	NR_118674	Eubacterium ramulus strain ATCC 29099 16S ribosomal RNA gene, partial sequence		OTU89	CCTACGGGAGGCAGCAGTGGGGAATATTGCACAATGGGGGAAACCCTGATGCAGCGACGCCGCGTGAGCGATGAAGTATTTCGGTATGTAAAGCTCTATCAGCAGGGAAGATAATGACGGTACCTGACTAAGAAGCTCCGGCTAAATACGTGCCAGCAGCCGCGGTAATACGTATGGAGCAAGCGTTATCCGGATTTACTGGGTGTAAAGGGAGCGTAGGCGGTCCTGCAAGTCTGATGTGAAAGGCCGGGGCTCAACCCCGGGACTGCATTGGAAACTGTAGGACTAGAGTGTCGGAGGGGTAAGTGGAATTCCTAGTGTAGCGGTGAAATGCGTAGATATTAGGAGGAACACCAGTGGCGAAGGCGGCTTACTGGACGACTACTGACGCTGAGGCTC…	k__Bacteria, p__Firmicutes, c__Clostridia, o__Clostridiales, f__, g__, s__	1e-06	1	22375.4	60385.5	1	57176.4	1	35874.3	14397.5	1	1	1
99.77	NR_028961	Faecalibacterium prausnitzii strain ATCC 27768 16S ribosomal RNA gene, partial sequence		OTU9	CCTACGGGAGGCAGCAGTGGGGAATATTGCACAATGGGGGAAACCCTGATGCAGCGACGCCGCGTGGAGGAAGAAGGTCTTCGGATTGTAAACTCCTGTTGTTGAGGAAGATAATGACGGTACTCAACAAGGAAGTGACGGCTAACTACGTGCCAGCAGCCGCGGTAAAACGTAGGTCACAAGCGTTGTCCGGAATTACTGGGTGTAAAGGGAGCGCAGGCGGGAAGACAAGTTGGAAGTGAAATCCATGGGCTCAACCCATGAACTGCTTTCAAAACTGTTTTTCTTGAGTAGTGCAGAGGTAGGCGGAATTCCCGGTGTAGCGGTGGAATGCGTAGATATCGGGAGGAACACCAGTGGCGAAGGCGGCCTACTGGGCACCAACTGACGCTGAGGCTC…	k__Bacteria, p__Firmicutes, c__Clostridia, o__Clostridiales, f__Ruminococcaceae, g__Faecalibacterium, s__prausnitzii	1e-06	1	5783.81	14531.4	1	7737.54	1	1442.38	14803.8	1	1	4674.56
100	NR_043142	Flavonifractor plautii strain Prevot S1 16S ribosomal RNA gene, partial sequence		OTU111	CCTACGGGAGGCAGCAGTGGGGAATATTGGGCAATGGGCGCAAGCCTGACCCAGCAACGCCGCGTGAAGGAAGAAGGCTTTCGGGTTGTAAACTTCTTTTGTCGGGGACGAAACAAATGACGGTACCCGACGAATAAGCCACGGCTAACTACGTGCCAGCAGCCGCGGTAATACGTAGGTGGCAAGCGTTATCCGGATTTACTGGGTGTAAAGGGCGTGTAGGCGGGATTGCAAGTCAGATGTGAAAACTGGGGGCTCAACCTCCAGCCTGCATTTGAAACTGTAGTTCTTGAGTGCTGGAGAGGCAATCGGAATTCCGTGTGTAGCGGTGAAATGCGTAGATATACGGAGGAACACCAGTGGCGAAGGCGGATTGCTGGACAGTAACTGACGCTGAGG…	k__Bacteria, p__Firmicutes, c__Clostridia, o__Clostridiales, f__Ruminococcaceae, g__Oscillospira, s__	4.45945	0.00110965	0.439044	0.744489	0.0190247	0.0463067	2.24243e-07	0.259537	0.288382	2.24243e-07	0.000589678	2.24243e-07
98.87	NR_043142	Flavonifractor plautii strain Prevot S1 16S ribosomal RNA gene, partial sequence		OTU305	CCTACGGGGGGCTGCAGTGGGGAATATTGGGCAATGGGCGCAAGCCTGACCCAGCAACGCCGCGTGAAGGAAGAAGGCTTTCGGGTTGTAAACTTCTTTTGTCGGGGACGAAACAAATGACGGTACCCGACGAATAAGCCACGGCTAACTACGTGCCAGCAGCCGCGGTAATACGTAGGTGGCAAGCGTTATCCGGATTTACTGGGTGTAAAGGGCGTGTAGGCGGGATTGCAAGTCAGATGTGAAAACTGGGGGCTCAACCTACAGCCTGCATTTGAAACTGTAGTTCTTGAGTGCTGGAGAGGCAATCGGAATTCCGTGTGTAGCGGTGAAATGCGTAGATATACGGAGGAACACCAGTGGCGAAGGCGGATTGCTGGACAGTAACTGACGCTGAGG…	k__Bacteria, p__Firmicutes, c__Clostridia, o__Clostridiales, f__Ruminococcaceae, g__Oscillospira, s__	0.0499056	2.00378e-05	0.626219	1.028	0.0143616	0.0761555	2.00378e-05	0.658803	0.491808	2.00378e-05	2.00378e-05	2.00378e-05
99.55	NR_043142	Flavonifractor plautii strain Prevot S1 16S ribosomal RNA gene, partial sequence		OTU194	CCTACGGGAGGCAGCAGTGGGGAATATTGGGCAATGGGCGCAAGCCTGACCCAGCAACGCCGCGTGAAGGAAGAAGGCTTTCGGGTTGTAAACTTCTTTTGTCAGGGACGAAACAAATGACGGTACCTGACGAATAAGCCACGGCTAACTACGTGCCAGCAGCCGCGGTAATACGTAGGTGGCAAGCGTTATCCGGATTTACTGGGTGTAAAGGGCGTGTAGGCGGGATTGCAAGTCAGATGTGAAAACTGGGGGCTCAACCTCCAGCCTGCATTTGAAACTGTAGTTCTTGAGTGCTGGAGAGGCAATCGGAATTCCGTGTGTAGCGGTGAAATGCGTAGATATACGGAGGAACACCAGTGGCGAAGGCGGATTGCTGGACAGTAACTGACGCTGAGG…	k__Bacteria, p__Firmicutes, c__Clostridia, o__Clostridiales, f__Ruminococcaceae, g__Oscillospira, s__	1e-06	1	1157.54	2083.59	1	1	1	1	1	1	1	1
98.87	NR_043142	Flavonifractor plautii strain Prevot S1 16S ribosomal RNA gene, partial sequence		OTU355	CCTACGGGTGGCTGCAGTGGGGAATATTGGGCAATGGGCGCAAGCCTGACCCAGCAACGCCGCGTGAAGGAAGAAGGCTTTCGGGTTGTAAACTTCTTTTGTCGGGGACGAAACAAATGACGGTACCCGACGAATAAGCCACGGCTAACTACGTGCCAGCAGCCGCGGTAATACGTAGGTGGCAAGCGTTATCCGGATTTACTGGGTGTAAAGGGCGTGTAGGCGGGATTGCAAGTCAGATGTGAAAACTGGGGGCTCAACCACCAGCCTGCATTTGAAACTGTAGTTCTTGAGTGCTGGAGAGGCAATCGGAATTCCGTGTGTAGCGGTGAAATGCGTAGATATACGGAGGAACACCAGTGGCGAAGGCGGATTGCTGGACAGTAACTGACGCTGAGG…	k__Bacteria, p__Proteobacteria, c__Gammaproteobacteria, o__Enterobacteriales, f__Enterobacteriaceae, g__, s__	0.0355122	2.81593e-05	0.552936	0.87662	2.81593e-05	0.0130078	2.81593e-05	2.81593e-05	0.144184	2.81593e-05	2.81593e-05	2.81593e-05
98.87	NR_043142	Flavonifractor plautii strain Prevot S1 16S ribosomal RNA gene, partial sequence		OTU361	CCTACGGGAGGCTGCAGTGGGGAATATTGGGCAATGGGCGCAAGCCTGACCCAGCAACGCCGCGTGAAGGAAGAAGGCTTTCGGGTTGTAAACTTCTTTTGTCGGGGACGAAACAAATGACGGTACCTGACGAATAAGCCATGGCTAACTACGTGCCAGCAGCCGCGGTAATACGTAGGTGGCAAGCGTTATCCGGATTTACTGGGTGTAAAGGGCGTGTAGGCGGGATTGCAAGTCAGATGTGAAAACTGGGGGCTCAACCTCCAGCCTGCATTTGAAACTGTAGTTCTTGAGTGCTGGAGAGGCAATCGGAATTCCGTGTGTAGCGGTGAAATGCGTAGATATACGGAGGAACACCAGTGGCGAAGGCGGATTGCTGGACAGTAACTGACGCTGAGG…	k__Bacteria, p__Proteobacteria, c__Gammaproteobacteria, o__Enterobacteriales, f__Enterobacteriaceae, g__, s__	1e-06	1	1	1	1	1	1	1	1	1	1	1
93.45	NR_144611	Flintibacter butyricus strain BLS21 16S ribosomal RNA, partial sequence		OTU87	CCTACGGGAGGCAGCAGTGGGGAATATTGGGCAATGGGCGCAAGCCTGACCCAGCAACGCCGCGTGAAGGAAGAAGGCTTTCGGGTTGTAAACTTCTTTTAAGAGGGAAGAGCAGAAGACTGTACCTCTAGAATAAGCCACGGCTAACTACGTGCCAGCAGCCGCGGTAATACGTAGGTGGCAAGCGTTGTCCGGATTTACTGGGTGTAAAGGGCGTGCAGCCGGGAATGCAAGTCAGATGTGAAATCCATGGGCTTAACCCATGAACTGCATTTGAAACTGTATTTCTTGAGTACTGGAGAGGCAATCGGAATTCCTAGTGTAGCGGTGAAATGCGTAGATATTAGGAGGAACACCAGTGGCGAAGGCGGATTGCTGGACAGCAACTGACGGTGAGGC…	k__Bacteria, p__Firmicutes, c__Clostridia, o__Clostridiales, f__Ruminococcaceae, g__, s__	0.0161825	6.17951e-05	0.363889	0.680608	6.17951e-05	0.706884	0.0464807	0.0891318	0.442746	6.17951e-05	6.17951e-05	0.0851489
96.84	NR_144611	Flintibacter butyricus strain BLS21 16S ribosomal RNA, partial sequence		OTU375	CCTACGGGGGGCTGCAGTGGGGAATATTGGGCAATGGGCGCAAGCCTGACCCAGCAACGCCGCGTGAAGGAAGAAGGCTTTCGGGTTGTAAACTTCTTTTGTCAGGGACGAAGCAAGTGACGGTACCTGACGAATAAGCCACGGCTAACTACGTGCCAGCAGCCGCGGTAATACGTAGGTGGCAAGCGTTATCCGGATTTACTGGGTGTAAAGGGCGTGTAGGCGGGAAAGCAAGTCAGATGTGAAAACTGTGGGCTCAACCCACAGCCTGCATTTGAAACTGTTTTTCTTGAGTACTGGAGAGGCAGAAGGAATTCCTAGTGTAGCGGTGAAATGCGTAGATATTAGGAGGAACACCAGTGGCGAAGGCGATCTGCTGGACAGCAACTGACGCTGAGG…	k__Bacteria, p__Firmicutes, c__Clostridia, o__Clostridiales, f__Ruminococcaceae, g__Oscillospira, s__	0.00110291	0.00090669	5.91205	3.80321	0.00090669	4.41282	0.00090669	0.00090669	0.00090669	0.00090669	0.00090669	2.89326
97.74	NR_144611	Flintibacter butyricus strain BLS21 16S ribosomal RNA, partial sequence		OTU112	CCTACGGGAGGCAGCAGTGGGGAATATTGGGCAATGGGCGCAAGCCTGACCCAGCAACGCCGCGTGAAGGAAGAAGGCTTTCGGGTTGTAAACTTCTTTTGTCAGGGACGAAGCAAGTGACGGTACCTGACGAATAAGCCACGGCTAACTACGTGCCAGCAGCCGCGGTAATACGTAGGTGGCAAGCGTTATCCGGATTTACTGGGTGTAAAGGGCGTGTAGGCGGGAAAGCAAGTCAGATGTGAAAACTGTGGGCTCAACCCACAGCCTGCATTTGAAACTGTTTTTCTTGAGTACTGGAGAGGCAGATGGAATTCCTAGTGTAGCGGTGAAATGCGTAGATATTAGGAGGAACACCAGTGGCGAAGGCGATCTGCTGGACAGCAACTGACGCTGAGG…	k__Bacteria, p__Firmicutes, c__Clostridia, o__Clostridiales, f__Ruminococcaceae, g__Oscillospira, s__	0.341231	0.000671415	4.30393	1.3775	2.93057e-06	4.86661	0.00690433	2.93057e-06	0.086421	2.93057e-06	0.0105895	12.034
96.84	NR_144611	Flintibacter butyricus strain BLS21 16S ribosomal RNA, partial sequence		OTU349	CCTACGGGTGGCTGCAGTGGGGAATATTGGGCAATGGGCGCAAGCCTGACCCAGCAACGCCGCGTGAAGGAAGAAGGCTTTCGGGTTGTAAACTTCTTTTGTCAGGGACGAAGCAAGTGACGGTACCTGACGAATAAGCCACGGCTAACTACGTGCCAGCAGCCGCGGTAATACGTAGGTGGCAAGCGTTATCCGGATTTACTGGGTGTAAAGGGCGTGTAGGCGGGAAAGCAAGTCAGATGTGAAAACTGTGGGCTCAACCAACAGCCTGCATTTGAAACTGTTTTTCTTGAGTACTGGAGAGGCAGATGGAATTCCTAGTGTAGCGGTGAAATGCGTAGATATTAGGAGGAACACCAGTGGCGAAGGCGATCTGCTGGACAGCAACTGACGCTGAGG…	k__Bacteria, p__Firmicutes, c__Clostridia, o__Clostridiales, f__Ruminococcaceae, g__Oscillospira, s__	0.00441165	0.000226673	3.92366	1.76134	0.000226673	2.39591	0.000226673	0.000226673	0.000226673	0.000226673	0.000226673	12.7589
97.52	NR_144611	Flintibacter butyricus strain BLS21 16S ribosomal RNA, partial sequence		OTU72	CCTACGGGAGGCAGCAGTGGGGAATATTGGGCAATGGGCGCAAGCCTGACCCAGCAACGCCGCGTGAAGGAAGAAGGCTTTCGGGTTGTAAACTTCTTTTCTCAGGGACGAAGCAAGTGACGGTACCTGAGGAATAAGCCACGGCTAACTACGTGCCAGCAGCCGCGGTAATACGTAGGTGGCAAGCGTTATCCGGATTTACTGGGTGTAAAGGGCGTGTAGGCGGGATCGCAAGTCAGATGTGAAAACTGGAGGCTCAACCTCCAGCCTGCATTTGAAACTGTGGTTCTTGAGTACTGGAGAGGCAGACGGAATTCCTAGTGTAGCGGTGAAATGCGTAGATATTAGGAGGAACACCAGTGGCGAAGGCGGTCTGCTGGACAGCAACTGACGCTGAGG…	k__Bacteria, p__Firmicutes, c__Clostridia, o__Clostridiales, f__Ruminococcaceae, g__Oscillospira, s__	1e-06	1	75350.4	744889	842854	153103	1	9499.86	35751.1	1	1	79546
92.13	NR_115693	Gracilibacter thermotolerans strain JW/YJL-S1 16S ribosomal RNA gene, partial sequence		OTU203	CCTACGGGAGGCAGCAGTGGGGAATATTGGGCAATGGGCGCAAGCCTGACCCAGCAACGCCGCGTGAAGGATGAAGGTTTTCGGATTGTAAACTTCTGTCCTCAGGGACGAAAGGAATGACGGTACCTGAGGAGGAAGCCCCGGCTAACTACGTGCCAGCAGCCGCGGTAATACGTAGGGGGCGAGCGTTGTCCGGAATTACTTGGGCGTAAAGGGAGCGTAGGCGGCCAATTAAGTCAGATGTGAAATTCCCGGGCTTAACCTGGGCAGTGCATCTGAAACTGGATGGCTTGAGTGCGGGAGAGGAAAGTGGAATTCCTAGTGTAGCGGTGAAATGCGTAGATATTAGGAGGAACACCAGTGGCGAAGGCGACTTTCTGGACCGTAACTGACGCTGAG…	k__Bacteria, p__Firmicutes, c__Clostridia, o__Clostridiales, f__Christensenellaceae, g__, s__	1e-06	1	2301.08	5150.1	1	1	1	1	1161.49	1	1	1
97.95	NR_025206	Hespellia porcina strain PC80 16S ribosomal RNA gene, partial sequence		OTU107	CCTACGGGAGGCAGCAGTGGGGAATATTGCACAATGGGGGAAACCCTGATGCAGCGACGCCGCGTGAAGGATGAAGTATTTCGGTATGTAAACTTCTATCAGCAGGGAAGAAAATGACGGTACCTGACTAAGAAGCCCCGGCTAACTACGTGCCAGCAGCCGCGGTAATACGTAGGGGGCAAGCGTTATCCGGATTTACTGGGTGTAAAGGGAGCGTAGACGGTATGGCAAGTCTGATGTGAAAGGCCAGGGCTCAACCCTGGGACTGCATTGGAAACTGTCGAACTAGAGTGTCGGAGAGGCAAGTGGAATTCCTAGTGTAGCGGTGAAATGCGTAGATATTAGGAGGAACACCAGTGGCGAAGGCGGCTTGCTGGACGATGACTGACGTTGAGGCTC…	k__Bacteria, p__Firmicutes, c__Clostridia, o__Clostridiales, f__, g__, s__	0.00484066	0.000206583	20.0634	63.4218	0.000206583	36.9288	0.000206583	38.827	37.7069	0.000206583	0.000206583	62.8059
96.59	NR_025206	Hespellia porcina strain PC80 16S ribosomal RNA gene, partial sequence		OTU118	CCTACGGGAGGCAGCAGTGGGGAATATTGCACAATGGGGGAAACCCTGATGCAGCGACGCCGCGTGAGTGAAGAAGTATTTCGGTATGTAAAGCTCTATCAGCAAGGAAGATAATGACGGTACTTGACTAAGAAGCCCCGGCTAACTACGTGCCAGCAGCCGCGGTAATACGTAGGGGGCAAGCGTTATCCGGATTTACTGGGTGTAAAGGGAGCGTAGACGGTATGGTAAGTCAGATGTGAAAGCCCGGGGCTTAACCCCGGAACTGCATTTGAAACTATCAAACTAGAGTGTCGGAGAGGTAAGTGGAATTCCTAGTGTAGCGGTGAAATGCGTAGATATTAGGAGGAACACCAGTGGCGAAGGCGGCTTACTGGACGATAACTGACGTTGAGGCTC…	k__Bacteria, p__Firmicutes, c__Clostridia, o__Clostridiales, f__Lachnospiraceae, g__Anaerostipes, s__	1e-06	1	1	1	1	1	1	1	1	1	1	88046.9
99.55	NR_133762	Hungatella effluvii strain UB-B.2 16S ribosomal RNA, partial sequence		OTU93	CCTACGGGAGGCAGCAGTGGGGAATATTGGACAATGGGCGAAAGCCTGATCCAGCGACGCCGCGTGAGTGAAGAAGTATTTCGGTATGTAAAGCTCTATCAGCAGGGAAGAAAATGACGGTACCTGACTAAGAAGCCCCGGCTAACTACGTGCCAGCAGCCGCGGTAATACGTAGGGGGCAAGCGTTATCCGGATTTACTGGGTGTAAAGGGAGCGTAGACGGTTAAGCAAGTCTGAAGTGAAAGCCCGGGGCTCAACCCCGGTACTGCTTTGGAAACTGTTTGACTTGAGTGCAGGAGAGGTAAGTGGAATTCCTAGTGTAGCGGTGAAATGCGTAGATATTAGGAGGAACACCAGTGGCGAAGGCGGCTTACTGGACTGTAACTGACGTTGAGGCTC…	k__Bacteria, p__Firmicutes, c__Clostridia, o__Clostridiales, f__Lachnospiraceae, g__, s__	0.0914971	1.09293e-05	0.0361648	0.0191869	0.036351	0.0433195	1.09293e-05	0.204471	0.0536346	0.497032	1.09293e-05	0.14219
94.77	NR_044425	Hydrogenoanaerobacterium saccharovorans strain SW512 16S ribosomal RNA gene, partial sequence		OTU247	CCTACGGGAGGCAGCAGTGGGGGATATTGCACAATGGGCGCAAGCCTGATGCAGCGACGCCGCGTGGAGGAAGAAGGTTTTCGGATTGTAAACTCCTGTCTTCAGGGACGATAATGACGGTACCTGAGGAGGAAGCCACGGCTAACTACGTGCCAGCAGCCGCGGTAATACGTAGGTGGCAAGCGTTGTCCGGAATTACTGGGTGTAAAGGGAGCGTAGGCGGGATTGCAAGTTAAATGTGAAATCTATCGGCTCAACCGGTAGCTGCGTTTAAAACTGTAGTTCTTGAGTGAAGTAGAGGCAGGCGGAATTCCTAGTGTAGCGGTGAAATGCGTAGATATTAGGAGGAACACCAGTGGCGAAGGCGGCCTGCTGGGCTTTTACTGACGCTGAGGCTCG…	k__Bacteria, p__Firmicutes, c__Clostridia, o__Clostridiales, f__Ruminococcaceae, g__, s__	0.025367	3.94213e-05	1.6559	3.70214	3.94213e-05	1.89787	3.94213e-05	1.11727	3.85018	3.94213e-05	3.94213e-05	2.09973
97.05	NR_144749	Ihubacter massiliensis strain Marseille-P2843 16S ribosomal RNA, partial sequence		OTU407	CCTACGGGTGGCAGCAGTGGGGAATATTGCACAATGGGCGAAAGCCTGATGCAGCAACGCCGCGTGAAGGAAGAAGGCCTTCGGGTCGTAAACTTCTGTCCTAGGGGAAGAAGAACTGACGGTACCCAAGGAGGAAGCCCCGGCTAACTACGTGCCAGCAGCCGCGGTAATACGTAGGGGGCAAGCGTTATCCGGAATTATTGGGCGTAAAGAGTACGTAGGTGGCAACTTAAGCGCAGGGTATAAGGCAATGGCTCAACCATTGTTCGCCCTGCGAACTGGGATGCTTGAGTGCAGGAGAGGAAAGCGGAATTCCTAGTGTAGCGGTGAAATGCGTAGATATTAGGAGGAACACCAGTGGCGAAGGCGGCTTTCTGGACTGTAACTGACACTGAGGTA…	k__Bacteria, p__Firmicutes, c__Clostridia, o__Clostridiales, , ,	0.00551456	0.000181338	0.000181338	0.378967	0.000181338	0.000181338	0.000181338	0.000181338	0.416104	0.000181338	0.000181338	0.000181338
92.29	NR_144749	Ihubacter massiliensis strain Marseille-P2843 16S ribosomal RNA, partial sequence		OTU310	CCTACGGGTGGCTGCAGTGGGGAATATTGCACAATGGGGGAAACCCTGATGCAGCAACGCCGCGTGAAGGATGAAGGCCTTTGGGTCGTAAACTTCTGTTCTAAGGGAAGATAGTGACGGTACCTTAGGAGCAAGTCCCGGCTAACTACGTGCCAGCAGCCGCGGTAATACGTAGGGGGCAAGCGTTATCCGGAATTATTGGGCGTAAAGAGTACGTAGGTGGTTTTCTAAGCACGGGGTTTAAGGCAATGGCTTAACCATTGTTCGCCTTGTGAACTGGAAGACTTGAGTGCAGGAGAGGAAAGCGGAATTCCTAGTGTAGCGGTGAAATGCGTAGATATTAGGAGGAACACCAGTGGCGAAGGCGGCTTTCTGGACTGTAACTGACACTGAGGTACG…	k__Bacteria, p__Firmicutes, c__Clostridia, o__Clostridiales, f__[Mogibacteriaceae], g__, s__	0.00110291	0.00090669	14.4461	10.7379	0.00090669	11.6956	0.00090669	24.736	1.05312	0.00090669	0.00090669	0.00090669
96.6	NR_144749	Ihubacter massiliensis strain Marseille-P2843 16S ribosomal RNA, partial sequence		OTU241	CCTACGGGAGGCAGCAGTGGGGAATATTGCACAATGGGCGAAAGCCTGATGCAGCAACGCCGCGTGAAGGAAGAAGGCCTTCGGGTCGTAAACTTCTGTCCTTGGGGAAGAAGAACTGACGGTACCCAAGGAGGAAGCCCCGGCTAACTACGTGCCAGCAGCCGCGGTAATACGTAGGGGGCAAGCGTTATCCGGAATTATTGGGCGTAAAGAGTGCGTAGGTGGCTTTTTAAGCGCAGGGTTTAAGGCAATGGCCCAACCATTGTTCGCCCTGCGAACTGAATAGCTTGAGTGCAGGAGAGGAAAGCGGAATTCCTAGTGTAGCGGTGAAATGCGTAGATATTAGGAGGAACACCAGTGGCGAAGGCGGCTTTCTGGACTGTAACTGACACTGAGGCA…	k__Bacteria, p__Firmicutes, c__Clostridia, o__Clostridiales, f__[Mogibacteriaceae], g__, s__	1e-06	1	1	4323.79	1	1	1	1	3958.79	1	1	1
92.97	NR_144749	Ihubacter massiliensis strain Marseille-P2843 16S ribosomal RNA, partial sequence		OTU200	CCTACGGGAGGCAGCAGTGGGGAATATTGCACAATGGGGGAAACCCTGATGCAGCAACGCCGCGTGAAGGATGAAGGCCTTTGGGTCGTAAACTTCTGTTCTAAGGGAAGATAGTGACGGTACCTTAGGAGCAAGTCCCGGCTAACTACGTGCCAGCAGCCGCGGTAATACGTAGGGGGCAAGCGTTATCCGGAATTATTGGGCGTAAAGAGTACGTAGGTGGTTTTCTAAGCACGGGGTTTAAGGCAATGGCTTAACCATTGTTCGCCTTGTGAACTGGAAGACTTGAGTGCAGGAGAGGAAAGCGGAATTCCTAGTGTAGCGGTGAAATGCGTAGATATTAGGAGGAACACCAGTGGCGAAGGCGGCTTTCTGGACTGTAACTGACACTGAGGTACG…	k__Bacteria, p__Firmicutes, c__Clostridia, o__Clostridiales, f__[Mogibacteriaceae], g__, s__	0.0242259	4.12781e-05	3.4626	3.50738	4.12781e-05	2.92443	4.12781e-05	8.70597	0.210281	4.12781e-05	4.12781e-05	1.1187
98.19	NR_147371	Intestinibacillus massiliensis strain Marseille-P3216 16S ribosomal RNA, partial sequence		OTU164	CCTACGGGAGGCAGCAGTGGGGAATATTGCGCAATGGGGGAAACCCTGACGCAGCAACGCCGCGTGATTGAAGAAGGCCTTCGGGTTGTAAAGATCTTTAATCAGGGACGAAAAATGACGGTACCTGAAGAATAAGCTCCGGCTAACTACGTGCCAGCAGCCGCGGTAATACGTAGGGAGCAAGCGTTATCCGGATTTACTGGGTGTAAAGGGCGCGCAGGCGGGCCGGCAAGTTGGAAGTGAAATCCGGGGGCTTAACCCCCGAACTGCTTTCAAAACTGCTGGTCTTGAGTGATGGAGAGGCAGACGGAATTCCGTGTGTAGCGGTGAAATGCGTAGATATACGGAGGAACACCAGTGGCGAAGGCGGCCTGCTGGACATTAACTGACGCTGAGGCG…	k__Bacteria, p__Firmicutes, c__Clostridia, o__Clostridiales, f__Ruminococcaceae, g__, s__	0.0484694	2.06316e-05	37.2356	0.805173	2.06316e-05	15.7031	0.00702959	0.321542	5.24314	2.06316e-05	2.06316e-05	14.7628
97.05	NR_147371	Intestinibacillus massiliensis strain Marseille-P3216 16S ribosomal RNA, partial sequence		OTU370	CCTACGGGTGGCTGCAGTGGGGAATATTGCGCAATGGGGGAAACCCTGACGCAGCAACGCCGCGTGATTGAAGAAGGCCTTCGGGTTGTAAAGATCTTTAATCAGGGACGAAAAATGACGGTACCTGAAGAATAAGCTCCGGCTAACTACGTGCCAGCAGCCGCGGTAATACGTAGGGAGCAAGCGTTATCCGGATTTACTGGGTGTAAAGGGCGCGCAGGCGGGCCGGCAAGTTGGAAGTGAAATCCGGGGGCTTAACCCACGAACTGCTTTCAAAACTGCTGGTCTTGAGTGATGGAGAGGCAGACGGAATTCCGTGTGTAGCGGTGAAATGCGTAGATATACGGAGGAACACCAGTGGCGAAGGCGGCCTGCTGGACATTAACTGACGCTGAGGCG…	k__Bacteria, p__Firmicutes, c__Clostridia, o__Clostridiales, f__Ruminococcaceae, g__, s__	1e-06	1	14065.3	1	1	11633.4	1	1	5750.76	1	1	8646.68
97.05	NR_147371	Intestinibacillus massiliensis strain Marseille-P3216 16S ribosomal RNA, partial sequence		OTU297	CCTACGGGGGGCTGCAGTGGGGAATATTGCGCAATGGGGGAAACCCTGACGCAGCAACGCCGCGTGATTGAAGAAGGCCTTCGGGTTGTAAAGATCTTTAATCAGGGACGAAAAATGACGGTACCTGAAGAATAAGCTCCGGCTAACTACGTGCCAGCAGCCGCGGTAATACGTAGGGAGCAAGCGTTATCCGGATTTACTGGGTGTAAAGGGCGCGCAGGCGGGCCGGCAAGTTGGAAGTGAAATCCGGGGGCTTAACCCCCGAACTGCTTTCAAAACTGCTGGTCTTGAGTGATGGAGAGGCAGACGGAATTCCGTGTGTAGCGGTGAAATGCGTAGATATACGGAGGAACATCAGTGGCGAAGGCGGCCTGCTGGACATTAACTGACGCTGAGGCG…	k__Bacteria, p__Firmicutes, c__Clostridia, o__Clostridiales, f__Ruminococcaceae, g__, s__	1e-06	1	86036	2757.1	1	66841.7	1	1	16468	1	1	25721
100	NR_118554	Intestinimonas butyriciproducens strain SRB-521-5-I 16S ribosomal RNA gene, partial sequence		OTU91	CCTACGGGAGGCAGCAGTGGGGAATATTGGGCAATGGGCGAAAGCCTGACCCAGCAACGCCGCGTGAAGGAAGAAGGCCCTCGGGTTGTAAACTTCTTTTGTCAGGGACGAAGCAAGTGACGGTACCTGACGAATAAGCCACGGCTAACTACGTGCCAGCAGCCGCGGTAATACGTAGGTGGCAAGCGTTATCCGGATTTACTGGGTGTAAAGGGCGTGTAGGCGGGAGTGCAAGTCAGATGTGAAAACTATGGGCTCAACCCATAGCCTGCATTTGAAACTGTACTTCTTGAGTGATGGAGAGGCAGGCGGAATTCCCTGTGTAGCGGTGAAATGCGTAGATATAGGGAGGAACACCAGTGGCGAAGGCGGCCTGCTGGACATTAACTGACGCTGAGG…	k__Bacteria, p__Firmicutes, c__Clostridia, o__Clostridiales, f__Ruminococcaceae, g__Oscillospira, s__	3.13895	0.000536977	0.148041	0.335607	0.348817	0.0944044	3.18577e-07	1.00167	0.430339	0.00381079	3.18577e-07	0.355936
99.79	NR_114152	Klebsiella oxytoca strain NBRC 102593 16S ribosomal RNA gene, partial sequence		OTU207	CCTACGGGAGGCAGCAGTGGGGAATATTGCACAATGGGCGCAAGCCTGATGCAGCCATGCCGCGTGTATGAAGAAGGCCTTCGGGTTGTAAAGTACTTTCAGCGGGGAGGAAGGGAGTGAGGTTAATAACCTCATTCATTGACGTTACCCGCAGAAGAAGCACCGGCTAACTCCGTGCCAGCAGCCGCGGTAATACGGAGGGTGCAAGCGTTAATCGGAATTACTGGGCGTAAAGCGCACGCAGGCGGTCTGTCAAGTCGGATGTGAAATCCCCGGGCTCAACCTGGGAACTGCATTCGAAACTGGCAGGCTGGAGTCTTGTAGAGGGGGGTAGAATTCCAGGTGTAGCGGTGAAATGCGTAGAGATCTGGAGGAATACCGGTGGCGAAGGCGGCCCCC…	k__Bacteria, p__Proteobacteria, c__Gammaproteobacteria, o__Enterobacteriales, f__Enterobacteriaceae, g__, s__	0.00330874	5.4534	0.802413	0.00030223	24.6334	0.610815	36.423	0.00030223	0.00030223	111.514	352.044	0.00030223
99.14	NR_114152	Klebsiella oxytoca strain NBRC 102593 16S ribosomal RNA gene, partial sequence		OTU210	CCTACGGGAGGCAGCAGTGGGGAATATTGCACAATGGGCGCAAGCCTGATGCAGCCATGCCGCGTGTATGAAGAAGGCCTTCGGGTTGTAAAGTACTTTCAGCGGGGAGGAAGGGAGTGAGGTTAATAACCTTATTCATTGACGTTACCCGCAGAAGAAGCACCGGCTAACTCCGTGCCAGCAGCCGCGGTAATACGGAGGGTGCAAGCGTTAATCGGAATTACTGGGCGTAAAGCGCACGCAGGCGGTCTGTCAAGTCGGATGTGAAATCCCCGGGCTCAACCTGGGAACTGCATTCTAAACTGGCAGGCTGGAGTCTTGTAGAGGGGGGTAGAATTCCAGGTGTAGCGGTGAAATGCGTAGAGATCTGGAGGAATACCGGGGGCGAAGGCGGCCCCC…	k__Bacteria, p__Proteobacteria, c__Gammaproteobacteria, o__Enterobacteriales, f__Enterobacteriaceae, g__, s__	1e-06	1	1	1	5077.43	1	1529.34	1	1	4167.19	25364.8	1
99.14	NR_114152	Klebsiella oxytoca strain NBRC 102593 16S ribosomal RNA gene, partial sequence		OTU289	CCTACGGGTGGCTGCAGTGGGGAATATTGCACAATGGGCGCAAGCCTGATGCAGCCATGCCGCGTGTATGAAGAAGGCCTTCGGGTTGTAAAGTACTTTCAGCGGGGAGGAAGGGAGTGAGGTTAATAACCTTATTCATTGACGTTACCCGCAGAAGAAGCACCGGCTAACTCCGTGCCAGCAGCCGCGGTAATACGGAGGGTGCAAGCGTTAATCGGAATTACTGGGCGTAAAGCGCACGCAGGCGGTCTGTCAAGTCGGATGTGAAATCCCCGGGCTCAACCTGGGAACTGCATTCGAAACTGGCAGGCTGGAGTCTTGTAGAGGGGGGTAGAATTCCAGGTGTAGCGGTGAAATGCGTAGAGATCTGGAGGAATACCGGTGGCGAAGGCGGCCCCC…	k__Bacteria, p__Proteobacteria, c__Gammaproteobacteria, o__Enterobacteriales, f__Enterobacteriaceae, g__, s__	1e-06	687.323	1095.66	1	49828.1	2281.64	47972.6	1	1	116535	555281	1
99.57	NR_117686	Klebsiella pneumoniae strain DSM 30104 16S ribosomal RNA gene, partial sequence		OTU75	CCTACGGGAGGCAGCAGTGGGGAATATTGCACAATGGGCGCAAGCCTGATGCAGCCATGCCGCGTGTGTGAAGAAGGCCTTCGGGTTGTAAAGCACCTTCAGCGGGGAGGAAGGCGATAAGGTTAATAACCTCATCGATTGACGTTACCCGCAGAAGAAGCACCGGCTAACTCCGTGCCAGCAGCCGCGGTAATACGGAGGGTGCAAGCGTTAATCGGAATTACTGGGCGTAAAGCGCACGCAGGCGGTCTGTCAAGTCGGATGTGAAATCCCCGGGCTCAACCTGGGAACTGCATTCGAAACTGGCAGGCTAGAGTCTTGTAGAGGGGGGTAGAATTCCAGGTGTAGCGGTGAAATGCGTAGAGATCTGGAGGAATACCGGTGGCGAAGGCGGCCCCC…	k__Bacteria, p__Proteobacteria, c__Gammaproteobacteria, o__Enterobacteriales, f__Enterobacteriaceae, g__Trabulsiella, s__	0.0160765	14.0962	6.78435	6.22025e-05	6.22025e-05	0.907533	0.330305	0.614693	3.21457	6.22025e-05	0.277693	6.22025e-05
98.92	NR_117686	Klebsiella pneumoniae strain DSM 30104 16S ribosomal RNA gene, partial sequence		OTU329	CCTACGGGGGGCTGCAGTGGGGAATATTGCACAATGGGCGCAAGCCTGATGCAGCCATGCCGCGTGTGTGAAGAAGGCCTTCGGGTTGTAAAGCACTTTCAGCGGGGAGGAAGGCGATAAGGTTAATAACCTCATCGATTGACGTTACCCGCAGAAGAAGCACCGGCTAACTCCGTGCCAGCAGCCGCGGTAATACGGAGGGTGCAAGCGTTAATCGGAATTACTGGGCGTAAAGCGCACGCAGGCGGTCTGTCAAGTCGGATGTGAAATCCCCGGGCTCAACCTGGGAACTGCATTCGAAACTGGCAGGCTAGAGTCTTGTAGAGGGGGGTAGAATTCCAGGTGTAGCGGTGAAATGCGTAGAGATCTGGAGGAATACCGGTGGCGAAGGCGGCCCCC…	k__Bacteria, p__Proteobacteria, c__Gammaproteobacteria, o__Enterobacteriales, f__Enterobacteriaceae, g__Trabulsiella, s__	0.00263484	8.96203	6.02028	0.00037953	0.00037953	1.90103	0.844718	0.00037953	1.75252	0.00037953	0.484101	0.00037953
98.71	NR_041750	Klebsiella pneumoniae subsp. ozaenae strain ATCC 11296 16S ribosomal RNA gene, partial sequence		OTU322	CCTACGGGGTGCTGCAGTGGGGAATATTGCACAATGGGCGCAAGCCTGATGCAGCCATGCCGCGTGTGTGAAGAAGGCCTTCGGGTTGTAAAGCACTTTCAGCGGGGAGGAAGGCGTTAAGGTTAATAACCTTGGCGATTGACGTTACCCGCAGAAGAAGCACCGGCTAACTCCGTGCCAGCAGCCGCGGTAATACGGAGGGTGCAAGCGTTAATCGGAATTACTGGGCGTAAAGCGCACGCAGGCGGTCTGTCAAGTCGGATGTGAAATCCCCGGGCTCAACCTGGGAACTGCATTCGAAACTGGCAGGCTAGAGTCTTGTAGAGGGGGGTAGAATTCCAGGTGTAGCGGTGAAATGCGTAGAGATCTGGAGGAATACCGGTGGCGAAGGCGGCCCCC…	k__Bacteria, p__Proteobacteria, c__Gammaproteobacteria, o__Enterobacteriales, f__Enterobacteriaceae, ,	0.0258864	1.13388	0.310568	0.456465	3.86303e-05	0.336559	1.48677	0.0557194	0.681119	3.86303e-05	3.86303e-05	3.86303e-05
98.71	NR_041750	Klebsiella pneumoniae subsp. ozaenae strain ATCC 11296 16S ribosomal RNA gene, partial sequence		OTU397	CCTACGGGTGGCAGCAGTGGGGAATATTGCACAATGGGCGCAAGCCTGATGCAGCCATGCCGCGTGTGTGAAGAAGGCCTTCGGGTTGTAAAGCACTTTCAGCGGGGAGGAAGGCGTTAAGGTTAATAACCTTGGCGATTGACGTTACCCGCAGAAGAAGCACCGGCTAACTCCGTGCCATCATCCGCGGTAATACGGAGGGTGCAAGCGTTAATCGGAATTACTGGGCGTAAAGCGCACGCAGGCGGTCTGTCAAGTCGGATGTGAAATCCCCGGGCTCAACCTGGGAACTGCATTCGAAACTGGCAGGCTAGAGTCTTGTAGAGGGGGGTAGAATTCCAGGTGTAGCGGTGAAATGCGTAGAGATCTGGAGGAATACCGGTGGCGAAGGCGGCCCCC…	k__Bacteria, p__Proteobacteria, c__Gammaproteobacteria, o__Enterobacteriales, f__Enterobacteriaceae, ,	1e-06	408.135	591.142	450.402	1	1559.09	983.036	1	1	1	1	1
99.79	NR_041750	Klebsiella pneumoniae subsp. ozaenae strain ATCC 11296 16S ribosomal RNA gene, partial sequence		OTU129	CCTACGGGAGGCAGCAGTGGGGAATATTGCACAATGGGCGCAAGCCTGATGCAGCCATGCCGCGTGTGTGAAGAAGGCCTTCGGGTTGTAAAGCACTTTCAGCGGGGAGGAAGGCGTTAAGGTTAATAACCTTGGCGATTGACGTTACCCGCAGAAGAAGCACCGGCTAACTCCGTGCCAGCAGCCGCGGTAATACGGAGGGTGCAAGCGTTAATCGGAATTACTGGGCGTAAAGCGCACGCAGGCGGTCTGTCAAGTCGGATGTGAAATCCCCGGGCTCAACCTGGGAACTGCATTCGAAACTGGCAGGCTAGAGTCTTGTAGAGGGGGGTAGAATTCCAGGTGTAGCGGTGAAATGCGTAGAGATCTGGAGGAATACCGGTGGCGAAGGCGGCCCCC…	k__Bacteria, p__Proteobacteria, c__Gammaproteobacteria, o__Enterobacteriales, f__Enterobacteriaceae, g__Klebsiella, s__	0.804336	1.86241	0.6269	1.00838	1.24326e-06	0.371148	2.80914	0.779615	0.831521	1.24326e-06	0.00501245	0.0077842
98.92	NR_134062	Klebsiella quasipneumoniae subsp. quasipneumoniae strain 01A030 16S ribosomal RNA, partial sequence		OTU306	CCTACGGGTGGCTGCAGTGGGGAATATTGCACAATGGGCGCAAGCCTGATGCAGCCATGCCGCGTGTGTGAAGAAGGCCTTCGGGTTGTAAAGCACTTTCAGCGGGGAGGAAGGCGATAAGGTTAATAACCTTGTCGATTGACGTTACCCGCAGAAGAAGCACCGGCTAACTCCGTGCCAGCAGCCGCGGTAATACGGAGGGTGCAAGCGTTAATCGGAATTACTGGGCGTAAAGCGCACGCAGGCGGTCTGTCAAGTCGGATGTGAAATCCCCGGGCTCAACCTGGGAACTGCATTCGAAACTGGCAGGCTAGAGTCTTGTAGAGGGGGGTAGAATTCCAGGTGTAGCGGTGAAATGCGTAGAGATCTGGAGGAATATCGGTGGCGAAGGCGGCCCCC…	k__Bacteria, p__Proteobacteria, c__Gammaproteobacteria, o__Enterobacteriales, f__Enterobacteriaceae, ,	0.00704649	2.69987	0.70511	0.000141915	0.000141915	0.217877	4.01747	0.000141915	2.7618	0.000141915	0.000141915	0.000141915
98.71	NR_134062	Klebsiella quasipneumoniae subsp. quasipneumoniae strain 01A030 16S ribosomal RNA, partial sequence		OTU335	CCTACGGGTGGCTGCAGTGGGGAATATTGCACAATGGGCGCAAGCCTGATGCAGCCATGCCGCGTGTGTGAAGAAGGCCTTCGGGTTGTAAAGCACTTTCAGCGGGGAGGAAGGCGCCAAGGTTAATAACCTTGGCGATTGACGTTACCCGCAGAAGAAGCACCGGCTAACTCCGTGCCAGCAGCCGCGGTAATACGGAGGGTGCAAGCGTTAATCGGAATTACTGGGCGTAAAGCGCACGCAGGCGGTCTGTCAAGTCGGATGTGAAATCCCCGGGCTCAACCTGGGAACTGCATTCGAAACTGGCAGGCTAGAGTCTTGTAGAGGGGGGTAGAATTCCAGGTGTAGCGGTGAAATGCGTAGAGATCTGGAGGAATACCGGTGGCGAAGGCGGCCCCC…	k__Bacteria, p__Proteobacteria, c__Gammaproteobacteria, o__Enterobacteriales, f__Enterobacteriaceae, ,	0.00373775	2.90181	0.682823	0.349179	0.000267541	0.123587	0.552904	0.000267541	0.992205	0.000267541	0.000267541	0.000267541
100	NR_134062	Klebsiella quasipneumoniae subsp. quasipneumoniae strain 01A030 16S ribosomal RNA, partial sequence		OTU31	CCTACGGGAGGCAGCAGTGGGGAATATTGCACAATGGGCGCAAGCCTGATGCAGCCATGCCGCGTGTGTGAAGAAGGCCTTCGGGTTGTAAAGCACTTTCAGCGGGGAGGAAGGCGATAAGGTTAATAACCTTGTCGATTGACGTTACCCGCAGAAGAAGCACCGGCTAACTCCGTGCCAGCAGCCGCGGTAATACGGAGGGTGCAAGCGTTAATCGGAATTACTGGGCGTAAAGCGCACGCAGGCGGTCTGTCAAGTCGGATGTGAAATCCCCGGGCTCAACCTGGGAACTGCATTCGAAACTGGCAGGCTAGAGTCTTGTAGAGGGGGGTAGAATTCCAGGTGTAGCGGTGAAATGCGTAGAGATCTGGAGGAATACCGGTGGCGAAGGCGGCCCCC…	k__Bacteria, p__Proteobacteria, c__Gammaproteobacteria, o__Enterobacteriales, f__Enterobacteriaceae, g__, s__	0.2368	2.4643	0.72974	0.561146	4.22297e-06	0.454867	3.311	1.41363	1.28513	4.22297e-06	0.0331852	0.0145473
99.78	NR_134062	Klebsiella quasipneumoniae subsp. quasipneumoniae strain 01A030 16S ribosomal RNA, partial sequence		OTU251	CCTACGGGAGGCAGCAGTGGGGAATATTGCACAATGGGCGCAAGCCTGATGCAGCCATGCCGCGTGTGTGAAGAAGGCCTTCGGGTTGTAAAGCACTTTCAGCGGGGAGGAAGGCGATAAGGTTAATAACCTTGTTGATTGACGTTACCCGCAGAAGAAGCACCGGCTAACTCCGTGCCAGCAGCCGCGGTAATACGGAGGGTGCAAGCGTTAATCGGAATTACTGGGCGTAAAGCGCACGCAGGCGGTCTGTCAAGTCGGATGTGAAATCCCCGGGCTCAACCTGGGAACTGCATTCGAAACTGGCAGGCTAGAGTCTTGTAGAGGGGGGTAGAATTCCAGGTGTAGCGGTGAAATGCGTAGAGATCTGGAGGAATACCGGTGGCGAAGGCGGCCCCC…	k__Bacteria, p__Proteobacteria, c__Gammaproteobacteria, o__Enterobacteriales, f__Enterobacteriaceae, g__Klebsiella, s__	1e-06	637.243	1095.66	1	1	1	115.431	1	4870.11	1	1	1
99.78	NR_134062	Klebsiella quasipneumoniae subsp. quasipneumoniae strain 01A030 16S ribosomal RNA, partial sequence		OTU205	CCTACGGGAGGCAGCAGTGGGGAATATTGCACAATGGGCGCAAGCCTGATGCAGCCATGCCGCGTGTGTGAAGAAGGCCTTCGGGTTGTAAAGCACTTTCAGCGGGGAGGAAGGCGATAAGGTTAATAACCTTGGCGATTGACGTTACCCGCAGAAGAAGCACCGGCTAACTCCGTGCCAGCAGCCGCGGTAATACGGAGGGTGCAAGCGTTAATCGGAATTACTGGGCGTAAAGCGCACGCAGGCGGTCTGTCAAGTCGGATGTGAAATCCCCGGGCTCAACCTGGGAACTGCATTCGAAACTGGCAGGCTAGAGTCTTGTAGAGGGGGGTAGAATTCCAGGTGTAGCGGTGAAATGCGTAGAGATCTGGAGGAATACCGGTGGCGAAGGCGGCCCCC…	k__Bacteria, p__Proteobacteria, c__Gammaproteobacteria, o__Enterobacteriales, f__Enterobacteriaceae, g__Klebsiella, s__	1e-06	318.621	1554.8	1492.2	1	1	431.889	1	1	1	2629.64	1
99.57	NR_025635	Klebsiella variicola strain F2R9 16S ribosomal RNA gene, partial sequence		OTU73	CCTACGGGAGGCAGCAGTGGGGAATATTGCACAATGGGCGCAAGCCTGATGCAGCCATGCCGCGTGTATGAAGAAGGCCTTCGGGTTGTAAAGTACTTTCAGCGGGGAGGAAGGCGGTGAGGTTAATAACCTCATCGATTGACGTTACCCGCAGAAGAAGCACCGGCTAACTCCGTGCCAGCAGCCGCGGTAATACGGAGGGTGCAAGCGTTAATCGGAATTACTGGGCGTAAAGCGCACGCAGGCGGTCTGTCAAGTCGGATGTGAAATCCCCGGGCTCAACCTGGGAACTGCATTCGAAACTGGCAGGCTAGAGTCTTGTAGAGGGGGGTAGAATTCCAGGTGTAGCGGTGAAATGCGTAGAGATCTGGAGGAATACCGGTGGCGAAGGCGGCCCCC…	k__Bacteria, p__Proteobacteria, c__Gammaproteobacteria, o__Enterobacteriales, f__Enterobacteriaceae, g__, s__	0.0081494	23.2431	2.92728	0.973528	0.000122708	0.131707	0.43217	71.1569	2.05145	0.000122708	0.000122708	0.000122708
100	NR_025635	Klebsiella variicola strain F2R9 16S ribosomal RNA gene, partial sequence		OTU30	CCTACGGGAGGCAGCAGTGGGGAATATTGCACAATGGGCGCAAGCCTGATGCAGCCATGCCGCGTGTGTGAAGAAGGCCTTCGGGTTGTAAAGCACTTTCAGCGGGGAGGAAGGCGGTGAGGTTAATAACCTCATCGATTGACGTTACCCGCAGAAGAAGCACCGGCTAACTCCGTGCCAGCAGCCGCGGTAATACGGAGGGTGCAAGCGTTAATCGGAATTACTGGGCGTAAAGCGCACGCAGGCGGTCTGTCAAGTCGGATGTGAAATCCCCGGGCTCAACCTGGGAACTGCATTCGAAACTGGCAGGCTAGAGTCTTGTAGAGGGGGGTAGAATTCCAGGTGTAGCGGTGAAATGCGTAGAGATCTGGAGGAATACCGGTGGCGAAGGCGGCCCCC…	k__Bacteria, p__Proteobacteria, c__Gammaproteobacteria, o__Enterobacteriales, f__Enterobacteriaceae, g__, s__	0.14872	2.35899	0.556384	4.69245	6.72405e-06	0.379149	1.45538	1.31117	0.683615	6.72405e-06	0.667659	0.0700948
99.78	NR_025635	Klebsiella variicola strain F2R9 16S ribosomal RNA gene, partial sequence		OTU134	CCTACGGGAGGCAGCAGTGGGGAATATTGCACAATGGGCGCAAGCCTGATGCAGCCATGCCGCGTGTGTGAAGAAGGCCTTCGGGTTGTAAAGCACTTTCAGCGGGGAGGAAGGCGGTGAGGTTAATAACCTCACCGATTGACGTTACCCGCAGAAGAAGCACCGGCTAACTCCGTGCCAGCAGCCGCGGTAATACGGAGGGTGCAAGCGTTAATCGGAATTACTGGGCGTAAAGCGCACGCAGGCGGTCTGTCAAGTCGGATGTGAAATCCCCGGGCTCAACCTGGGAACTGCATTCGAAACTGGCAGGCTAGAGTCTTGTAGAGGGGGGTAGAATTCCAGGTGTAGCGGTGAAATGCGTAGAGATCTGGAGGAATACCGGTGGCGAAGGCGGCCCCC…	k__Bacteria, p__Proteobacteria, c__Gammaproteobacteria, o__Enterobacteriales, f__Enterobacteriaceae, g__Klebsiella, s__	0.0272342	3.49361	1.87326	2.41062	3.67185e-05	0.286564	2.39851	3.67185e-05	1.05577	3.67185e-05	3.49151	0.0252976
98.71	NR_114153	Kluyvera intermedia strain NBRC 102594 16S ribosomal RNA gene, partial sequence		OTU142	CCTACGGGAGGCAGCAGTGGGGAATATTGCACAATGGGCGCAAGCCTGATGCAGCCATGCCGCGTATGAAGAAGGCCTTCGGGTTGTAAAGTACTTTCAGCGAGGAGGAAGGCATTGTGGTTAATAACCGCAGTGATTGACGTTACTCGCAGAAGAAGCACCGGCTAACTCCGTGCCAGCAGCCGCGGTAATACGGAGGGTGCAAGCGTTAATCGGAATTACTGGGCGTAAAGCGCACGCAGGCGGTCTGTTAAGTCAGATGTGAAATCCCCGGGCTCAACCTGGGAACTGCATTTGAAACTGGCAGGCTTGAGTCTTGTAGAGGGGGGTAGAATTCCAGGTGTAGCGGTGAAATGCGTAGAGATCTGGAGGAATACCGGTGGCGAAGGCGGCCCCCTG…	k__Bacteria, p__Proteobacteria, c__Gammaproteobacteria, o__Enterobacteriales, f__Enterobacteriaceae, g__, s__	0.0142771	4.80014	2.07943	2.4202	7.00422e-05	0.956254	2.79919	1.34083	7.50997	7.00422e-05	7.00422e-05	2.52647
98.49	NR_114153	Kluyvera intermedia strain NBRC 102594 16S ribosomal RNA gene, partial sequence		OTU326	CCTACGGGAGGCTGCAGTGGGGAATATTGCACAATGGGCGCAAGCCTGATGCAGCCATGCCGCGTGTATGAAGAAGGCCTTCGGGTTGTAAAGTACTTTCAGCGAGGAGGAAGGCATTGTGGTTAATAACCGCAGTGATTGACGTTACTCGCAGAAGAAGCACCGGCTAACTCCGTGCCAGCAGCCGCGGTAATACGGAGGGTGCAAGCGTTAATCGGAATTACTGGGCGTAAAGCGCACGCAGGCGGTCTGTTAAGTCAGATGTGAAATCCCCGGGCTCAACCTGGGAACTGCATTTGAAACTGGCAGGCTTGAGTCTTGTAGAGGGGGGTAGAATTCCAGGTGTAGCGGTGAAATGCGTAGAGATCTGGAGGAATACCGGTGGCGAAGGCGGCCCCC…	k__Bacteria, p__Proteobacteria, c__Gammaproteobacteria, o__Enterobacteriales, f__Enterobacteriaceae, g__, s__	1e-06	48822	19431	18303.9	1	3556.29	46868.1	11477.3	103832	1	1	16944.3
99.78	NR_025566	Kosakonia cowanii strain 888-76 16S ribosomal RNA gene, partial sequence		OTU106	CCTACGGGAGGCAGCAGTGGGGAATATTGCACAATGGGCGCAAGCCTGATGCAGCCATGCCGCGTGTATGAAGAAGGCCTTCGGGTTGTAAAGTACTTTCAGCGGGGAGGAAGGCGATGCGGTTAATAACCGCGTCGATTGACGTTACCCGCAGAAGAAGCACCGGCTAACTCCGTGCCAGCAGCCGCGGTAATACGGAGGGTGCAAGCGTTAATCGGAATTACTGGGCGTAAAGCGCACGCAGGCGGTCTGTCAAGTCGGATGTGAAATCCCCGGGCTCAACCTGGGAACTGCATCCGAAACTGGCAGGCTTGAGTCTCGTAGAGGGGGGTAGAATTCCAGGTGTAGCGGTGAAATGCGTAGAGATCTGGAGGAATACCGGTGGCGAAGGCGGCCCCC…	k__Bacteria, p__Proteobacteria, c__Gammaproteobacteria, o__Enterobacteriales, f__Enterobacteriaceae, g__Enterobacter, s__cowanii	0.00263484	14.6291	3.82067	0.170941	0.00037953	1.293	0.173123	1.09485	35.2675	0.00037953	0.00037953	364.222
95.91	NR_147396	Lachnoclostridium pacaense strain Marseille-P3100 16S ribosomal RNA, partial sequence		OTU347	CCTACGGGTGGCTGCAGTGGGGAATATTGCACAATGGGGGAAACCCTGATGCAGCGACGCCGCGTGAGTGAAGAAGTATTTCGGTATGTAAAGCTCTATCAGCAGGGAAGAAAATGACGGTACCTGACTAAGAAGCCCCGGCTAACTACGTGCCAGCAGCCGCGGTAATACGTAGGGGGCAAGCGTTATCCGGATTTACTGGGTGTAAAGGGAGCGTAGACGGTAAAGCAAGTCTGAAGTGAAAGCCCGGGGCTCAACTCCGGGACTGCTTTGGAAACTGTTTAACTAGAGTGCTGGAGAGGTAAGCGGAATTCCTAGTGTAGCGGTGAAATGCGTAGATATTAGGAGGAACACCAGTGGCGAAGGCGGCTTACTGGACAGTAACTGACGTTGAGGCTC…	k__Bacteria, p__Firmicutes, c__Clostridia, o__Clostridiales, , ,	1e-06	1	777.399	1	1	25403.2	1	1	1	1	1	22862.6
96.59	NR_147396	Lachnoclostridium pacaense strain Marseille-P3100 16S ribosomal RNA, partial sequence		OTU29	CCTACGGGAGGCAGCAGTGGGGAATATTGCACAATGGGCGAAAGCCTGATGCAGCAACGCCGCGTGAGTGAAGAAGTATCTCGGTATGTAAAGCTCTATCAGCAGGGAAGAAAATGACGGTACCTGACTAAGAAGCCCCGGCTAACTACGTGCCAGCAGCCGCGGTAATACGTAGGGGGCAAGCGTTATCCGGATTTACTGGGTGTAAAGGGAGCGCAGACGGCACTGCAAGTCTGAAGTGAAAGCCCGGGGCTCAACCCCGGGACTGCTTTGGAAACTGTAGAGCTAGAGTGCTGGAGAGGCAAGCGGAATTCCTAGTGTAGCGGTGAAATGCGTAGATATTAGGAAGAACACCAGTGGCGAAGGCGGCTTGCTGGACAGTAACTGACGTTCAGGCTC…	k__Bacteria, p__Firmicutes, c__Clostridia, o__Clostridiales, f__Lachnospiraceae, g__, s__	0.399951	0.000572839	0.294184	0.949153	2.50031e-06	0.372422	2.50031e-06	2.8324	0.552206	2.50031e-06	0.00249711	0.471392
94.55	NR_147396	Lachnoclostridium pacaense strain Marseille-P3100 16S ribosomal RNA, partial sequence		OTU378	CCTACGGGTGGCTGCAGTGGGGGATATTGCACAATGGAGGAAACTCTGATGCAGCGACGCCGCGTGAGTGAAGAAGTATTTCGGTATGTAAAGCTCTATCAGCAGGGAAGAAAATGACGGTACCTGACTAAGAAGCCCCGGCTAACTACGTGCCAGCAGCCGCGGTAATACGTAGGGGGCAAGCGTTATCCGGATTTACTGGGTGTAAAGGGAGCGTAGACGGCGACGCAAGTCTGAAGTGAAATACCCGGGCTCAACTTGGGAACTGCTTTGGAAACTGTGTTGCTAGAGTGCTGGAGAGGTAAGCGGAATTCCTAGTGTAGCGGTGAAATGCGTAGATATTAGGAAGAACACCAGTGGCGAAGGCGGCTTACTGGACAGTAACTGACGTTGAGGCTC…	k__Bacteria, p__Firmicutes, c__Clostridia, o__Clostridiales, f__Lachnospiraceae, g__, s__	0.00373775	0.000267541	0.261326	0.000267541	0.000267541	1.62724	0.000267541	4.61008	0.000267541	0.000267541	0.000267541	0.510535
94.77	NR_147396	Lachnoclostridium pacaense strain Marseille-P3100 16S ribosomal RNA, partial sequence		OTU379	CCTACGGGGGGCTGCAGTGGGGGATATTGCACAATGGAGGAAACTCTGATGCAGCGACGCCGCGTGAGTGAAGAAGTATTTCGGTATGTAAAGCTCTATCAGCAGGGAAGAAAATGACGGTACCTGACTAAGAAGCCCCGGCTAACTACGTGCCAGCAGCCGCGGTAATACGTAGGGGGCAAGCGTTATCCGGATTTACTGGGTGTAAAGGGAGCGTAGACGGCGATGCAAGTCTGAAGTGAAATACCTGGGCTCAACCTGGGAACTGCTTTGGAAACTGTATGGCTAGAGTGCTGGAGAGGTAAGCGGAATTCCTAGTGTAGCGGTGAAATGCGTAGATATTAGGAAGAACACCAGTGGCGAAGGCGGCTTACTGGACAGTAACTGACGTTCAGGCTC…	k__Bacteria, p__Firmicutes, c__Clostridia, o__Clostridiales, f__Lachnospiraceae, g__, s__	0.00526968	0.000189765	0.32514	0.0854705	0.000189765	0.466659	0.000189765	2.49336	0.000189765	0.000189765	0.000189765	0.605543
95.68	NR_147396	Lachnoclostridium pacaense strain Marseille-P3100 16S ribosomal RNA, partial sequence		OTU13	CCTACGGGAGGCAGCAGTGGGGGATATTGCACAATGGAGGAAACTCTGATGCAGCGACGCCGCGTGAGTGAAGAAGTATTTCGGTATGTAAAGCTCTATCAGCAGGGAAGAAAATGACGGTACCTGACTAAGAAGCCCCGGCTAACTACGTGCCAGCAGCCGCGGTAATACGTAGGGGGCAAGCGTTATCCGGATTTACTGGGTGTAAAGGGAGCGTAGACGGCGATGCAAGTCTGAAGTGAAATACCCGGGCTCAACCTGGGAACTGCTTTGGAAACTGTATGGCTAGAGTGCTGGAGAGGTAAGCGGAATTCCTAGTGTAGCGGTGAAATGCGTAGATATTAGGAAGAACACCAGTGGCGAAGGCGGCTTACTGGACAGTAACTGACGTTCAGGCTC…	k__Bacteria, p__Firmicutes, c__Clostridia, o__Clostridiales, f__Lachnospiraceae, g__, s__	0.688851	1.45169e-06	0.238744	0.0530992	1.45169e-06	0.68886	0.000312745	2.91718	0.361336	1.45169e-06	1.45169e-06	0.63613
100	NR_147396	Lachnoclostridium pacaense strain Marseille-P3100 16S ribosomal RNA, partial sequence		OTU82	CCTACGGGAGGCAGCAGTGGGGAATATTGCACAATGGGCGAAAGCCTGATGCAGCGACGCCGCGTGAGTGAAGAAGTATCTCGGTATGTAAAGCTCTATCAGCAGGGAAGAAAATGACGGTACCTGACTAAGAAGCCCCGGCTAACTACGTGCCAGCAGCCGCGGTAATACGTAGGGGGCAAGCGTTATCCGGATTTACTGGGTGTAAAGGGAGCGTAGACGGCGATGCAAGTCTGAAGTGAAAGCCCGGGGCTCAACCCCGGGACTGCTTTGGAAACTGTGTGGCTGGAGTGCAGGAGAGGTAAGTGGAATTCCTAGTGTAGCGGTGAAATGCGTAGATATTAGGAGGAACACCAGTGGCGAAGGCGGCTTACTGGACTGTAACTGACGTTGAGGCTC…	k__Bacteria, p__Firmicutes, c__Clostridia, o__Clostridiales, f__Lachnospiraceae, g__, s__	0.174941	5.71621e-06	1.55889	5.55388	4.18338	1.85359	5.71621e-06	1.57329	0.398032	0.103678	5.71621e-06	0.736803
95.24	NR_147396	Lachnoclostridium pacaense strain Marseille-P3100 16S ribosomal RNA, partial sequence		OTU216	CCTACGGGAGGCAGCAGTGGGGGATATTGCACAATGGAGGAAACTCTGATGCAGCGACGCCGCGTGAGTGAAGAAGTATTTCGGTATGTAAAGCTCTATCAGCAGGGAAGAAAATGACGGTACCTGACTAAGAAGCCCCGGCTAACTACGTGCCAGCAGCCGCGGTAATACGTAGGGGGCAAGCGTTATCCGGATTTACTGGGTGTAAAGGGAGCGTAGACGGCGACGCAAGTCTGAAGTGAAATACCCGGGCTCAACTTGGGAACTGCTTTGGAAACTGTGTTGCTAGAGTGCTGGAGAGGTAAGCGGAATTCCTAGTGTAGCGGTGAAAATGCGTAGATATTAGGAAGAACACCAGTGGCGAAGGCGGCTTACTGGACAGTAACTGACGTTGAGGCT…	k__Bacteria, p__Firmicutes, c__Clostridia, o__Clostridiales, f__Lachnospiraceae, g__, s__	0.0432603	2.31159e-05	0.266863	2.31159e-05	2.31159e-05	0.488977	2.31159e-05	1.02933	2.31159e-05	2.31159e-05	2.31159e-05	0.827606
95.91	NR_147396	Lachnoclostridium pacaense strain Marseille-P3100 16S ribosomal RNA, partial sequence		OTU8	CCTACGGGAGGCAGCAGTGGGGGATATTGCACAATGGAGGAAACTCTGATGCAGCGACGCCGCGTGAGTGAAGAAGTATTTCGGTATGTAAAGCTCTATCAGCAGGGAAGAAAATGACGGTACCTGACTAAGAAGCCCCGGCTAACTACGTGCCAGCAGCCGCGGTAATACGTAGGGGGCAAGCGTTATCCGGATTTACTGGGTGTAAAGGGAGCGTAGACGGCGACGCAAGTCTGAAGTGAAATACCCGGGCTCAACCTGGGAACTGCTTTGGAAACTGTGTTGCTGGAGTGCTGGAGAGGTAAGCGGAATTCCTAGTGTAGCGGTGAAATGCGTAGATATTAGGAAGAACACCAGTGGCGAAGGCGGCTTACTGGACAGTAACTGACGTTGAGGCTC…	k__Bacteria, p__Firmicutes, c__Clostridia, o__Clostridiales, f__Lachnospiraceae, g__, s__	0.0590693	1.69293e-05	0.467587	0.0441902	1.69293e-05	0.993768	1.69293e-05	0.520969	1.84037	1.69293e-05	1.69293e-05	0.872973
96.37	NR_147396	Lachnoclostridium pacaense strain Marseille-P3100 16S ribosomal RNA, partial sequence		OTU225	CCTACGGGAGGCAGCAGTGGGGAATATTGCACAATGGGGGAAACCCTGATGCAGCGACGCCGCGTGAGTGAAGAAGTATTTCGGTATGTAAAGCTCTATCAGCAGGGAAGAAGAAAGACGGTACCTGACTAAGAAGCCCCGGCTAACTACGTGCCAGCAGCCGCGGTAATACGTAGGGGGCAAGCGTTATCCGGATTTACTGGGTGTAAAGGGAGCGCAGACGGCAATGCAAGTCTGAAGTGAAAGCCCGGGGCTCAACCCCGGTACTGCTTTGGAAACTGTATAGCTAGAGTACTGGAGAGGCAAGTGGAATTCCTAGTGTAGCGGTGAAATGCGTAGATATTAGGAGGAACACCAGTGGCGAAGGCGGCTTGCTGGACAGTAACTGACGTTGAGGCT…	k__Bacteria, p__Firmicutes, c__Clostridia, o__Clostridiales, f__Lachnospiraceae, g__, s__	1e-06	1	6040.62	3309.84	1	1	1	1	2547.12	1	1	1
97.5	NR_147396	Lachnoclostridium pacaense strain Marseille-P3100 16S ribosomal RNA, partial sequence		OTU92	CCTACGGGAGGCAGCAGTGGGGAATATTGCACAATGGGCGAAAGCCTGATGCAGCGACGCCGCGTGAGTGAAGAAGTATCTCGGTATGTAAAGCTCTATCAGCAGGGAAGAAAATGACGGTACCTGACTAAGAAGCCCCGGCTAACTACGTGCCAGCAGCCGCGGTAATACGTAGGGGGCAAGCGTTATCCGGATTTACTGGGTGTAAAGGGAGCGCAGACGGCGATGCAAGTCTGGAGTGAAAGCCCGGGGCTCAACCCCGGGACTGCTTTGGAAACTGTATGGCTAGAGTGCTGGAGAGGCAAGCGGAATTCCTAGTGTAGCGGTGAAATGCGTAGATATTAGGAAGAACACCAGTGGCGAAGGCGGCTTGCTGGACAGTAACTGACGTTCAGGCTC…	k__Bacteria, p__Firmicutes, c__Clostridia, o__Clostridiales, f__Lachnospiraceae, g__, s__	0.034828	2.87125e-05	2.83777	2.87125e-05	2.87125e-05	2.88602	2.87125e-05	0.359535	0.26819	2.87125e-05	2.87125e-05	1.8967
95.68	NR_147396	Lachnoclostridium pacaense strain Marseille-P3100 16S ribosomal RNA, partial sequence		OTU24	CCTACGGGAGGCAGCAGTGGGGGATATTGCACAATGGAGGAAACTCTGATGCAGCGACGCCGCGTGAGTGAAGAAGTATTTCGGTATGTAAAGCTCTATCAGCAGGGAAGAAAATGACGGTACCTGACTAAGAAGCCCCGGCTAACTACGTGCCAGCAGCCGCGGTAATACGTAGGGGGCAAGCGTTATCCGGATTTACTGGGTGTAAAGGGAGCGTAGACGGCGACGCAAGTCTGAAGTGAAATACCCGGGCTCAACCTGGGAACTGCTTTGGAAACTGTGTTGCTAGAGTGCTGGAGAGGTAAGCGGAATTCCTAGTGTAGCGGTGAAATGCGTAGATATTAGGAAGAACACCAGTGGCGAAGGCGGCTTACTGGACAGTAACTGACGTTGAGGCTC…	k__Bacteria, p__Firmicutes, c__Clostridia, o__Clostridiales, f__Lachnospiraceae, g__, s__	0.441661	2.26418e-06	0.716322	0.149015	2.26418e-06	4.97401	0.00170306	7.67832	4.23987	2.26418e-06	0.00144401	6.85014
97.05	NR_147396	Lachnoclostridium pacaense strain Marseille-P3100 16S ribosomal RNA, partial sequence		OTU14	CCTACGGGAGGCAGCAGTGGGGAATATTGCACAATGGGGGAAACCCTGATGCAGCGACGCCGCGTGAGTGAAGAAGTATTTCGGTATGTAAAGCTCTATCAGCAGGGAAGAAAATGACGGTACCTGACTAAGAAGCCCCGGCTAACTACGTGCCAGCAGCCGCGGTAATACGTAGGGGGCAAGCGTTATCCGGATTTACTGGGTGTAAAGGGAGCGTAGACGGTAAAGCAAGTCTGAAGTGAAAGCCCGGGGCTCAACCCCGGGACTGCTTTGGAAACTGTTTAACTAGAGTGCTGGAGAGGTAAGCGGAATTCCTAGTGTAGCGGTGAAATGCGTAGATATTAGGAGGAACACCAGTGGCGAAGGCGGCTTACTGGACAGTAACTGACGTTGAGGCTC…	k__Bacteria, p__Firmicutes, c__Clostridia, o__Clostridiales, f__Lachnospiraceae, g__, s__	1e-06	380.179	81537.8	90100.7	1	1.83823e+06	2181.51	15432.1	15491	1	1	1.76522e+06
98.41	NR_118667	Lachnospira pectinoschiza strain 150-1 16S ribosomal RNA gene, partial sequence		OTU117	CCTACGGGAGGCAGCAGTGGGGAATATTGCACAATGGAGGAAACTCTGATGCAGCGACGCCGCGTGAGTGAAGAAGTAATTCGTTATGTAAAGCTCTATCAGCAGGGAAGATAGTGACGGTACCTGACTAAGAAGCTCCGGCTAAATACGTGCCAGCAGCCGCGGTAATACGTATGGAGCAAGCGTTATCCGGATTTACTGGGTGTAAAGGGAGTGTAGGTGGCATCACAAGTCAGAAGTGAAAGCCCGGGGCTCAACCCCGGGACTGCTTTTGAAACTGTGGAGCTGGAGTGCAGGAGAGGCAAGTGGAATTCCTAGTGTAGCGGTGAAATGCGTAGATATTAGGAGGAACACCAGTGGCGAAGGCGGCTTGCTGGACTGTAACTGACACTGAGGCTC…	k__Bacteria, p__Firmicutes, c__Clostridia, o__Clostridiales, f__Lachnospiraceae, g__Lachnospira, s__	1e-06	1	94385.6	17859.8	1	674354	1	1	3930.44	1	1	1
96.82	NR_118667	Lachnospira pectinoschiza strain 150-1 16S ribosomal RNA gene, partial sequence		OTU95	CCTACGGGAGGCAGCAGTGGGGAATATTGCACAATGGAGGAAACTCTGATGCAGCGACGCCGCGTGAGTGAAGAAGTATTTCGGTATGTAAAGCTCTATCAGCAGGGAAGACAGTGACGGTACCTGACTAAGAAGCTCCGGCTAAATACGTGCCAGCAGCCGCGGTAATACGTATGGAGCAAGCGTTATCCGGATTTACTGGGTGTAAAGGGAGTGTAGGTGGTATCACAAGTCAGAAGTGAAAGCCCGGGGCTCAACCCCGGGACTGCTTTTGAAACTGTGGAACTGGAGTGCAGGAGAGGTAAGTGGAATTCCTAGTGTAGCGGTGAAATGCGTAGATATTAGGAGGAACACCAGTGGCGAAGGCGGCTTACTGGACTGTAACTGACACTGAGGCTC…	k__Bacteria, p__Firmicutes, c__Clostridia, o__Clostridiales, f__Lachnospiraceae, g__Lachnospira, s__	1e-06	1	161817	442721	1	728450	1	5550.01	32540.8	1	516.812	67944.1
98.86	NR_104836	Lactobacillus rogosae strain ATCC 27753 16S ribosomal RNA gene, partial sequence		OTU368	CCTACGGGGGGCTGCAGTGGGGAATATTGCACAATGGAGGAAACTCTGATGCAGCGACGCCGCGTGAGTGAAGAAGTAGTTCGCTATGTAAAGCTCTATCAGCAGGGAAGATAGTGACGGTACCTGACTAAGAAGCTCCGGCTAAATACGTGCCAGCAGCCGCGGTAATACGTATGGAGCAAGCGTTATCCGGATTTACTGGGTGTAAAGGGAGTGTAGGTGGTCAGGCAAGTCAGAAGTGAAAGCCCGGGGCTCAACCCCGGGACTGCTTTTGAAACTGCAGGGCTAGAGTGCAGGAGGGGCAAGTGGAATTCCTAGTGTAGCGGTGAAATGCGTAGATATTAGGAGGAACACCAGTGGCGAAGGCGGCTTGCTGGACTGTAACTGACACTGAGGCTC…	k__Bacteria, p__Firmicutes, c__Clostridia, o__Clostridiales, , ,	1e-06	1	8079.3	3128.51	1	4914.06	1	1	1	1	1	3191.01
99.77	NR_104836	Lactobacillus rogosae strain ATCC 27753 16S ribosomal RNA gene, partial sequence		OTU165	CCTACGGGAGGCAGCAGTGGGGAATATTGCACAATGGAGGAAACTCTGATGCAGCGACGCCGCGTGAGTGAAGAAGTAGTTCGCTATGTAAAGCTCTATCAGCAGGGAAGATAGTGACGGTACCTGACTAAGAAGCTCCGGCTAAATACGTGCCAGCAGCCGCGGTAATACGTATGGAGCAAGCGTTATCCGGATTTACTGGGTGTAAAGGGAGTGTAGGTGGCCAGGCAAGTCAGAAGTGAAAGCCCGGGGCTCAACCCCGGGACTGCTTTTGAAACTGCAGGGCTAGAGTGCAGGAGGGGCAAGTGGAATTCCTAGTGTAGCGGTGAAATGCGTAGATATTAGGAGGAACACCAGTGGCGAAGGCGGCTTGCTGGACTGTAACTGACACTGAGGCTC…	k__Bacteria, p__Firmicutes, c__Clostridia, o__Clostridiales, f__Lachnospiraceae, g__Lachnospira, s__	1e-06	1	637903	209554	1	370699	1	9194.32	127129	1	1	57430
100	NR_104836	Lactobacillus rogosae strain ATCC 27753 16S ribosomal RNA gene, partial sequence		OTU35	CCTACGGGAGGCAGCAGTGGGGAATATTGCACAATGGAGGAAACTCTGATGCAGCGACGCCGCGTGAGTGAAGAAGTAGTTCGCTATGTAAAGCTCTATCAGCAGGGAAGATAGTGACGGTACCTGACTAAGAAGCTCCGGCTAAATACGTGCCAGCAGCCGCGGTAATACGTATGGAGCAAGCGTTATCCGGATTTACTGGGTGTAAAGGGAGTGTAGGTGGCCAGGCAAGTCAGAAGTGAAAGCCCGGGGCTCAACCCCGGGACTGCTTTTGAAACTGCAGGGCTAGAGTGCAGGAGGGGCAAGTGGAATTCCTAGTGTAGCGGTGAAATGCGTAGATATTAGGAGGAACACCAGTGGCGAAGGCGGCTTGCTGGACTGTAACTGACACTGAGGCTC…	k__Bacteria, p__Firmicutes, c__Clostridia, o__Clostridiales, f__Lachnospiraceae, g__Lachnospira, s__	1e-06	1	1.21652e+06	429757	2538.72	639978	340.72	4484.91	201347	1	998.722	115423
100	NR_114327	Lactococcus taiwanensis strain 0905C15 16S ribosomal RNA gene, partial sequence		OTU109	CCTACGGGAGGCAGCAGTAGGGAATCTTCGGCAATGGACGAAAGTCTGACCGAGCAACGCCGCGTGAGTGAAGAAGGTTTTCGGATCGTAAAACTCTGTTGTTAGAGAAGAACGACGAGGAGAGTGGAAAGCTCCTTGTGTGACGGTATCTAACCAGAAAGGGACGGCTAACTACGTGCCAGCAGCCGCGGTAATACGTAGGTCCCGAGCGTTGTCCGGATTTATTGGGCGTAAAGCGAGCGCAGGTGGTTTATTAAGTCTGGTGTAAAAGGCAGTGGCTCAACCATTGTATGCATTGGAAACTGGTAGACTTGAGTGCAGGAGAGGAGAGTGGAATTCCATGTGTAGCGGTGAAATGCGTAGATATATGGAGGAACACCGGTGGCGAAAGCGGCTCTC…	k__Bacteria, p__Firmicutes, c__Bacilli, o__Lactobacillales, f__Streptococcaceae, g__Lactococcus, s__	1e-06	1	5101.77	1	1	69887.6	2321.65	1	23856.8	1	1	1
100	NR_114154	Leclercia adecarboxylata strain NBRC 102595 16S ribosomal RNA gene, partial sequence		OTU61	CCTACGGGAGGCAGCAGTGGGGAATATTGCACAATGGGCGCAAGCCTGATGCAGCCATGCCGCGTGTATGAAGAAGGCCTTCGGGTTGTAAAGTACTTTCAGCGGGGAGGAAGGTGTTGTGGTTAATAACCGCAGCAATTGACGTTACCCGCAGAAGAAGCACCGGCTAACTCCGTGCCAGCAGCCGCGGTAATACGGAGGGTGCAAGCGTTAATCGGAATTACTGGGCGTAAAGCGCACGCAGGCGGTCTGTCAAGTCGGATGTGAAATCCCCGGGCTCAACCTGGGAACTGCATTCGAAACTGGCAGGCTAGAGTCTTGTAGAGGGGGGTAGAATTCCAGGTGTAGCGGTGAAATGCGTAGAGATCTGGAGGAATACCGGTGGCGAAGGCGGCCCCC…	k__Bacteria, p__Proteobacteria, c__Gammaproteobacteria, o__Enterobacteriales, f__Enterobacteriaceae, g__, s__	0.0202207	5.10457	1.79928	0.152749	4.94543e-05	0.962625	1.8145	0.939865	7.83382	4.94543e-05	0.041684	4.94543e-05
99.78	NR_114154	Leclercia adecarboxylata strain NBRC 102595 16S ribosomal RNA gene, partial sequence		OTU59	CCTACGGGAGGCAGCAGTGGGGAATATTGCACAATGGGCGCAAGCCTGATGCAGCCATGCCGCGTGTATGAAGAAGGCCTTCGGGTTGTAAAGTACTTTCAGCGGGGAGGAAGGTGTTGCGGTTAATAACCGCAGCAATTGACGTTACCCGCAGAAGAAGCACCGGCTAACTCCGTGCCAGCAGCCGCGGTAATACGGAGGGTGCAAGCGTTAATCGGAATTACTGGGCGTAAAGCGCACGCAGGCGGTCTGTCAAGTCGGATGTGAAATCCCCGGGCTCAACCTGGGAACTGCATTCGAAACTGGCAGGCTAGAGTCTTGTAGAGGGGGGTAGAATTCCAGGTGTAGCGGTGAAATGCGTAGAGATCTGGAGGAATACCGGTGGCGAAGGCGGCCCCC…	k__Bacteria, p__Proteobacteria, c__Gammaproteobacteria, o__Enterobacteriales, f__Enterobacteriaceae, g__, s__	1e-06	22327.9	5913.26	1	1	2482.96	967.055	1	1161.49	1	1	1
89.62	NR_041236	Lutispora thermophila strain EBR46 16S ribosomal RNA gene, complete sequence		OTU33	CCTACGGGAGGCAGCAGTGGGGAATATTGCGCAATGGGGGCAACCCTGACGCAGCAACGCCGCGTGCAGGAAGAAGGTCTTCGGATTGTAAACTGTTGTCGCAAGGGAAGAAGACAGTGACGGTACCTTGTGAGAAAGTCACGGCTAACTACGTGCCAGCAGCCGCGGTAATACGTAGGTGACAAGCGTTGTCCGGATTTACTGGGTGTAAAGGGCGCGTAGGCGGACTGTCAAGTCAGTCGTGAAATACCGGGGCTTAACCCCGGGGCTGCGATTGAAACTGACAGCCTTGAGTATCGGAGAGGAAAGCGGAATTCCTAGTGTAGCGGTGAAATGCGTAGATATTAGGAGGAACACCAGTGGCGAAGGCGGCTTTCTGGACGACAACTGACGCTGAGG…	k__Bacteria, p__Firmicutes, c__Clostridia, o__Clostridiales, f__Clostridiaceae, g__Clostridium, s__	1e-06	1	32106.2	30939.2	2379.73	161691	201.026	1	7414.92	1	1	37449.9
97.42	NR_041590	Megamonas funiformis strain YIT 11815 16S ribosomal RNA gene, partial sequence		OTU319	CCTACGGGGGGCTGCAGTGGGGAATCTTCCGCAATGGGCGAAAGCCTGACGGAGCAACGCCGCGTGAACGATGAAGGTCTTAGGATCGTAAAGTTCTGTTGTTAGGGACGAAGGGTAAGAATCATAATAAGGTTTTTATTTGACGGTACCTAACGAGGAAGCCACGGCTAACTACGTGCCAGCAGCCGCGGTAATACGTAGGCGGCAAGCGTTGTCCGGAATTATTGGGCGTAAAGGGAGCGCAGGCGGGAAACTAAGCGGATCTTAAAAGTGCGGGGCTCAACCACGTGATGGGGTCCGAACTGGTTTTCTTGAGTGCAGGAGAGGAAAGCGGAATTCCCAGTGTAGCGGTGAAATGCGTAGATATTGGGAAGAACACCAGTGGCGAAGGCGGCTTTC…	k__Bacteria, p__Firmicutes, c__Clostridia, o__Clostridiales, f__Veillonellaceae, g__Megamonas, s__	0.00373775	0.000267541	2.28083	0.000267541	10.2998	21.7236	0.000267541	0.000267541	0.000267541	6.79357	0.000267541	0.000267541
98.5	NR_041590	Megamonas funiformis strain YIT 11815 16S ribosomal RNA gene, partial sequence		OTU120	CCTACGGGAGGCAGCAGTGGGGAATCTTCCGCAATGGGCGAAAGCCTGACGGAGCAACGCCGCGTGAACGATGAAGGTCTTAGGATCGTAAAGTTCTGTTGTTAGGGACGAAGGGTAAGAATCATAATAAGGTTTTTATTTGACGGTACCTAACGAGGAAGCCACGGCTAACTACGTGCCAGCAGCCGCGGTAATACGTAGGCGGCAAGCGTTGTCCGGAATTATTGGGCGTAAAGGGAGCGCAGGCGGGAAACTAAGCGGATCTTAAAAGTGCGGGGCTCAACCCCGTGATGGGGTCCGAACTGGTTTTCTTGAGTGCAGGAGAGGAAAGCGGAATTCCCAGTGTAGCGGTGAAATGCGTAGATATTGGGAAGAACACCAGTGGCGAAGGCGGCTTTC…	k__Bacteria, p__Firmicutes, c__Clostridia, o__Clostridiales, f__Veillonellaceae, g__Megamonas, s__	0.0546855	1.82864e-05	5.42448	0.554833	23.5521	77.1183	0.0257432	1.82864e-05	0.260955	22.2843	1.82864e-05	0.588929
97.42	NR_041590	Megamonas funiformis strain YIT 11815 16S ribosomal RNA gene, partial sequence		OTU388	CCTACGGGTGGCTGCAGTGGGGAATCTTCCGCAATGGGCGAAAGCCTGACGGAGCAACGCCGCGTGAACGATGAAGGTCTTAGGATCGTAAAGTTCTGTTGTTAGGGACGAAGGGTAAGAATCATAATAAGGTTTTTATTTGACGGTACCTAACGAGGAAGCCACGGCTAACTACGTGCCAGCAGCCGCGGTTATACGTAGGCGGCAAGCGTTGTCCGGAATTATTGGGCGTAAAGGGAGCGCAGGCGGGAAACTAAGCGGATCTTAAAAGTGCGGGGCTCAACCCCGTGATGGGGTCCGAACTGGTTTTCTTGAGTGCAGGAGAGGAAAGCGGAATTCCCAGTGTAGCGGTGAAATGCGTAGATATTGGGAAGAACACCAGTGGCGAAGGCGGCTTTC…	k__Bacteria, p__Firmicutes, c__Clostridia, o__Clostridiales, f__Veillonellaceae, g__Megamonas, s__	1e-06	1	3107.11	1	9792.73	20307.9	1	1	1	3627.53	1	1
95.02	NR_118156	Oscillibacter ruminantium strain GH1 16S ribosomal RNA gene, partial sequence		OTU346	CCTACGGGGGGCTGCAGTGGGGAATATTGGGCAATGGACGCAAGTCTGACCCAGCAACGCCGCGTGAAGGAAGAAGGCTTTCGGGTTGTAAACTTCTTTTGTCAGGGAAGAGTAGAAGACGGTACCTGACGAATAAGCCACGGCTAACTACGTGCCAGCAGCCGCGGTAATACGTAGTTGGCAAGCGTTGTCCGGATTTACTGGGTGTAAAGGGCGTGCAGCCGGGCCGGCAAGTCAGATGTGAAATCTGGAGGCTTAACCTCCAAACTGCATTTGAAACTGTAGGTCTTGAGTACCGGAGAGGTTATCGGAATTCCTTGTGTAGCGGTGAAATGCGTAGATATAAGGAAGAACACCAGTGGCGAAGGCGGATAACTGGACGGCAACTGACGGTGAGGC…	k__Bacteria, p__Firmicutes, c__Clostridia, o__Clostridiales, , ,	0.00220583	0.000453345	5.18018	1.00005	4.53613	1.67998	0.000453345	2.68711	4.91653	0.000453345	0.000453345	0.48221
95.02	NR_118156	Oscillibacter ruminantium strain GH1 16S ribosomal RNA gene, partial sequence		OTU414	CCTACGGGTGGCTGCAGTGGGGAATATTGGGCAATGGACGCAAGTCTGACCCAGCAACGCCGCGTGAAGGAAGAAGGCTTTCGGGTTGTAAACTTCTTTTGTCAGGGAAGAGTAGAAGACGGTACCTGACGAATAAGCCACGGCTAACTACGTGCCAGCAGCCGCGGTAATACGTAAGTGGCAAGCGTTGTCCGGATTTACTGGGTGTAAAGGGCGTGCAGCCGGGCCGGCAAGTCAGATGTGAAATCTGGAGGCTTAACCTCCAAACTGCATTTGAAACTGTAGGTCTTGAGTACCGGAGAGGTTATCGGAATTCCTTGTGTAGCGGTGAAATGCGTAGATATAAGGAAGAACACCAGTGGCGAAGGCGGATAACTGGACGGCAACTGACGGTGAGGC…	k__Bacteria, p__Firmicutes, c__Clostridia, o__Clostridiales, , ,	1e-06	1	2024.56	1755.54	1857.84	461.936	1	14876.6	1	1	1	1
92.53	NR_118156	Oscillibacter ruminantium strain GH1 16S ribosomal RNA gene, partial sequence		OTU97	CCTACGGGAGGCAGCAGTGGGGAATATTGGGCAATGGGCGCAAGCCTGACCCAGCAACGCCGCGTGAAGGAAGAAGGCTTTCGGGTTGTAAACTTCTTTTAAGAGGGAAGAGCAGAGGACGGTACCTCTAGAATAAGCCACGGCTAACTACGTGCCAGCAGCCGCGGTAATACGTAGGTGGCAAGCGTTGTCCGGATTTACTGGGTGTAAAGGGCGTGCAGCCGGGTCTGCAAGTCAGATGTGAAATCCATGGGCTCAACCCATGAACTGCATTTGAAACTGTAGATCTTGAGTGTCGGAGGGGCAATCGGAATTCCTAGTGTAGCGGTGAAATGCGTAGATATTAGGAGGAACACCAGTGGCGAAGGCGGATTGCTGGACGATAACTGACGGTGAGGC…	k__Bacteria, p__Firmicutes, c__Clostridia, o__Clostridiales, f__, g__, s__	0.0529695	1.88788e-05	0.173426	0.125465	1.88788e-05	0.336468	1.88788e-05	0.081691	0.205768	1.88788e-05	1.88788e-05	0.194389
91.86	NR_118156	Oscillibacter ruminantium strain GH1 16S ribosomal RNA gene, partial sequence		OTU366	CCTACGGGTGGCTGCAGTGGGGAATATTGGGCAATGGGCGCAAGCCTGACCCAGCAACGCCGCGTGAAGGAAGAAGGCTTTCGGGTTGTAAACTTCTTTTAAGAGGGAAGAGCAGAAGACGGTACCTCTAGAATAAGCCACGGCTAACTACGTGCCAGCAGCCGCGGTAATACGTAGTTGGCAAGCGTTGTCCGGATTTACTGGGTGTAAAGGGCGTGCAGCCGGGTCTGCAAGTCAGATGTGAAATCCATGGGCTCAACCCATGAACTGCATTTGAAACTGTAGATCTTGAGTGTCGGAGGGGCAATCGGAATTCCTAGTGTAGCGGTGAAATGCGTAGATATTAGGAGGAACACCAGTGGCGAAGGCGGATTGCTGGACGATAACTGACGGTGAGGC…	k__Bacteria, p__Firmicutes, c__Clostridia, o__Clostridiales, f__, g__, s__	0.0121547	8.2273e-05	0.366692	0.292658	8.2273e-05	0.149713	8.2273e-05	0.193729	0.796501	8.2273e-05	8.2273e-05	0.696368
95.93	NR_118156	Oscillibacter ruminantium strain GH1 16S ribosomal RNA gene, partial sequence		OTU169	CCTACGGGAGGCAGCAGTGGGGAATATTGGGCAATGGACGCAAGTCTGACCCAGCAACGCCGCGTGAAGGAAGAAGGCTTTCGGGTTGTAAACTTCTTTTGTCAGGGAAGAGTAGAAGACGGTACCTGACGAATAAGCCACGGCTAACTACGTGCCAGCAGCCGCGGTAATACGTAGGTGGCAAGCGTTGTCCGGATTTACTGGGTGTAAAGGGCGTGCAGCCGGGCCGGCAAGTCAGATGTGAAATCTGGAGGCTTAACCTACAAACTGCATTTGAAACTGTAGGTCTTGAGTACCGGAGAGGTTATCGGAATTCCTTGTGTAGCGGTGAAATGCGTAGATATAAGGAAGAACACCAGTGGCGAAGGCGGATAACTGGACGGCAACTGACGGTGAGGC…	k__Bacteria, p__Firmicutes, c__Clostridia, o__Clostridiales, f__, g__, s__	0.0127123	7.86642e-05	7.60615	3.65899	12.955	3.60483	7.86642e-05	11.0472	5.43074	7.86642e-05	7.86642e-05	4.33185
92.99	NR_118156	Oscillibacter ruminantium strain GH1 16S ribosomal RNA gene, partial sequence		OTU37	CCTACGGGAGGCAGCAGTGGGGAATATTGGGCAATGGGCGCAAGCCTGACCCAGCAACGCCGCGTGAAGGAAGAAGGCTTTCGGGTTGTAAACTTCTTTTAAGAGGGAAGAGCAGAAGACGGTACCTCTAGAATAAGCCACGGCTAACTACGTGCCAGCAGCCGCGGTAATACGTAGGTGGCAAGCGTTGTCCGGATTTACTGGGTGTAAAGGGCGTGCAGCCGGGTCTGCAAGTCAGATGTGAAATCCATGGGCTCAACCCATGAACTGCATTTGAAACTGTAGATCTTGAGTGTCGGAGGGGCAATCGGAATTCCTAGTGTAGCGGTGAAATGCGTAGATATTAGGAGGAACACCAGTGGCGAAGGCGGATTGCTGGACGATAACTGACGGTGAGGC…	k__Bacteria, p__Firmicutes, c__Clostridia, o__Clostridiales, f__Ruminococcaceae, g__, s__	2.2467	0.000101975	0.280256	0.207172	4.45096e-07	0.240583	4.45096e-07	0.0850526	0.512099	4.45096e-07	4.45096e-07	0.334872
94.34	NR_118156	Oscillibacter ruminantium strain GH1 16S ribosomal RNA gene, partial sequence		OTU54	CCTACGGGAGGCAGCAGTGGGGAATATTGGGCAATGGGCGCAAGCCTGACCCAGCAACGCCGCGTGAAGGAAGAAGGCTTTCGGGTTGTAAACTTCTTTTGTCAGGGACGAGCAGAAGACGGTACCTGACGAATAAGCCACGGCTAACTACGTGCCAGCAGCCGCGGTAATACGTAGGTGGCAAGCGTTGTCCGGATTTACTGGGTGTAAAGGGCGTGTAGCCGGGAGGGCAAGTCAGATGTGAAATCCACGGGCTCAACTCGTGAACTGCATTTGAAACTACTCTTCTTGAGTATCGGAGAGGCAATCGGAATTCCTAGTGTAGCGGTGAAATGCGTAGATATTAGGAGGAACACCAGTGGCGAAGGCGGATTGCTGGACGACAACTGACGGTGAGGC…	k__Bacteria, p__Firmicutes, c__Clostridia, o__Clostridiales, f__Ruminococcaceae, g__, s__	1e-06	1	295.571	1	1	1	1	1	1635.8	1	1	30038.3
95.25	NR_118156	Oscillibacter ruminantium strain GH1 16S ribosomal RNA gene, partial sequence		OTU314	CCTACGGGGGGCTGCAGTGGGGAATATTGGGCAATGGACGCAAGTCTGACCCAGCAACGCCGCGTGAAGGAAGAAGGCTTTCGGGTTGTAAACTTCTTTTGTCAGGGAAGAGCAGAAGACGGTACCTGACGAATAAGCCACGGCTAACTACGTGCCAGCAGCCGCGGTAATACGTAGGTGGCAAGCGTTGTCCGGATTTACTGGGTGTAAAGGGCGTGTAGCCGGGTTCGTAAGTCAGATGTGAAATCTGGAGGCTCAACCTCCAAACTGCATTTGAAACTGCGGATCTTGAGTATCGGAGAGGTCATCGGAATTCCTAGTGTAGCGGTGAAATGCGTAGATATTAGGAGGAACACCAGTGGCGAAGGCGGATGACTGGACGACAACTGACGGTGAGGC…	k__Bacteria, p__Firmicutes, c__Clostridia, o__Clostridiales, f__Ruminococcaceae, g__Oscillospira, s__	0.00790451	0.00012651	0.133006	5.07125	0.00012651	0.00012651	0.00012651	0.00012651	1.45147	0.00012651	0.00012651	1.48022
96.16	NR_118156	Oscillibacter ruminantium strain GH1 16S ribosomal RNA gene, partial sequence		OTU101	CCTACGGGAGGCAGCAGTGGGGAATATTGGGCAATGGACGCAAGTCTGACCCAGCAACGCCGCGTGAAGGAAGAAGGCTTTCGGGTTGTAAACTTCTTTTGTCAGGGAAGAGTAGAAGACGGTACCTGACGAATAAGCCACGGCTAACTACGTGCCAGCAGCCGCGGTAATACGTAGGTGGCAAGCGTTGTCCGGATTTACTGGGTGTAAAGGGCGTGCAGCCGGGCCGGCAAGTCAGATGTGAAATCTGGAGGCTTAACCTCCAAACTGCATTTGAAACTGTAGGTCTTGAGTACCGGAGAGGTTATCGGAATTCCTTGTGTAGCGGTGAAATGCGTAGATATAAGGAAGAACACCAGTGGCGAAGGCGGATAACTGGACGGCAACTGACGGTGAGGC…	k__Bacteria, p__Firmicutes, c__Clostridia, o__Clostridiales, f__Ruminococcaceae, g__Oscillospira, s__	0.151803	6.58747e-06	7.1524	4.13242	6.29509	3.07434	0.00484965	12.4207	5.56106	6.58747e-06	6.58747e-06	3.58276
96.15	NR_118156	Oscillibacter ruminantium strain GH1 16S ribosomal RNA gene, partial sequence		OTU226	CCTACGGGAGGCAGCAGTGGGGAATATTGGGCAATGGACGCAAGTCTGACCCAGCAACGCCGCGTGAAGGAAGAAGGCTTTCGGGTTGTAAACTTCTTTTGTCAGGGAAGAGTAGAAGACGGTACCTGACGAATAAGCCACGGCTAACTACGTGCCAGCAGCCGCGGTAATACGTAGGTGGCAAGCGTTGTCCGGATTTACTGGGTGTAAAGGGCGTGTAGCCGGGTTCGTAAGTCAGATGTGAAATCTGGAGGCTCAACCTCCAAACTGCATTTGAAACTGCGGATCTTGAGTATCGGAGAGGTCATCGGAATTCCTAGTGTAGCGGTGAAATGCGTAGATATTAGGAGGAACACCAGTGGCGAAGGCGGATGACTGGACGACAACTGACGGTGAGGC…	k__Bacteria, p__Firmicutes, c__Clostridia, o__Clostridiales, f__Ruminococcaceae, g__Oscillospira, s__	0.0134417	7.43954e-05	5.45886	20.973	7.43954e-05	1.03369	7.43954e-05	5.36763	113.953	7.43954e-05	7.43954e-05	6.20255
97.51	NR_118156	Oscillibacter ruminantium strain GH1 16S ribosomal RNA gene, partial sequence		OTU159	CCTACGGGAGGCAGCAGTGGGGAATATTGGGCAATGGACGCAAGTCTGACCCAGCAACGCCGCGTGAAGGAAGAAGGCTTTCGGGTTGTAAACTTCTTTTGTCAGGGAAGAGCAGAAGACGGTACCTGACGAATAAGCCACGGCTAACTACGTGCCAGCAGCCGCGGTAATACGTAGGTGGCAAGCGTTGTCCGGATTTACTGGGTGTAAAGGGCGTGTAGCCGGGGAGACAAGTCAGATGTGAAATCTGGAGGCTCAACCTCCAAACTGCATTTGAAACTGTTTCTCTTGAGTATCGGAGAGGTAATCGGAATTCCTAGTGTAGCGGTGAAATGCGTAGATATTAGGAAGAACACCAGTGGCGAAGGCGGATTACTGGACGACAACTGACGGTGAGGC…	k__Bacteria, p__Firmicutes, c__Clostridia, o__Clostridiales, f__Ruminococcaceae, g__Oscillospira, s__	0.00441165	0.000226673	112.401	55.7622	0.000226673	24.0609	0.000226673	63.1583	9.17204	0.000226673	0.000226673	29.4569
96.38	NR_118156	Oscillibacter ruminantium strain GH1 16S ribosomal RNA gene, partial sequence		OTU351	CCTACGGGGGGCTGCAGTGGGGAATATTGGGCAATGGACGCAAGTCTGACCCAGCAACGCCGCGTGAAGGAAGAAGGCTTTCGGGTTGTAAACTTCTTTTGTCAGGGAAGAGCAGAAGACGGTACCTGACGAATAAGCCACGGCTAACTACGTGCCAGCAGCCGCGGTAATACGTAGGTGGCAAGCGTTGTCCGGATTTACTGGGTGTAAAGGGCGTGTAGCCGGGGAGACAAGTCAGATGTGAAATCTGGAGGCTCAACCTACAAACTGCATTTGAAACTGTTTCTCTTGAGTATCGGAGAGGTAATCGGAATTCCTAGTGTAGCGGTGAAATGCGTAGATATTAGGAAGAACACCAGTGGCGAAGGCGGATTACTGGACGACAACTGACGGTGAGGC…	k__Bacteria, p__Firmicutes, c__Clostridia, o__Clostridiales, f__Ruminococcaceae, g__Oscillospira, s__	1e-06	1	11127.3	5561.85	1	4961.79	1	1442.38	3456.12	1	1	1063.67
93.67	NR_118156	Oscillibacter ruminantium strain GH1 16S ribosomal RNA gene, partial sequence		OTU358	CCTACGGGGGGCTGCAGTGGGGAATATTGGGCAATGGACGCAAGTCTGACCCAGCAACGCCGCGTGAAGGAAGAAGGCTTTCGGGTTGTAAACTTCTTTTGTCAGGGAACAGTAGAAGAGGGTACCTGACGAATAAGCCACGGCTAACTACGTGCCAGCAGCCGCGGTAATACGTAGGTGGCAAGCGTTGTCCGGATTTACTGGGTGTAAAGGGCGTGTAGCCGGAGAGACAAGTCAGATGTGAAATCCGCGGGCTCAACTCGCGAACTGCATTTGAAACTGTTTCCCTTGAGTATCGGAGAGGTAACCGGAATTCCTAGTGTAGCGGTGAAATGCGTAGATATTAGGAAGAACACCAGTGGCGAAGGCGGGTTACTGGACGACAACTGACGGTGAGGC…	k__Bacteria, p__Firmicutes, c__Clostridia, o__Clostridiales, f__Ruminococcaceae, g__Oscillospira, s__	1e-06	1	646.02	12392.2	1	2146.66	1	1	52435.8	1	1	4883.19
94.12	NR_118156	Oscillibacter ruminantium strain GH1 16S ribosomal RNA gene, partial sequence		OTU387	CCTACGGGGGGCTGCAGTGGGGAATATTGGGCAATGGGCGCAAGCCTGACCCAGCAACGCCGCGTGAAGGAAGAAGGCTTTCGGGTTGTAAACTTCTTTTAAGAGGGAAGAGCAGAAGACGGTACCTCTTGAATAAGCCACGGCTAACTACGTGCCAGCAGCCGCGGTAATACGTAGTTGGCAAGCGTTGTCCGGATTTACTGGGTGTAAAGGGCGTGCAGCCGGGCATGCAAGTCAGATGTGAAATCTCAGGGCTCAACCCTGAAACTGCATTTGAAACTGTATGTCTTGAGTGCCGGAGAGGTAATCGGAATTCCTTGTGTAGCGGTGAAATGCGTAGATATAAGGAAGAACACCAGTGGCGAAGGCGGATTACTGGACGGTAACTGACGGTGAGGC…	k__Bacteria, p__Firmicutes, c__Clostridia, o__Clostridiales, f__Ruminococcaceae, g__Oscillospira, s__	1e-06	1	4019	8241.91	1	5081.3	1	1	4182.93	1	1	21348.1
93.67	NR_118156	Oscillibacter ruminantium strain GH1 16S ribosomal RNA gene, partial sequence		OTU344	CCTACGGGGGGCTGCAGTGGGGAATATTGGGCAATGGGCGCAAGCCTGACCCAGCAACGCCGCGTGAAGGAAGAAGGCTTTCGGGTTGTAAACTTCTTTTAAGAGGGAAGAGCAGAAGACGGTACCTCTTGAATAAGCCACGGCTAACTACGTGCCAGCAGCCGCGGTAATACGTAGTTGGCAAGCGTTGTCCGGATTTACTGGGTGTAAAGGGCGTGCAGCCGGGTGCGCAAGTCAGATGTGAAATCTCAGGGCTCAACCCTGAAACTGCATTTGAAACTGTGCATCTTGAGTGCCGGAGAGGTAATCGGAATTCCTTGTGTAGCGGTGAAATGCGTAGATATAAGGAAGAACACCAGTGGCGAAGGCGGATTACTGGACGGTAACTGACGGTGAGGC…	k__Bacteria, p__Firmicutes, c__Clostridia, o__Clostridiales, f__Ruminococcaceae, g__Oscillospira, s__	1e-06	1	15235.6	22957.7	1	5459.11	1	1	32451.1	1	1	26707.8
94.57	NR_118156	Oscillibacter ruminantium strain GH1 16S ribosomal RNA gene, partial sequence		OTU290	CCTACGGGTGGCTGCAGTGGGGAATATTGGGCAATGGGCGCAAGCCTGACCCAGCAACGCCGCGTGAAGGAAGAAGGCTTTCGGGTTGTAAACTTCTTTTAAGAGGGAAGAGAAGAAGACGGTACCTCTTGAATAAGCCACGGCTAACTACGTGCCAGCAGCCGCGGTAATACGTAGGTGGCAAGCGTTGTCCGGATTTACTGGGTGTAAAGGGCGTGCAGCCGGGCATGCAAGTCAGATGTGAAATCTCAGGGCTCAACCCTGAAACTGCATTTGAAACTGTATGTCTTGAGTGCCGGAGAGGTAATCGGAATTCCTTGTGTAGCGGTGAAATGCGTAGATATAAGGAAGAACACCAGTGGCGAAGGCGGATTACTGGACGGTAACTGACGGTGAGGC…	k__Bacteria, p__Firmicutes, c__Clostridia, o__Clostridiales, f__Ruminococcaceae, g__Oscillospira, s__	1e-06	1	47745.9	44815.4	1	128796	115.431	7751.94	78968.3	1	1	47532.2
94.8	NR_118156	Oscillibacter ruminantium strain GH1 16S ribosomal RNA gene, partial sequence		OTU56	CCTACGGGAGGCAGCAGTGGGGAATATTGGGCAATGGACGCAAGTCTGACCCAGCAACGCCGCGTGAAGGAAGAAGGCTTTCGGGTTGTAAACTTCTTTTGTCAGGGAACAGTAGAAGAGGGTACCTGACGAATAAGCCACGGCTAACTACGTGCCAGCAGCCGCGGTAATACGTAGGTGGCAAGCGTTGTCCGGATTTACTGGGTGTAAAGGGCGTGTAGCCGGAGAGACAAGTCAGATGTGAAATCCGCGGGCTCAACCCGCGAACTGCATTTGAAACTGTTTCCCTTGAGTATCGGAGAGGTAACCGGAATTCCTAGTGTAGCGGTGAAATGCGTAGATATTAGGAAGAACACCAGTGGCGAAGGCGGGTTACTGGACGACAACTGACGGTGAGGC…	k__Bacteria, p__Firmicutes, c__Clostridia, o__Clostridiales, f__Ruminococcaceae, g__Oscillospira, s__	1e-06	1	112742	1.90219e+06	1	1.7983e+06	681.44	316608	1.61179e+06	1	1	794519
94.81	NR_118156	Oscillibacter ruminantium strain GH1 16S ribosomal RNA gene, partial sequence		OTU108	CCTACGGGAGGCAGCAGTGGGGAATATTGGGCAATGGGCGCAAGCCTGACCCAGCAACGCCGCGTGAAGGAAGAAGGCTTTCGGGTTGTAAACTTCTTTTAAGAGGGAAGAGCAGAAGACGGTACCTCTTGAATAAGCCACGGCTAACTACGTGCCAGCAGCCGCGGTAATACGTAGGTGGCAAGCGTTGTCCGGATTTACTGGGTGTAAAGGGCGTGCAGCCGGGTGCGCAAGTCAGATGTGAAATCTCAGGGCTCAACCCTGAAACTGCATTTGAAACTGTGCATCTTGAGTGCCGGAGAGGTAATCGGAATTCCTTGTGTAGCGGTGAAATGCGTAGATATAAGGAAGAACACCAGTGGCGAAGGCGGATTACTGGACGGTAACTGACGGTGAGGC…	k__Bacteria, p__Firmicutes, c__Clostridia, o__Clostridiales, f__Ruminococcaceae, g__Oscillospira, s__	1e-06	2384.7	905774	1.5513e+06	1	152492	1	139535	1.67217e+06	1	1	1.90839e+06
95.26	NR_118156	Oscillibacter ruminantium strain GH1 16S ribosomal RNA gene, partial sequence		OTU154	CCTACGGGAGGCAGCAGTGGGGAATATTGGGCAATGGGCGCAAGCCTGACCCAGCAACGCCGCGTGAAGGAAGAAGGCTTTCGGGTTGTAAACTTCTTTTAAGAGGGAAGAGCAGAAGACGGTACCTCTTGAATAAGCCACGGCTAACTACGTGCCAGCAGCCGCGGTAATACGTAGGTGGCAAGCGTTGTCCGGATTTACTGGGTGTAAAGGGCGTGCAGCCGGGCATGCAAGTCAGATGTGAAATCTCAGGGCTCAACCCTGAAACTGCATTTGAAACTGTATGTCTTGAGTGCCGGAGAGGTAATCGGAATTCCTTGTGTAGCGGTGAAATGCGTAGATATAAGGAAGAACACCAGTGGCGAAGGCGGATTACTGGACGGTAACTGACGGTGAGGC…	k__Bacteria, p__Firmicutes, c__Clostridia, o__Clostridiales, f__Ruminococcaceae, g__Oscillospira, s__	1e-06	89.5138	1.48219e+06	2.20089e+06	1	954709	851.624	527132	2.14369e+06	1	1	2.48877e+06
93.67	NR_074793	Oscillibacter valericigenes strain Sjm18-20 16S ribosomal RNA gene, complete sequence		OTU318	CCTACGGGGGGCTGCAGTGGGGAATATTGGGCAATGGGCGCAAGCCTGACCCAGCAACGCCGCGTGAAGGAAGAAGGCTTTCGGGTTGTAAACTTCTTTTAAGTGGGAAGAGTAGAAGACGGTACCACTTGAATAAGCCACGGCTAACTACGTGCCAGCAGCCGCGGTAATACGTAGTTGGCAAGCGTTGTCCGGATTTACTGGGTGTAAAGGGCGTGCAGCCGGGCATGCAAGTCAGATGTGAAATCTCAGGGCTTAACCCTGAAACTGCATTTGAAACTGTATGTCTTGAGTGCCGGAGAGGTAATCGGAATTCCTTGTGTAGCGGTGAAATGCGTAGATATAAGGAAGAACACCAGTGGCGAAGGCGGATTACTGGACGGTAACTGACGGTGAGGC…	k__Bacteria, p__Firmicutes, c__Clostridia, o__Clostridiales, f__Ruminococcaceae, ,	0.0227774	4.39032e-05	1.15582	1.41173	4.39032e-05	3.01387	4.39032e-05	0.063325	3.66636	4.39032e-05	4.39032e-05	4.39032e-05
94.8	NR_074793	Oscillibacter valericigenes strain Sjm18-20 16S ribosomal RNA gene, complete sequence		OTU41	CCTACGGGAGGCAGCAGTGGGGAATATTGGGCAATGGGCGCAAGCCTGACCCAGCAACGCCGCGTGAAGGAAGAAGGCTTTCGGGTTGTAAACTTCTTTTAAGTGGGAAGAGTAGAAGACGGTACCACTTGAATAAGCCACGGCTAACTACGTGCCAGCAGCCGCGGTAATACGTAGGTGGCAAGCGTTGTCCGGATTTACTGGGTGTAAAGGGCGTGCAGCCGGGCATGCAAGTCAGATGTGAAATCTCAGGGCTTAACCCTGAAACTGCATTTGAAACTGTATGTCTTGAGTGCCGGAGAGGTAATCGGAATTCCTTGTGTAGCGGTGAAATGCGTAGATATAAGGAAGAACACCAGTGGCGAAGGCGGATTACTGGACGGTAACTGACGGTGAGGC…	k__Bacteria, p__Firmicutes, c__Clostridia, o__Clostridiales, f__Ruminococcaceae, g__Oscillospira, s__	1.75544	5.69658e-07	0.604729	0.819347	5.69658e-07	1.55641	0.000194094	0.0381502	1.64274	5.69658e-07	5.69658e-07	5.69658e-07
96.61	NR_074793	Oscillibacter valericigenes strain Sjm18-20 16S ribosomal RNA gene, complete sequence		OTU396	CCTACGGGAGGCTGCAGTGGGGAATATTGGGCAATGGACGCAAGTCTGACCCAGCAACGCCGCGTGAAGGAAGAAGGCTTTCGGGTTGTAAACTTCTTTTAAGGGGGAAGAGCAGAAGACGGTACCCCTTGAATAAGCCACGGCTAACTACGTGCCAGCAGCCGCGGTAATACGTAGGTGGCAAGCGTTGTCCGGATTTACTGGGTGTAAAGGGCGTGTAGCCGGGTGTGCAAGTCAGATGTGAAATCTGGAGGCTCAACCTCCAAACTGCATTTGAAACTGTGCATCTTGAGTATCGGAGAGGTCATCGGAATTCCTTGTGTAGCGGTGAAATGCGTAGATATAAGGAAGAACACCAGTGGCGAAGGCGGATGACTGGACGACAACTGACGGTGAGGC…	k__Bacteria, p__Firmicutes, c__Clostridia, o__Clostridiales, f__Ruminococcaceae, g__Oscillospira, s__	0.00526968	0.000189765	0.000189765	0.000189765	0.000189765	0.407361	0.000189765	6.31918	0.000189765	0.000189765	0.000189765	0.000189765
94.57	NR_074793	Oscillibacter valericigenes strain Sjm18-20 16S ribosomal RNA gene, complete sequence		OTU22	CCTACGGGAGGCAGCAGTGGGGAATATTGGGCAATGGGCGCAAGCCTGACCCAGCAACGCCGCGTGAAGGAAGAAGGCTTTCGGGTTGTAAACTTCTTTTAAGTGGGAAGAGCAGAAGACGGTACCACTTGAATAAGCCACGGCTAACTACGTGCCAGCAGCCGCGGTAATACGTAGGTGGCAAGCGTTGTCCGGATTTACTGGGTGTAAAGGGCGTGCAGCCGGGCATGCAAGTCAGATGTGAAATCTCAGGGCTTAACCCTGAAACTGCATTTGAAACTGTATGTCTTGAGTGCCGGAGAGGTAATCGGAATTCCTTGTGTAGCGGTGAAATGCGTAGATATAAGGAAGAACACCAGTGGCGAAGGCGGATTACTGGACGGTAACTGACGGTGAGGC…	k__Bacteria, p__Firmicutes, c__Clostridia, o__Clostridiales, f__Ruminococcaceae, g__Oscillospira, s__	0.518977	0.00044146	0.906525	0.179334	1.92687e-06	0.342296	0.00144934	0.0528061	0.28709	1.92687e-06	1.92687e-06	0.00367695
93.89	NR_074793	Oscillibacter valericigenes strain Sjm18-20 16S ribosomal RNA gene, complete sequence		OTU298	CCTACGGGTGGCTGCAGTGGGGAATATTGGGCAATGGGCGCAAGCCTGACCCAGCAACGCCGCGTGAAGGAAGAAGGCTTTCGGGTTGTAAACTTCTTTTAAGAGGGAAGAATAGAAGACGGTACCTCTTGAATAAGCCACGGCTAACTACGTGCCAGCAGCCGCGGTAATACGTAGGTGGCAAGCGTTGTCCGGATTTACTGGGTGTAAAGGGCGTGCAGCCGGGTGCGCAAGTCAGATGTGAAATCTCAGGGCTCAACCCTGAAACTGCATTTGAAACTGTGCATCTTGAGTGCCGGAGAGGTAATCGGAATTCCTTGTGTAGCGGTGAAATGCGTAGATATAAGGAAGAACACCAGTGGCGAAGGCGGATTACTGGACGGTAACTGACGGTGAGGC…	k__Bacteria, p__Firmicutes, c__Clostridia, o__Clostridiales, f__Ruminococcaceae, g__Oscillospira, s__	1e-06	1	158337	11112	1	3695.49	1	1	33050.1	1	421.439	317653
97.2	NR_117961	Paenibacillus telluris strain PS38 16S ribosomal RNA gene, partial sequence		OTU393	CCTACGGGTGGCAGCAGTAGGGAATCTTCCGCAATGGACGAAAGTCTGACGGAGCAACGCCGCGTGAGTGATGAAGGTTTTCGGATCGTAAAGCTCTGTTGCCAGGGAAGAACGTCCGTTAGAGTAACTGCTAACGGAGTGACGGTACCTGAGAAGAAAGCCCCGGCTAACTACGTGCCAGCAGCCGCGGTAATACGTAGGGGGCAAGCGTTGTCCGGAATTATTGGGCGTAAAGCGCGCGCAGGCGGTTATTTAAGTCTGGTGTTTAAACCATGAGCTCAACTTGTGGTCGCACTGGAAACTGGGTAACTTGAGTGCAGAAGAGGAGAGTGGAATTCCACGTGTAGCGGTGAAATGCGTAGAGATGTGGAGGAACACCAGTGGCGAAGGCGACTCTCT…	k__Bacteria, p__Firmicutes, c__Bacilli, o__Bacillales, f__Paenibacillaceae, g__Paenibacillus, s__	1e-06	1	1	8251.03	1	1	1	1	1	1	1	1
99.14	NR_117304	Pantoea calida strain 1400/07 16S ribosomal RNA gene, partial sequence		OTU327	CCTACGGGTGGCAGCAGTGGGGAATATTGCACAATGGGCGCAAGCCTGATGCAGCCATGCCGCGTGTATGAAGAAGGCCTTCGGGTTGTAAAGTACTTTCAGCGGGGAGGAAGGGATGGCGCTTAATACGCGCCGTCATTGACGTTACCCGCAGAAGAAGCACCGGCTAACTCCGTGCCAGCAGCCGCGGTAATACGGAGGGTGCAAGCGTTAATCGGAATTACTGGGCGTAAAGCGCACGCAGGCGGTCTGTTAAGTCAGATGTGAAATCCCCGGGCTTAACCTGGGAACTGCATTTGAAACTGGCAGGCTTGAGTCTCGTAGAGGGGGGTAGAATTCCAGGTGTAGCGGTGAAATGCGTAGAGATCTGGAGGAATACCGGTGGCGAAGGCGGCCCCC…	k__Bacteria, p__Proteobacteria, c__Gammaproteobacteria, o__Enterobacteriales, f__Enterobacteriaceae, g__Erwinia, s__	1e-06	1	456.646	1	1	1	38415.5	1	1	1	1	688.961
99.14	NR_117304	Pantoea calida strain 1400/07 16S ribosomal RNA gene, partial sequence		OTU292	CCTACGGGGGGCTGCAGTGGGGAATATTGCACAATGGGCGCAAGCCTGATGCAGCCATGCCGCGTGTATGAAGAAGGCCTTCGGGTTGTAAAGTACTTTCAGCGGGGAGGAAGGGATGGTGCTTAATACGCGCCGTCATTGACGTTACCCGCAGAAGAAGCACCGGCTAACTCCGTGCCAGCAGCCGCGGTAATACGGAGGGTGCAAGCGTTAATCGGAATTACTGGGCGTAAAGCGCACGCAGGCGGTCTGTTAAGTCAGATGTGAAATCCCCGGGCTTAACCTGGGAACTGCATTTGAAACTGGCAGGCTTGAGTCTCGTAGAGGGGGGTAGAATTCCAGGTGTAGCGGTGAAATGCGTAGAGATCTGGAGGAATACCGGTGGCGAAGGCGGCCCCC…	k__Bacteria, p__Proteobacteria, c__Gammaproteobacteria, o__Enterobacteriales, f__Enterobacteriaceae, g__Erwinia, s__	1e-06	1	1	1	1	1	211687	1	1	1	1	5511.69
99.78	NR_117304	Pantoea calida strain 1400/07 16S ribosomal RNA gene, partial sequence		OTU147	CCTACGGGAGGCAGCAGTGGGGAATATTGCACAATGGGCGCAAGCCTGATGCAGCCATGCCGCGTGTATGAAGAAGGCCTTCGGGTTGTAAAGTACTTTCAGCGGGGAGGAAGGGATGGTGCTTAATACGCGCCGTCATTGACGTTACCCGCAGAAGAAGCACCGGCTAACTCCGTGCCAGCAGCCGCGGTAATACGGAGGGTGCAAGCGTTAATCGGAATTACTGGGCGTAAAGCGCACGCAGGCGGTCTGTTAAGTCAGATGTGAAATCCCCGGGCTTAACCTGGGAACTGCATTTGAAACTGGCAGGCTTGAGTCTCGTAGAGGGGGGTAGAATTCCAGGTGTAGCGGTGAAATGCGTAGAGATCTGGAGGAATACCGGTGGCGAAGGCGGCCCCC…	k__Bacteria, p__Proteobacteria, c__Gammaproteobacteria, o__Enterobacteriales, f__Enterobacteriaceae, g__Erwinia, s__	1e-06	229.108	1	2757.1	1	1559.09	600303	1	1	1	1	10334.4
100	NR_116752	Pantoea septica strain LMG 5345 16S ribosomal RNA gene, partial sequence		OTU70	CCTACGGGAGGCAGCAGTGGGGAATATTGCACAATGGGCGCAAGCCTGATGCAGCCATGCCGCGTGTATGAAGAAGGCCTTCGGGTTGTAAAGTACTTTCAGCGGGGAGGAAGGCGATGYGGTTAATAACCGCGTCGATTGACGTTACCCGCAGAAGAAGCACCGGCTAACTCCGTGCCAGCAGCCGCGGTAATACGGAGGGTGCAAGCGTTAATCGGAATTACTGGGCGTAAAGCGCACGCAGGCGGTCTGTCAAGTCGGATGTGAAATCCCCGGGCTTAACCTGGGAACTGCATTCGAAACTGGCAGGCTAGAGTCTTGTAGAGGGGGGTAGAATTCCAGGTGTAGCGGTGAAATGCGTAGAGATCTGGAGGAATACCGGTGGCGAAGGCGGCCCCC…	k__Bacteria, p__Proteobacteria, c__Gammaproteobacteria, o__Enterobacteriales, f__Enterobacteriaceae, g__Erwinia, s__	1e-06	1	10846.5	1	1	1	1	7751.94	1	1	2629.64	1
98.06	NR_118122	Pantoea wallisii strain LMG 26277 16S ribosomal RNA gene, complete sequence		OTU133	CCTACGGGAGGCAGCAGTGGGGAATATTGCACAATGGGCGCAAGCCTGATGCAGCCATGCCGCGTGTGTGAAGAAGGCCTTCGGGTTGTAAAGCACTTTCAGCGGGGAGGAAGGCGTTAAGGTTAATAACCTTGGCGATTGACGTTACCCGCAGAAGAAGCACCGGCTAACTCCGTGCCAGCAGCCGCGGTAATACGGAGGGTGCAAGCGTTAATCGGAATTACTGGGCGTAAAGCGCACGCAGGCGGTTTGTTAAGTCAGATGTGAAATCCCCGGGCTCAACCTGGGAACTGCATCTGATACTGGCAAGCTTGAGTCTCGTAGAGGGGGGTAGAATTCCAGGTGTAGCGGTGAAATGCGTAGAGATCTGGAGGAATACCGGTGGCGAAGGCGGCCCCC…	k__Bacteria, p__Proteobacteria, c__Gammaproteobacteria, o__Enterobacteriales, f__Enterobacteriaceae, g__, s__	1e-06	648.72	3386.96	1	1	1	201.026	1	1	1	1033.62	1
99.36	NR_118122	Pantoea wallisii strain LMG 26277 16S ribosomal RNA gene, complete sequence		OTU217	CCTACGGGAGGCAGCAGTGGGGAATATTGCACAATGGGCGCAAGCCTGATGCAGCCATGCCGCGTGTATGAAGAAGGCCTTCGGGTTGTAAAGTACTTTCAGCGGGGAGGAAGGCGATAAGGTTAATAACCTTGTCGATTGACGTTACCCGCAGAAGAAGCACCGGCTAACTCCGTGCCAGCAGCCGCGGTAATACGGAGGGTGCAAGCGTTAATCGGAATTACTGGGCGTAAAGCGCACGCAGGCGGTCTGTTAAGTCAGATGTGAAATCCCCGGGCTCAACCTGGGAACTGCATTTGAAACTGGCAGGCTTGAGTCTCGTAGAGGGGGGTAGAATTCCAGGTGTAGCGGTGAAATGCGTAGAGATCTGGAGGAATACCGGTGGCGAAGGCGGCCCCC…	k__Bacteria, p__Proteobacteria, c__Gammaproteobacteria, o__Enterobacteriales, f__Enterobacteriaceae, g__Erwinia, s__	1e-06	18406.8	1	1	1	1	33155.2	1	1	1	637.763	688.961
100	NR_113076	Parabacteroides goldsteinii strain JCM 13446 16S ribosomal RNA gene, partial sequence		OTU141	CCTACGGGAGGCAGCAGTGAGGAATATTGGTCAATGGGCGAGAGCCTGAACCAGCCAAGTCGCGTGAAGGATGAAGGATCTATGGTTTGTAAACTTCTTTTATATGGGAATAAAGTGAGGAACGTGTTCCTTTTTGTATGTACCATATGAATAAGCATCGGCTAACTCCGTGCCAGCAGCCGCGGTAATACGGAGGATGCGAGCGTTATCCGGATTTATTGGGTTTAAAGGGTGCGTAGGTGGTTAATTAAGTCAGCGGTGAAAGTTTGTGGCTCAACCATAAAATTGCCGTTGAAACTGGTTGACTTGAGTATATTTGAGGTAGGCGGAATGCGTGGTGTAGCGGTGAAATGCATAGATATCACGCAGAACTCCGATTGCGAAGGCAGCTTACTAAAC…	k__Bacteria, p__Bacteroidetes, c__Bacteroidia, o__Bacteroidales, f__Porphyromonadaceae, g__Parabacteroides, s__	1e-06	4769.4	30567.2	70566.2	177205	290005	90923.7	37606.7	184931	213239	421.439	134681
99.78	NR_041464	Parabacteroides johnsonii strain M-165 16S ribosomal RNA gene, partial sequence		OTU231	CCTACGGGAGGCAGCAGTGAGGAATATTGGTCAATGGCCGAGAGGCTGAACCAGCCAAGTCGCGTGAAGGATGAAGGATCTATGGTTTGTAAACTTCTTTTATAGGGGAATAAAGTGTGGGACGTGTCCCATTTTGTATGTACCCTATGAATAAGCATCGGCTAACTCCGTGCCAGCAGCCGCGGTAATACGGAGGATGCGAGCGTTATCCGGATTTATTGGGTTTAAAGGGTGCGTAGGTGGTAATTTAAGTCAGCGGTGAAAGTTTGTGGCTCAACCATAAAATTGCCGTTGAAACTGGGTTACTTGAGTGTGTTTGAGGTAGGCGGAATGCGTGGTGTAGCGGTGAAATGCATAGATATCACGCAGAACTCCAATTGCGAAGGCAGCTTACTAAAC…	k__Bacteria, p__Bacteroidetes, c__Bacteroidia, o__Bacteroidales, f__Porphyromonadaceae, g__Parabacteroides, s__	1e-06	1	456.646	1	7872.12	2146.66	1	1	1	4926.87	1	4958.84
100	NR_041464	Parabacteroides johnsonii strain M-165 16S ribosomal RNA gene, partial sequence		OTU249	CCTACGGGAGGCAGCAGTGAGGAATATTGGTCAATGGCCGAGAGGCTGAACCAGCCAAGTCGCGTGAAGGATGAAGGATCTATGGTTTGTAAACTTCTTTTATAGGGGAATAAAGTGTGGGACGTGTTCCATTTTGTATGTACCCTATGAATAAGCATCGGCTAACTCCGTGCCAGCAGCCGCGGTAATACGGAGGATGCGAGCGTTATCCGGATTTATTGGGTTTAAAGGGTGCGTAGGTGGTAATTTAAGTCAGCGGTGAAAGTTTGTGGCTCAACCATAAAATTGCCGTTGAAACTGGGTTACTTGAGTGTGTTTGAGGTAGGCGGAATGCGTGGTGTAGCGGTGAAATGCATAGATATCACGCAGAACTCCAATTGCGAAGGCAGCTTACTAAAC…	k__Bacteria, p__Bacteroidetes, c__Bacteroidia, o__Bacteroidales, f__Porphyromonadaceae, g__Parabacteroides, s__	1e-06	1	4843.1	450.402	19214.2	1535.27	1	1	6505.91	15320.3	1	11106.1
100	NR_041343	Parabacteroides merdae strain JCM 9497 16S ribosomal RNA gene, partial sequence		OTU183	CCTACGGGAGGCAGCAGTGAGGAATATTGGTCAATGGCCGAGAGGCTGAACCAGCCAAGTCGCGTGAAGGAAGAAGGATCTATGGTTTGTAAACTTCTTTTATAGGGGAATAAAGTGGAGGACGTGTCCTTTTTTGTATGTACCCTATGAATAAGCATCGGCTAACTCCGTGCCAGCAGCCGCGGTAATACGGAGGATGCGAGCGTTATCCGGATTTATTGGGTTTAAAGGGTGCGTAGGTGGTGATTTAAGTCAGCGGTGAAAGTTTGTGGCTCAACCATAAAATTGCCGTTGAAACTGGGTTACTTGAGTGTGTTTGAGGTAGGCGGAATGCGTGGTGTAGCGGTGAAATGCATAGATATCACGCAGAACTCCGATTGCGAAGGCAGCTTACTAAAC…	k__Bacteria, p__Bacteroidetes, c__Bacteroidia, o__Bacteroidales, f__Porphyromonadaceae, g__Parabacteroides, s__	1e-06	1	1	3165.73	1	4428.3	1	1	2322.99	8334.38	1	2127.34
99.57	NR_041667	Parasutterella excrementihominis strain YIT 11859 16S ribosomal RNA gene, partial sequence		OTU199	CCTACGGGAGGCAGCAGTGGGGAATTTTGGACAATGGGCGCAAGCCTGATCCAGCTATTCCGCGTGTGGGATGAAGGCCCTCGGGTTGTAAACCACTTTTGTAGAGAACGAAAAGACACCTTTTAATAAAGGGTGTTGCTGACGGTACTCTAAGAATAAGCACCGGCTAACTACGTGCCAGCAGCCGCGGTAATACGTAGGGTGCGAGCGTTAATCGGAATTACTGGGCGTAAAGGGTGCGCAGGCGGTTGAGTAAGACAGATGTGAAATCCCCGAGCTTAACTCGGGAATGGCATATGTGACTGCTCGACTAGAGTGTGTCAGAGGGAGGTGGAATTCCACGTGTAGCAGTGAAATGCGTAGATATGTGGAAGAACACCGATGGCGAAGGCAGCCTCC…	k__Bacteria, p__Proteobacteria, c__Betaproteobacteria, o__Burkholderiales, f__Alcaligenaceae, g__Sutterella, s__	1e-06	79797	1587.61	10355.3	1	1	24120.6	1	1635.8	1	2719.38	1
98.92	NR_041667	Parasutterella excrementihominis strain YIT 11859 16S ribosomal RNA gene, partial sequence		OTU302	CCTACGGGGGGCTGCAGTGGGGAATTTTGGACAATGGGCGCAAGCCTGATCCAGCTATTCCGCGTGTGGGATGAAGGCCCTCGGGTTGTAAACCACTTTTGTAGAGAACGAAAAGACACCTTCGAATAAAGGGTGTTGCTGACGGTACTCTAAGAATAAGCACCGGCTAACTACGTGCCAGCAGCCGCGGTAATACGTAGGGTGCGAGCGTTAATCGGAATTACTGGGCGTAAAGGGTGCGCAGGCGGTTGAGTAAGACAGATGTGAAATCCCCGAGCTTAACTCGGGAATGGCATAAGTGACTGCTCGACTAGAGTGTGTCAGAGGGAGGTGGAATTCCACGTGTAGCAGTGAAATGCGTAGATATGTGGAAGAACACCGATGGCGAAGGCAGCCTCC…	k__Bacteria, p__Proteobacteria, c__Betaproteobacteria, o__Burkholderiales, f__Alcaligenaceae, g__Sutterella, s__	1e-06	3072.02	5007.37	900.804	1	1073.33	77709.6	1442.38	1161.49	1	31785.7	1
100	NR_041667	Parasutterella excrementihominis strain YIT 11859 16S ribosomal RNA gene, partial sequence		OTU2	CCTACGGGAGGCAGCAGTGGGGAATTTTGGACAATGGGCGCAAGCCTGATCCAGCTATTCCGCGTGTGGGATGAAGGCCCTCGGGTTGTAAACCACTTTTGTAGAGAACGAAAAGACACCTTCGAATAAAGGGTGTTGCTGACGGTACTCTAAGAATAAGCACCGGCTAACTACGTGCCAGCAGCCGCGGTAATACGTAGGGTGCGAGCGTTAATCGGAATTACTGGGCGTAAAGGGTGCGCAGGCGGTTGAGTAAGACAGATGTGAAATCCCCGAGCTTAACTCGGGAATGGCATATGTGACTGCTCGACTAGAGTGTGTCAGAGGGAGGTGGAATTCCACGTGTAGCAGTGAAATGCGTAGATATGTGGAAGAACACCGATGGCGAAGGCAGCCTCC…	k__Bacteria, p__Proteobacteria, c__Betaproteobacteria, o__Burkholderiales, f__Alcaligenaceae, g__Sutterella, s__	0.00220583	33.5371	48.7607	47.8064	1.16716	6.50607	1505.84	41.7852	29.6727	10.847	656.987	38.1026
98.92	NR_041667	Parasutterella excrementihominis strain YIT 11859 16S ribosomal RNA gene, partial sequence		OTU345	CCTACGGGTGGCTGCAGTGGGGAATTTTGGACAATGGGCGCAAGCCTGATCCAGCTATTCCGCGTGTGGGATGAAGGCCCTCGGGTTGTAAACCACTTTTGTAGAGAACGAAAAGACACCTTCGAATAAAGGGTGTTGCTGACGGTACTCTAAGAATAAGCACCGGCTAACTACGTGCCAGCAGCCGCGGTAATACGTAGGGTGCGAGCTTTAATCGGAATTACTGGGCGTAAAGGGTGCGCAGGCGGTTGAGTAAGACAGATGTGAAATCCCCGAGCTTAACTCGGGAATGGCATATGTGACTGCTCGACTAGAGTGTGTCAGAGGGAGGTGGAATTCCACGTGTAGCAGTGAAATGCGTAGATATGTGGAAGAACACCGATGGCGAAGGCAGCCTCC…	k__Bacteria, p__Proteobacteria, c__Betaproteobacteria, o__Burkholderiales, f__Alcaligenaceae, g__Sutterella, s__	1e-06	229.108	1	594.516	1	1	20338.2	1	1	1	18054.1	2921.93
98.92	NR_026111	Phascolarctobacterium faecium strain ACM 3679 16S ribosomal RNA gene, partial sequence		OTU394	CCTACGGGGGGCAGCAGTGGGGAATCTTCCGCAATGGACGAAAGTCTGACGGAGCAACGCCGCGTGAGTGATGAAGGATTTCGGTCTGTAAAGCTCTGTTGTTTATGACGAACGTGCAGTGTGTGAACAATGCATTGCAATGACGGTAGTAAACGAGGAAGCCACGGCTAACTACGTGCCAGCAGCCGCGGTAATACGTAGGTGGCGAGTGTTGTCCGGAATTATTGGGCGTAAAGAGCATGTAGGCGGCTTAATAAGTCGAGCGTGAAAATGCGGGGCTCAACCCCGTATGGCGCTAGAAACTGTTAGGCTTGAGTGCAGGAGAGGAAAGGGGAATTCCCAGTGTAGCGGTGAAATGCGTAGATATTGGGAGGAACACCAGTGGCGAAGGCGCCTTTC…	k__Bacteria, p__Firmicutes, c__Clostridia, o__Clostridiales, f__Veillonellaceae, g__Phascolarctobacterium, s__	0.007743	0.27576	0.0763454	0.000129149	0.000129149	0.000129149	0.154287	0.000129149	0.211262	0.000129149	0.000129149	0.0889786
98.92	NR_026111	Phascolarctobacterium faecium strain ACM 3679 16S ribosomal RNA gene, partial sequence		OTU386	CCTACGGGCGGCAGCAGTGGGGAATCTTCCGCAATGGACGAAAGTCTGACGGAGCAACGCCGCGTGAGTGATGAAGGATTTCGGTCTGTAAAGCTCTGTTGTTTATGACGAACGTGCAGTGTGTGTACAATGCATTGCAATGACGGTAGTAAACGAGGAAGCCACGGCTAACTACGTGCCAGCAGCCGCGGTAATACGTAGGTGGCGAGCGTTGTCCGGAATTATTGGGCGTAAAGAGCATGTAGGCGGCTTAATAAGTCGAGCGTGAAAATGCGGGGCTCAACCACGTATGGCGCTGGAAACTGTTAGGCTTGAGTGCAGGAGAGGAAAGGGGAATTCCCAGTGTAGCGGTGAAATGCGTAGATATTGGGAGGAACACCAGTGGCGAAGGCGCCTTTC…	k__Bacteria, p__Firmicutes, c__Clostridia, o__Clostridiales, f__Veillonellaceae, g__Phascolarctobacterium, s__	0.00621107	1.51113	0.563087	0.532894	0.115394	0.987606	2.52377	0.379115	0.561011	0.209198	0.925245	0.332774
100	NR_026111	Phascolarctobacterium faecium strain ACM 3679 16S ribosomal RNA gene, partial sequence		OTU43	CCTACGGGAGGCAGCAGTGGGGAATCTTCCGCAATGGACGAAAGTCTGACGGAGCAACGCCGCGTGAGTGATGAAGGATTTCGGTCTGTAAAGCTCTGTTGTTTATGACGAACGTGCAGTGTGTGAACAATGCATTGCAATGACGGTAGTAAACGAGGAAGCCACGGCTAACTACGTGCCAGCAGCCGCGGTAATACGTAGGTGGCGAGCGTTGTCCGGAATTATTGGGCGTAAAGAGCATGTAGGCGGCTTAATAAGTCGAGCGTGAAAATGCGGGGCTCAACCCCGTATGGCGCTGGAAACTGTTAGGCTTGAGTGCAGGAGAGGAAAGGGGAATTCCCAGTGTAGCGGTGAAATGCGTAGATATTGGGAGGAACACCAGTGGCGAAGGCGCCTTTC…	k__Bacteria, p__Firmicutes, c__Clostridia, o__Clostridiales, f__Veillonellaceae, g__Phascolarctobacterium, s__	7.58773	0.673251	0.493422	0.436238	0.392243	0.384163	1.8225	0.436344	0.536363	0.38824	0.766594	0.456501
98.92	NR_026111	Phascolarctobacterium faecium strain ACM 3679 16S ribosomal RNA gene, partial sequence		OTU268	CCTACGGGGGGCTGCAGTGGGGAATCTTCCGCAATGGACGAAAGTCTGACGGAGCAACGCCGCGTGAGTGATGAAGGATTTCGGTCTGTAAAGCTCTGTTGTTTATGACGAATGTGCAGTGTGTGAACAATGCATTGCAATGACGGTAGTAAACGAGGAAGCCACGGCTAACTACGTGCCAGCAGCCGCGGTAATACGTAGGTGGCGAGCGTTGTCCGGAATTATTGGGCGTAAAGAGCATGTAGGCGGCTTAATAAGTCGAGCGTGAAAATGCGGGGCTCAACCCCGTATGGCGCTGGAAACTGTTAGGCTTGAGTGCAGGAGAGGAAAGGGGAATTCCCAGTGTAGCGGTGAAATGCGTAGATATTGGGAGGAACACCAGTGGCGAAGGCGCCTTTC…	k__Bacteria, p__Firmicutes, c__Clostridia, o__Clostridiales, f__Veillonellaceae, g__Phascolarctobacterium, s__	0.760748	1.0161	0.400441	0.385946	0.297089	0.195927	1.31667	0.237987	0.450836	0.232126	0.599762	0.515152
98.92	NR_026111	Phascolarctobacterium faecium strain ACM 3679 16S ribosomal RNA gene, partial sequence		OTU325	CCTACGGGGGGCTGCAGTGGGGAATCTTCCGCAATGGACGAAAGTCTGACGGAGCAACGCCGCGTGAGTGATGAAGGATTTCGGTCTGTAAAGCTCTGTTGTTTATGACGAACGTGCAGTGTGTGTACAATGCATTGCAATGACGGTAGTAAACGAGGAAGCCACGGCTAACTACGTGCCAGCAGCCGCGGTTATACGTAGGTGGCGAGCGTTGTCCGGAATTATTGGGCGTAAAGAGCATGTAGGCGGCTTAATAAGTCGAGCGTGAAAATGCGGGGCTCAACCCCGTATGGCGCTGGAAACTGTTAGGCTTGAGTGCAGGAGAGGAAAGGGGAATTCCCAGTGTAGCGGTGAAATGCGTAGATATTGGGAGGAACACCAGTGGCGAAGGCGCCTTTC…	k__Bacteria, p__Firmicutes, c__Clostridia, o__Clostridiales, f__Veillonellaceae, g__Phascolarctobacterium, s__	0.0335513	0.369358	0.432829	0.540399	0.098097	0.0870629	1.77793	0.627365	0.297765	0.16293	0.533563	0.621279
98.92	NR_026111	Phascolarctobacterium faecium strain ACM 3679 16S ribosomal RNA gene, partial sequence		OTU272	CCTACGGGTGGCTGCAGTGGGGAATCTTCCGCAATGGACGAAAGTCTGACGGAGCAACGCCGCGTGAGTGATGAAGGATTTCGGTCTGTAAAGCTCTGTTGTTTATGACGAACGTGCAGTGTGTGAACAATGCATTGCAATGACGGTAGTAAACGAGGAAGCCACGGCTAACTACGTGCCAGCAGCCGCGGTAATACGTAGGTGGCGAGCGTTGTCCGGAATTATTGGGCGTAAAGAGCATGTAGGCGGCTTAATAAGTCGAGCGTGAAAATGCGGGGCTCAACCACGTATGGCGCTGGAAACTGTTAGGCTTGAGTGCAGGAGAGGAAAGGGGAATTCCCAGTGTAGCGGTGAAATGCGTAGATATTGGGAGGAACACCAGTGGCGAAGGCGCCTTTC…	k__Bacteria, p__Firmicutes, c__Clostridia, o__Clostridiales, f__Veillonellaceae, g__Phascolarctobacterium, s__	0.289081	0.863897	0.533414	0.42907	0.396869	0.396604	2.05317	0.321151	0.752161	0.47358	0.903335	0.645975
98.92	NR_026111	Phascolarctobacterium faecium strain ACM 3679 16S ribosomal RNA gene, partial sequence		OTU312	CCTACGGGTGGCAGCAGTGGGGAATCTTCCGCAATGGACGAAAGTCTGACGGAGCAACGCCGCGTGAGTGATGAAGGATTTCGGTCTGTAAAGCTCTGTTGTTTATGACGAACGTGCAGTGTGTGAACAATGCATTGCAATGACGGTAGTAAACGTGGAAGCCACGGCTAACTACGTGCCAGCAGCCGCGGTTATACGTAGGTGGCGAGCGTTGTCCGGAATTATTGGGCGTAAAGAGCATGTAGGCGGCTTAATAAGTCGAGCGTGAAAATGCGGGGCTCAACCCCGTATGGCGCTGGAAACTGTTAGGCTTGAGTGCAGGAGAGGAAAGGGGAATTCCCAGTGTAGCGGTGAAATGCGTAGATATTGGGAGGAACACCAGTGGCGAAGGCGCCTTTC…	k__Bacteria, p__Firmicutes, c__Clostridia, o__Clostridiales, f__Veillonellaceae, g__Phascolarctobacterium, s__	0.0534263	0.556364	0.5149	0.465701	0.331466	0.194762	1.59805	0.502331	0.51697	0.243177	0.6501	0.700028
98.92	NR_026111	Phascolarctobacterium faecium strain ACM 3679 16S ribosomal RNA gene, partial sequence		OTU364	CCTACGGGAGGCTGCAGTGGGGAATCTTCCGCAATGGACGAAAGTCTGACGGAGCAACGCCGCGTGAGTGATGAAGGATTTCGGTCTGTAAAGCTCTGTTGTTTATGACGAACGTGCAGTGTGTGAACAATGCATTGCAATGACGGTAGTAAACGAGGAAGCCACGGCTAACTACGTGCCAGCAGCCGCGGTAATACGTAGGTGGCGAGCGTTGTCCGGAATTATTGGGAGTAAAGAGCATGTAGGCGGCTTAATAAGTCGAGCGTGAAAATGCGGGGCTCAACACCGTATGGCGCTGGAAACTGTTAGGCTTGAGTGCAGGAGAGGAAAGGGGAATTCCCAGTGTAGCGGTGAAATGCGTAGATATTGGGAGGAACACCAGTGGCGAAGGCGCCTTTC…	k__Bacteria, p__Firmicutes, c__Clostridia, o__Clostridiales, f__Veillonellaceae, g__Phascolarctobacterium, s__	0.00484066	3.05615	0.748836	1.0013	0.820582	0.819384	5.9644	0.297971	1.10407	1.87868	2.67997	0.756277
99.35	NR_112902	Phascolarctobacterium succinatutens strain YIT 12067 16S ribosomal RNA gene, partial sequence		OTU84	CCTACGGGAGGCAGCAGTGGGGAATCTTCCGCAATGGGCGAAAGCCTGACGGAGCAATGCCGCGTGAGTGATGAAGGAATTCGTTCCGTAAAGCTCTTTTGTTTATGACGAATGTGCAGATTGTGAACAATGATTTGTAATGACGGTAGTAAACGAATAAGCCACGGCTAACTACGTGCCAGCAGCCGCGGTAATACGTAGGTGGCGAGCGTTGTCCGGAATTATTGGGCGTAAAGAGCATGTAGGCGGTTTTTTAAGTCTGGAGTGAAAATGCGGGGCTCAACCCCGTATGGCTCTGGATACTGGAAGACTTGAGTGCAGGAGAGGAAAGGGGAATTCCCAGTGTAGCGGTGAAATGCGTAGATATTGGGAGGAACACCAGTGGCGAAGGCGCCTTTC…	k__Bacteria, p__Firmicutes, c__Clostridia, o__Clostridiales, f__Veillonellaceae, g__Phascolarctobacterium, s__	0.00263484	0.00037953	0.00037953	1.01642	0.00037953	1.18344	0.00037953	0.00037953	0.00037953	0.00037953	1.46867	0.403695
99.14	NR_112902	Phascolarctobacterium succinatutens strain YIT 12067 16S ribosomal RNA gene, partial sequence		OTU110	CCTACGGGAGGCAGCAGTGGGGAATCTTCCGCAATGGGCGAAAGCCTGACGGAGCAATGCCGCGTGAGTGATGAAGGAATTCGTTCCGTAAAGCTCTTTTGTTTATGACGAATGTGCAGGTTGTGAATAATGACTTGTAATGACGGTAGTAAACGAATAAGCCACGGCTAACTACGTGCCAGCAGCCGCGGTAATACGTAGGTGGCGAGCGTTGTCCGGAATTATTGGGCGTAAAGAGCATGTAGGCGGTTTTTTAAGTCTGGAGTGAAAATGCGGGGCTCAACCCCGTATGGCTCTGGATACTGGAAGACTTGAGTGCAGGAGAGGAAAGGGGAATTCCCAGTGTAGCGGTGAAATGCGTAGATATTGGGAGGAACACCAGTGGCGAAGGCGCCTTTC…	k__Bacteria, p__Firmicutes, c__Clostridia, o__Clostridiales, f__Veillonellaceae, g__Phascolarctobacterium, s__	1e-06	1	1	9782.29	1	1653.93	1	2354.71	1	1	3231.93	1
99.77	NR_144748	Phocea massiliensis strain Marseille-P2769 16S ribosomal RNA, partial sequence		OTU188	CCTACGGGAGGCAGCAGTGGGGGATATTGCACAATGGAGGAAACTCTGATGCAGCGACGCCGCGTGAGGGAAGACGGTCTTCGGATTGTAAACCTCTGTCTTTGGGGACGATAATGACGGTACCCAAGGAGGAAGCTCCGGCTAACTACGTGCCAGCAGCCGCGGTAATACGTAGGGAGCGAGCGTTGTCCGGATTACTGGGTGTAAAGGGAGCGTAGGCGGGGTCTCAAGTCGAATGTTAAATCTACCGGCTCAACTGGTAGCTGCGTTCGAAACTGGGGCTCTTGAGTGAAGTAGAGGCAGGCGGAATTCCTAGTGTAGCGGTGAAATGCGTAGATATTAGGAGGAACACCAGTGGCGAAGGCGGCCTGCTGGGCTTTTACTGACGCTGAGGCTCGA…	k__Bacteria, p__Firmicutes, c__Clostridia, o__Clostridiales, f__Ruminococcaceae, g__, s__	1e-06	1	1	4396.53	1	1	1	1	11319.3	1	1	688.961
97.07	NR_025670	Pseudoflavonifractor capillosus strain ATCC 29799 16S ribosomal RNA gene, partial sequence		OTU374	CCTACGGGGGGCAGCAGTGGGGAATATTGGGCAATGGGCGCAAGCCTGACCCAGCAACGCCGCGTGAAGGAAGAAGGCTTTCGGGTTGTAAACTTCTTTTGTCAGGGACGAATAAATGACGGTACTTGACGAATAAGCCACGGCTAACTACGTGCCAGCAGCCGCGGTAATACGTAGGTGGCAAGCGTTATCCGGATTTACTGGGTGTAAAGGGCGTGTAGGCGGGACTGCAAGTCAGGCGTGAAAACCAGAGGCTCAACCTCTGGCCTGCGTTTGAAACTGTAGTTCTTGAGTGCTGGAGAGGCAATCGGAATTCCGTGTGTAGCGGTGAAATGCGTAGATATACGGAGGAACACCAGTGGCGAAGGCGGATTGCTGGACAGTAACTGACGCTGAGGC…	k__Bacteria, p__Firmicutes, c__Clostridia, o__Clostridiales, f__Ruminococcaceae, g__, s__	1e-06	1	456.646	16426.1	1	1819.7	1	1	1161.49	1	1	688.961
97.52	NR_025670	Pseudoflavonifractor capillosus strain ATCC 29799 16S ribosomal RNA gene, partial sequence		OTU377	CCTACGGGTGGCTGCAGTGGGGAATATTGGGCAATGGGCGCAAGCCTGACCCAGCAACGCCGCGTGAAGGAAGAAGGCTTTCGGGTTGTAAACTTCTTTTGTCAGGGACGAAACAAATGACGGTACCTGACGAATAAGCCACGGCTAACTACGTGCCAGCAGCCGCGGTAATACGTAGTTGGCAAGCGTTATCCGGATTTACTGGGTGTAAAGGGCGTGTAGGCGGGACTGCAAGTCAGGTGTGAAAACCAGGGGCTCAACCTCTGGCCTGCATTTGAAACTGTAGTTCTTGAGTGCTGGAGAGGCAATCGGAATTCCGTGTGTAGCGGTGAAATGCGTAGATATACGGAGGAACACCAGTGGCGAAGGCGGATTGCTGGACAGTAACTGACGCTGAGG…	k__Bacteria, p__Firmicutes, c__Clostridia, o__Clostridiales, f__Ruminococcaceae, g__Oscillospira, s__	1e-06	1	3731.06	1041.8	1	1	1	1	2547.12	1	1	1
98.65	NR_025670	Pseudoflavonifractor capillosus strain ATCC 29799 16S ribosomal RNA gene, partial sequence		OTU158	CCTACGGGAGGCAGCAGTGGGGAATATTGGGCAATGGGCGCAAGCCTGACCCAGCAACGCCGCGTGAAGGAAGAAGGCTTTCGGGTTGTAAACTTCTTTTGTCAGGGACGAAACAAATGACGGTACCTGACGAATAAGCCACGGCTAACTACGTGCCAGCAGCCGCGGTAATACGTAGGTGGCAAGCGTTATCCGGATTTACTGGGTGTAAAGGGCGTGTAGGCGGGACTGCAAGTCAGGTGTGAAAACCAGGGGCTCAACCTCTGGCCTGCATTTGAAACTGTAGTTCTTGAGTGCTGGAGAGGCAATCGGAATTCCGTGTGTAGCGGTGAAATGCGTAGATATACGGAGGAACACCAGTGGCGAAGGCGGATTGCTGGACAGTAACTGACGCTGAGG…	k__Bacteria, p__Firmicutes, c__Clostridia, o__Clostridiales, f__Ruminococcaceae, g__Oscillospira, s__	1e-06	1	1.2075e+06	675251	1	67791	1	1	1.94071e+06	1	1	67820.5
96.61	NR_147370	Pseudoflavonifractor phocaeensis strain Marseille-P3064 16S ribosomal RNA, partial sequence		OTU182	CCTACGGGAGGCAGCAGTGGGGAATATTGGGCAATGGGCGCAAGCCTGACCCAGCAACGCCGCGTGAAGGAAGAAGGCTTTCGGGTTGTAAACTTCTTTTAACAGGGACGAAGCAAGTGACGGTACCTGTTGAATAAGCCACGGCTAACTACGTGCCAGCAGCCGCGGTAATACGTAGGTGGCAAGCGTTATCCGGATTTACTGGGTGTAAAGGGCGTGTAGGCGGGACTGCAAGTCAGATGTGAAAACTATGGGCTCAACCCATAGCCTGCATTTGAAACTGTAGTTCTTGAGTGTCGGAGAGGCAATCGGAATTCCGTGTGTAGCGGTGAAATGCGTAGATATACGGAGGAACACCAGTGGCGAAGGCGGATTGCTGGACGATAACTGACGCTGAGG…	k__Bacteria, p__Firmicutes, c__Clostridia, o__Clostridiales, f__Ruminococcaceae, g__Oscillospira, s__	0.488593	0.000468913	0.0735249	0.514183	0.653402	0.455518	2.04669e-06	0.271581	2.17831	0.400861	2.04669e-06	2.04669e-06
95.71	NR_147370	Pseudoflavonifractor phocaeensis strain Marseille-P3064 16S ribosomal RNA, partial sequence		OTU301	CCTACGGGGGGCTGCAGTGGGGAATATTGGGCAATGGGCGCAAGCCTGACCCAGCAACGCCGCGTGAAGGAAGAAGGCTTTCGGGTTGTAAACTTCTTTTAACAGGGACGAAGTAAGTGACGGTACCTGTTGAATAAGCCACGGCTAACTACGTGCCAGCAGCCGCGGTAATACGTAGGTGGCAAGCGTTATCCGGATTTACTGGGTGTAAAGGGCGTGTAGGCGGGACTGCAAGTCAGATGTGAAAACTATGGGCTCAACCCATAGCCTGCATTTGAAACTGTAGTTCTTGAGTGTCGGAGAGGCAATCGGAATTCCGTGTGTAGCGGTGAAATGCGTAGATATACGGAGGAACACCAGTGGCGAAGGCGGATTGCTGGACGATAACTGACGCTGAGG…	k__Bacteria, p__Firmicutes, c__Clostridia, o__Clostridiales, f__Ruminococcaceae, g__Oscillospira, s__	0.065362	1.52994e-05	0.0193345	0.438251	0.226922	0.182765	1.52994e-05	1.52994e-05	1.59713	0.318778	1.52994e-05	1.52994e-05
95.94	NR_147370	Pseudoflavonifractor phocaeensis strain Marseille-P3064 16S ribosomal RNA, partial sequence		OTU317	CCTACGGGGGGCAGCAGTGGGGAATATTGGGCAATGGGCGCAAGCCTGACCCAGCAACGCCGCGTGAAGGAAGAAGGCTTTCGGGTTGTAAACTTCTTTTCTCAGGGACGAAGAAAGTGACGGTACCTGAGGAATAAGCCACGGCTAACTACGTGCCAGCAGCCGCGGTAATACGTAGGTGGCAAGCGTTATCCGGATTTACTGGGTGTAAAGGGCGTGTAGGCGGGAAAGCAAGTCAGGCGTGAAAACCAGGGGCTCAACCCCTGGCCTGCGTTTGAAACTGTTTTTCTTGAGTGTCGGAGAGGTAATCGGAATTCCGTGTGTAGCGGTGAAATGCGTAGATATACGGAGGAACACCAGTGGCGAAGGCGGATTACTGGACGATAACTGACGCTGAGG…	k__Bacteria, p__Firmicutes, c__Clostridia, o__Clostridiales, f__Ruminococcaceae, g__Oscillospira, s__	0.0889295	1.12449e-05	1.18355	0.604142	1.12449e-05	0.295073	1.12449e-05	2.24659	1.82719	1.12449e-05	1.12449e-05	0.654987
96.84	NR_147370	Pseudoflavonifractor phocaeensis strain Marseille-P3064 16S ribosomal RNA, partial sequence		OTU357	CCTACGGGAGGCTGCAGTGGGGAATATTGGGCAATGGGCGCAAGCCTGACCCAGCAACGCCGCGTGAAGGAAGAAGGCTTTCGGGTTGTAAACTTCTTTTATCAGGGACGAAGACAATGACGGTACCTGATGAATAAGCCACGGCTAACTACGTGCCAGCAGCCGCGGTAATACGTAGGTGGCAAGCGTTATCCGGATTTACTGGGTGTAAAGGGCGTGTAGGCGGGACTGCAAGTCAGATGTGAAAACTATGGGCTCAACCCATAGCCTGCATTTGAAACTGTAGTTCTTGAGTGTCGGAGAGGCAATCGGAATTCCGTGTGTAGCGGTGAAATGCGTAGATATACGGAGGAACACCAGTGGCGAAGGCGGATTGCTGGACGATAACTGACGCTGAGG…	k__Bacteria, p__Firmicutes, c__Clostridia, o__Clostridiales, f__Ruminococcaceae, g__Oscillospira, s__	1e-06	1	777.399	2350.06	1	5427.86	1	1	1	1	1	3191.01
98.49	NR_125461	Raoultella electrica strain 1GB 16S ribosomal RNA gene, partial sequence		OTU309	CCTACGGGTGGCTGCAGTGGGGAATATTGCACAATGGGCGCAAGCCTGATGCAGCCATGCCGCGTGTATGAAGAAGGCCTTCGGGTTGTAAAGTACTTTCAGCGAGGAGGAAGGTGTTGAGGTTAATAACCTCAGCAATTGACGTTACTCGCAGAAGAAGCACCGGCTAACTCCGTGCCAGCAGCCGCGGTAATACGGAGGGTGCAAGCGTTAATCGGAATTACTGGGCGTAAAGCGCACGCAGGCGGTCTGTTAAGTCAGATGTGAAATCCCCGGGCTCAACCTGGGAACTGCATTTGAAACTGGCAGGCTTGAGTCTTGTAGAGGGGGGTAGAATTCCAGGTGTAGCGGTGAAATGCGTAGAGATCTGGAGGAATACCGGTGGCGAAGGCGGCCCCC…	k__Bacteria, p__Proteobacteria, c__Gammaproteobacteria, o__Enterobacteriales, f__Enterobacteriaceae, g__Serratia, s__	0.00110291	20.6954	2.40089	2.85862	0.00090669	1.91844	11.7765	3.86286	12.3693	0.00090669	0.00090669	0.00090669
99.14	NR_125461	Raoultella electrica strain 1GB 16S ribosomal RNA gene, partial sequence		OTU131	CCTACGGGAGGCAGCAGTGGGGAATATTGCACAATGGGCGCAAGCCTGATGCAGCCATGCCGCGTGTATGAAGAAGGCCTTCGGGTTGTAAAGTACTTTCAGCGAGGAGGAAGGTGTTGAGGTTAATAACCGCAGCAATTGACGTTACTCGCAGAAGAAGCACCGGCTAACTCCGTGCCAGCAGCCGCGGTAATACGGAGGGTGCAAGCGTTAATCGGAATTACTGGGCGTAAAGCGCACGCAGGCGGTCTGTTAAGTCAGATGTGAAATCCCCGGGCTCAACCTGGGAACTGCATTTGAAACTGGCAGGCTTGAGTCTTGTAGAGGGGGGTAGAATTCCAGGTGTAGCGGTGAAATGCGTAGAGATCTGGAGGAATACCGGTGGCGAAGGCGGCCCCC…	k__Bacteria, p__Proteobacteria, c__Gammaproteobacteria, o__Enterobacteriales, f__Enterobacteriaceae, g__Serratia, s__	1e-06	117858	22991.9	17699.2	2538.72	3307.86	71986.1	31746.2	120816	1	1	2066.88
98.28	NR_044799	Raoultella ornithinolytica strain CIP 103364 16S ribosomal RNA gene, partial sequence		OTU316	CCTACGGGTGGCAGCAGTGGGGAATATTGCACAATGGGCGCAAGCCTGATGCAGCCATGCCGCGTGTATGAAGAAGGCCTTCGGGTTGTAAAGTACTTTCAGCGAGGAGGAAGGCATTGCGGCTAATAACCGCAGTGATTGACGTTACTCGCAGAAGAAGCACCGGCTAACTCCGTGCCAGCAGCCGCGGTAATACGGAGGGTGCAAGCGTTAATCGGAATTACTGGGCGTAAAGCGCACGCAGGCGGTCTGTTAAGTCAGATGTGAAATCCCCGGGCTCAACCTGGGAACTGCATTTGAAACTGGCAGGCTTGAGTCTTGTAGAGGGGGGTAGAATTCCAGGTGTAGCGGTGAAATGCGTAGAGATCTGGAGGAATACCGGTGGCGAAGGCGGCCCCC…	k__Bacteria, p__Proteobacteria, c__Gammaproteobacteria, o__Enterobacteriales, f__Enterobacteriaceae, g__, s__	0.0171794	8.18952	1.89643	1.50634	5.82091e-05	0.698022	4.27051	2.13602	8.86313	5.82091e-05	5.82091e-05	0.943322
100	NR_134800	Romboutsia sedimentorum strain LAM201 16S ribosomal RNA, partial sequence		OTU6	CCTACGGGAGGCAGCAGTGGGGAATATTGCACAATGGGCGAAAGCCTGATGCAGCAACGCCGCGTGAGCGATGAAGGCCTTCGGGTCGTAAAGCTCTGTCCTCAAGGAAGATAATGACGGTACTTGAGGAGGAAGCCCCGGCTAACTACGTGCCAGCAGCCGCGGTAATACGTAGGGGGCTAGCGTTATCCGGAATTACTGGGCGTAAAGGGTGCGTAGGTGGTTTCTTAAGTCAGAGGTGAAAGGCTACGGCTCAACCGTAGTAAGCCTTTGAAACTGAGAAACTTGAGTGCAGGAGAGGAGAGTAGAATTCCTAGTGTAGCGGTGAAATGCGTAGATATTAGGAGGAATACCAGTTGCGAAGGCGGCTCTCTGGACTGTAACTGACACTGAGGCACG…	k__Bacteria, p__Firmicutes, c__Clostridia, o__Clostridiales, f__Peptostreptococcaceae, g__, s__	0.056056	1.78393e-05	16.4244	0.0266198	3.75853	16.1213	0.0131332	1.78393e-05	0.22362	1.78393e-05	1.78393e-05	0.0340419
97.52	NR_042832	Roseburia faecis strain M72/1 16S ribosomal RNA gene, partial sequence		OTU94	CCTACGGGAGGCAGCAGTGGGGAATATTGCACAATGGGGGAAACCCTGATGCAGCGACGCCGCGTGAGCGAAGAAGTATTTCGGTATGTAAAGCTCTATCAGCAGGGAAGAAAAAAATGACGGTACCTGACTAAGAAGCCCCGGCTAACTACGTGCCAGCAGCCGCGGTAATACGTAGGGGGCAAGCGTTATCCGGATTTACTGGGTGTAAAGGGAGCGCAGGCGGTGCGGCAAGTCTGATGTGAAAGCCCGGGGCTCAACCCCGGGACTGCATTGGAAACTGTCGTACTTGAGTATCGGAGAGGTAAGTGGAATTCCTAGTGTAGCGGTGAAATGCGTAGATATTAGGAGGAACACCAGTGGCGAAGGCGGCTTACTGGACGATAACTGACGCTGAGG…	k__Bacteria, p__Firmicutes, c__Clostridia, o__Clostridiales, f__Lachnospiraceae, g__Lachnobacterium, s__	1e-06	1	800.09	1	1	1	4840.82	234660	1	1	1	67131.7
99.77	NR_042832	Roseburia faecis strain M72/1 16S ribosomal RNA gene, partial sequence		OTU202	CCTACGGGAGGCAGCAGTGGGGAATATTGCACAATGGGGGAAACCCTGATGCAGCGACGCCGCGTGAGCGAAGAAGTATTTCGGTATGTAAAGCTCTATCAGCAGGGAAGAAGAATGACGGTACCTGACTAAGAAGCACCGGCTAAATACGTGCCAGCAGCCGCGGTAATACGTATGGTGCAAGCGTTATCCGGATTTACTGGGTGTAAAGGGAGCGCAGGCGGTGCGGCAAGTCTGATGTGAAAGCCCGGGGCTCAACCCCGGTACTGCATTGGAAACTGTCGTACTAGAGTGTCGGAGGGGTAAGTGGAATTCCTAGTGTAGCGGTGAAATGCGTAGATATTAGGAGGAACACCAGTGGCGAAGGCGGCTTACTGGACGATTACTGACGCTGAGGCT…	k__Bacteria, p__Firmicutes, c__Clostridia, o__Clostridiales, f__Lachnospiraceae, g__Roseburia, s__	1e-06	1	1	27718.3	1	1	215.435	1.88012e+06	1	1	1	1
91.67	NR_025930	Ruminococcus bromii strain ATCC 27255 16S ribosomal RNA gene, partial sequence		OTU404	CCTACGGGTGGCTGCAGTGGGGGATATTGCGCAATGGGGGAAACCCTGACGCAGCAACGCCGCGTGAAGGAAGAAGGTCTTCGGATTGTAAACTTCTTTTGTCAGGGACGAAGAAAGTGACGGTACCTGACGAATAAGCTCCGGCTAACTACGTGCCAGCAGCCGCGGTAATACGTAGGGTGCGAGCGTTGTCCGGATTTACTGGGTGTAAAGGGTGCGTAGGCGGCCGAGCAAGTCAGTTGTGAAAACTATGGGCTTAACCCATAACGTGCAATTGAAACTGTCCGGCTTGAGTGAAGTAGAGGTAGGCGGAATTCCCGGTGTAGCGGTGAAATGCGTAGAGATCGGGAGGAACACCAGTGGCGAAGGCGGCCTACTGGGCTTTAACTGACGCTGAGG…	k__Bacteria, p__Firmicutes, c__Clostridia, o__Clostridiales, f__Ruminococcaceae, g__Ruminococcus, s__	1e-06	1	1	1	1	1	1	1	1	1	1	15923.7
92.81	NR_025930	Ruminococcus bromii strain ATCC 27255 16S ribosomal RNA gene, partial sequence		OTU85	CCTACGGGAGGCAGCAGTGGGGGATATTGCGCAATGGGGGAAACCCTGACGCAGCAACGCCGCGTGAAGGAAGAAGGTCTTCGGATTGTAAACTTCTTTTGTCAGGGACGAAGAAAGTGACGGTACCTGACGAATAAGCTCCGGCTAACTACGTGCCAGCAGCCGCGGTAATACGTAGGGAGCGAGCGTTGTCCGGATTTACTGGGTGTAAAGGGTGCGTAGGCGGCCGAGCAAGTCAGTTGTGAAAACTATGGGCTTAACCCATAACGTGCAATTGAAACTGTCCGGCTTGAGTGAAGTAGAGGTAGGCGGAATTCCCGGTGTAGCGGTGAAATGCGTAGAGATCGGGAGGAACACCAGTGGCGAAGGCGGCCTACTGGGCTTTAACTGACGCTGAGG…	k__Bacteria, p__Firmicutes, c__Clostridia, o__Clostridiales, f__Ruminococcaceae, g__Ruminococcus, s__	1e-06	1	1	4108.3	1	1	1	1	1	1	1033.62	3.55592e+06
97.73	NR_116747	Ruminococcus faecis strain Eg2 16S ribosomal RNA gene, partial sequence		OTU1	CCTACGGGAGGCAGCAGTGGGGAATATTGCACAATGGGGGAAACCCTGATGCAGCGACGCCGCGTGAGCGAAGAAGTATTTCGGTATGTAAAGCTCTATCAGCAGGGAAGAAAATGACGGTACCTGACTAAGAAGCCCCGGCTAACTACGTGCCAGCAGCCGCGGTAATACGTAGGGGGCAAGCGTTATCCGGATTTACTGGGTGTAAAGGGAGCGTAGACGGAATGGCAAGTCTGATGTGAAAGGCCGGGGCTCAACCCCGGGACTGCATTGGAAACTGTCAATCTAGAGTACCGGAGGGGTAAGTGGAATTCCTAGTGTAGCGGTGAAATGCGTAGATATTAGGAGGAACACCAGTGGCGAAGGCGGCTTACTGGACGGTAACTGACGTTGAGGCTC…	k__Bacteria, p__Firmicutes, c__Clostridia, o__Clostridiales, f__Lachnospiraceae, g__, s__	1e-06	1	5663.86	1	1	44294	1	1	1	1		1
98.92	NR_119108	Salmonella enterica subsp. enterica serovar Typhimurium strain ATCC 13311 16S ribosomal RNA gene, complete sequence		OTU391	CCTACGGGTGGCAGCAGTGGGGAATATTGCACAATGGGCGCAAGCCTGATGCAGCCATGCCGCGTGTATGAAGAAGGCCTTCGGGTTGTAAAGTACTTTCAGCGGGGAGGAAGGCGTTGTGGTTAATAACCGCAGCGATTGACGTTACCCGCAGAAGAAGCACCGGCTAACTCCGTGCCAGCAGCCGCGGTAATACGGAGGGTGCAAGCGTTAATCGGAATTACTGGGCGTAAAGCGCACGCAGGCGGTCTGTCAAGTCGGATGTGAAATCCCCGGGCTCAACCTGGGAACTGCATCCGAAACTGGCAGGCTTGAGTCTTGTAGAGGGGGGTAGAATTCCAGGTGTAGCGGTGAAATGCGTAGAGATCTGGAGGAATACCGGTGGCGAAGGCGGCCCCC…	k__Bacteria, p__Proteobacteria, c__Gammaproteobacteria, o__Enterobacteriales, f__Enterobacteriaceae, g__, s__	1e-06	4974.84	1	1	1	1	1	1442.38	1	1	1	1
99.14	NR_134807	Siccibacter colletis strain 1383 16S ribosomal RNA, partial sequence		OTU383	CCTACGGGTGGCTGCAGTGGGGAATATTGCACAATGGGCGCAAGCCTGATGCAGCCATGCCGCGTGTATGAAGAAGGCCTTCGGGTTGTAAAGTACTTTCAGCGAGGAGGAAGGTGGTGAGTTTAATACGCTCATCAATTGACGTTACTCGCAGAAGAAGCACCGGCTAACTCCGTGCCAGCAGCCGCGGTAATACGGAGGGTGCAAGCGTTAATCGGAATTACTGGGCGTAAAGCGCACGCAGGCGGTCTGTCAAGTCGGATGTGAAATCCCCGGGCTCAACCTGGGAACTGCATCCGAAACTGGCAGGCTTGAGTCTCGTAGAGGGGGGTAGAATTCCAGGTGTAGCGGTGAAATGCGTAGAGATCTGGAGGAATACCGGTGGCGAAGGCGGCCCCC…	k__Bacteria, p__Proteobacteria, c__Gammaproteobacteria, o__Enterobacteriales, f__Enterobacteriaceae, g__, s__	1e-06	1	1	8423.15	1	1	1	1	1	1	1	1
99.78	NR_134807	Siccibacter colletis strain 1383 16S ribosomal RNA, partial sequence		OTU139	CCTACGGGAGGCAGCAGTGGGGAATATTGCACAATGGGCGCAAGCCTGATGCAGCCATGCCGCGTGTATGAAGAAGGCCTTCGGGTTGTAAAGTACTTTCAGCGAGGAGGAAGGTGGTGAGCTTAATACGCTCATCAATTGACGTTACTCGCAGAAGAAGCACCGGCTAACTCCGTGCCAGCAGCCGCGGTAATACGGAGGGTGCAAGCGTTAATCGGAATTACTGGGCGTAAAGCGCACGCAGGCGGTCTGTCAAGTCGGATGTGAAATCCCCGGGCTCAACCTGGGAACTGCATCCGAAACTGGCAGGCTTGAGTCTCGTAGAGGGGGGTAGAATTCCAGGTGTAGCGGTGAAATGCGTAGAGATCTGGAGGAATACCGGTGGCGAAGGCGGCCCCC…	k__Bacteria, p__Proteobacteria, c__Gammaproteobacteria, o__Enterobacteriales, f__Enterobacteriaceae, g__, s__	1e-06	14927.5	1	108432	1	1	1	1	11160.8	1	1	1908.25
93.91	NR_044972	Sporobacter termitidis strain SYR 16S ribosomal RNA gene, complete sequence		OTU113	CCTACGGGAGGCAGCAGTGGGGAATATTGGGCAATGGGGGAAACCCTGACCCAGCAACGCCGCGTGAAGGAAGAAGGCTTTCGGGTTGTAAACTTCTTTTACCAGGGACGAAACAAATGACGGTACCTGGAGAAAAAGCTCCGGCTAACTACGTGCCAGCAGCCGCGGTAATACGTAGGGAGCAAGCGTTGTCCGGATTTACTGGGTGTAAAGGGCGTGTAGGCGGAGATGCAAGTCAGATGTGAAATCTGGGGGCTCAACCCCCAAACTGCATTTGAAACTGTATCCCTTGAGTATCGGAGAGGCAGGCGGAATTCCTGGTGTAGCGGTGAAATGCGTAGATATTAGGAGGAACACCAGTGGCGAAGGCGGCCTGCTGGACGACAACTGACGCTGAGG…	k__Bacteria, p__Firmicutes, c__Clostridia, o__Clostridiales, f__Ruminococcaceae, g__, s__	1e-06	1	8794.92	1041.8	1	7601.18	1	1	20624.8	1	1	1063.67
78.92	NR_025582	Stella humosa strain DSM 5900 16S ribosomal RNA gene, partial sequence		OTU395	CCTACGGGGGGCTGCAGTGGGGAATCTTGGACAATGGGCGAAAGCCCGATCCAGCAATATCGCGTGAGTGAAGAAGGGCAATGCCGCTTGTAAAGCTCTTTCGTCGAGTGCGCGATCATGACAGGACTCGAGGAAGAAGCCCCGGCTAACTCCGTGCCAGCAGCCGCGGTAAGACGGGGGGGGCAAGTGTTCTTCGGAATGACTGGGCGTAAAGGGCACGTAGGCGGTGAATCGGGTTGAAAGTGAAAGTCGCCAAAAACTGGCGGAATGCTCTCGAAACCAATTCACTTGAGTGAGACAGAGGAGAGTGGAATTTCGTGTGTAGGGGTGAAATCCGGAGATCTACGAAGGAAGGCCAAAAGCGAAGGCAGCTCTCTGGGTCCCTACCGACGCTGGGGT…	k__Bacteria, p__Proteobacteria, c__Alphaproteobacteria, o__Rickettsiales, f__mitochondria, g__, s__	1e-06	1	1	1	1	1	1	1	1	1	5530.97	1
99.78	NR_147401	Sutterella massiliensis strain Marseille-P2435 16S ribosomal RNA, partial sequence		OTU255	CCTACGGGAGGCAGCAGTGGGGAATTTTGGACAATGGGGGCAACCCTGATCCAGCCATGCCGCGTGCAGGATGAAGGCCTTCGGGTTGTAAACTGCTTTTGTCAGGGACGAAAAGGACCGTGTTAATACCATGGTCTGCTGACGGTACCTGAAGAATAAGCACCGGCTAACTACGTGCCAGCAGCCGCGGTAATACGTAGGGTGCAAGCGTTAATCGGAATTACTGGGCGTAAAGCGTGCGCAGGCGGTTCTGTAAGACAGATGTGAAATCCCCGGGCTCAACCTGGGAATTGCATTTGTGACTGCAGGACTAGAGTTCATCAGAGGGGGGTGGAATTCCAAGTGTAGCAGTGAAATGCGTAGATATTTGGAAGAACACCAATGGCGAAGGCAGCCCCC…	k__Bacteria, p__Proteobacteria, c__Betaproteobacteria, o__Burkholderiales, f__Alcaligenaceae, g__Sutterella, s__	1e-06	8394.34	82206.3	200594	129568	222504	1	363342	305647	90456.7	34269.2	192013
99.36	NR_147401	Sutterella massiliensis strain Marseille-P2435 16S ribosomal RNA, partial sequence		OTU96	CCTACGGGAGGCAGCAGTGGGGAATTTTGGACAATGGGGGCAACCCTGATCCAGCCATGCCGCGTGCAGGATGAAGGCCTTCGGGTTGTAAACTGCTTTTGTCAGGGACGAAAAGGATCGTGATAATACCATGGTCTGCTGACGGTACCTGAAGAATAAGCACCGGCTAACTACGTGCCAGCAGCCGCGGTAATACGTAGGGTGCAAGCGTTAATCGGAATTACTGGGCGTAAAGCGTGCGCAGGCGGTTCTGTAAGACAGATGTGAAATCCCCGGGCTCAACCTGGGAATTGCATTTGTGACTGCAGGACTAGAGTTCATCAGAGGGGGGTGGAATTCCAAGTGTAGCAGTGAAATGCGTAGATATTTGGAAGAACACCAATGGCGAAGGCAGCCCCC…	k__Bacteria, p__Proteobacteria, c__Betaproteobacteria, o__Burkholderiales, f__Alcaligenaceae, g__Sutterella, s__	1e-06	14021	163613	436844	155884	405088	1	803227	357978	168359	79656.8	458990
99.57	NR_147401	Sutterella massiliensis strain Marseille-P2435 16S ribosomal RNA, partial sequence		OTU253	CCTACGGGAGGCAGCAGTGGGGAATTTTGGACAATGGGGGCAACCCTGATCCAGCCATGCCGCGTGCAGGATGAAGGCCTTCGGGTTGTAAACTGCTTTTGTCAGGGACGAAAAGGACCGTGTTAATACCATGGTCTGCTGACGGTACCTGAAGAATAAGCACCGGCTAACTACGTGCCAGCAGCCGCGGTAATACGTAGGGTGCAAGCGTTAATCGGAATTACTGGGCGTAAAGCGTGCGCAGGCGGTTCTGTAAGACAGATGTGAAATCCCCGGGCTTAACCTGGGAATTGCATTTGTGACTGCAGGACTAGAGTTCATCAGAGGGGGGTGGAATTCCAAGTGTAGCAGTGAAATGCGTAGATATTTGGAAGAACACCAATGGCGAAGGCAGCCCCC…	k__Bacteria, p__Proteobacteria, c__Betaproteobacteria, o__Burkholderiales, f__Alcaligenaceae, g__Sutterella, s__	1e-06	23162.2	150382	594964	154166	465846	115.431	1.05049e+06	983113	117910	104677	532098
98.92	NR_117778	Sutterella wadsworthensis strain WAL 9799 16S ribosomal RNA gene, partial sequence		OTU293	CCTACGGGTGGCTGCAGTGGGGAATTTTGGACAATGGGGGCAACCCTGATCCAGCCATGCCGCGTGCAGGATGAAGGTCTTCGGATTGTAAACTGCTTTTGTCAGGGACGAAAAGGGATGCGATAACACCGTATTCCGCTGACGGTACCTGAAGAATAAGCACCGGCTAACTACGTGCCAGCAGCCGCGGTAATACGTAGGGTGCAAGCGTTAATCGGAATTACTGGGCGTAAAGCGTGCGCAGGCGGTTCTGTAAGATAGATGTGAAATCCCCGGGCTCAACCTGGGAATTGCATATATGACTGCAGGACTTGAGTTTGTCAGAGGAGGGTGGAATTCCACGTGTAGCAGTGAAATGCGTAGATATGTGGAAGAACACCGATGGCGAAGGCAGCCCTC…	k__Bacteria, p__Proteobacteria, c__Betaproteobacteria, o__Burkholderiales, f__Alcaligenaceae, g__Sutterella, s__	0.00110291	5.11316	32.5136	23.4584	87.4098	35.4245	3.32065	0.00090669	0.00090669	78.6369	57.4125	50.1235
99.57	NR_117778	Sutterella wadsworthensis strain WAL 9799 16S ribosomal RNA gene, partial sequence		OTU64	CCTACGGGAGGCAGCAGTGGGGAATTTTGGACAATGGGGACAACCCTGATCCAGCCATGCCGCGTGCAGGATGAAGGTCTTCGGATTGTAAACTGCTTTTGTCAGGGACGAAAAGGGATGCGATAACACCGTATTCCGCTGACGGTACCTGAAGAATAAGCACCGGCTAACTACGTGCCAGCAGCCGCGGTAATACGTAGGGTGCAAGCGTTAATCGGAATTACTGGGCGTAAAGCGTGCGCAGGCGGTTCTGTAAGATAGATGTGAAATCCCCGGGCTCAACCTGGGAATTGCATATATGACTGCAGGACTTGAGTTTGTCAGAGGAGGGTGGAATTCCACGTGTAGCAGTGAAATGCGTAGATATGTGGAAGAACACCGATGGCGAAGGCAGCCCTC…	k__Bacteria, p__Proteobacteria, c__Betaproteobacteria, o__Burkholderiales, f__Alcaligenaceae, g__Sutterella, s__	0.00220583	9.77993	54.6289	75.8142	138.331	56.218	0.0523302	0.000453345	0.526558	123.995	49.1354	70.6538
98.92	NR_117778	Sutterella wadsworthensis strain WAL 9799 16S ribosomal RNA gene, partial sequence		OTU413	CCTACGGGGGGCTGCAGTGGGGAATTTTGGACAATGGGGGCAACCCTGATCCAGCCATGCCGCGTGCAGGATGAAGGTCTTCGGATTGTAAACTGCTTTTGTCAGGGACGAAAAGGGATGCGATAACACCGCATTCCGCTGACGGTACCTGAAGAATAAGCACCGGCTAACTACGTGCCAGCAGCCGCGGTAATACGTAGGGTGCAAGCGTTAATCGGAATTACTGGGCGTAAAGCGTGCGCAGGCGGTTCTGTAAGATAGATGTGAAATCCCCGGGCTCAACCTGGGAATTGCATATATGACTGCAGAACTTGAGTTTGTCAGAGGAGGGTGGAATTCCACGTGTAGCAGTGAAATGCGTAGATATGTGGAAGAACACCGATGGCGAAGGCAGCCCTC…	k__Bacteria, p__Proteobacteria, c__Betaproteobacteria, o__Burkholderiales, f__Alcaligenaceae, g__Sutterella, s__	1e-06	1	2308.08	1	1857.84	1	215.435	1	1	3898.03	6438.83	688.961
100	NR_117778	Sutterella wadsworthensis strain WAL 9799 16S ribosomal RNA gene, partial sequence		OTU144	CCTACGGGAGGCAGCAGTGGGGAATTTTGGACAATGGGGGCAACCCTGATCCAGCCATGCCGCGTGCAGGATGAAGGTCTTCGGATTGTAAACTGCTTTTGTCAGGGACGAAAAGGGATGCGATAACACCGCATTCCGCTGACGGTACCTGAAGAATAAGCACCGGCTAACTACGTGCCAGCAGCCGCGGTAATACGTAGGGTGCAAGCGTTAATCGGAATTACTGGGCGTAAAGCGTGCGCAGGCGGTTCTGTAAGATAGATGTGAAATCCCCGGGCTCAACCTGGGAATTGCATATATGACTGCAGGACTTGAGTTTGTCAGAGGAGGGTGGAATTCCACGTGTAGCAGTGAAATGCGTAGATATGTGGAAGAACACCGATGGCGAAGGCAGCCCTC…	k__Bacteria, p__Proteobacteria, c__Betaproteobacteria, o__Burkholderiales, f__Alcaligenaceae, g__Sutterella, s__	1e-06	36890.8	1.0268e+06	125021	1.70223e+06	1.02938e+06	221149	1	2547.12	1.49145e+06	1.77293e+06	505203
