# Supplementary material for: Community Metabolic Interactions, Vitamin Production and Prebiotic Potential of Medicinal Herbs Used for Immunomodulation
Source: Front Genet. 2021 Feb 3;12:584197. doi: 10.3389/fgene.2021.584197 (PMC7886795; doi:10.3389/fgene.2021.584197)
Supplement: Supplementary file 6 [file Table_6.XLSX]

## Sheet: Sheet1
% abundance	GH0	GH1	GH102	GH103	GH105	GH106	GH108	GH109	GH115	GH125	GH127	GH13	GH13_10	GH13_11	GH13_13	GH13_16	GH13_18	GH13_19	GH13_20	GH13_21	GH13_26	GH13_29	GH13_38	GH13_5	GH13_8	GH13_9	GH130	GH133	GH144	GH145	GH146	GH16	GH18	GH19	GH2	GH20	GH23	GH24	GH25	GH26	GH28	GH29	GH3	GH30_4	GH31	GH32	GH33	GH35	GH36
control	0.535232	0.541548	0.303688	0.303738	0.270276	0.0638851	0.202809	0.0756984	0.0371959	0.121732	0.31136	0.0740758	0.150621	0.691982	0.0793595	0.162657	0.30728	0.300737	0.524201	0.38366	0.152019	0.38528	0.0492432	0.300406	0.0655303	0.824587	0.0896596	0.0695257	0.0523176	0.0465116	0.0518609	0.0761922	0.61899	0.178051	0.759786	0.266875	0.690106	0.375455	0.589093	0.136884	0.174858	0.174297	0.817917	0.0438666	0.573195	0.654942	0.319695	0.0941877	0.363218
arjuna	0.88686	0.918639	0.924791	0.92493	0.737748	0.000474692	0.84135	8.48142e-05	5.0282e-05	0.000457083	0.838812	0.000282139	0.823503	0.918231	0.0374577	0.852714	0.861233	0.916275	0.0043809	0.917042	0.822175	0.915689	8.48142e-05	0.881967	0.000982752	0.919689	0.0111862	0.00236471	6.46423e-05	0.000182523	7.16486e-05	0.000417716	0.876605	0.859931	0.917959	0.843041	0.927982	0.891714	0.0473929	0.24994	0.289343	0.00205896	0.924901	8.48142e-05	0.918224	0.890148	0.348954	0.00426943	0.864938
hawthorneberry	0.647627	0.43804	0.310664	0.314909	0.449685	0.218114	0.30378	0.237106	0.202158	0.179291	0.485779	0.247346	0.206359	0.48423	0.237494	0.208429	0.300593	0.282513	0.390758	0.357155	0.205973	0.344927	0.222465	0.337839	0.228232	0.678294	0.243919	0.234886	0.158969	0.213301	0.210711	0.257671	0.787266	0.224989	0.77565	0.492796	0.812431	0.374675	0.582969	0.197534	0.330764	0.296325	0.829121	0.201844	0.700145	0.72567	0.398068	0.263757	0.580963
kalmegh	0.679808	0.395823	0.305088	0.299699	0.528617	0.237577	0.378085	0.251039	0.210476	0.241887	0.520665	0.2732	0.247307	0.439138	0.277904	0.251457	0.272683	0.272936	0.372014	0.32061	0.246998	0.349676	0.245893	0.33927	0.267677	0.652115	0.270024	0.276649	0.213729	0.231195	0.22769	0.280417	0.835262	0.258072	0.777043	0.533981	0.788063	0.371584	0.502841	0.269704	0.393707	0.31422	0.876723	0.225618	0.690047	0.668487	0.453911	0.281234	0.618979
kanchanar	0.80059	0.370551	0.333785	0.344987	0.554385	0.470614	0.374931	0.46849	0.463107	0.406254	0.657487	0.478696	0.0278904	0.396404	0.461321	0.0269849	0.28661	0.293978	0.159119	0.331718	0.0305118	0.366316	0.467818	0.375931	0.467924	0.433833	0.478193	0.48096	0.421471	0.459839	0.457014	0.504314	0.657342	0.080839	0.885094	0.512911	0.911059	0.449241	0.832118	0.363017	0.509799	0.485834	0.91809	0.460933	0.839653	0.762613	0.589599	0.504551	0.60703
kutki	0.539108	0.445412	0.11067	0.109727	0.345784	0.20394	0.148313	0.254597	0.181693	0.264427	0.427518	0.301418	0.0362497	0.432759	0.252325	0.0389511	0.136736	0.0804274	0.556865	0.146708	0.0358109	0.28991	0.22367	0.150163	0.255744	0.675383	0.250205	0.264765	0.172287	0.210592	0.193477	0.382526	0.743741	0.0471254	0.812542	0.403197	0.782076	0.19609	0.676465	0.178321	0.31345	0.370559	0.79517	0.198967	0.564719	0.714896	0.368305	0.392409	0.636022
manjistha	0.676609	0.586357	0.630179	0.631581	0.658574	0.115307	0.595478	0.181739	0.113394	0.15913	0.657988	0.187095	0.477945	0.578714	0.223532	0.506173	0.514632	0.558442	0.012833	0.559164	0.472925	0.560556	0.181594	0.52558	0.190002	0.58253	0.196213	0.190323	0.175961	0.167215	0.135875	0.170885	0.703099	0.516192	0.76769	0.689119	0.82843	0.565184	0.222247	0.258569	0.337584	0.192433	0.819387	0.15602	0.763456	0.73142	0.506279	0.194101	0.703906
musta	0.72345	0.458218	0.394168	0.377977	0.595749	0.17726	0.471928	0.262031	0.185023	0.285121	0.62796	0.284533	0.321426	0.554527	0.273303	0.332664	0.369875	0.369961	0.274942	0.41176	0.321144	0.412884	0.254543	0.406882	0.25518	0.634876	0.296895	0.28954	0.250733	0.247379	0.226273	0.287226	0.887258	0.3348	0.84228	0.617248	0.852712	0.427321	0.472876	0.343792	0.393738	0.319729	0.908057	0.242536	0.775886	0.783981	0.448833	0.297122	0.705541
punarnava	0.684281	0.335758	0.228671	0.217841	0.528767	0.286752	0.321867	0.323485	0.257427	0.288423	0.503056	0.32799	0.171114	0.355158	0.341272	0.177332	0.198502	0.198201	0.356165	0.225932	0.170579	0.314765	0.300798	0.278559	0.324005	0.554783	0.349984	0.335242	0.248396	0.277421	0.276321	0.336391	0.853654	0.181023	0.743401	0.559001	0.79258	0.330012	0.552491	0.272336	0.42335	0.394481	0.851545	0.263341	0.658017	0.652935	0.496059	0.329881	0.609357
triphala-gugalu	0.805983	0.346886	0.322618	0.331692	0.574305	0.47307	0.347396	0.491296	0.454047	0.441546	0.665768	0.496595	0.0257708	0.406801	0.488307	0.0249828	0.259777	0.287133	0.147797	0.360313	0.0281943	0.346881	0.491206	0.397343	0.491298	0.419026	0.497572	0.50097	0.459195	0.479065	0.461237	0.526581	0.673881	0.0852179	0.909016	0.519317	0.939599	0.432555	0.835803	0.381866	0.518449	0.494766	0.934223	0.473833	0.88059	0.805457	0.597501	0.522003	0.606674
vidanga	0.598423	0.559613	0.604351	0.612623	0.288197	0.0505937	0.273077	0.0473491	0.0473833	0.0490558	0.373881	0.0500608	0.218692	0.553274	0.0743965	0.188183	0.500775	0.516293	0.0304575	0.51649	0.221843	0.518042	0.0473491	0.51919	0.052138	0.560742	0.049815	0.0609655	0.0472871	0.0486964	0.0487342	0.0536585	0.538938	0.260076	0.606882	0.251587	0.934855	0.573015	0.341005	0.0958379	0.16437	0.0509679	0.660405	0.0473491	0.604078	0.473411	0.280487	0.0491448	0.28261
vidarkanda	0.556567	0.311259	0.165956	0.159227	0.46003	0.260002	0.245242	0.311964	0.229957	0.238438	0.443094	0.38959	0.0897216	0.429956	0.33602	0.0929289	0.132455	0.14918	0.451302	0.187773	0.0882933	0.183671	0.291854	0.154045	0.31992	0.582304	0.324833	0.362182	0.241043	0.276866	0.248851	0.323704	0.730753	0.106972	0.755936	0.44533	0.782997	0.234726	0.615147	0.232941	0.371913	0.37263	0.842291	0.263595	0.653058	0.647916	0.414484	0.320118	0.527037
ave	0.677878	0.475675	0.386219	0.385744	0.499343	0.213132	0.375355	0.242073	0.198492	0.22298	0.542781	0.25924	0.23305	0.520098	0.256891	0.238621	0.345096	0.352173	0.273403	0.393194	0.233039	0.415716	0.231376	0.388931	0.243219	0.626514	0.254875	0.255698	0.203454	0.221522	0.21151	0.266665	0.742233	0.261107	0.796106	0.5112	0.836907	0.435131	0.522537	0.248395	0.351777	0.289025	0.848153	0.214832	0.718422	0.709323	0.435181	0.271065	0.592189
% change	GH0	GH1	GH102	GH103	GH105	GH106	GH108	GH109	GH115	GH125	GH127	GH13	GH13_10	GH13_11	GH13_13	GH13_16	GH13_18	GH13_19	GH13_20	GH13_21	GH13_26	GH13_29	GH13_38	GH13_5	GH13_8	GH13_9	GH130	GH133	GH144	GH145	GH146	GH16	GH18	GH19	GH2	GH20	GH23	GH24	GH25	GH26	GH28	GH29	GH3	GH30_4	GH31	GH32	GH33	GH35	GH36
Arjuna	0.351628	0.377091	0.621104	0.621192	0.467472	-0.0634104	0.638542	-0.0756136	-0.0371456	-0.121275	0.527451	-0.0737937	0.672882	0.226249	-0.0419018	0.690057	0.553952	0.615538	-0.51982	0.533382	0.670156	0.530408	-0.0491584	0.581561	-0.0645475	0.0951017	-0.0784734	-0.067161	-0.0522529	-0.046329	-0.0517893	-0.0757745	0.257614	0.68188	0.158173	0.576166	0.237876	0.516259	-0.5417	0.113055	0.114485	-0.172238	0.106985	-0.0437818	0.345029	0.235206	0.0292594	-0.0899183	0.50172
Hawthorne Berry	0.112395	-0.103508	0.00697664	0.0111711	0.179409	0.154228	0.100971	0.161408	0.164962	0.0575597	0.174419	0.17327	0.0557377	-0.207752	0.158134	0.0457717	-0.00668742	-0.0182241	-0.133443	-0.0265057	0.0539545	-0.0403535	0.173222	0.0374332	0.162702	-0.146294	0.154259	0.165361	0.106652	0.16679	0.15885	0.181479	0.168276	0.0469379	0.0158639	0.225921	0.122324	-0.000779803	-0.00612418	0.0606497	0.155907	0.122028	0.0112047	0.157978	0.12695	0.0707279	0.0783732	0.169569	0.217745
Kalmegh	0.144575	-0.145725	0.00139989	-0.0040386	0.258341	0.173692	0.175276	0.175341	0.17328	0.120156	0.209305	0.199124	0.0966855	-0.252844	0.198545	0.0887996	-0.0345972	-0.0278008	-0.152187	-0.0630505	0.0949793	-0.0356043	0.19665	0.0388641	0.202147	-0.172472	0.180365	0.207123	0.161411	0.184683	0.175829	0.204225	0.216272	0.0800208	0.0172573	0.267105	0.0979563	-0.00387059	-0.0862517	0.13282	0.218849	0.139923	0.0588063	0.181752	0.116852	0.0135448	0.134216	0.187046	0.255761
Kanchanar Guggulu	0.265358	-0.170997	0.0300969	0.041249	0.284109	0.406729	0.172122	0.392791	0.425911	0.284523	0.346127	0.40462	-0.122731	-0.295578	0.381961	-0.135672	-0.0206709	-0.00675911	-0.365081	-0.0519419	-0.121507	-0.0189641	0.418574	0.0755249	0.402394	-0.390754	0.388534	0.411434	0.369153	0.413327	0.405154	0.428122	0.0383516	-0.097212	0.125308	0.246035	0.220953	0.0737858	0.243026	0.226133	0.334941	0.311537	0.100173	0.417066	0.266458	0.107671	0.269904	0.410363	0.243812
Kutki	0.00387606	-0.0961352	-0.193017	-0.194011	0.0755084	0.140055	-0.0544954	0.178898	0.144497	0.142696	0.116158	0.227342	-0.114372	-0.259223	0.172966	-0.123706	-0.170545	-0.220309	0.0326647	-0.236953	-0.116208	-0.0953703	0.174427	-0.150243	0.190214	-0.149204	0.160545	0.195239	0.119969	0.16408	0.141616	0.306334	0.124751	-0.130926	0.0527564	0.136322	0.0919698	-0.179365	0.0873725	0.0414371	0.138592	0.196263	-0.0227464	0.1551	-0.0084759	0.0599536	0.0486101	0.298221	0.272804
Manjistha	0.141376	0.0448096	0.326492	0.327843	0.388298	0.051422	0.392669	0.10604	0.076198	0.0373979	0.346628	0.113019	0.327323	-0.113267	0.144172	0.343516	0.207351	0.257705	-0.511368	0.175504	0.320906	0.175276	0.132351	0.225174	0.124472	-0.242057	0.106553	0.120797	0.123644	0.120703	0.0840137	0.0946923	0.084109	0.338141	0.00790427	0.422244	0.138323	0.189729	-0.366846	0.121684	0.162726	0.0181361	0.00147004	0.112153	0.190261	0.0764784	0.186584	0.0999136	0.340688
Musta	0.188218	-0.0833293	0.0904802	0.0742391	0.325473	0.113375	0.269119	0.186333	0.147827	0.163389	0.316599	0.210457	0.170804	-0.137455	0.193943	0.170006	0.0625943	0.0692242	-0.249259	0.0280996	0.169126	0.0276036	0.2053	0.106476	0.18965	-0.189711	0.207235	0.220015	0.198416	0.200868	0.174412	0.211034	0.268268	0.156749	0.0824948	0.350372	0.162605	0.051866	-0.116217	0.206907	0.21888	0.145432	0.0901402	0.198669	0.202691	0.129039	0.129138	0.202935	0.342323
Punarnava	0.149048	-0.205789	-0.0750165	-0.0858965	0.258492	0.222867	0.119059	0.247786	0.220231	0.166692	0.191695	0.253914	0.0204927	-0.336823	0.261912	0.0146747	-0.108779	-0.102536	-0.168036	-0.157728	0.0185604	-0.0705151	0.251555	-0.0218474	0.258474	-0.269804	0.260325	0.265716	0.196078	0.23091	0.22446	0.260198	0.234664	0.00297186	-0.0163851	0.292126	0.102474	-0.045443	-0.036602	0.135451	0.248492	0.220184	0.0336282	0.219474	0.0848221	-0.00200751	0.176364	0.235694	0.246139
Triphala Guggulu	0.270751	-0.194661	0.0189301	0.0279545	0.304029	0.409185	0.144587	0.415598	0.416851	0.319814	0.354407	0.42252	-0.124851	-0.285181	0.408948	-0.137674	-0.0475035	-0.0136038	-0.376404	-0.0233477	-0.123825	-0.038399	0.441962	0.0969374	0.425767	-0.405561	0.407912	0.431444	0.406878	0.432553	0.409376	0.450388	0.0548907	-0.0928332	0.149231	0.252442	0.249492	0.0570999	0.24671	0.244982	0.343591	0.320469	0.116307	0.429966	0.307395	0.150515	0.277806	0.427815	0.243456
Vidanga	0.0631904	0.0180652	0.300663	0.308885	0.0179211	-0.0132914	0.0702682	-0.0283493	0.0101874	-0.0726759	0.0625209	-0.024015	0.0680704	-0.138708	-0.00496306	0.0255262	0.193494	0.215556	-0.493743	0.13283	0.069824	0.132761	-0.00189408	0.218784	-0.0133923	-0.263846	-0.0398446	-0.00856025	-0.0050305	0.00218485	-0.00312671	-0.0225337	-0.0800522	0.0820252	-0.152904	-0.0152879	0.244748	0.197559	-0.248087	-0.0410463	-0.0104881	-0.123329	-0.157511	0.00348248	0.0308828	-0.181531	-0.0392077	-0.0450429	-0.0806083
Vidari Kanda	0.0213343	-0.230289	-0.137731	-0.144511	0.189754	0.196117	0.0424329	0.236265	0.192761	0.116707	0.131734	0.315514	-0.0608998	-0.262026	0.25666	-0.0697282	-0.174826	-0.151557	-0.072899	-0.195888	-0.0637255	-0.20161	0.24261	-0.146361	0.25439	-0.242284	0.235173	0.292656	0.188726	0.230355	0.19699	0.247512	0.111763	-0.0710789	-0.00384978	0.178454	0.0928906	-0.140729	0.0260541	0.0960564	0.197055	0.198333	0.024374	0.219728	0.0798631	-0.00702586	0.0947887	0.22593	0.163819
average	0.155614	-0.0718606	0.0900343	0.0894616	0.249891	0.162815	0.188232	0.1815	0.17596	0.110453	0.252459	0.201997	0.0899221	-0.18751	0.193671	0.0828701	0.0412531	0.0561122	-0.273598	0.0104001	0.0883855	0.033203	0.198691	0.0965732	0.193843	-0.216081	0.180235	0.203097	0.164877	0.19092	0.174162	0.207789	0.134446	0.0906069	0.0396227	0.266536	0.160147	0.065101	-0.0726059	0.121648	0.193003	0.125158	0.0329846	0.186508	0.15843	0.0593246	0.125985	0.192957	0.249787
[truncated: 27 more columns]
